# Supplementary material for: Pan-urologic cancer genomic subtypes that transcend tissue of origin
Source: Nat Commun. 2017 Aug 4;8:199. doi: 10.1038/s41467-017-00289-x (PMC5543131; doi:10.1038/s41467-017-00289-x)
Supplement: Supplementary file 3 — Supplementary Data 1 [file 41467_2017_289_MOESM3_ESM.xlsx]

## Sheet: patient_level_annotation
Supplementary Data 1. TCGA urologic cancer sample annotation table, by patient.
		platforms available	platforms available	platforms available	platforms available	platforms available	platforms available	platforms available	molecular subtype	molecular subtype	molecular subtype	molecular subtype	molecular subtype	molecular subtype	clinical information	clinical information	clinical information	clinical information	clinical information	clinical information	clinical information	clinical information	clinical information	clinical information	clinical information	clinical information	clinical information	clinical information	clinical information	clinical information	clinical information	clinical information	clinical information	clinical information	molecular features	molecular features	molecular features	molecular features	molecular features	molecular features	molecular features	molecular features	molecular features	molecular features	molecular features	genomic subtype	genomic subtype	genomic subtype	genomic subtype
									k=7	k=7	k=7	k=7	k=7	k=9	survival data (March 31, 2016)	survival data (March 31, 2016)	clinical information	clinical information	clinical information	clinical information	clinical information	clinical information	clinical information	clinical information	clinical information	clinical information	clinical information	clinical information	history_other_malignancy	tobacco_smoking_history_indicator	tobacco_smoking_history_indicator	TGCT:histologic_diagnosis	KIRP:tumor_type histology status	BLCA:histologic_subtype	DNA methylation	gene-level	gene-level	gene-level	gene-level	gene-level	gene-level	gene-level	gene-level	gene-level	gene-level	Previous study	Previous study	Previous study	Previous study
															survival data (March 31, 2016)	survival data (March 31, 2016)	gender	race	ajcc_tumor_pathologic_pt	ajcc_nodes_pathologic_pn	ajcc_metastasis_clinical_cm	ajcc_metastasis_pathologic_pm	ajcc_pathologic_tumor_stage	age_at_initial_pathologic_diagnosis	ethnicity	initial_pathologic_dx_year	laterality	history_other_malignancy	prior_dx	tobacco_smoking_history	tobacco_smoking_history	TGCT:histological_type	KIRP:tumor_type histology status	BCLA:diagnosis_subtype	total DNA methylation index	RNA-seq (RPKM)	RNA-seq (RPKM)	RNA-seq (RPKM)	RNA-seq (RPKM)	RNA-seq (RPKM)	RNA-seq (RPKM)	RNA-seq (RPKM)	RNA-seq (RPKM)	RNA-seq (RPKM)	RNA-seq (RPKM)	pan-RCC (Chen, Zhang, Cell Reports 2016)	pan-RCC (Chen, Zhang, Cell Reports 2016)	TCGA PRAD (Cell 2015)	TCGA PRAD (Cell 2015)
TCGA project	Patient tumor	Whole exome (firehose Oct16)	DNA copy	DNA meth	RNA-seq	miRNA-seq	RPPA	number of platforms	DNA copy	DNA meth	RNA-seq	miRNA-seq	RPPA	COCA	status	months_to_death_or_last_follow-up	CDE_ID:2200604	CDE_ID:2192199	CDE_ID:3045435	CDE_ID:3203106	CDE_ID:3440331	CDE_ID:3045439	CDE_ID:3203222	CDE_ID:2006657	CDE_ID:2192217	CDE_ID:2896960	CDE_ID:827	CDE_ID:3382736	CDE_ID:3382736	CDE_ID:2181650	CDE_ID:2181650	CDE_ID:3081934	Chen et. al. Cell Reports 2016	CDE_ID:2783887	total DNA methylation index (From Figures 1c,1d)	CTAG1B	MAGEA4	SAGE1	CD274	PDCD1	CD247	PDCD1LG2	CTLA4	TNFRSF9	TNFRSF4	final subtype call	Hyper-methylated subtype (Methylation cluster 7)	iCluster	methylation_cluster
KICH	TCGA-KL-8324-01	yes	yes	yes	yes	yes	yes	5	1	1	2	2	1	1	Alive	153.626	FEMALE	WHITE	T2	NX	[Not Available]	M0	Stage II	67	[Not Evaluated]	2000	Right	No	No	Current reformed smoker for < or = 15 years	Current reformed smoker for < or = 15 years	---	---	---	0.255893	0.4699	0	0	7.5188	4.2293	33.8346	11.2782	1.8797	0.4699	24.4361	Ch-e	no	---	---
KICH	TCGA-KL-8325-01	yes	yes	yes	yes	yes	yes	5	1	1	1	3	2	1	Dead	23.8193	FEMALE	WHITE	T2	NX	[Not Available]	M0	Stage II	56	[Not Evaluated]	2000	Left	No	No	Lifelong Non-smoker	Lifelong Non-smoker	---	---	---	0.241189	0	0	3.6718	38.3875	0	7.6775	9.0127	0.3338	0.3338	9.0127	Ch-e	no	---	---
KICH	TCGA-KL-8326-01	yes	yes	yes	yes	yes	yes	5	2	1	1	1	3	1	Alive	109.142	MALE	WHITE	T3a	N0	[Not Available]	M0	Stage III	69	[Not Evaluated]	2001	Right	No	No	Lifelong Non-smoker	Lifelong Non-smoker	---	---	---	0.274723	0	0	0	33.1232	0	5.9325	13.8425	0.4944	0	32.6288	Ch-e	no	---	---
KICH	TCGA-KL-8327-01	yes	yes	yes	yes	yes	yes	5	1	1	1	3	4	1	Alive	136.969	FEMALE	WHITE	T1b	N0	[Not Available]	M0	Stage I	46	[Not Evaluated]	2001	Right	No	No	Lifelong Non-smoker	Lifelong Non-smoker	---	---	---	0.259166	0	0	1.8868	25.4717	8.4906	40.566	12.2642	0	3.7736	94.3396	Ch-e	no	---	---
KICH	TCGA-KL-8328-01	yes	yes	yes	yes	yes	yes	5	1	1	1	3	4	1	Alive	102.735	MALE	WHITE	T2b	N0	[Not Available]	M0	Stage II	60	[Unknown]	2003	Left	Yes, History of Prior Malignancy	Yes, History of Prior Malignancy	Lifelong Non-smoker	Lifelong Non-smoker	---	---	---	0.263809	0	0	0	26.7331	1.8124	9.5152	4.531	0	0.4531	49.3883	Ch-e	no	---	---
KICH	TCGA-KL-8329-01	yes	yes	yes	yes	yes	yes	5	1	1	1	1	5	1	Alive	90.4148	FEMALE	ASIAN	T1b	N0	[Not Available]	M0	Stage I	57	[Not Evaluated]	2003	Left	No	No	Lifelong Non-smoker	Lifelong Non-smoker	---	---	---	0.274287	0	0	0.331	72.1675	13.9038	72.8296	63.5604	12.2486	3.9725	33.1044	Ch-e	no	---	---
KICH	TCGA-KL-8330-01	yes	yes	yes	yes	yes	yes	5	1	1	2	3	3	1	Alive	108.55	FEMALE	BLACK OR AFRICAN AMERICAN	T2b	N0	[Not Available]	M0	Stage II	44	NOT HISPANIC OR LATINO	2003	Right	No	No	Current smoker	Current smoker	---	---	---	0.251284	0	0	0	39.8563	0.6534	4.247	4.9004	0	0.3267	29.0755	Ch-e	no	---	---
KICH	TCGA-KL-8331-01	yes	yes	yes	yes	yes	yes	5	1	1	1	2	5	1	Alive	98.8912	FEMALE	WHITE	T2	N0	[Not Available]	M0	Stage II	48	[Not Evaluated]	2004	Right	No	No	Lifelong Non-smoker	Lifelong Non-smoker	---	---	---	0.271244	0	0	0	53.3298	2.4614	13.9478	6.9739	0.8205	0.4102	38.9718	Ch-e	no	---	---
KICH	TCGA-KL-8332-01	yes	yes	yes	yes	yes	yes	5	1	1	1	3	6	1	Alive	84.8296	MALE	WHITE	T1b	N0	[Not Available]	M0	Stage I	55	[Not Evaluated]	2004	Right	No	No	Lifelong Non-smoker	Lifelong Non-smoker	---	---	---	0.27034	0	0	0	59.8897	4.7281	28.8941	29.4195	5.2535	0	131.862	Ch-e	no	---	---
KICH	TCGA-KL-8333-01	yes	yes	yes	yes	yes	yes	5	2	1	3	4	2	2	Alive	98.2669	MALE	WHITE	T2	N0	[Not Available]	M0	Stage II	69	[Not Evaluated]	2005	Left	No	No	Lifelong Non-smoker	Lifelong Non-smoker	---	---	---	0.316193	0	0	0	305.709	42.6341	103.445	62.7943	8.2624	11.5674	43.2951	Ch-e	no	---	---
KICH	TCGA-KL-8334-01	yes	yes	yes	yes	yes	yes	5	1	1	1	3	6	1	Alive	96.8871	FEMALE	WHITE	T3a	N0	[Not Available]	M0	Stage III	37	[Not Evaluated]	2005	Left	No	No	Lifelong Non-smoker	Lifelong Non-smoker	---	---	---	0.28602	0.3658	0.3658	1.829	136.808	5.487	63.6488	24.1427	1.4632	1.0974	68.4042	Ch-e	no	---	---
KICH	TCGA-KL-8335-01	yes	yes	yes	yes	yes	yes	5	1	1	1	5	6	1	Alive	92.4846	MALE	WHITE	T3a	N0	[Not Available]	M0	Stage III	67	[Not Evaluated]	2005	Left	No	No	Current reformed smoker for > 15 years	Current reformed smoker for > 15 years	---	---	---	0.267049	0	0	0	62.6066	3.6119	45.3497	16.4543	3.6119	0.8026	31.7046	Ch-e	no	---	---
KICH	TCGA-KL-8336-01	yes	yes	yes	yes	yes	yes	5	1	1	1	1	4	1	Dead	30.2259	FEMALE	WHITE	T3b	N2	[Not Available]	M0	Stage IV	51	[Not Evaluated]	2006	Right	No	No	Lifelong Non-smoker	Lifelong Non-smoker	---	---	---	0.290102	0	0	0	103.524	12.2242	58.8291	35.9087	8.7862	1.146	71.8174	Ch-e	no	---	---
KICH	TCGA-KL-8337-01	yes	yes	yes	yes	yes	yes	5	1	1	1	3	6	1	Alive	44.8131	MALE	BLACK OR AFRICAN AMERICAN	T2	N0	[Not Available]	M0	Stage II	26	[Not Evaluated]	2006	Right	No	No	Lifelong Non-smoker	Lifelong Non-smoker	---	---	---	0.260853	0	0	0.3794	72.0894	4.1736	6.4501	3.4148	0.7588	0.7588	96.3722	Ch-e	no	---	---
KICH	TCGA-KL-8338-01	yes	yes	yes	yes	yes	yes	5	1	1	1	3	6	1	Alive	86.5051	MALE	WHITE	T3a	N0	[Not Available]	M0	Stage III	51	[Not Evaluated]	2006	Left	No	No	Lifelong Non-smoker	Lifelong Non-smoker	---	---	---	0.294027	0.9398	0.4699	0	110.902	6.5789	74.2481	9.3985	1.4098	1.4098	40.4135	Ch-e	no	---	---
KICH	TCGA-KL-8339-01	yes	yes	yes	yes	yes	yes	5	1	1	1	2	6	1	Dead	28.0903	MALE	WHITE	T3a	N1	[Not Available]	M1	Stage IV	67	[Unknown]	2006	Left	Yes, History of Prior Malignancy	Yes, History of Prior Malignancy	Current Reformed Smoker, Duration Not Specified	Current Reformed Smoker, Duration Not Specified	---	---	---	0.308676	0	0	0	101.652	4.3103	30.8908	6.1063	1.4368	0.3592	36.9971	Ch-e	no	---	---
KICH	TCGA-KL-8340-01	yes	yes	yes	yes	yes	yes	5	1	1	1	3	6	1	Alive	66.4969	MALE	WHITE	T2	N0	[Not Available]	M0	Stage II	34	[Not Evaluated]	2006	Right	No	No	Lifelong Non-smoker	Lifelong Non-smoker	---	---	---	0.269344	0	0	0.42	73.9263	2.9402	36.5431	7.9807	0	0	75.1864	Ch-e	no	---	---
KICH	TCGA-KL-8341-01	yes	yes	yes	yes	yes	yes	5	1	1	1	1	5	1	Dead	24.7721	MALE	ASIAN	T3b	N2	[Not Available]	M0	Stage IV	41	[Not Evaluated]	2006	Left	No	No	Current reformed smoker for < or = 15 years	Current reformed smoker for < or = 15 years	---	---	---	0.280512	0	0	0	65.8725	0.2803	5.6062	4.7652	0.5606	0.2803	25.5081	Ch-e	no	---	---
KICH	TCGA-KL-8342-01	yes	yes	yes	yes	yes	yes	5	1	1	1	3	6	1	Alive	73.8563	FEMALE	WHITE	T2b	N0	[Not Available]	M0	Stage II	45	[Not Evaluated]	2006	Left	No	No	Lifelong Non-smoker	Lifelong Non-smoker	---	---	---	0.250674	0	0	0.449	36.8208	11.2259	125.73	23.7988	2.2452	1.3471	178.716	Ch-e	no	---	---
KICH	TCGA-KL-8343-01	yes	yes	yes	yes	yes	yes	5	2	1	1	1	2	1	Dead	71.3593	MALE	WHITE	T3	N0	[Not Available]	M0	Stage III	72	NOT HISPANIC OR LATINO	2007	Right	No	No	Lifelong Non-smoker	Lifelong Non-smoker	---	---	---	0.258158	0	0	1.7538	40.3367	1.0523	5.6121	19.2915	1.7538	0.3508	4.9106	Ch-e	no	---	---
KICH	TCGA-KL-8344-01	yes	yes	yes	yes	yes	yes	5	2	1	3	1	3	3	Alive	28.7803	MALE	WHITE	T3a	N0	[Not Available]	M0	Stage III	51	[Not Evaluated]	2007	Right	No	No	Lifelong Non-smoker	Lifelong Non-smoker	---	---	---	0.270647	0	0	0	72.9256	1.4355	16.3652	18.9492	0.2871	1.4355	227.677	Ch-e	no	---	---
KICH	TCGA-KL-8345-01	yes	yes	yes	yes	yes	yes	5	1	1	1	3	7	1	Alive	54.7023	MALE	WHITE	T3a	N0	[Not Available]	M0	Stage III	75	[Not Evaluated]	2008	Right	No	No	Current reformed smoker for > 15 years	Current reformed smoker for > 15 years	---	---	---	0.244289	0	0	0	147.674	1.1628	6.9767	15.8915	0	1.1628	34.4961	Ch-e	no	---	---
KICH	TCGA-KL-8346-01	yes	yes	yes	yes	yes	yes	5	1	1	1	1	6	1	Alive	62.3244	MALE	WHITE	T2b	N0	[Not Available]	M0	Stage II	62	[Not Evaluated]	2008	Right	No	No	Lifelong Non-smoker	Lifelong Non-smoker	---	---	---	0.233409	0	0	0	8.1687	0	1.2898	6.449	0	0	70.9388	Ch-e	no	---	---
KICH	TCGA-KM-8438-01	yes	yes	yes	yes	yes	yes	5	1	1	2	2	6	1	Alive	151.852	FEMALE	WHITE	T2	N0	MX	MX	Stage II	45	NOT HISPANIC OR LATINO	2000	Left	No	No	Lifelong Non-smoker	Lifelong Non-smoker	---	---	---	0.272198	0	0	0.4851	49.485	2.9109	36.8712	19.4059	1.9406	1.4554	326.019	Ch-e	no	---	---
KICH	TCGA-KM-8439-01	yes	yes	yes	yes	yes	yes	5	3	1	3	1	3	2	Alive	23.2608	MALE	WHITE	T1b	NX	MX	MX	Stage I	30	NOT HISPANIC OR LATINO	2011	Left	Yes, History of Synchronous/Bilateral Malignancy	Yes, History of Synchronous and or Bilateral Malignancy	Lifelong Non-smoker	Lifelong Non-smoker	---	---	---	0.295786	0	0	0.437	473.287	30.154	32.3391	25.3469	0.874	0.874	10.4884	mixed	no	---	---
KICH	TCGA-KM-8440-01	yes	yes	yes	yes	yes	yes	5	1	1	1	3	6	1	Alive	44.8789	MALE	BLACK OR AFRICAN AMERICAN	T3a	NX	MX	MX	Stage III	37	NOT HISPANIC OR LATINO	2009	Left	No	No	Lifelong Non-smoker	Lifelong Non-smoker	---	---	---	0.26803	0	0	0	153.203	1.1405	13.3055	9.5039	0	0.7603	9.8841	Ch-e	no	---	---
KICH	TCGA-KM-8441-01	yes	yes	yes	yes	yes	yes	5	3	1	3	1	3	2	Alive	28.7803	FEMALE	WHITE	T1b	NX	MX	MX	Stage I	61	NOT HISPANIC OR LATINO	2011	Right	Yes, History of Prior Malignancy	Yes, History of Prior Malignancy	Lifelong Non-smoker	Lifelong Non-smoker	---	---	---	0.322811	0	0	0	2930.8	12.3932	39.0574	59.7127	3.7555	6.0088	26.2886	mixed	no	---	---
KICH	TCGA-KM-8442-01	yes	yes	yes	yes	yes	yes	5	1	1	3	3	2	2	Alive	47.2115	MALE	[Unknown]	T2	NX	MX	MX	Stage II	38	HISPANIC OR LATINO	2009	Right	Yes, History of Synchronous/Bilateral Malignancy	Yes, History of Synchronous and or Bilateral Malignancy	Lifelong Non-smoker	Lifelong Non-smoker	---	---	---	0.244449	0	0	0	79.9056	4.383	38.4356	18.2063	1.6858	1.0115	72.4882	Ch-e	no	---	---
KICH	TCGA-KM-8443-01	yes	yes	yes	yes	yes	yes	5	1	1	1	3	6	1	Alive	49.9384	MALE	WHITE	T2	N0	MX	MX	Stage II	57	NOT HISPANIC OR LATINO	2009	Right	No	No	[Unknown]	[Unknown]	---	---	---	0.246803	0	0	0	28.6307	0.8299	9.5436	2.0747	0	0	64.7303	Ch-e	no	---	---
KICH	TCGA-KM-8476-01	yes	yes	yes	yes	yes	yes	5	1	1	1	3	3	1	Alive	123.039	MALE	WHITE	T1	NX	MX	MX	Stage I	47	NOT HISPANIC OR LATINO	2002	Right	No	No	Lifelong Non-smoker	Lifelong Non-smoker	---	---	---	0.245637	0	0	2.0765	58.1415	3.4608	15.9197	19.3805	1.3843	1.3843	39.4532	Ch-e	no	---	---
KICH	TCGA-KM-8639-01	yes	yes	yes	yes	yes	yes	5	3	1	3	1	6	2	Alive	31.3101	MALE	WHITE	T1a	NX	MX	MX	Stage I	67	NOT HISPANIC OR LATINO	2005	Right	No	No	Current Reformed Smoker, Duration Not Specified	Current Reformed Smoker, Duration Not Specified	---	---	---	0.295393	0	0	0.6146	40.8696	3.0729	28.578	18.1301	5.2239	0.6146	6.1458	mixed	no	---	---
KICH	TCGA-KN-8418-01	yes	yes	yes	yes	yes	yes	5	1	1	1	2	4	1	Alive	129.281	FEMALE	WHITE	T2	N0	M0	[Not Available]	Stage II	41	[Not Evaluated]	2002	Right	No	No	Lifelong Non-smoker	Lifelong Non-smoker	---	---	---	0.265506	0	0	0	77.7589	1.6978	24.7878	8.1494	0	0	40.0679	Ch-e	no	---	---
KICH	TCGA-KN-8419-01	yes	yes	yes	yes	yes	yes	5	1	1	3	1	3	1	Alive	23.4579	MALE	BLACK OR AFRICAN AMERICAN	T2	N0	M0	[Not Available]	Stage II	43	NOT HISPANIC OR LATINO	2004	Left	No	No	[Unknown]	[Unknown]	---	---	---	0.237543	0	0	0.9302	58.6047	12.093	24.186	16.7442	20.9302	88.3721	171.628	Ch-e	no	---	---
KICH	TCGA-KN-8421-01	yes	yes	yes	yes	yes	yes	5	2	1	1	4	6	3	Alive	87.8522	FEMALE	WHITE	T2	N0	M0	[Not Available]	Stage II	47	NOT HISPANIC OR LATINO	2004	Left	No	No	[Unknown]	[Unknown]	---	---	---	0.277535	0	0	0	161.605	2.9996	40.12	1.8748	0.7499	0.7499	19.8725	Ch-e	no	---	---
KICH	TCGA-KN-8423-01	yes	yes	yes	yes	yes	yes	5	1	1	3	3	2	2	Alive	25.8891	MALE	WHITE	T1b	N0	M0	[Not Available]	Stage I	44	NOT HISPANIC OR LATINO	2005	Left	No	No	[Unknown]	[Unknown]	---	---	---	0.261091	0	0	0	20.1079	3.5485	42.5815	15.0809	3.2528	1.1828	27.5006	Ch-e	no	---	---
KICH	TCGA-KN-8424-01	yes	yes	yes	yes	yes	yes	5	1	1	1	1	4	1	Alive	65.1499	FEMALE	WHITE	T1b	N0	M0	[Not Available]	Stage I	42	[Not Evaluated]	2005	Right	No	No	Lifelong Non-smoker	Lifelong Non-smoker	---	---	---	0.284645	0	0	4.9921	138.115	13.9779	81.8704	47.2585	6.9889	6.3233	58.5739	Ch-e	no	---	---
KICH	TCGA-KN-8425-01	yes	yes	yes	yes	yes	yes	5	1	1	3	1	1	1	Alive	104.444	MALE	WHITE	T1b	N0	M0	[Not Available]	Stage I	53	[Not Evaluated]	2005	Left	No	No	Lifelong Non-smoker	Lifelong Non-smoker	---	---	---	0.271417	1.0462	0	9.0671	38.7097	7.6722	80.9067	39.4071	3.1386	1.7437	21.6216	Ch-e	no	---	---
KICH	TCGA-KN-8426-01	yes	yes	yes	yes	yes	yes	5	4	1	2	1	1	4	Alive	3.54825	MALE	WHITE	T3a	NX	[Not Available]	M1	Stage IV	50	[Not Evaluated]	2006	Left	No	No	Lifelong Non-smoker	Lifelong Non-smoker	---	---	---	0.269134	0	0	0.4065	22.3577	16.2602	69.1057	21.1382	10.1626	1.2195	89.8374	Ch-e	no	---	---
KICH	TCGA-KN-8427-01	yes	yes	yes	yes	yes	yes	5	2	1	3	4	1	2	Alive	0.985626	MALE	WHITE	T4	N1	M0	[Not Available]	Stage IV	54	[Not Evaluated]	2006	Left	No	No	Lifelong Non-smoker	Lifelong Non-smoker	---	---	---	0.361179	0	0	0.9862	701.185	32.2157	62.7877	433.926	16.7653	8.2183	49.6385	CC-e.3	no	---	---
KICH	TCGA-KN-8428-01	yes	yes	yes	yes	yes	yes	5	1	1	1	1	1	1	Dead	52.2382	MALE	WHITE	T2	N0	M0	[Not Available]	Stage II	71	NOT HISPANIC OR LATINO	2006	Left	No	No	Current reformed smoker for > 15 years	Current reformed smoker for > 15 years	---	---	---	0.30784	0.3021	0	0	68.8822	24.1692	42.5982	27.7946	14.1994	6.3444	41.0876	Ch-e	no	---	---
KICH	TCGA-KN-8429-01	yes	yes	yes	yes	yes	yes	5	1	1	1	3	6	1	Alive	87.0637	FEMALE	WHITE	T3a	N0	M0	[Not Available]	Stage III	38	[Unknown]	2006	Right	No	No	[Unknown]	[Unknown]	---	---	---	0.26078	0	0	1.1091	93.9002	10.3512	77.634	14.7874	2.5878	1.4787	91.3124	Ch-e	no	---	---
KICH	TCGA-KN-8430-01	yes	yes	yes	yes	yes	yes	5	1	1	3	4	3	1	---	---	MALE	WHITE	T1b	N0	M0	[Not Available]	Stage I	75	NOT HISPANIC OR LATINO	2007	Left	Yes, History of Prior Malignancy	Yes, History of Prior Malignancy	Lifelong Non-smoker	Lifelong Non-smoker	---	---	---	0.262597	0.409	0	0.818	39.6728	22.9039	79.7546	71.5746	8.589	8.18	40.8998	Ch-e	no	---	---
KICH	TCGA-KN-8431-01	yes	yes	yes	yes	yes	yes	5	1	1	2	2	3	1	Alive	19.3183	FEMALE	[Not Evaluated]	T2	NX	MX	[Not Available]	Stage II	35	[Not Evaluated]	2007	Right	No	No	Lifelong Non-smoker	Lifelong Non-smoker	---	---	---	0.259517	0	0	0	31.8182	5.4545	45.4545	12.7273	0	0	163.636	Ch-e	no	---	---
KICH	TCGA-KN-8432-01	yes	yes	yes	yes	yes	yes	5	1	1	1	3	2	1	Alive	2.49692	FEMALE	WHITE	T2b	NX	MX	[Not Available]	Stage II	86	NOT HISPANIC OR LATINO	2010	Right	No	No	Lifelong Non-smoker	Lifelong Non-smoker	---	---	---	0.267839	0	0	3.9481	90.8065	3.9481	79.5262	16.9205	2.2561	1.128	23.1246	Ch-e	no	---	---
KICH	TCGA-KN-8433-01	yes	yes	yes	yes	yes	yes	5	1	1	2	4	6	3	Alive	11.2033	FEMALE	WHITE	T3a	NX	MX	[Not Available]	Stage III	46	NOT HISPANIC OR LATINO	2008	Left	No	No	Current smoker	Current smoker	---	---	---	0.308179	0	0	0	26.8852	17.0492	57.7049	22.9508	5.9016	0	26.8852	Ch-e	no	---	---
KICH	TCGA-KN-8434-01	yes	yes	yes	yes	yes	yes	5	1	1	1	3	6	1	Alive	59.039	FEMALE	WHITE	T2	NX	M0	[Not Available]	Stage II	65	NOT HISPANIC OR LATINO	2009	Right	No	No	Lifelong Non-smoker	Lifelong Non-smoker	---	---	---	0.290023	0	0	0.8155	137.41	4.8929	59.1229	16.3098	4.8929	0.8155	133.74	Ch-e	no	---	---
KICH	TCGA-KN-8435-01	yes	yes	yes	yes	yes	yes	5	1	1	1	2	3	1	Alive	114.924	MALE	WHITE	T2	NX	MX	[Not Available]	Stage II	59	NOT HISPANIC OR LATINO	2004	Right	No	No	Lifelong Non-smoker	Lifelong Non-smoker	---	---	---	0.271988	0.347	0	0	149.202	0.347	6.2457	7.9806	2.4289	0.694	41.2908	Ch-e	no	---	---
KICH	TCGA-KN-8436-01	yes	yes	yes	yes	yes	yes	5	1	1	1	4	3	1	Alive	42.3162	MALE	WHITE	T2	NX	M0	[Not Available]	Stage II	62	NOT HISPANIC OR LATINO	2009	Right	No	No	Lifelong Non-smoker	Lifelong Non-smoker	---	---	---	0.241112	0	0	0.3716	43.8464	1.1147	40.5022	6.6884	0.3716	0	92.1519	Ch-e	no	---	---
KICH	TCGA-KN-8437-01	yes	yes	yes	yes	yes	yes	5	3	1	3	1	3	2	Alive	100.797	FEMALE	WHITE	T1a	NX	M0	[Not Available]	Stage I	42	NOT HISPANIC OR LATINO	2006	Right	No	No	[Unknown]	[Unknown]	---	---	---	0.320556	1.0309	0.6873	0.3436	2068.04	2.0619	9.9656	52.921	7.2165	1.3746	3.7801	mixed	no	---	---
KICH	TCGA-KO-8403-01	yes	yes	yes	yes	yes	yes	5	1	1	1	3	4	1	Alive	105.396	MALE	WHITE	T1a	NX	M0	[Not Available]	Stage I	49	NOT HISPANIC OR LATINO	2005	Left	No	No	Lifelong Non-smoker	Lifelong Non-smoker	---	---	---	0.26953	0	0	19.1242	141.693	15.6471	86.4935	39.987	9.1275	1.3039	96.0556	Ch-e	no	---	---
KICH	TCGA-KO-8404-01	yes	yes	yes	yes	yes	yes	5	2	1	3	5	1	3	Dead	10.6776	MALE	WHITE	T4	NX	M0	[Not Available]	Stage IV	78	NOT HISPANIC OR LATINO	2005	Right	No	No	Lifelong Non-smoker	Lifelong Non-smoker	---	---	---	0.316181	69.6272	0.5482	1.6447	0.5482	21.3816	32.3465	54.8246	4.386	24.6711	163.925	CC-e.3	no	---	---
KICH	TCGA-KO-8405-01	yes	yes	yes	yes	yes	yes	5	1	1	3	4	2	1	Alive	100.402	MALE	WHITE	T3a	N0	M0	M0	Stage III	29	HISPANIC OR LATINO	2005	Left	No	No	Lifelong Non-smoker	Lifelong Non-smoker	---	---	---	0.293798	0	0	0.4801	47.0475	71.5314	180.989	77.2924	29.7648	9.1215	94.0951	Ch-e	no	---	---
KICH	TCGA-KO-8406-01	yes	yes	yes	yes	yes	yes	5	1	1	1	3	4	1	Alive	103.326	FEMALE	WHITE	T1	N0	M0	M0	Stage I	17	NOT HISPANIC OR LATINO	2005	Right	No	No	Lifelong Non-smoker	Lifelong Non-smoker	---	---	---	0.244501	0	0	0	117.184	1.0986	21.6058	5.493	1.0986	0.3662	30.7608	Ch-e	no	---	---
KICH	TCGA-KO-8407-01	yes	yes	yes	yes	yes	yes	5	1	1	1	3	3	1	Alive	92.6489	MALE	WHITE	T2	N0	M0	M0	Stage II	42	NOT HISPANIC OR LATINO	2005	Left	No	No	Lifelong Non-smoker	Lifelong Non-smoker	---	---	---	0.265709	0	0.4373	0.4373	125.055	26.6725	74.7704	34.9803	2.6235	2.6235	226.935	Ch-e	no	---	---
KICH	TCGA-KO-8408-01	yes	yes	yes	yes	yes	yes	5	1	1	1	5	4	1	Dead	16.6571	MALE	WHITE	T3a	N1	M0	[Not Available]	Stage III	47	NOT HISPANIC OR LATINO	2004	Left	No	No	Current smoker	Current smoker	---	---	---	0.285635	0	0	0	41.1325	0.5342	10.6838	12.2863	0.5342	0.5342	55.5556	Ch-e	no	---	---
KICH	TCGA-KO-8409-01	yes	yes	yes	yes	yes	yes	5	1	1	2	3	2	1	Alive	104.476	MALE	WHITE	T2b	N0	M0	M0	Stage II	69	NOT HISPANIC OR LATINO	2004	Left	No	No	Current reformed smoker for < or = 15 years	Current reformed smoker for < or = 15 years	---	---	---	0.245038	6.9252	0	0	26.3158	2.7701	70.6371	11.7729	1.385	0	58.8643	Ch-e	no	---	---
KICH	TCGA-KO-8410-01	yes	yes	yes	yes	yes	yes	5	1	1	3	1	2	1	Alive	103.031	FEMALE	WHITE	T1b	N0	M0	M0	Stage I	74	NOT HISPANIC OR LATINO	2004	Left	No	No	Lifelong Non-smoker	Lifelong Non-smoker	---	---	---	0.284376	0	0	0	37.5113	8.2958	50.1353	34.9865	4.3282	4.3282	24.5266	Ch-e	no	---	---
KICH	TCGA-KO-8411-01	yes	yes	yes	yes	yes	yes	5	1	1	1	3	3	1	Alive	130.037	MALE	WHITE	T1b	NX	M0	M0	Stage I	58	NOT HISPANIC OR LATINO	2004	Left	Yes, History of Prior Malignancy	Yes, History of Prior Malignancy	Lifelong Non-smoker	Lifelong Non-smoker	---	---	---	0.242633	0	0	0	318.868	3.7736	15.8491	20.7547	0.3774	0.7547	12.8302	Ch-e	no	---	---
KICH	TCGA-KO-8413-01	yes	yes	yes	yes	yes	yes	5	1	1	3	3	1	2	Alive	99.8111	MALE	WHITE	T1	N0	M0	M0	Stage I	46	HISPANIC OR LATINO	2006	Right	No	No	Lifelong Non-smoker	Lifelong Non-smoker	---	---	---	0.265988	0	0	0	24.0776	13.8223	89.1762	32.5493	7.58	19.6188	39.6834	Ch-e	no	---	---
KICH	TCGA-KO-8414-01	yes	yes	yes	yes	yes	yes	5	1	1	2	6	1	3	Alive	105.528	FEMALE	WHITE	T2	N0	M0	M0	Stage II	50	NOT HISPANIC OR LATINO	2006	Left	No	No	Lifelong Non-smoker	Lifelong Non-smoker	---	---	---	0.290859	0	0	0	28.4206	9.3382	210.313	13.3983	0.406	1.218	62.1194	Ch-e	no	---	---
KICH	TCGA-KO-8415-01	yes	yes	yes	yes	yes	yes	5	1	1	2	1	1	1	Alive	96.5585	FEMALE	WHITE	T1	N0	M0	M0	Stage I	44	HISPANIC OR LATINO	2007	Right	No	No	Lifelong Non-smoker	Lifelong Non-smoker	---	---	---	0.259925	0	0	0	12.8963	7.5228	73.6163	18.2697	1.612	5.9108	70.9296	Ch-e	no	---	---
KICH	TCGA-KO-8416-01	yes	yes	yes	yes	yes	yes	5	1	1	1	1	3	1	Alive	90.4148	MALE	WHITE	T3a	N0	M0	M0	Stage III	41	NOT HISPANIC OR LATINO	2007	Right	No	No	Current smoker	Current smoker	---	---	---	0.252353	0	0	0	162.567	4.735	104.696	20.5182	5.2611	1.0522	55.7675	Ch-e	no	---	---
KICH	TCGA-KO-8417-01	yes	yes	yes	yes	yes	yes	5	1	1	1	2	3	1	Alive	92.4846	FEMALE	WHITE	T1	N0	M0	M0	Stage I	30	NOT HISPANIC OR LATINO	2007	Right	No	No	Lifelong Non-smoker	Lifelong Non-smoker	---	---	---	0.252449	0	0	0	70.8215	1.7705	16.6431	3.187	0.7082	0	23.7252	Ch-e	no	---	---
KIRP	TCGA-2K-A9WE-01	yes	yes	yes	yes	yes	yes	5	2	2	3	1	7	5	Alive	7.0308	MALE	WHITE	T2b	NX	M0	M0	Stage II	53	NOT HISPANIC OR LATINO	2013	Left	No	No	Lifelong Non-smoker	Lifelong Non-smoker	---	Type 2 Papillary RCC	---	0.302534	0	0	0	49.313	79.1062	195.197	83.7293	21.0607	14.3829	55.4771	P-e.1b	no	---	---
KIRP	TCGA-2Z-A9J1-01	yes	yes	yes	yes	yes	yes	5	2	1	2	1	6	3	Alive	75.499	MALE	WHITE	T1a	N0	M0	MX	Stage I	71	NOT HISPANIC OR LATINO	2008	Left	No	No	Lifelong Non-smoker	Lifelong Non-smoker	---	Unclassified Papillary RCC	---	0.258709	0	0	0	13.8768	17.8417	97.6335	15.8592	24.7801	6.9384	34.1965	P-e.1a	no	---	---
KIRP	TCGA-2Z-A9J3-01	yes	yes	yes	yes	yes	yes	5	2	1	1	3	4	1	Dead	58.1848	MALE	WHITE	T2	NX	M0	MX	Stage II	67	NOT HISPANIC OR LATINO	2008	Right	No	No	Current smoker	Current smoker	---	Type 2 Papillary RCC	---	0.281863	0	0	0	22.4394	3.9812	9.0481	3.2573	1.4477	0.3619	11.5816	P-e.1a	no	---	---
KIRP	TCGA-2Z-A9J5-01	yes	yes	yes	yes	yes	yes	5	2	1	2	1	6	3	Alive	100.205	MALE	WHITE	T2	NX	M0	MX	Stage II	80	NOT HISPANIC OR LATINO	2006	Right	No	No	Current Reformed Smoker, Duration Not Specified	Current Reformed Smoker, Duration Not Specified	---	Type 2 Papillary RCC	---	0.308328	9.4118	0	1.5686	18.0392	34.5098	123.137	40	10.9804	3.1373	50.9804	P-e.1b	no	---	---
KIRP	TCGA-2Z-A9J6-01	yes	yes	yes	yes	yes	yes	5	2	3	2	1	6	6	Alive	56.8706	MALE	WHITE	T1a	NX	M0	MX	Stage I	60	NOT HISPANIC OR LATINO	2009	Left	No	No	Lifelong Non-smoker	Lifelong Non-smoker	---	Type 1 Papillary RCC	---	0.285543	0	0	0	16.4918	9.4953	66.4668	4.4978	13.4933	10.9945	19.4903	P-e.1b	no	---	---
KIRP	TCGA-2Z-A9J7-01	yes	yes	yes	yes	yes	yes	5	2	1	1	3	4	1	Dead	4.56674	MALE	WHITE	T2	NX	M1	M1	Stage IV	63	NOT HISPANIC OR LATINO	2007	Right	No	No	Current reformed smoker for < or = 15 years	Current reformed smoker for < or = 15 years	---	Unclassified Papillary RCC	---	0.283318	0	0	0	3.17	43.8515	10.0383	3.17	2.1133	0.5283	33.2849	P-e.1a	no	---	---
KIRP	TCGA-2Z-A9J8-01	yes	yes	yes	yes	yes	yes	5	3	1	5	4	2	2	Alive	91.6632	MALE	WHITE	T1b	NX	M0	MX	Stage I	50	NOT HISPANIC OR LATINO	2007	Left	No	No	Current reformed smoker for < or = 15 years	Current reformed smoker for < or = 15 years	---	Type 2 Papillary RCC	---	0.288623	0	0	0	194.658	29.7162	42.0701	22.3706	13.3556	12.3539	8.0134	P-e.1a	no	---	---
KIRP	TCGA-2Z-A9J9-01	yes	yes	yes	yes	yes	yes	5	3	3	4	3	7	6	Alive	75.3676	MALE	BLACK OR AFRICAN AMERICAN	T1a	NX	M0	MX	Stage I	77	NOT HISPANIC OR LATINO	2006	Left	Yes, History of Prior Malignancy	Yes, History of Prior Malignancy	[Unknown]	[Unknown]	---	Type 1 Papillary RCC	---	0.252674	0	0	0	20.9424	6.3575	81.8998	18.6986	2.6178	5.2356	136.126	mixed	no	---	---
KIRP	TCGA-2Z-A9JD-01	yes	yes	yes	yes	yes	yes	5	2	1	5	1	3	3	Alive	34.8255	MALE	WHITE	T1a	NX	M0	MX	Stage I	66	NOT HISPANIC OR LATINO	2009	Right	Yes, History of Prior Malignancy	Yes, History of Prior Malignancy	Current reformed smoker for < or = 15 years	Current reformed smoker for < or = 15 years	---	Type 2 Papillary RCC	---	0.291355	0	0	0	17.1162	2.0747	24.8963	4.668	1.556	0.5187	8.8174	P-e.2	no	---	---
KIRP	TCGA-2Z-A9JE-01	yes	yes	yes	yes	yes	yes	5	2	3	1	3	4	6	Alive	56.7721	MALE	WHITE	T1a	NX	M0	MX	Stage I	59	NOT HISPANIC OR LATINO	2010	Right	No	No	Lifelong Non-smoker	Lifelong Non-smoker	---	Type 1 Papillary RCC	---	0.284944	0	0	0.4919	6.8872	37.8797	9.3469	3.9356	0.4919	3.9356	24.5972	P-e.1a	no	---	---
KIRP	TCGA-2Z-A9JI-01	yes	yes	yes	yes	yes	yes	5	2	2	5	4	6	5	Alive	51.4825	MALE	WHITE	T3a	NX	M0	MX	Stage III	38	NOT HISPANIC OR LATINO	2010	Left	No	No	Current reformed smoker for < or = 15 years	Current reformed smoker for < or = 15 years	---	Unclassified Papillary RCC	---	0.353407	0	0	0	14.4499	53.4209	147.564	36.7816	33.2786	11.3848	37.6574	P-e.1a	no	---	---
KIRP	TCGA-2Z-A9JJ-01	yes	yes	yes	yes	yes	yes	5	2	3	4	3	2	6	Alive	39.8522	FEMALE	WHITE	T1a	NX	M0	M0	Stage I	69	NOT HISPANIC OR LATINO	2011	Right	Yes, History of Prior Malignancy	Yes, History of Prior Malignancy	Lifelong Non-smoker	Lifelong Non-smoker	---	Type 2 Papillary RCC	---	0.291269	0	0	0.375	25.4968	11.6235	22.8721	25.4968	1.1249	5.9993	18.7477	P-e.1a	no	---	---
KIRP	TCGA-2Z-A9JL-01	yes	yes	yes	yes	yes	yes	5	2	1	3	3	2	2	Alive	33.0513	MALE	BLACK OR AFRICAN AMERICAN	T1a	NX	M0	MX	Stage I	47	NOT HISPANIC OR LATINO	2012	Right	Yes, History of Synchronous/Bilateral Malignancy	Yes, History of Synchronous and or Bilateral Malignancy	Current reformed smoker for < or = 15 years	Current reformed smoker for < or = 15 years	---	Type 1 Papillary RCC	---	0.28379	0	0	26.7052	23.6238	17.9746	38.5171	17.4611	15.4068	4.6221	9.2441	P-e.1a	no	---	---
KIRP	TCGA-2Z-A9JO-01	yes	yes	yes	yes	yes	yes	5	2	2	5	1	3	5	Alive	31.1786	FEMALE	BLACK OR AFRICAN AMERICAN	T1b	N0	MX	MX	Stage I	56	NOT HISPANIC OR LATINO	2012	Right	No	No	Current reformed smoker for < or = 15 years	Current reformed smoker for < or = 15 years	---	Unclassified Papillary RCC	---	0.322698	0	0	1.8374	235.186	6.7371	35.5229	33.6855	7.962	0.6125	8.5745	P-e.2	no	---	---
KIRP	TCGA-2Z-A9JP-01	yes	yes	yes	yes	yes	yes	5	2	1	2	1	3	3	Alive	29.3388	MALE	WHITE	T1a	NX	M0	MX	Stage I	63	NOT HISPANIC OR LATINO	2011	Left	No	No	Lifelong Non-smoker	Lifelong Non-smoker	---	Type 2 Papillary RCC	---	0.304428	0	0	0	14.6284	21.6501	40.9596	22.2352	3.5108	2.3406	15.2136	P-e.1a	no	---	---
KIRP	TCGA-2Z-A9JQ-01	yes	yes	yes	yes	yes	yes	5	2	3	2	3	4	6	Alive	25.5606	MALE	WHITE	T1a	NX	M0	MX	Stage I	66	NOT HISPANIC OR LATINO	2012	Right	Yes, History of Prior Malignancy	Yes, History of Prior Malignancy	Current Reformed Smoker, Duration Not Specified	Current Reformed Smoker, Duration Not Specified	---	Unclassified Papillary RCC	---	0.281468	0	0	7.8387	3.3595	0	62.71	20.1568	20.1568	3.3595	16.7973	P-e.1a	no	---	---
KIRP	TCGA-2Z-A9JT-01	yes	yes	yes	yes	yes	yes	5	2	1	2	1	3	3	Alive	22.4723	MALE	WHITE	T1a	NX	M0	MX	Stage I	71	NOT HISPANIC OR LATINO	2012	Right	Yes, History of Prior Malignancy	Yes, History of Prior Malignancy	Lifelong Non-smoker	Lifelong Non-smoker	---	Type 2 Papillary RCC	---	0.309551	0	0	0	2.9283	42.4597	207.906	30.7467	21.9619	5.8565	32.2108	P-e.1b	no	---	---
KIRP	TCGA-4A-A93W-01	yes	yes	yes	yes	yes	yes	5	2	3	3	3	4	6	Alive	0.131417	FEMALE	WHITE	T1a	N0	M0	M0	Stage I	66	NOT HISPANIC OR LATINO	2013	Right	No	No	Current reformed smoker for < or = 15 years	Current reformed smoker for < or = 15 years	---	Unclassified Papillary RCC	---	0.298297	0	0	1.7693	7.5196	46.0024	43.3484	7.0773	3.981	1.7693	38.9251	P-e.1a	no	---	---
KIRP	TCGA-4A-A93X-01	yes	yes	yes	yes	yes	yes	5	6	2	5	1	5	5	Alive	12.8131	MALE	WHITE	T3a	N1	M1	MX	Stage IV	58	NOT HISPANIC OR LATINO	2013	Right	No	No	Lifelong Non-smoker	Lifelong Non-smoker	---	Unclassified Papillary RCC	---	0.338368	0	1.3118	1.749	10.4941	3.0608	5.6843	6.9961	0.4373	1.749	17.4902	P.CIMP-e	yes	---	---
KIRP	TCGA-4A-A93Y-01	yes	yes	yes	yes	yes	yes	5	2	2	5	5	3	5	Alive	11.5647	FEMALE	BLACK OR AFRICAN AMERICAN	T2b	N0	M0	M0	Stage II	63	NOT HISPANIC OR LATINO	2013	Left	No	No	Current reformed smoker for < or = 15 years	Current reformed smoker for < or = 15 years	---	Unclassified Papillary RCC	---	0.341693	0	3.2636	0.9324	64.3387	99.7716	345.004	217.259	43.3587	31.7031	245.233	P-e.2	no	---	---
KIRP	TCGA-5P-A9JU-01	yes	yes	yes	yes	yes	yes	5	2	2	5	1	4	5	Alive	12.2546	MALE	WHITE	T3a	N0	M0	M0	Stage III	81	NOT HISPANIC OR LATINO	2012	Left	Yes, History of Prior Malignancy	---	---	---	---	Unclassified Papillary RCC	---	0.378356	0	0	23.0956	21.0697	2.8363	17.423	2.8363	4.0519	0.8104	8.1037	P-e.1a	yes	---	---
KIRP	TCGA-5P-A9JY-01	yes	yes	yes	yes	yes	yes	5	2	1	2	3	4	3	Dead	49.5441	MALE	WHITE	T2	NX	[Not Available]	MX	[Not Available]	79	NOT HISPANIC OR LATINO	2006	Left	No	---	---	---	---	Unclassified Papillary RCC	---	0.26203	0	0	0.5775	6.9294	13.8588	76.2235	6.352	3.4647	0.5775	41.5764	P-e.1a	no	---	---
KIRP	TCGA-5P-A9KE-01	yes	yes	yes	yes	yes	yes	5	2	1	2	1	3	3	Alive	27.0719	MALE	WHITE	T1b	NX	M0	M0	[Not Available]	70	NOT HISPANIC OR LATINO	2011	Right	No	---	---	---	---	Unclassified Papillary RCC	---	0.307492	0	0	0	54.1028	5.8611	29.3057	11.7223	3.6069	4.0577	3.6069	P-e.1b	no	---	---
KIRP	TCGA-5P-A9KF-01	yes	no	yes	yes	yes	yes	4	---	1	2	4	4	7	Alive	27.7618	MALE	WHITE	T1a	N0	M0	MX	[Not Available]	53	NOT HISPANIC OR LATINO	2011	Bilateral	No	---	---	---	---	Unclassified Papillary RCC	---	0.281749	0.42	0	1.2599	5.0398	11.7595	41.1581	10.9195	6.2997	2.0999	10.4995	P-e.1a	no	---	---
KIRP	TCGA-A4-7288-01	yes	yes	yes	yes	yes	yes	5	2	1	1	3	3	1	Alive	61.0103	FEMALE	WHITE	T1a	NX	M0	MX	[Not Available]	71	NOT HISPANIC OR LATINO	2008	Right	Yes	Yes	Lifelong Non-smoker	Lifelong Non-smoker	---	Type 2 Papillary RCC	---	0.324223	0	0	0	50.566	5.2879	3.6355	3.305	1.6525	0	8.9234	P-e.1a	no	---	---
KIRP	TCGA-A4-7583-01	yes	yes	yes	yes	yes	yes	5	2	1	1	3	7	1	Alive	0.0985626	MALE	BLACK OR AFRICAN AMERICAN	T1	N0	M0	M0	Stage I	60	NOT HISPANIC OR LATINO	2011	Left	No	No	[Not Available]	[Not Available]	---	Type 1 Papillary RCC	---	0.323639	0	0	0	42.9868	34.4636	107.838	15.1936	24.458	55.5864	39.6517	P-e.1b	no	---	---
KIRP	TCGA-A4-7584-01	yes	yes	yes	yes	yes	yes	5	2	1	2	6	6	3	Alive	21.3552	MALE	BLACK OR AFRICAN AMERICAN	T1a	NX	M0	MX	Stage I	59	NOT HISPANIC OR LATINO	2011	Left	Yes	Yes	[Not Available]	[Not Available]	---	Type 1 Papillary RCC	---	0.28635	0	0	0.4352	19.1471	1.3055	5.2219	2.611	10.4439	1.3055	0.4352	P-e.1a	no	---	---
KIRP	TCGA-A4-7585-01	yes	yes	yes	yes	yes	yes	5	3	2	5	1	3	5	Dead	35.154	MALE	WHITE	T3a	N0	M0	M0	Stage III	67	NOT HISPANIC OR LATINO	2007	Left	No	No	Lifelong Non-smoker	Lifelong Non-smoker	---	Type 2 Papillary RCC	---	0.322425	0.4019	0	0	243.569	132.637	144.694	152.331	88.8264	79.582	39.3891	P-e.2	no	---	---
KIRP	TCGA-A4-7734-01	yes	yes	yes	yes	yes	yes	5	2	3	3	3	4	6	Alive	0.887064	FEMALE	WHITE	T1a	NX	M0	MX	Stage I	53	NOT HISPANIC OR LATINO	2011	Right	Yes	Yes	[Not Available]	[Not Available]	---	Type 1 Papillary RCC	---	0.298516	0.2643	0	0.2643	24.0486	32.5053	49.6829	14.7992	11.6279	4.4926	5.0211	P-e.1a	no	---	---
KIRP	TCGA-A4-7915-01	yes	yes	yes	yes	yes	yes	5	3	2	4	2	1	5	Alive	0.229979	FEMALE	BLACK OR AFRICAN AMERICAN	T2b	N0	M0	MX	Stage II	35	NOT HISPANIC OR LATINO	2011	Left	No	No	[Not Available]	[Not Available]	---	Type 2 Papillary RCC	---	0.439497	1699.82	201.028	96.2453	84.6027	41.9133	45.406	53.5558	43.8537	6.2094	22.8971	P.CIMP-e	yes	---	---
KIRP	TCGA-A4-7996-01	yes	yes	yes	yes	yes	yes	5	2	1	1	6	4	1	Alive	16.6242	FEMALE	WHITE	T1a	NX	M0	MX	Stage I	61	NOT HISPANIC OR LATINO	2011	Left	No	No	Lifelong Non-smoker	Lifelong Non-smoker	---	Type 1 Papillary RCC	---	0.323909	0.2265	0.2265	0	51.8609	26.4966	85.6044	36.9141	5.6617	10.191	6.794	P-e.1b	no	---	---
KIRP	TCGA-A4-7997-01	yes	yes	yes	yes	yes	yes	5	2	1	3	4	2	2	Alive	30.4559	MALE	WHITE	T1b	NX	M0	M0	Stage I	67	NOT HISPANIC OR LATINO	2011	Left	No	No	[Unknown]	[Unknown]	---	Type 1 Papillary RCC	---	0.28657	0.2588	0	0	34.9331	6.4691	28.2053	34.1568	2.5876	3.6227	11.9031	P-e.1a	no	---	---
KIRP	TCGA-A4-8098-01	yes	yes	yes	yes	yes	yes	5	2	1	5	3	2	3	Alive	29.4374	MALE	BLACK OR AFRICAN AMERICAN	T1a	NX	M0	MX	Stage I	73	NOT HISPANIC OR LATINO	2011	Right	No	No	Lifelong Non-smoker	Lifelong Non-smoker	---	Type 2 Papillary RCC	---	0.300415	0	0	0	83.004	173.913	62.253	23.7154	25.6917	7.4111	54.3478	P-e.1a	no	---	---
KIRP	TCGA-A4-8311-01	yes	yes	yes	yes	yes	yes	5	2	1	1	6	4	1	Alive	23.9507	MALE	WHITE	T1a	NX	M0	MX	Stage I	60	NOT HISPANIC OR LATINO	2012	Left	No	No	Lifelong Non-smoker	Lifelong Non-smoker	---	Type 1 Papillary RCC	---	0.280411	0	0	0	10.6458	10.6458	27.6792	6.3875	6.3875	0	11.3556	P-e.1a	no	---	---
KIRP	TCGA-A4-8516-01	yes	yes	yes	yes	yes	yes	5	2	3	2	3	4	6	Alive	0.755647	MALE	WHITE	T3a	NX	M0	MX	Stage III	62	NOT HISPANIC OR LATINO	2012	Right	No	No	[Unknown]	[Unknown]	---	Type 1 Papillary RCC	---	0.270488	0	0	0.9025	23.0134	11.7323	36.0995	13.9885	3.6099	5.4149	20.3059	P-e.1a	no	---	---
KIRP	TCGA-A4-8517-01	yes	yes	yes	yes	yes	yes	5	2	1	2	6	6	3	Alive	19.614	MALE	WHITE	T1a	NX	M0	MX	Stage I	71	NOT HISPANIC OR LATINO	2012	Right	No	No	Lifelong Non-smoker	Lifelong Non-smoker	---	Unclassified Papillary RCC	---	0.296822	0	0	2.3419	75.8782	3.7471	19.2037	8.4309	1.8735	23.4192	4.2155	P-e.1a	no	---	---
KIRP	TCGA-A4-8630-01	yes	yes	yes	yes	yes	yes	5	2	1	1	3	2	1	Alive	14.3244	FEMALE	WHITE	T1b	NX	M0	MX	Stage I	59	NOT HISPANIC OR LATINO	2012	Right	No	No	Current smoker	Current smoker	---	Type 1 Papillary RCC	---	0.292802	0	0	0.416	14.1438	13.3118	20.7998	4.9919	3.744	2.912	6.6559	P-e.1a	no	---	---
KIRP	TCGA-A4-A57E-01	yes	yes	yes	yes	yes	yes	5	5	2	5	7	2	7	Dead	8.47639	MALE	WHITE	T2a	N0	M1	M1	Stage IV	59	NOT HISPANIC OR LATINO	2011	Left	No	No	Current reformed smoker for < or = 15 years	Current reformed smoker for < or = 15 years	---	Type 2 Papillary RCC	---	0.277728	443.292	0	0	23.9793	27.8678	14.2579	6.4809	1.2962	7.7771	42.1257	P-e.2	no	---	---
KIRP	TCGA-AL-3472-01	yes	yes	yes	yes	yes	yes	5	2	3	3	3	4	6	Alive	66.6612	MALE	BLACK OR AFRICAN AMERICAN	T2	N0	M0	M0	[Not Available]	57	NOT HISPANIC OR LATINO	2008	Left	No	No	Current reformed smoker for < or = 15 years	Current reformed smoker for < or = 15 years	---	Type 1 Papillary RCC	---	0.284975	0	2.5729	1.2864	6.8611	30.446	50.6003	5.5746	3.0017	0	22.7273	P-e.1a	no	---	---
KIRP	TCGA-AL-3473-01	yes	yes	yes	yes	yes	yes	5	5	2	5	4	6	5	Alive	62.6201	MALE	WHITE	T2	N0	M0	M0	Stage II	55	NOT HISPANIC OR LATINO	2008	Left	No	No	Lifelong Non-smoker	Lifelong Non-smoker	---	Type 2 Papillary RCC	---	0.303734	0	0.3369	1.0108	20.2156	855.795	834.906	146.563	176.213	448.45	63.3423	CC-e.3	no	---	---
KIRP	TCGA-AL-7173-01	yes	yes	yes	yes	yes	yes	5	2	2	2	5	6	5	Alive	67.6797	FEMALE	WHITE	T3	N2	MX	M0	Stage IV	72	NOT HISPANIC OR LATINO	2008	Right	No	No	Current smoker	Current smoker	---	Type 1 Papillary RCC	---	0.330966	0	0.5692	0	33.0126	57.4875	73.9939	11.9529	7.9686	6.261	31.3051	P-e.1a	no	---	---
KIRP	TCGA-AL-A5DJ-01	yes	yes	yes	yes	yes	yes	5	6	2	5	7	6	5	Dead	49.2156	FEMALE	WHITE	T3a	NX	M0	MX	Stage III	54	NOT HISPANIC OR LATINO	2009	Left	Yes, History of Prior Malignancy	Yes, History of Prior Malignancy	Lifelong Non-smoker	Lifelong Non-smoker	---	Type 2 Papillary RCC	---	0.372856	0	0	0	198.419	702.883	217.058	18.6393	64.3357	37.2787	227.28	P.CIMP-e	yes	---	---
KIRP	TCGA-B1-5398-01	yes	yes	yes	yes	yes	yes	5	6	2	5	1	3	5	Alive	41.1006	MALE	WHITE	T3b	N0	M0	M0	Stage III	73	NOT HISPANIC OR LATINO	2010	Right	No	No	[Not Available]	[Not Available]	---	Type 2 Papillary RCC	---	0.340188	0	0	0	387.118	142.605	259.312	114.017	13.4533	85.0921	49.4408	P-e.2	no	---	---
KIRP	TCGA-B1-7332-01	yes	yes	yes	yes	yes	yes	5	2	1	1	3	2	1	Alive	37.4867	FEMALE	BLACK OR AFRICAN AMERICAN	T2a	NX	M0	MX	Stage II	60	NOT HISPANIC OR LATINO	2011	Left	No	No	[Not Available]	[Not Available]	---	Type 1 Papillary RCC	---	0.301664	5.9915	0	0	43.7838	50.6971	30.4183	10.1394	0.9218	0.4609	17.9744	P-e.1a	no	---	---
KIRP	TCGA-B1-A47M-01	yes	yes	yes	yes	yes	yes	5	2	1	2	4	6	3	Alive	21.6509	MALE	BLACK OR AFRICAN AMERICAN	T3a	NX	MX	MX	Stage III	79	NOT HISPANIC OR LATINO	2011	Left	Yes, History of Prior Malignancy	Yes, History of Prior Malignancy	Lifelong Non-smoker	Lifelong Non-smoker	---	Type 1 Papillary RCC	---	0.300924	0	0	0.9324	3.7296	17.7156	38.2284	9.7902	6.993	1.3986	78.3217	P-e.1b	no	---	---
KIRP	TCGA-B1-A47N-01	yes	yes	yes	yes	yes	yes	5	2	1	3	3	1	2	Alive	36.4682	MALE	WHITE	T1a	NX	MX	MX	Stage I	62	NOT HISPANIC OR LATINO	2012	Left	No	No	Lifelong Non-smoker	Lifelong Non-smoker	---	Type 1 Papillary RCC	---	0.29287	0	0	0.6567	7.2238	55.8201	131.998	5.9104	14.4475	1.9701	15.761	P-e.1a	no	---	---
KIRP	TCGA-B1-A47O-01	yes	yes	yes	yes	yes	yes	5	2	2	2	1	6	5	Alive	27.6632	FEMALE	WHITE	T1b	N0	M0	MX	Stage I	54	NOT HISPANIC OR LATINO	2012	Right	Yes, History of Prior Malignancy	Yes, History of Prior Malignancy	Lifelong Non-smoker	Lifelong Non-smoker	---	Type 2 Papillary RCC	---	0.332963	0	0	1.4409	18.732	23.7752	69.8847	5.7637	18.0115	18.732	51.1527	P-e.1b	no	---	---
KIRP	TCGA-B1-A654-01	yes	yes	yes	yes	yes	yes	5	2	3	3	3	4	6	Alive	20.2382	FEMALE	BLACK OR AFRICAN AMERICAN	T1a	NX	M0	M0	Stage I	43	NOT HISPANIC OR LATINO	2012	Right	No	No	Current smoker	Current smoker	---	Type 1 Papillary RCC	---	0.306001	0	0	0.5099	2.0398	91.7899	40.7955	9.6889	21.9276	1.5298	84.1407	P-e.1a	no	---	---
KIRP	TCGA-B1-A657-01	yes	yes	yes	yes	yes	yes	5	2	1	2	7	6	3	Alive	21.0595	MALE	WHITE	T1b	N0	M0	M0	Stage I	54	NOT HISPANIC OR LATINO	2012	Right	Yes, History of Synchronous/Bilateral Malignancy	Yes, History of Synchronous and or Bilateral Malignancy	[Unknown]	[Unknown]	---	Unclassified Papillary RCC	---	0.295667	0	0	0.3522	29.2315	27.1184	173.276	15.4962	7.7481	7.0437	24.3009	P-e.1b	no	---	---
KIRP	TCGA-B3-8121-01	yes	yes	yes	yes	yes	yes	5	2	2	4	4	6	5	Alive	12.4517	FEMALE	BLACK OR AFRICAN AMERICAN	T1	NX	[Not Available]	MX	Stage I	48	NOT HISPANIC OR LATINO	2011	Right	No	No	Lifelong Non-smoker	Lifelong Non-smoker	---	Unclassified Papillary RCC	---	0.319689	0	0	0	66.1202	65.5738	202.186	163.388	49.7268	36.612	32.7869	P-e.1b	no	---	---
KIRP	TCGA-B3-A6W5-01	yes	yes	yes	yes	yes	yes	5	2	1	1	3	7	1	Alive	10.152	MALE	BLACK OR AFRICAN AMERICAN	T1	NX	M0	MX	Stage I	43	NOT HISPANIC OR LATINO	2013	Right	Yes, History of Synchronous/Bilateral Malignancy	Yes, History of Synchronous and or Bilateral Malignancy	Lifelong Non-smoker	Lifelong Non-smoker	---	Unclassified Papillary RCC	---	0.299529	0	0	0	30.5147	14.7059	42.2794	22.4265	7.7206	14.7059	48.8971	P-e.1a	no	---	---
KIRP	TCGA-B9-5155-01	yes	yes	yes	yes	yes	yes	5	2	1	1	3	4	1	Alive	21.848	MALE	WHITE	T3a	NX	M0	[Not Available]	Stage III	71	NOT HISPANIC OR LATINO	2010	Right	Yes	Yes	Current smoker	Current smoker	---	Type 1 Papillary RCC	---	0.298192	0	1.5903	0	7.3155	2.2265	1.2723	3.1807	1.5903	0.3181	0.6361	P-e.1a	no	---	---
KIRP	TCGA-B9-5156-01	yes	yes	yes	yes	yes	yes	5	2	1	3	1	6	3	Alive	43.9589	MALE	WHITE	T1a	NX	M0	[Not Available]	[Not Available]	51	NOT HISPANIC OR LATINO	2010	Left	No	No	Current reformed smoker for < or = 15 years	Current reformed smoker for < or = 15 years	---	Type 1 Papillary RCC	---	0.307152	0.6638	0	0.9957	28.2111	12.9439	42.8145	30.8662	2.6552	7.6336	14.9353	P-e.1b	no	---	---
KIRP	TCGA-B9-7268-01	yes	yes	yes	yes	yes	yes	5	2	1	1	3	5	1	Alive	22.0452	MALE	WHITE	T2	N0	M0	M0	Stage II	59	NOT HISPANIC OR LATINO	2011	Left	No	No	Current reformed smoker for < or = 15 years	Current reformed smoker for < or = 15 years	---	Type 1 Papillary RCC	---	0.284229	0	0	0.318	15.5803	23.5294	4.7695	4.1335	0.318	3.4976	5.0874	P-e.1a	no	---	---
KIRP	TCGA-B9-A44B-01	yes	yes	yes	yes	yes	yes	5	2	2	5	7	6	5	Alive	11.8604	MALE	BLACK OR AFRICAN AMERICAN	T3b	NX	M0	[Not Available]	Stage III	70	NOT HISPANIC OR LATINO	2012	Left	Yes, History of Prior Malignancy	Yes, History of Prior Malignancy	Current Reformed Smoker, Duration Not Specified	Current Reformed Smoker, Duration Not Specified	---	Type 2 Papillary RCC	---	0.355606	0.6158	0	0	6.7734	5.5419	27.7094	8.0049	5.5419	2.4631	36.33	P.CIMP-e	yes	---	---
KIRP	TCGA-B9-A5W7-01	yes	yes	yes	yes	yes	yes	5	2	3	2	7	6	3	Alive	19.2197	MALE	BLACK OR AFRICAN AMERICAN	T1a	NX	M0	[Not Available]	Stage I	47	NOT HISPANIC OR LATINO	2012	Right	Yes, History of Prior Malignancy	Yes, History of Prior Malignancy	Lifelong Non-smoker	Lifelong Non-smoker	---	Type 1 Papillary RCC	---	0.274294	0	0	0	26.5957	8.5106	42.1986	14.1844	7.8014	11.7021	21.9858	P-e.1a	no	---	---
KIRP	TCGA-B9-A5W8-01	yes	yes	yes	yes	yes	yes	5	2	2	2	7	1	5	Alive	17.2156	MALE	BLACK OR AFRICAN AMERICAN	T2b	NX	M0	M0	Stage II	50	NOT HISPANIC OR LATINO	2012	Right	No	No	Lifelong Non-smoker	Lifelong Non-smoker	---	Type 1 Papillary RCC	---	0.320474	0	0	0	33.1018	40.7862	153.687	43.1506	17.142	8.2755	11.8221	P-e.1b	no	---	---
KIRP	TCGA-B9-A5W9-01	yes	yes	yes	yes	yes	yes	5	2	1	1	7	4	1	Alive	0.164271	MALE	WHITE	T1b	NX	M0	MX	Stage I	40	NOT HISPANIC OR LATINO	2012	Right	No	No	Current smoker	Current smoker	---	Unclassified Papillary RCC	---	0.332763	0	0	0	11.4538	59.5598	19.9624	4.9088	3.5998	15.7081	8.1813	P-e.1a	no	---	---
KIRP	TCGA-B9-A69E-01	yes	yes	yes	yes	yes	yes	5	2	2	5	2	3	5	Alive	14.8501	MALE	WHITE	T3a	NX	M0	[Not Available]	Stage III	71	NOT HISPANIC OR LATINO	2013	Left	No	No	Current reformed smoker for < or = 15 years	Current reformed smoker for < or = 15 years	---	Type 2 Papillary RCC	---	0.312134	0	0	2.476	246.363	106.469	166.306	63.1383	49.1076	33.8389	127.515	P-e.2	no	---	---
KIRP	TCGA-B9-A8YH-01	yes	yes	yes	yes	yes	yes	5	2	3	2	3	1	6	Alive	17.4784	MALE	BLACK OR AFRICAN AMERICAN	T1a	NX	M0	MX	Stage I	52	NOT HISPANIC OR LATINO	2013	Right	No	No	Current smoker	Current smoker	---	Type 1 Papillary RCC	---	0.283759	0	0	0.3182	16.2284	38.1845	62.0497	45.1849	7.6369	2.5456	44.8667	P-e.1a	no	---	---
KIRP	TCGA-B9-A8YI-01	yes	yes	yes	yes	yes	yes	5	3	1	5	1	3	2	Alive	12.2875	MALE	BLACK OR AFRICAN AMERICAN	T1b	NX	M0	MX	Stage I	79	NOT HISPANIC OR LATINO	2013	Left	No	No	Current reformed smoker for < or = 15 years	Current reformed smoker for < or = 15 years	---	Type 2 Papillary RCC	---	0.347413	0.6255	0	0	13.1362	6.2554	28.1491	20.6427	16.8895	0.6255	18.1405	P-e.2	yes	---	---
KIRP	TCGA-BQ-5875-01	yes	yes	yes	yes	yes	yes	5	2	2	5	1	3	5	Alive	86.7023	FEMALE	WHITE	T3a	NX	M0	M0	Stage III	66	[Not Available]	2004	Left	No	No	[Not Available]	[Not Available]	---	Type 2 Papillary RCC	---	0.359099	0	0	0.3986	68.5532	2.3914	13.5512	11.957	1.5943	9.9641	21.9211	P-e.2	yes	---	---
KIRP	TCGA-BQ-5877-01	yes	yes	yes	yes	yes	yes	5	5	2	4	5	1	5	Dead	8.87064	MALE	BLACK OR AFRICAN AMERICAN	T3a	N1	M1	M1	Stage IV	60	[Not Available]	2004	Left	No	No	Current reformed smoker for < or = 15 years	Current reformed smoker for < or = 15 years	---	Unclassified Papillary RCC	---	0.352345	0	0	2.5505	23.8045	47.6089	63.1952	32.5894	12.469	54.6936	23.8045	P.CIMP-e	yes	---	---
KIRP	TCGA-BQ-5878-01	yes	yes	yes	yes	yes	yes	5	3	1	5	1	2	2	Alive	63.6715	FEMALE	WHITE	T3a	N1	M0	M0	Stage III	79	[Not Available]	2005	Left	No	No	[Not Available]	[Not Available]	---	Type 2 Papillary RCC	---	0.289642	0	0	0.5584	601.424	14.2398	33.5055	13.6814	3.0713	3.6298	12.8438	P-e.1a	no	---	---
KIRP	TCGA-BQ-5879-01	yes	yes	yes	yes	yes	yes	5	2	2	4	3	7	5	Dead	22.8994	FEMALE	WHITE	T3b	N1	M0	M0	Stage III	32	[Not Available]	2005	Right	No	No	[Not Available]	[Not Available]	---	Unclassified Papillary RCC	---	0.504003	0.26	0	0	209.541	12.7389	41.3363	191.343	3.1197	24.4378	141.687	P.CIMP-e	yes	---	---
KIRP	TCGA-BQ-5880-01	yes	yes	yes	yes	yes	yes	5	2	2	5	1	3	5	Dead	43.1704	MALE	WHITE	T3a	N1	M0	M0	Stage III	79	[Not Available]	2006	Left	No	No	[Not Available]	[Not Available]	---	Type 2 Papillary RCC	---	0.329211	0	0	0	33.4572	84.0149	175.465	32.7138	14.1264	17.1004	63.9405	P-e.2	no	---	---
KIRP	TCGA-BQ-5881-01	yes	yes	yes	yes	yes	yes	5	2	1	2	1	3	3	Alive	47.77	MALE	WHITE	T1a	NX	M0	M0	Stage I	69	NOT HISPANIC OR LATINO	2006	Right	No	No	[Not Available]	[Not Available]	---	Type 2 Papillary RCC	---	0.322879	0	0	0	58.1062	65.9971	95.4089	25.825	10.7604	3.5868	62.4103	P-e.1b	no	---	---
KIRP	TCGA-BQ-5882-01	yes	yes	yes	yes	yes	yes	5	5	2	5	1	6	5	Dead	21.6181	MALE	[Not Available]	T3b	N0	M0	M0	Stage III	54	[Not Available]	2007	Right	No	No	[Not Available]	[Not Available]	---	Type 2 Papillary RCC	---	0.350278	0	0	0	349.815	167.109	207.215	35.0133	46.1539	194.483	50.2919	P-e.2	yes	---	---
KIRP	TCGA-BQ-5883-01	yes	yes	yes	yes	yes	yes	5	3	3	3	3	3	6	Alive	40.8049	FEMALE	BLACK OR AFRICAN AMERICAN	T1a	NX	M0	M0	Stage I	79	[Not Available]	2007	Right	No	No	[Not Available]	[Not Available]	---	Type 2 Papillary RCC	---	0.312353	0	0	0.6352	640.593	14.6095	27.3133	41.9228	6.0343	1.588	8.8927	mixed	no	---	---
KIRP	TCGA-BQ-5885-01	yes	yes	yes	yes	yes	yes	5	5	2	2	1	5	5	Alive	30.2587	MALE	WHITE	T3	N0	M0	M0	Stage III	63	NOT HISPANIC OR LATINO	2008	Left	No	No	[Not Available]	[Not Available]	---	Unclassified Papillary RCC	---	0.307551	0.5488	0	4.9396	208.013	89.4621	26.8935	10.9769	19.2097	4.9396	37.8705	P-e.2	no	---	---
KIRP	TCGA-BQ-5887-01	yes	yes	yes	yes	yes	yes	5	2	2	5	1	1	5	Alive	25.3306	MALE	WHITE	T3a	N0	M0	M0	Stage III	54	[Not Available]	2009	Right	No	No	Current reformed smoker for < or = 15 years	Current reformed smoker for < or = 15 years	---	Type 2 Papillary RCC	---	0.344614	0	0	0	20.3822	35.2768	53.6992	72.5135	5.4875	25.8697	53.6992	P-e.2	yes	---	---
KIRP	TCGA-BQ-5888-01	yes	yes	yes	yes	yes	yes	5	2	2	4	4	6	5	Alive	13.2402	FEMALE	WHITE	T1a	N0	M0	M0	Stage I	74	[Not Available]	2009	Right	Yes	Yes	[Not Available]	[Not Available]	---	Unclassified Papillary RCC	---	0.329949	0	0	0.5271	21.6131	212.441	120.717	20.0316	25.3031	6.8529	158.144	CC-e.3	no	---	---
KIRP	TCGA-BQ-5889-01	yes	yes	yes	yes	yes	yes	5	2	2	4	5	6	5	Dead	10.809	MALE	WHITE	T3b	N1	M0	M1	Stage IV	63	NOT HISPANIC OR LATINO	2009	Left	No	No	[Not Available]	[Not Available]	---	Unclassified Papillary RCC	---	0.328156	0	0	0.406	24.3605	352.822	348.356	102.314	109.216	38.5708	255.786	CC-e.3	no	---	---
KIRP	TCGA-BQ-5890-01	yes	yes	yes	yes	yes	yes	5	2	2	5	1	5	5	Alive	7.65503	MALE	WHITE	T3a	N0	M0	M0	Stage III	69	NOT HISPANIC OR LATINO	2009	Right	No	No	[Not Available]	[Not Available]	---	Type 2 Papillary RCC	---	0.379087	0	0	0.6776	9.8247	10.841	28.4577	13.2125	3.3878	5.7593	27.7801	P-e.2	yes	---	---
KIRP	TCGA-BQ-5891-01	yes	yes	yes	yes	yes	yes	5	2	2	5	1	5	5	Alive	0.952772	FEMALE	WHITE	T3b	N0	M0	M0	Stage III	57	NOT HISPANIC OR LATINO	2009	Right	No	No	[Not Available]	[Not Available]	---	Type 2 Papillary RCC	---	0.312513	0	0	0.5554	28.6052	23.0508	9.7202	10.8311	2.7772	29.4383	13.3306	CC-e.3	yes	---	---
KIRP	TCGA-BQ-5892-01	yes	yes	yes	yes	yes	yes	5	5	2	5	1	7	5	Alive	11.9589	MALE	WHITE	T1b	N0	M0	M0	Stage I	51	NOT HISPANIC OR LATINO	2010	Left	Yes	Yes	[Not Available]	[Not Available]	---	Type 2 Papillary RCC	---	0.325898	0	0	0	38.6993	127.564	150.139	64.4988	20.4246	130.789	117.89	CC-e.1	no	---	---
KIRP	TCGA-BQ-5893-01	yes	yes	yes	yes	yes	yes	5	2	2	4	3	1	5	Dead	7.91786	MALE	WHITE	T3a	N1	M1	M1	Stage IV	61	NOT HISPANIC OR LATINO	2010	Left	No	No	[Not Available]	[Not Available]	---	Type 2 Papillary RCC	---	0.453709	0	0	0	71.4021	22.9375	72.512	22.1976	7.0292	5.9193	38.8457	P.CIMP-e	yes	---	---
KIRP	TCGA-BQ-5894-01	yes	yes	yes	yes	yes	yes	5	2	2	4	3	1	5	Alive	2.75975	MALE	[Not Available]	T3b	N1	M0	M1	Stage IV	42	HISPANIC OR LATINO	2010	Left	No	No	[Not Available]	[Not Available]	---	Type 2 Papillary RCC	---	0.426591	0	0.4092	1.2277	153.059	186.208	117.864	85.9423	47.8821	43.7896	115.408	P.CIMP-e	yes	---	---
KIRP	TCGA-BQ-7044-01	yes	yes	yes	yes	yes	yes	5	2	1	5	1	3	3	Alive	123.532	MALE	WHITE	T3a	NX	M0	M0	Stage III	73	[Not Available]	2000	Left	No	No	Current reformed smoker for < or = 15 years	Current reformed smoker for < or = 15 years	---	Type 2 Papillary RCC	---	0.341703	0.3723	0	0	32.0206	26.0633	54.3605	9.6806	10.4253	1.8617	28.2973	P-e.2	yes	---	---
KIRP	TCGA-BQ-7046-01	yes	yes	yes	yes	yes	yes	5	2	1	2	6	2	3	Alive	96.8542	MALE	WHITE	T1a	NX	M0	M0	Stage I	61	[Not Available]	2002	Left	Yes	Yes	Current reformed smoker for < or = 15 years	Current reformed smoker for < or = 15 years	---	Type 1 Papillary RCC	---	0.312075	0	0	2.3708	89.6159	9.4832	38.881	20.3888	7.5865	4.7416	13.7506	P-e.1b	no	---	---
KIRP	TCGA-BQ-7048-01	yes	yes	yes	yes	yes	yes	5	2	2	5	5	3	5	Alive	93.2731	MALE	WHITE	T3a	N0	M0	M0	Stage III	64	NOT HISPANIC OR LATINO	2003	Left	No	No	Current reformed smoker for < or = 15 years	Current reformed smoker for < or = 15 years	---	Type 2 Papillary RCC	---	0.342646	0	0	0	621.516	35.2752	41.9943	37.5149	6.1592	12.8783	111.425	P-e.2	yes	---	---
KIRP	TCGA-BQ-7049-01	yes	yes	yes	yes	yes	yes	5	3	2	3	5	6	5	Dead	44.8131	FEMALE	WHITE	T1a	NX	M0	M0	Stage I	45	[Not Available]	2005	Right	Yes	Yes	[Not Available]	[Not Available]	---	Unclassified Papillary RCC	---	0.314043	0	0	0.387	60.7585	18.5759	86.3003	25.9288	7.7399	13.5449	26.3158	P-e.1a	no	---	---
KIRP	TCGA-BQ-7050-01	yes	yes	yes	yes	yes	yes	5	3	2	5	3	2	5	Alive	61.2402	FEMALE	WHITE	T1a	N0	M0	M0	Stage I	53	HISPANIC OR LATINO	2006	Left	No	No	Current reformed smoker for < or = 15 years	Current reformed smoker for < or = 15 years	---	Type 2 Papillary RCC	---	0.312586	0	0	0.4386	154.386	10.9649	46.9298	3.9474	2.6316	2.6316	4.386	P-e.2	no	---	---
KIRP	TCGA-BQ-7051-01	yes	yes	yes	yes	yes	yes	5	2	1	1	4	5	3	Alive	50.3655	MALE	WHITE	T2	N0	M0	M0	Stage II	74	[Not Available]	2007	Right	No	No	Lifelong Non-smoker	Lifelong Non-smoker	---	Type 1 Papillary RCC	---	0.30403	0	0	0.1978	18.1962	2.769	5.538	2.3734	0.1978	1.3845	1.3845	P-e.1a	no	---	---
KIRP	TCGA-BQ-7053-01	yes	yes	yes	yes	yes	yes	5	2	2	5	5	3	5	Alive	49.807	FEMALE	BLACK OR AFRICAN AMERICAN	T3	NX	M0	M0	Stage III	57	HISPANIC OR LATINO	2007	Right	No	No	Lifelong Non-smoker	Lifelong Non-smoker	---	Type 2 Papillary RCC	---	0.319329	0	0	2.8512	25.9202	26.1794	47.9523	11.6641	8.2945	8.0353	19.4401	P-e.1b	no	---	---
KIRP	TCGA-BQ-7055-01	yes	yes	yes	yes	yes	yes	5	2	3	3	3	3	6	Alive	26.2505	MALE	WHITE	T1a	NX	M0	M0	Stage I	73	[Not Available]	2008	Left	Yes	Yes	[Not Available]	[Not Available]	---	Type 2 Papillary RCC	---	0.257358	0	0	0	141.224	4.0023	4.574	8.0046	3.4305	0.5718	44.0252	Ch-e	no	---	---
KIRP	TCGA-BQ-7056-01	yes	yes	yes	yes	yes	yes	5	4	2	5	5	3	5	Alive	20.1068	FEMALE	WHITE	T3b	N0	M0	M0	Stage III	75	NOT HISPANIC OR LATINO	2008	Right	Yes	Yes	Current reformed smoker for < or = 15 years	Current reformed smoker for < or = 15 years	---	Unclassified Papillary RCC	---	0.311144	0	0	0.6735	11.4488	19.5303	15.4895	6.3978	3.3673	3.0306	8.7549	P-e.1a	no	---	---
KIRP	TCGA-BQ-7058-01	yes	yes	yes	yes	yes	yes	5	2	2	5	1	3	5	Dead	11.269	MALE	WHITE	T3	[Discrepancy]	M0	M0	Stage III	81	NOT HISPANIC OR LATINO	2010	Right	Yes	Yes	[Not Available]	[Not Available]	---	Type 2 Papillary RCC	---	0.333804	0.6192	1.8576	0.6192	47.678	20.4334	30.3406	5.5728	4.3344	3.7152	15.4799	P-e.2	yes	---	---
KIRP	TCGA-BQ-7059-01	yes	yes	yes	yes	yes	yes	5	2	2	3	4	2	5	Alive	7.62218	MALE	WHITE	T1b	NX	M0	M0	Stage I	71	NOT HISPANIC OR LATINO	2010	Right	No	No	Lifelong Non-smoker	Lifelong Non-smoker	---	Type 1 Papillary RCC	---	0.310885	0	0	0	37.2862	45.977	146.341	57.1909	13.737	9.5318	20.7457	P-e.1b	no	---	---
KIRP	TCGA-BQ-7060-01	yes	yes	yes	yes	yes	yes	5	2	1	2	6	3	3	Alive	7.0308	MALE	AMERICAN INDIAN OR ALASKA NATIVE	T1a	NX	M0	M0	Stage I	53	NOT HISPANIC OR LATINO	2011	Right	No	No	Lifelong Non-smoker	Lifelong Non-smoker	---	Type 1 Papillary RCC	---	0.302737	0	0	0.6149	65.7905	12.2973	61.4864	28.5912	23.9797	4.3041	7.9932	P-e.1b	no	---	---
KIRP	TCGA-BQ-7061-01	yes	yes	yes	yes	yes	yes	5	2	2	5	1	3	5	Alive	7.16222	FEMALE	WHITE	T1b	NX	M0	M0	Stage I	83	NOT HISPANIC OR LATINO	2011	Left	No	No	Current reformed smoker for < or = 15 years	Current reformed smoker for < or = 15 years	---	Type 2 Papillary RCC	---	0.37346	0	0	0	36.1308	11.5942	31.0078	16.7172	5.123	9.7068	26.6936	P-e.2	yes	---	---
KIRP	TCGA-BQ-7062-01	yes	yes	yes	yes	yes	yes	5	2	2	3	6	2	5	Alive	3.81109	MALE	BLACK OR AFRICAN AMERICAN	T1a	NX	M0	M0	Stage I	64	NOT HISPANIC OR LATINO	2011	Left	No	No	Current reformed smoker for < or = 15 years	Current reformed smoker for < or = 15 years	---	Type 1 Papillary RCC	---	0.319973	0	0	0.2722	42.7327	77.2999	177.735	32.6619	38.65	19.0528	15.2422	P-e.1b	no	---	---
KIRP	TCGA-DW-5560-01	yes	yes	yes	yes	yes	yes	5	2	3	2	3	1	6	Alive	48.8214	FEMALE	WHITE	T1b	NX	M0	M0	Stage I	38	NOT HISPANIC OR LATINO	2009	Right	No	No	Lifelong Non-smoker	Lifelong Non-smoker	---	Type 1 Papillary RCC	---	0.282489	0	0	4.0426	12.8015	58.6173	41.0995	8.7589	3.3688	1.3475	66.0287	P-e.1a	no	---	---
KIRP	TCGA-DW-5561-01	yes	yes	yes	yes	yes	yes	5	2	1	2	3	4	3	Alive	13.6016	MALE	BLACK OR AFRICAN AMERICAN	T1a	NX	M0	M0	Stage I	51	NOT HISPANIC OR LATINO	2008	Left	Yes	Yes	Current reformed smoker for < or = 15 years	Current reformed smoker for < or = 15 years	---	Type 1 Papillary RCC	---	0.304441	0	0	0.8311	12.051	19.531	74.7996	10.3888	9.1422	5.4022	36.1531	P-e.1a	no	---	---
KIRP	TCGA-DW-7834-01	yes	yes	yes	yes	yes	yes	5	2	1	2	5	2	3	Alive	129.774	MALE	WHITE	T1	NX	M0	MX	Stage I	53	NOT HISPANIC OR LATINO	2001	Left	Yes	Yes	Current reformed smoker for < or = 15 years	Current reformed smoker for < or = 15 years	---	Type 1 Papillary RCC	---	0.296103	0	0	0	26.1046	29.5282	74.0344	20.1134	22.2531	11.5545	19.2575	P-e.1a	no	---	---
KIRP	TCGA-DW-7837-01	yes	yes	yes	yes	yes	yes	5	2	1	2	3	6	3	Alive	37.5195	MALE	BLACK OR AFRICAN AMERICAN	T1b	NX	M0	MX	Stage I	43	NOT HISPANIC OR LATINO	2007	Right	Yes	Yes	Lifelong Non-smoker	Lifelong Non-smoker	---	Type 1 Papillary RCC	---	0.290719	0	0	1.6411	31.7287	18.0525	97.3742	14.7702	7.1116	6.5646	16.9584	P-e.1b	no	---	---
KIRP	TCGA-DW-7838-01	yes	yes	yes	yes	yes	yes	5	2	2	3	5	2	5	Alive	24.4435	MALE	WHITE	T1b	NX	M0	MX	Stage I	66	NOT HISPANIC OR LATINO	2009	Left	Yes	Yes	Current smoker	Current smoker	---	Type 1 Papillary RCC	---	0.300967	0	0	0.4123	101.835	29.2723	119.975	58.1323	31.746	26.7986	36.6935	P-e.1b	no	---	---
KIRP	TCGA-DW-7839-01	yes	yes	yes	yes	yes	yes	5	2	3	3	3	4	6	Alive	13.7659	FEMALE	WHITE	T1b	NX	M0	MX	Stage I	58	NOT HISPANIC OR LATINO	2010	Right	Yes	Yes	Lifelong Non-smoker	Lifelong Non-smoker	---	Type 1 Papillary RCC	---	0.307054	0	0	0	20.4028	14.125	9.1028	1.8833	0.6278	0	0.6278	P-e.1a	no	---	---
KIRP	TCGA-DW-7840-01	yes	yes	yes	yes	yes	yes	5	2	3	2	3	1	6	Alive	3.74538	MALE	BLACK OR AFRICAN AMERICAN	T1b	NX	M0	MX	Stage I	60	NOT HISPANIC OR LATINO	2011	Right	Yes	Yes	Lifelong Non-smoker	Lifelong Non-smoker	---	Type 1 Papillary RCC	---	0.282134	0	0	0.522	12.5277	52.1989	84.0402	7.3078	1.044	3.1319	12.5277	P-e.1a	no	---	---
KIRP	TCGA-DW-7841-01	yes	yes	yes	yes	yes	yes	5	2	1	2	3	1	3	Alive	14.6201	MALE	BLACK OR AFRICAN AMERICAN	T1b	NX	M0	MX	Stage I	61	NOT HISPANIC OR LATINO	2010	Left	Yes	Yes	[Not Available]	[Not Available]	---	Type 1 Papillary RCC	---	0.302177	0	0	0.3828	24.5023	68.147	337.289	32.5421	49.3874	9.9541	53.9816	P-e.1b	no	---	---
KIRP	TCGA-DW-7842-01	yes	yes	yes	yes	yes	yes	5	2	3	3	3	4	6	Alive	3.02259	MALE	WHITE	T1a	NX	M0	MX	Stage I	52	NOT HISPANIC OR LATINO	2011	Left	Yes	Yes	Lifelong Non-smoker	Lifelong Non-smoker	---	Type 1 Papillary RCC	---	0.280832	0	0	0.3018	21.726	10.5613	8.1473	4.5263	0.9053	0.3018	3.621	P-e.1a	no	---	---
KIRP	TCGA-DW-7963-01	yes	yes	yes	yes	yes	yes	5	2	2	2	7	6	5	Alive	40.7392	MALE	BLACK OR AFRICAN AMERICAN	T1b	N0	M0	MX	Stage I	43	NOT HISPANIC OR LATINO	2010	Right	No	No	Current smoker	Current smoker	---	Type 1 Papillary RCC	---	0.308725	0	0	3.141	40.8324	25.1276	72.2419	15.7048	4.7114	3.141	9.4229	P-e.1b	no	---	---
KIRP	TCGA-DZ-6131-01	yes	yes	yes	yes	yes	yes	5	2	2	5	1	1	5	Alive	79.8029	MALE	WHITE	T3a	N0	[Not Available]	MX	Stage III	31	[Not Available]	2003	Right	No	No	[Not Available]	[Not Available]	---	Unclassified Papillary RCC	---	0.292454	0	0.309	1.2361	52.843	8.0346	17.9234	10.5068	5.5624	22.2497	43.2633	P-e.2	no	---	---
KIRP	TCGA-DZ-6132-01	yes	yes	yes	yes	yes	yes	5	2	2	4	5	7	5	Alive	80.8214	MALE	[Not Available]	T1a	NX	[Not Available]	MX	Stage I	69	[Not Available]	2003	Right	No	No	[Not Available]	[Not Available]	---	Unclassified Papillary RCC	---	0.310559	0	0.3174	0	46.0171	91.3996	132.656	110.441	15.5506	52.6817	39.0352	P-e.1a	no	---	---
KIRP	TCGA-DZ-6133-01	yes	yes	yes	yes	yes	yes	5	2	1	1	3	4	1	Dead	51.154	FEMALE	WHITE	T1a	NX	[Not Available]	MX	Stage I	66	[Not Available]	2004	Right	No	No	[Not Available]	[Not Available]	---	Unclassified Papillary RCC	---	0.274287	0	0	2.2973	14.2431	14.4728	10.3377	1.3784	0.2297	5.5134	12.4052	P-e.1a	no	---	---
KIRP	TCGA-DZ-6134-01	yes	yes	yes	yes	yes	yes	5	2	2	3	5	6	5	Alive	60.9774	MALE	WHITE	T1a	NX	[Not Available]	MX	Stage I	69	[Not Available]	2005	Left	Yes	Yes	[Not Available]	[Not Available]	---	Unclassified Papillary RCC	---	0.32763	0	0	0	105.711	25.9044	132.4	57.3036	11.7747	37.9407	21.1945	P-e.1b	no	---	---
KIRP	TCGA-DZ-6135-01	yes	yes	yes	yes	yes	yes	5	6	1	3	4	7	2	Alive	74.5462	MALE	[Not Available]	T1a	NX	[Not Available]	MX	Stage I	45	[Not Available]	2006	Left	No	No	[Not Available]	[Not Available]	---	Unclassified Papillary RCC	---	0.290469	0	0	0.2574	35.2706	23.9428	66.6795	24.2003	6.4362	4.8915	25.745	P-e.1a	no	---	---
KIRP	TCGA-EV-5901-01	yes	yes	yes	yes	yes	yes	5	2	3	3	3	4	6	Alive	34.1684	FEMALE	WHITE	T1	NX	M0	M0	Stage I	47	[Not Available]	2010	Left	No	No	Current smoker	Current smoker	---	Type 1 Papillary RCC	---	0.32655	0	0.2471	0.2471	42.9975	41.7619	66.226	34.5957	33.6072	16.8036	64.002	P-e.1a	no	---	---
KIRP	TCGA-EV-5902-01	yes	yes	yes	yes	yes	yes	5	2	1	1	3	4	1	Alive	18.9897	MALE	WHITE	T1	NX	M0	M0	Stage I	58	[Not Available]	2010	Left	No	No	Lifelong Non-smoker	Lifelong Non-smoker	---	Unclassified Papillary RCC	---	0.293899	0	0	0	25.8765	32.8325	4.1736	0.8347	0	5.5648	6.1213	P-e.1a	no	---	---
KIRP	TCGA-EV-5903-01	yes	yes	yes	yes	yes	yes	5	2	1	3	5	6	3	Alive	24.8706	MALE	WHITE	T1a	NX	M0	M0	Stage I	57	NOT HISPANIC OR LATINO	2010	Left	No	No	Lifelong Non-smoker	Lifelong Non-smoker	---	Type 1 Papillary RCC	---	0.301331	0	0	1.4144	20.5092	25.8133	53.7482	28.9958	35.3607	7.0721	25.4597	P-e.1a	no	---	---
KIRP	TCGA-F9-A4JJ-01	yes	yes	yes	yes	yes	yes	5	2	2	4	3	1	5	Dead	10.6776	FEMALE	BLACK OR AFRICAN AMERICAN	T3a	NX	MX	MX	Stage III	35	[Not Evaluated]	2012	Left	No	No	Lifelong Non-smoker	Lifelong Non-smoker	---	Type 2 Papillary RCC	---	0.435153	0	1.0097	0	82.2921	218.604	87.8455	132.273	27.7673	14.6409	106.02	P.CIMP-e	yes	---	---
KIRP	TCGA-F9-A7Q0-01	yes	yes	yes	yes	yes	yes	5	2	3	2	1	1	6	Alive	13.076	FEMALE	ASIAN	T1b	NX	MX	M0	Stage I	37	NOT HISPANIC OR LATINO	2013	Left	No	No	Lifelong Non-smoker	Lifelong Non-smoker	---	Type 2 Papillary RCC	---	0.278902	0	0	0	58.6155	38.4032	113.694	11.622	18.6963	16.1698	48.5093	P-e.1a	no	---	---
KIRP	TCGA-F9-A7VF-01	yes	yes	yes	yes	yes	yes	5	2	1	2	3	4	3	Alive	2.39836	FEMALE	WHITE	T1a	NX	MX	M0	Stage I	75	NOT HISPANIC OR LATINO	2013	Left	No	No	Lifelong Non-smoker	Lifelong Non-smoker	---	Type 1 Papillary RCC	---	0.28676	0	0	1.4026	6.3115	16.1293	93.2697	4.9089	9.1166	2.1038	63.8161	P-e.1a	no	---	---
KIRP	TCGA-F9-A8NY-01	yes	yes	yes	yes	yes	yes	5	2	2	4	3	1	5	Alive	1.18275	FEMALE	ASIAN	T4	N1	M1	M1	Stage IV	38	NOT HISPANIC OR LATINO	2013	Right	No	No	Lifelong Non-smoker	Lifelong Non-smoker	---	Type 2 Papillary RCC	---	0.485499	0	0	0	49.8953	34.612	78.6637	11.2377	4.9446	0.4495	52.5923	P.CIMP-e	yes	---	---
KIRP	TCGA-F9-A97G-01	yes	yes	yes	yes	yes	yes	5	3	2	5	5	6	4	Alive	0.427105	MALE	ASIAN	T3	N0	M0	M0	Stage III	79	NOT HISPANIC OR LATINO	2013	Left	No	No	Current reformed smoker for < or = 15 years	Current reformed smoker for < or = 15 years	---	Type 2 Papillary RCC	---	0.324504	0	0	0	356.361	25.6439	48.1928	46.8664	4.8635	10.1691	35.813	P-e.2	no	---	---
KIRP	TCGA-G7-6789-01	yes	yes	yes	yes	yes	yes	5	2	2	4	5	1	5	Dead	4.00821	FEMALE	WHITE	T3a	N2	MX	MX	Stage IV	53	NOT HISPANIC OR LATINO	2004	Left	No	No	Lifelong Non-smoker	Lifelong Non-smoker	---	Type 2 Papillary RCC	---	0.336812	0.4056	0	0.4056	6.0833	7.7056	39.3389	14.1945	2.8389	21.0889	105.445	P.CIMP-e	yes	---	---
KIRP	TCGA-G7-6790-01	yes	yes	yes	yes	yes	yes	5	2	1	1	1	5	1	Alive	51.7454	MALE	WHITE	T1a	NX	M0	MX	Stage I	57	NOT HISPANIC OR LATINO	2007	Right	No	No	Lifelong Non-smoker	Lifelong Non-smoker	---	Type 2 Papillary RCC	---	0.297947	0	0	0.291	46.5522	10.1833	52.3713	17.748	2.9095	7.5647	5.819	P-e.1b	no	---	---
KIRP	TCGA-G7-6792-01	yes	yes	yes	yes	yes	yes	5	3	1	3	4	2	2	Alive	90.8419	MALE	BLACK OR AFRICAN AMERICAN	T1b	NX	M0	MX	Stage I	40	NOT HISPANIC OR LATINO	2007	Left	No	No	Current smoker	Current smoker	---	Type 1 Papillary RCC	---	0.2888	0	0	0	30.4606	11.8871	45.6909	15.6018	7.4294	6.6865	16.7162	P-e.1a	no	---	---
KIRP	TCGA-G7-6793-01	yes	yes	yes	yes	yes	yes	5	6	2	4	5	1	5	Dead	11.039	FEMALE	WHITE	T3a	N2	M0	MX	Stage IV	60	NOT HISPANIC OR LATINO	2007	Left	No	No	[Not Available]	[Not Available]	---	Type 2 Papillary RCC	---	0.462865	0	0	1.2776	54.6195	6.0688	26.5112	28.7471	3.5135	6.0688	74.1036	P.CIMP-e	yes	---	---
KIRP	TCGA-G7-6795-01	yes	yes	yes	yes	yes	yes	5	2	1	2	1	6	3	Alive	39.2279	MALE	WHITE	T1a	N0	M0	MX	Stage I	56	NOT HISPANIC OR LATINO	2008	Left	No	No	[Not Available]	[Not Available]	---	Type 1 Papillary RCC	---	0.304872	0.5366	0	0	5.9021	60.0939	103.555	3.2193	4.2924	0.5366	20.9256	P-e.1b	no	---	---
KIRP	TCGA-G7-6796-01	yes	yes	yes	yes	yes	yes	5	2	2	2	4	1	5	Alive	71.3922	MALE	WHITE	T1a	NX	M0	MX	Stage I	58	NOT HISPANIC OR LATINO	2008	Left	No	No	Lifelong Non-smoker	Lifelong Non-smoker	---	Type 2 Papillary RCC	---	0.312187	2.9189	0	0	18.6807	79.9766	169.294	11.6754	22.1833	29.7723	44.3666	P-e.2	no	---	---
KIRP	TCGA-G7-6797-01	yes	yes	yes	yes	yes	yes	5	2	1	1	3	4	1	Alive	25.1335	MALE	WHITE	T1a	NX	M0	MX	Stage III	46	NOT HISPANIC OR LATINO	2010	Left	No	No	[Not Available]	[Not Available]	---	Type 1 Papillary RCC	---	0.284853	0	0	0.5289	25.9156	17.9823	12.1645	7.9334	2.6445	3.7022	4.76	P-e.1a	no	---	---
KIRP	TCGA-G7-7501-01	yes	yes	yes	yes	yes	yes	5	2	2	5	1	2	5	Dead	20.501	FEMALE	BLACK OR AFRICAN AMERICAN	T3a	N1	M0	MX	Stage III	55	NOT HISPANIC OR LATINO	2011	Left	No	No	Current smoker	Current smoker	---	Type 2 Papillary RCC	---	0.269239	0	0	22.2604	95.6867	8.3061	19.6025	15.6155	1.6612	26.5796	21.596	P-e.2	no	---	---
KIRP	TCGA-G7-7502-01	yes	yes	yes	yes	yes	yes	5	2	1	3	4	2	2	Alive	25.8234	MALE	WHITE	T1b	NX	M0	MX	Stage I	83	NOT HISPANIC OR LATINO	2011	Left	No	No	Current reformed smoker for < or = 15 years	Current reformed smoker for < or = 15 years	---	Type 1 Papillary RCC	---	0.310407	0	0	0.9791	31.9843	34.9217	114.23	44.0601	18.9295	11.423	24.1514	P-e.1b	no	---	---
KIRP	TCGA-G7-A4TM-01	yes	yes	yes	yes	yes	yes	5	2	3	3	3	1	6	Alive	25.232	MALE	BLACK OR AFRICAN AMERICAN	T1a	NX	M0	MX	Stage I	40	NOT HISPANIC OR LATINO	2011	Right	No	No	[Unknown]	[Unknown]	---	Type 1 Papillary RCC	---	0.282794	0	0	1.9387	11.2447	32.9585	50.4071	23.6526	19.7751	2.3265	18.9996	P-e.1a	no	---	---
KIRP	TCGA-G7-A8LB-01	yes	yes	yes	yes	yes	yes	5	2	1	2	3	4	3	Alive	17.9713	MALE	WHITE	T2a	NX	M1	MX	Stage IV	70	NOT HISPANIC OR LATINO	2013	Left	No	No	Current reformed smoker for < or = 15 years	Current reformed smoker for < or = 15 years	---	Unclassified Papillary RCC	---	0.285103	0	0	2.5911	1.2955	7.7733	9.0688	0	1.2955	2.5911	89.3927	P-e.1a	no	---	---
KIRP	TCGA-G7-A8LC-01	yes	yes	yes	yes	yes	yes	5	5	3	2	1	4	7	Alive	23.0637	MALE	WHITE	T1a	NX	MX	MX	Stage I	61	NOT HISPANIC OR LATINO	2013	Right	No	No	Lifelong Non-smoker	Lifelong Non-smoker	---	Type 2 Papillary RCC	---	0.310992	0.5869	1.1737	2.3474	11.1502	35.2113	72.77	28.7559	37.5587	7.6291	70.4225	P-e.1a	no	---	---
KIRP	TCGA-G7-A8LD-01	yes	yes	yes	yes	yes	yes	5	2	2	5	3	6	5	Dead	16.8871	MALE	WHITE	T3a	N1	MX	MX	Stage III	71	NOT HISPANIC OR LATINO	2012	Left	No	No	Current reformed smoker for < or = 15 years	Current reformed smoker for < or = 15 years	---	Unclassified Papillary RCC	---	0.363858	1.611	0.3222	0	13.532	38.0185	32.2191	8.377	3.2219	27.7084	21.2646	P.CIMP-e	yes	---	---
KIRP	TCGA-G7-A8LE-01	yes	yes	yes	yes	yes	yes	5	2	3	3	3	4	6	Alive	80.5914	MALE	WHITE	T1a	NX	MX	MX	Stage I	62	NOT HISPANIC OR LATINO	2008	Left	No	No	Current reformed smoker for < or = 15 years	Current reformed smoker for < or = 15 years	---	Unclassified Papillary RCC	---	0.283991	0	0.7047	0.3524	23.9605	15.1515	33.1219	11.6279	11.2755	1.0571	21.1416	P-e.1a	no	---	---
KIRP	TCGA-GL-6846-01	yes	yes	yes	yes	yes	yes	5	2	1	1	6	1	1	Alive	194.661	MALE	WHITE	T4	N1	[Not Available]	MX	Stage IV	52	NOT HISPANIC OR LATINO	1996	Right	No	No	Lifelong Non-smoker	Lifelong Non-smoker	---	Type 1 Papillary RCC	---	0.334873	0	0	0.6583	10.8624	10.2041	21.0665	6.5833	3.2916	15.4707	7.5708	P-e.1a	no	---	---
KIRP	TCGA-GL-7773-01	yes	yes	yes	yes	yes	yes	5	3	1	3	3	6	2	Alive	12.9117	MALE	WHITE	T1a	NX	[Not Available]	MX	Stage I	63	NOT HISPANIC OR LATINO	2011	Right	No	No	Current reformed smoker for < or = 15 years	Current reformed smoker for < or = 15 years	---	Type 1 Papillary RCC	---	0.30329	0	0	0.8749	19.685	20.1225	30.1837	7.874	9.1864	20.5599	414.698	P-e.1a	no	---	---
KIRP	TCGA-GL-7966-01	yes	yes	yes	yes	yes	yes	5	2	2	4	3	1	5	Alive	3.67967	FEMALE	WHITE	T3	N1	[Not Available]	MX	Stage III	28	NOT HISPANIC OR LATINO	2011	Right	No	No	Lifelong Non-smoker	Lifelong Non-smoker	---	Type 2 Papillary RCC	---	0.443774	0	0	0.7669	94.3252	8.0521	31.4417	67.8681	5.7515	10.3528	18.7883	P.CIMP-e	yes	---	---
KIRP	TCGA-GL-8500-01	yes	yes	yes	yes	yes	yes	5	2	3	1	3	4	6	Alive	27.6304	MALE	WHITE	T1b	NX	MX	MX	Stage I	63	NOT HISPANIC OR LATINO	2011	Left	No	No	Current reformed smoker for < or = 15 years	Current reformed smoker for < or = 15 years	---	Type 2 Papillary RCC	---	0.276293	0	0	0	14.5168	7.8805	30.6927	2.4886	5.392	4.9772	12.0282	P-e.1a	no	---	---
KIRP	TCGA-GL-A4EM-01	yes	yes	yes	yes	yes	yes	5	2	2	5	5	3	5	Alive	1.05133	MALE	WHITE	T1b	NX	MX	MX	Stage I	61	NOT HISPANIC OR LATINO	2011	Right	No	No	[Unknown]	[Unknown]	---	Unclassified Papillary RCC	---	0.331408	0	3.2938	0	144.269	34.2556	82.3452	63.2411	8.5639	30.9618	29.6443	P-e.2	no	---	---
KIRP	TCGA-GL-A59R-01	yes	yes	yes	yes	yes	yes	5	2	3	1	7	6	1	Alive	12.4189	MALE	WHITE	T3c	N0	MX	MX	Stage III	79	NOT HISPANIC OR LATINO	2012	Left	No	No	Lifelong Non-smoker	Lifelong Non-smoker	---	Type 1 Papillary RCC	---	0.288965	0	0	0	18.123	22.6537	8.4142	3.8835	0.6472	1.9417	18.123	P-e.1a	no	---	---
KIRP	TCGA-GL-A9DC-01	yes	yes	yes	yes	yes	yes	5	2	3	1	3	7	6	Alive	12.8789	FEMALE	WHITE	T1b	N0	[Not Available]	MX	Stage I	66	NOT HISPANIC OR LATINO	2013	Left	No	No	Lifelong Non-smoker	Lifelong Non-smoker	---	Type 1 Papillary RCC	---	0.305001	0.4632	0	0.4632	61.1465	16.2131	24.088	13.4337	1.3897	1.8529	9.2646	P-e.1a	no	---	---
KIRP	TCGA-GL-A9DD-01	yes	yes	yes	yes	yes	yes	5	2	2	3	1	6	5	Alive	11.2033	MALE	WHITE	T1a	NX	[Not Available]	MX	Stage I	69	NOT HISPANIC OR LATINO	2013	Right	No	No	Current reformed smoker for < or = 15 years	Current reformed smoker for < or = 15 years	---	Type 1 Papillary RCC	---	0.30735	0	0	0	70.5822	27.3055	119.011	69.5518	19.0623	21.6383	32.9727	P-e.1b	no	---	---
KIRP	TCGA-GL-A9DE-01	yes	yes	yes	yes	yes	yes	5	5	2	5	1	3	5	Alive	16.2957	MALE	BLACK OR AFRICAN AMERICAN	T1b	NX	[Not Available]	MX	Stage I	74	NOT HISPANIC OR LATINO	2013	Right	No	No	Lifelong Non-smoker	Lifelong Non-smoker	---	Type 2 Papillary RCC	---	0.328343	0	0	1.3169	50.4829	7.4627	35.1185	17.9982	9.2186	2.1949	3.5119	P-e.2	yes	---	---
KIRP	TCGA-HE-7128-01	yes	yes	yes	yes	yes	yes	5	2	2	3	6	2	5	---	---	MALE	[Not Available]	T1	NX	MX	MX	Stage I	[Not Available]	[Not Available]	2008	Left	No	No	[Not Available]	[Not Available]	---	Type 2 Papillary RCC	---	0.318219	0	0	0	61.781	58.3724	130.805	70.3025	23.8602	14.4866	16.1909	P-e.1b	no	---	---
KIRP	TCGA-HE-7129-01	yes	yes	yes	yes	yes	yes	5	2	1	1	3	4	1	Alive	81.8727	MALE	[Not Available]	T2	NX	M0	M0	Stage II	[Not Available]	[Not Available]	2008	Right	No	No	[Not Available]	[Not Available]	---	Type 2 Papillary RCC	---	0.291013	0.2443	0	0	15.8818	2.199	8.3074	5.1311	0	0.4887	6.8414	P-e.1a	no	---	---
KIRP	TCGA-HE-7130-01	yes	yes	yes	yes	yes	yes	5	6	2	4	3	5	5	Alive	58.152	FEMALE	[Not Available]	T3	NX	M0	M0	Stage III	[Not Available]	[Not Available]	2010	Right	No	No	[Not Available]	[Not Available]	---	NA	---	0.257391	15.1134	33.7531	0	12.0907	21.1587	52.3929	26.7003	15.1134	5.0378	23.1738	mixed	no	---	---
KIRP	TCGA-HE-A5NF-01	yes	yes	yes	yes	yes	yes	5	2	2	2	7	1	5	Alive	84.8296	MALE	[Not Evaluated]	T1a	NX	M0	[Not Available]	Stage I	58	[Not Evaluated]	[Not Available]	Left	Yes, History of Synchronous/Bilateral Malignancy	Yes, History of Synchronous and or Bilateral Malignancy	Current smoker	Current smoker	---	Type 1 Papillary RCC	---	0.314115	0	0	0	58.3315	30.8814	92.6442	46.3221	4.2891	17.1563	6.8625	P-e.1b	no	---	---
KIRP	TCGA-HE-A5NH-01	yes	yes	yes	yes	yes	yes	5	2	3	1	7	1	1	Alive	25.9877	MALE	[Not Evaluated]	T1a	NX	M0	[Not Available]	Stage I	62	[Not Evaluated]	[Not Available]	Left	No	No	Lifelong Non-smoker	Lifelong Non-smoker	---	Type 1 Papillary RCC	---	0.281425	0	0	0	21.4299	3.9685	24.6047	8.7307	2.3811	1.5874	9.5244	P-e.1a	no	---	---
KIRP	TCGA-HE-A5NI-01	yes	yes	yes	yes	yes	yes	5	2	1	2	7	5	3	Alive	11.8275	MALE	[Not Evaluated]	T1a	NX	M0	M0	Stage I	73	[Not Evaluated]	[Not Available]	Left	No	No	Current smoker	Current smoker	---	Type 1 Papillary RCC	---	0.298815	0	0	0	17.8571	33.4821	66.9643	4.4643	3.3482	2.2321	51.3393	P-e.1a	no	---	---
KIRP	TCGA-HE-A5NJ-01	yes	yes	yes	yes	yes	yes	5	2	1	3	3	1	2	Alive	56.7064	MALE	[Not Evaluated]	T1b	NX	M0	M0	[Not Available]	58	[Not Evaluated]	[Not Available]	Right	No	No	Current reformed smoker for < or = 15 years	Current reformed smoker for < or = 15 years	---	Type 1 Papillary RCC	---	0.307827	0.8239	0	0	3.2955	15.6537	14.006	1.6478	5.7672	3.2955	30.4836	P-e.1a	no	---	---
KIRP	TCGA-HE-A5NK-01	yes	yes	yes	yes	yes	yes	5	2	2	4	7	6	5	Alive	73.1992	MALE	[Not Evaluated]	T1b	NX	M0	M0	[Not Available]	82	[Not Evaluated]	[Not Available]	Right	No	No	Current reformed smoker for < or = 15 years	Current reformed smoker for < or = 15 years	---	NA	---	0.320958	0.9634	0	0.9634	11.5607	49.1329	150.289	86.7052	34.6821	3.8536	53.9499	P-e.1b	no	---	---
KIRP	TCGA-HE-A5NL-01	yes	yes	yes	yes	yes	yes	5	2	1	2	7	6	3	Alive	25.1992	MALE	[Not Evaluated]	T1a	NX	M0	MX	Stage I	51	[Not Evaluated]	[Not Available]	Right	No	No	Lifelong Non-smoker	Lifelong Non-smoker	---	Type 1 Papillary RCC	---	0.299046	0	0	0	20.1681	39.4958	115.126	24.3697	11.7647	4.2017	36.1345	P-e.1b	no	---	---
KIRP	TCGA-IA-A40U-01	yes	yes	yes	yes	yes	yes	5	2	1	2	6	1	3	Alive	16.7885	MALE	WHITE	T3b	N0	MX	MX	Stage III	56	NOT HISPANIC OR LATINO	2011	Left	No	No	Current reformed smoker for < or = 15 years	Current reformed smoker for < or = 15 years	---	Unclassified Papillary RCC	---	0.296304	0	0	1.4918	34.3113	12.4316	74.0925	14.4207	7.9562	20.3879	45.7484	P-e.1b	no	---	---
KIRP	TCGA-IA-A40X-01	yes	yes	yes	yes	yes	yes	5	3	2	5	1	3	5	Alive	19.9754	FEMALE	BLACK OR AFRICAN AMERICAN	T1a	NX	MX	MX	Stage I	49	NOT HISPANIC OR LATINO	2011	Left	No	No	Lifelong Non-smoker	Lifelong Non-smoker	---	Type 1 Papillary RCC	---	0.307511	0	0	0.4697	17.8488	35.6975	78.9103	6.1062	7.0456	0.9394	60.5918	P-e.1a	no	---	---
KIRP	TCGA-IA-A40Y-01	yes	yes	yes	yes	yes	yes	5	2	2	5	3	6	5	Alive	2.03696	FEMALE	WHITE	T3a	N1	MX	MX	Stage III	60	NOT HISPANIC OR LATINO	2011	Right	No	No	Lifelong Non-smoker	Lifelong Non-smoker	---	Unclassified Papillary RCC	---	0.309749	0	0	0	5.5986	7.7519	48.2343	8.6133	0.8613	61.1542	68.4755	P.CIMP-e	yes	---	---
KIRP	TCGA-IA-A83V-01	yes	yes	yes	yes	yes	yes	5	2	1	3	5	6	3	Dead	96.6242	MALE	WHITE	T1b	NX	MX	MX	Stage I	63	NOT HISPANIC OR LATINO	2002	Left	No	---	---	---	---	Unclassified Papillary RCC	---	0.304244	0	0	0.7149	22.8776	62.9133	165.148	43.6104	13.5836	6.4343	28.597	P-e.1b	no	---	---
KIRP	TCGA-IA-A83W-01	yes	yes	yes	yes	yes	yes	5	2	1	3	4	1	2	Dead	67.1211	MALE	WHITE	T1	N0	[Not Available]	M0	Stage I	70	NOT HISPANIC OR LATINO	2003	Right	Yes, History of Prior Malignancy	Yes, History of Prior Malignancy	Lifelong Non-smoker	Lifelong Non-smoker	---	Unclassified Papillary RCC	---	0.295371	0	0	8.106	23.0709	64.2245	103.507	23.0709	6.8589	6.8589	19.3297	P-e.1b	no	---	---
KIRP	TCGA-IZ-8195-01	yes	yes	yes	yes	yes	yes	5	2	1	1	5	6	3	Alive	22.2423	MALE	WHITE	T2a	NX	MX	MX	Stage II	82	NOT HISPANIC OR LATINO	2012	Left	No	No	Lifelong Non-smoker	Lifelong Non-smoker	---	Type 2 Papillary RCC	---	0.340875	0	0	0	58.6841	1.7783	4.7421	8.8915	0	4.1494	18.9686	P-e.2	yes	---	---
KIRP	TCGA-IZ-8196-01	yes	yes	yes	yes	yes	yes	5	2	3	3	3	4	6	Alive	21.3224	MALE	WHITE	T1a	NX	MX	MX	Stage I	50	NOT HISPANIC OR LATINO	2012	Right	No	No	Current reformed smoker for < or = 15 years	Current reformed smoker for < or = 15 years	---	Type 1 Papillary RCC	---	0.278816	0.4521	0	0	20.3436	8.1374	5.425	5.425	0.9042	0	4.5208	P-e.1a	no	---	---
KIRP	TCGA-IZ-A6M8-01	yes	yes	yes	yes	yes	yes	5	2	1	2	7	5	3	Alive	16.3285	MALE	BLACK OR AFRICAN AMERICAN	T1a	NX	MX	MX	Stage I	69	NOT HISPANIC OR LATINO	2013	Right	Yes, History of Prior Malignancy	Yes, History of Prior Malignancy	Current Reformed Smoker, Duration Not Specified	Current Reformed Smoker, Duration Not Specified	---	Type 1 Papillary RCC	---	0.305731	0.5053	0	0	70.2375	18.191	37.3926	22.2335	13.1379	6.0637	27.7918	P-e.1b	no	---	---
KIRP	TCGA-J7-6720-01	yes	yes	yes	yes	yes	yes	5	2	1	2	6	1	3	Alive	12.7474	MALE	ASIAN	T1	N0	[Not Available]	M0	Stage I	42	NOT HISPANIC OR LATINO	2010	Left	No	No	[Not Available]	[Not Available]	---	Type 1 Papillary RCC	---	0.293164	0	0	0.4241	13.9949	13.5708	86.514	27.5657	2.5445	2.9686	10.6022	P-e.1b	no	---	---
KIRP	TCGA-J7-8537-01	yes	yes	yes	yes	yes	yes	5	2	2	5	4	1	5	Dead	10.5462	FEMALE	ASIAN	T3	N1	M0	M0	Stage III	37	NOT HISPANIC OR LATINO	2011	Left	No	No	Lifelong Non-smoker	Lifelong Non-smoker	---	Type 2 Papillary RCC	---	0.341518	0.8207	0.4103	5.7448	136.233	999.179	277.801	106.689	109.971	214.198	135.412	P-e.2	no	---	---
KIRP	TCGA-J7-A8I2-01	yes	yes	yes	yes	yes	yes	5	6	2	4	3	5	5	Alive	10.0862	MALE	ASIAN	T1b	N0	M0	M0	Stage I	75	NOT HISPANIC OR LATINO	2013	Left	No	---	---	---	---	Unclassified Papillary RCC	---	0.193088	3.0326	0.7582	0	14.4049	5.3071	42.4564	8.3397	10.6141	1.5163	109.932	mixed	no	---	---
KIRP	TCGA-KV-A6GD-01	yes	yes	yes	yes	yes	yes	5	2	2	3	5	2	5	Alive	18.3984	MALE	WHITE	T1b	NX	M0	M0	Stage I	85	NOT HISPANIC OR LATINO	2013	Right	No	No	Lifelong Non-smoker	Lifelong Non-smoker	---	Type 2 Papillary RCC	---	0.309495	0	0	1.5038	15.0376	53.1328	177.945	37.594	30.5764	6.015	22.5564	P-e.1b	no	---	---
KIRP	TCGA-KV-A6GE-01	yes	yes	yes	yes	yes	yes	5	2	1	2	7	1	3	Alive	29.076	MALE	WHITE	T1a	NX	MX	MX	Stage I	65	NOT HISPANIC OR LATINO	2011	Right	No	No	Lifelong Non-smoker	Lifelong Non-smoker	---	Type 1 Papillary RCC	---	0.283735	0	0	0.4429	9.3003	61.116	142.604	13.2861	72.6306	1.7715	59.3446	P-e.1a	no	---	---
KIRP	TCGA-KV-A74V-01	yes	yes	yes	yes	yes	yes	5	2	1	2	1	4	3	Alive	11.4004	MALE	WHITE	T1a	N0	M0	M0	Stage I	40	NOT HISPANIC OR LATINO	2013	Right	No	No	Lifelong Non-smoker	Lifelong Non-smoker	---	Type 2 Papillary RCC	---	0.294571	0	0	0	7.5282	20.4935	66.0811	8.3647	12.1288	2.9276	34.7135	P-e.1a	no	---	---
KIRP	TCGA-MH-A55Z-01	yes	yes	yes	yes	yes	yes	5	2	3	2	7	5	3	Alive	27.7618	MALE	BLACK OR AFRICAN AMERICAN	T1b	NX	MX	MX	Stage I	65	NOT HISPANIC OR LATINO	2011	Right	No	No	Lifelong Non-smoker	Lifelong Non-smoker	---	Type 1 Papillary RCC	---	0.27235	0	0	0	1.0875	14.6819	78.8472	7.6128	12.5068	1.0875	43.5019	P-e.1a	no	---	---
KIRP	TCGA-MH-A560-01	yes	yes	yes	yes	yes	yes	5	2	1	5	7	3	3	Alive	30.3573	MALE	WHITE	T1a	NX	MX	MX	Stage I	62	NOT HISPANIC OR LATINO	2011	Left	No	No	Lifelong Non-smoker	Lifelong Non-smoker	---	Type 2 Papillary RCC	---	0.317921	0	0	0.639	23.6422	9.5847	14.0575	16.6134	2.5559	11.5016	10.2236	P-e.2	no	---	---
KIRP	TCGA-MH-A562-01	yes	yes	yes	yes	yes	yes	5	2	1	2	7	4	3	Alive	20.2382	MALE	BLACK OR AFRICAN AMERICAN	T1a	NX	MX	MX	Stage I	57	NOT HISPANIC OR LATINO	2012	Left	No	No	Lifelong Non-smoker	Lifelong Non-smoker	---	Type 1 Papillary RCC	---	0.299132	0	4.828	0.6035	0.6035	56.1255	155.1	15.0875	3.621	0	63.3675	P-e.1b	no	---	---
KIRP	TCGA-MH-A855-01	yes	yes	yes	yes	yes	yes	5	3	2	5	1	3	5	Alive	12.1232	FEMALE	BLACK OR AFRICAN AMERICAN	T2b	NX	MX	MX	Stage II	52	NOT HISPANIC OR LATINO	2013	Right	Yes, History of Prior Malignancy	Yes, History of Prior Malignancy	Current smoker	Current smoker	---	Type 1 Papillary RCC	---	0.328414	0	0	0.8147	34.6232	40.3259	195.112	49.6945	6.9246	4.888	69.2464	P-e.2	no	---	---
KIRP	TCGA-P4-A5E6-01	yes	yes	yes	yes	yes	yes	5	2	1	2	7	6	3	Alive	99.7125	MALE	BLACK OR AFRICAN AMERICAN	T1b	N1	M0	MX	Stage III	67	NOT HISPANIC OR LATINO	2004	Left	No	No	Current reformed smoker for < or = 15 years	Current reformed smoker for < or = 15 years	---	Type 2 Papillary RCC	---	0.311532	0	0	1.5377	167.606	11.2763	61.5069	12.8139	14.8642	1.0251	25.6279	P-e.1b	no	---	---
KIRP	TCGA-P4-A5E7-01	yes	yes	yes	yes	yes	yes	5	2	1	3	5	2	3	Alive	87.0308	FEMALE	WHITE	T1b	NX	M0	MX	Stage I	74	NOT HISPANIC OR LATINO	2004	Left	No	No	Current reformed smoker for < or = 15 years	Current reformed smoker for < or = 15 years	---	Type 2 Papillary RCC	---	0.319689	0.4031	0	0.4031	22.1685	13.7042	38.291	11.2858	6.8521	5.2398	35.0665	P-e.1a	no	---	---
KIRP	TCGA-P4-A5E8-01	yes	yes	yes	yes	yes	yes	5	2	2	4	2	1	5	Dead	42.9076	MALE	WHITE	T2a	N1	M0	M0	Stage III	57	NOT HISPANIC OR LATINO	2004	Left	No	No	Lifelong Non-smoker	Lifelong Non-smoker	---	Type 2 Papillary RCC	---	0.401523	2.1978	0	556.044	56.4103	25.641	71.7949	51.2821	9.5238	3.663	13.1868	P.CIMP-e	yes	---	---
KIRP	TCGA-P4-A5EA-01	yes	yes	yes	yes	yes	yes	5	2	2	4	3	6	5	Dead	6.6037	FEMALE	WHITE	T3a	N1	M0	MX	Stage III	54	NOT HISPANIC OR LATINO	2007	Left	No	No	Lifelong Non-smoker	Lifelong Non-smoker	---	Type 2 Papillary RCC	---	0.442377	0	0	0	39.3017	606.556	663.543	139.521	184.063	46.507	321.619	P.CIMP-e	yes	---	---
KIRP	TCGA-P4-A5EB-01	yes	yes	yes	yes	yes	yes	5	5	1	1	7	2	7	Alive	99.0554	MALE	WHITE	T1b	NX	M0	MX	Stage I	83	NOT HISPANIC OR LATINO	2006	Right	No	No	Current reformed smoker for < or = 15 years	Current reformed smoker for < or = 15 years	---	Type 2 Papillary RCC	---	0.291775	0.3779	0	0.3779	156.085	8.6924	12.4717	8.6924	0	2.2676	2.6455	P-e.1a	no	---	---
KIRP	TCGA-P4-A5ED-01	yes	yes	yes	yes	yes	yes	5	3	3	4	3	1	6	Alive	92.5175	MALE	WHITE	T1a	NX	M0	MX	Stage I	51	HISPANIC OR LATINO	2005	Left	No	No	Lifelong Non-smoker	Lifelong Non-smoker	---	Type 2 Papillary RCC	---	0.295564	0	0	3.8272	0	84.7458	153.636	43.193	24.0569	1.0935	30.6178	P-e.1a	no	---	---
KIRP	TCGA-P4-AAVK-01	yes	yes	yes	yes	yes	yes	5	2	2	5	1	3	5	Alive	52.2382	MALE	WHITE	T3a	N1	M0	MX	Stage III	74	HISPANIC OR LATINO	2010	Right	No	No	Current reformed smoker for < or = 15 years	Current reformed smoker for < or = 15 years	---	Type 2 Papillary RCC	---	0.325348	0	0	0	52.4862	7.8927	37.4901	26.0458	1.9732	1.5785	6.7088	P-e.2	yes	---	---
KIRP	TCGA-P4-AAVL-01	yes	yes	yes	yes	yes	yes	5	2	1	2	5	4	3	Dead	16	MALE	WHITE	T3b	N0	M0	MX	Stage III	85	HISPANIC OR LATINO	2010	Left	No	No	Lifelong Non-smoker	Lifelong Non-smoker	---	Type 2 Papillary RCC	---	0.287712	3.6684	28.6134	0.7337	5.1357	26.4123	69.6992	21.2766	8.0704	0	109.318	P-e.1a	no	---	---
KIRP	TCGA-P4-AAVM-01	yes	yes	yes	yes	yes	yes	5	2	1	2	1	3	3	Alive	50.5626	MALE	WHITE	T1a	NX	M0	MX	Stage I	69	HISPANIC OR LATINO	2010	Left	No	No	Current smoker	Current smoker	---	Type 2 Papillary RCC	---	0.286539	0	0	0	51.832	1.7873	4.4683	9.8302	0.8937	0.8937	1.7873	P-e.1a	no	---	---
KIRP	TCGA-P4-AAVO-01	yes	yes	yes	yes	yes	yes	5	2	1	5	1	3	3	Alive	78.8501	MALE	WHITE	T1b	NX	M0	MX	Stage I	69	NOT HISPANIC OR LATINO	2008	Right	No	No	Current reformed smoker for < or = 15 years	Current reformed smoker for < or = 15 years	---	Type 2 Papillary RCC	---	0.364904	0	0	1.8639	54.986	2.7959	5.5918	3.7279	5.5918	0.932	3.7279	P-e.2	yes	---	---
KIRP	TCGA-PJ-A5Z8-01	yes	yes	yes	yes	yes	yes	5	2	2	4	4	6	5	Alive	19.7125	FEMALE	WHITE	T1a	NX	MX	M0	Stage I	60	NOT HISPANIC OR LATINO	2013	Right	Yes, History of Prior Malignancy	Yes, History of Prior Malignancy	Lifelong Non-smoker	Lifelong Non-smoker	---	Type 1 Papillary RCC	---	0.341075	0	0	0	24.9364	30.8424	381.921	44.9512	44.6231	18.3742	33.7954	P-e.1b	no	---	---
KIRP	TCGA-PJ-A5Z9-01	yes	yes	yes	yes	yes	yes	5	2	1	2	7	7	3	Alive	17.7413	FEMALE	WHITE	T1b	NX	MX	MX	Stage I	80	NOT HISPANIC OR LATINO	2012	Left	Yes, History of Synchronous/Bilateral Malignancy	Yes, History of Synchronous and or Bilateral Malignancy	Current reformed smoker for < or = 15 years	Current reformed smoker for < or = 15 years	---	Type 1 Papillary RCC	---	0.309637	0	0	1.938	16.7959	24.5478	29.7158	11.6279	5.814	6.4599	12.9199	P-e.1a	no	---	---
KIRP	TCGA-PJ-A8JU-01	yes	no	yes	no	yes	yes	3	---	2	---	1	3	5	Alive	12.4846	FEMALE	WHITE	T1a	NX	MX	MX	Stage I	81	NOT HISPANIC OR LATINO	2013	Right	Yes, History of Prior Malignancy	Yes, History of Prior Malignancy	Current reformed smoker for < or = 15 years	Current reformed smoker for < or = 15 years	---	Unclassified Papillary RCC	---	0.319247	NA	NA	NA	NA	NA	NA	NA	NA	NA	NA	P-e.1a	no	---	---
KIRP	TCGA-Q2-A5QZ-01	yes	yes	yes	yes	yes	yes	5	2	2	5	4	5	5	Alive	14.0616	FEMALE	BLACK OR AFRICAN AMERICAN	T3a	NX	MX	MX	Stage III	61	NOT HISPANIC OR LATINO	2012	Right	No	No	Current reformed smoker for < or = 15 years	Current reformed smoker for < or = 15 years	---	Type 2 Papillary RCC	---	0.354378	0	0	3.643	9.7146	83.1815	44.9302	20.0364	7.8931	0	225.258	P.CIMP-e	yes	---	---
KIRP	TCGA-SX-A71R-01	yes	yes	yes	yes	yes	yes	5	2	3	2	3	4	6	Alive	47.8686	MALE	WHITE	T1a	N0	M0	M0	Stage I	51	NOT HISPANIC OR LATINO	2010	Left	No	No	Lifelong Non-smoker	Lifelong Non-smoker	---	Unclassified Papillary RCC	---	0.269756	0	0	0	12.5361	8.1484	33.8474	6.8948	3.134	1.2536	23.8185	P-e.1a	no	---	---
KIRP	TCGA-SX-A71U-01	yes	yes	yes	yes	yes	yes	5	2	1	1	3	1	1	Alive	44.5832	MALE	WHITE	T1a	NX	M0	M0	Stage I	57	NOT HISPANIC OR LATINO	2011	Right	No	No	Current smoker	Current smoker	---	Unclassified Papillary RCC	---	0.296564	0	0	0	22.8195	8.6207	58.8235	22.8195	4.5639	4.5639	10.6491	P-e.1b	no	---	---
KIRP	TCGA-SX-A7SM-01	yes	yes	yes	yes	yes	yes	5	2	2	5	1	1	5	Dead	11.9261	MALE	BLACK OR AFRICAN AMERICAN	T3a	N1	M1	M1	Stage IV	60	NOT HISPANIC OR LATINO	2012	Left	No	No	Current smoker	Current smoker	---	Type 2 Papillary RCC	---	0.353014	0	0	0	11.851	11.851	29.3454	5.6433	7.3363	10.7223	11.851	P-e.2	yes	---	---
KIRP	TCGA-SX-A7SN-01	yes	yes	yes	yes	yes	yes	5	2	1	2	3	1	3	Alive	18.9897	MALE	WHITE	T1b	NX	M0	M0	Stage I	52	NOT HISPANIC OR LATINO	2012	Left	No	No	Lifelong Non-smoker	Lifelong Non-smoker	---	Unclassified Papillary RCC	---	0.284889	1.9023	0	1.9023	15.2188	24.0964	55.168	17.1211	11.4141	11.4141	31.0717	P-e.1b	no	---	---
KIRP	TCGA-SX-A7SO-01	yes	yes	yes	yes	yes	yes	5	3	2	5	1	3	5	Alive	41.2977	MALE	WHITE	T1b	NX	M0	M0	Stage I	64	NOT HISPANIC OR LATINO	2011	Left	Yes, History of Synchronous/Bilateral Malignancy	Yes, History of Synchronous and or Bilateral Malignancy	Lifelong Non-smoker	Lifelong Non-smoker	---	Unclassified Papillary RCC	---	0.285024	0	0	3.9508	71.993	3.0729	14.9254	7.4627	1.3169	0.439	7.4627	P-e.2	no	---	---
KIRP	TCGA-SX-A7SP-01	yes	yes	yes	yes	yes	yes	5	2	1	2	4	6	3	Dead	16.2957	FEMALE	WHITE	T1b	N0	MX	M0	Stage I	66	NOT HISPANIC OR LATINO	2012	Left	No	No	Lifelong Non-smoker	Lifelong Non-smoker	---	Type 1 Papillary RCC	---	0.321667	0	0	0	43.4976	23.5242	77.2304	24.4119	16.4225	3.9947	20.8611	P-e.1b	no	---	---
KIRP	TCGA-SX-A7SQ-01	yes	yes	yes	yes	yes	yes	5	2	3	1	3	4	6	Alive	41.5934	MALE	WHITE	T1	NX	M0	M0	Stage I	48	NOT HISPANIC OR LATINO	2010	Left	No	No	Lifelong Non-smoker	Lifelong Non-smoker	---	Unclassified Papillary RCC	---	0.268338	0	0	0	28.4437	5.2824	15.0345	3.2507	0.4063	1.6254	11.3775	P-e.1a	no	---	---
KIRP	TCGA-SX-A7SR-01	yes	yes	yes	yes	yes	yes	5	2	1	1	1	1	1	Alive	26.4476	MALE	WHITE	T2a	NX	M0	M0	Stage II	66	NOT HISPANIC OR LATINO	2012	Right	No	No	Current smoker	Current smoker	---	Unclassified Papillary RCC	---	0.30278	0	0	0	16.363	17.3547	67.4352	11.4045	6.446	6.9419	11.4045	P-e.1b	no	---	---
KIRP	TCGA-SX-A7SS-01	yes	yes	yes	yes	yes	yes	5	2	1	2	1	1	3	Alive	53.0595	MALE	WHITE	T1	N0	M0	M0	Stage I	67	NOT HISPANIC OR LATINO	2010	Right	No	No	Current reformed smoker for < or = 15 years	Current reformed smoker for < or = 15 years	---	Type 2 Papillary RCC	---	0.277013	0.7289	0	0.7289	2.9155	29.8834	34.9854	13.8484	13.1195	1.4577	45.9184	P-e.1a	no	---	---
KIRP	TCGA-UN-AAZ9-01	yes	yes	yes	yes	yes	yes	5	2	3	2	1	4	6	Alive	18.0041	FEMALE	BLACK OR AFRICAN AMERICAN	T1b	N0	MX	MX	Stage I	76	NOT HISPANIC OR LATINO	2013	[Not Available]	No	No	Current Reformed Smoker, Duration Not Specified	Current Reformed Smoker, Duration Not Specified	---	Unclassified Papillary RCC	---	0.297076	0	0	0.3031	185.208	4.5468	43.0433	38.1934	12.7311	3.9406	25.4623	P-e.1a	no	---	---
KIRP	TCGA-UZ-A9PJ-01	yes	yes	yes	yes	yes	yes	5	2	3	1	3	4	6	Dead	26.1848	MALE	WHITE	T1a	NX	M0	MX	Stage I	78	NOT HISPANIC OR LATINO	[Not Available]	Right	No	No	Current reformed smoker for < or = 15 years	Current reformed smoker for < or = 15 years	---	Unclassified Papillary RCC	---	0.26973	0	0	0	16.5874	7.6869	10.1143	5.664	0.8091	0	9.7097	P-e.1a	no	---	---
KIRP	TCGA-UZ-A9PK-01	yes	yes	yes	yes	yes	yes	5	2	1	2	5	2	3	Alive	117.322	MALE	WHITE	T1	NX	M0	MX	Stage I	71	NOT HISPANIC OR LATINO	[Not Available]	Left	No	No	[Unknown]	[Unknown]	---	Unclassified Papillary RCC	---	0.288025	1.1906	0.7937	0	22.6213	12.6997	34.1304	11.1122	19.0495	5.953	17.462	P-e.1a	no	---	---
KIRP	TCGA-UZ-A9PL-01	yes	yes	yes	yes	yes	yes	5	2	1	1	3	1	1	Alive	103.556	MALE	WHITE	T2	NX	M0	MX	Stage II	59	NOT HISPANIC OR LATINO	[Not Available]	Left	No	No	Lifelong Non-smoker	Lifelong Non-smoker	---	Unclassified Papillary RCC	---	0.277744	0.4052	0.4052	0	8.9141	5.6726	31.1994	0.8104	0.8104	1.6207	12.966	P-e.1a	no	---	---
KIRP	TCGA-UZ-A9PM-01	yes	yes	yes	yes	yes	yes	5	2	2	2	1	6	5	Alive	125.207	MALE	WHITE	T2	N0	M0	MX	Stage II	62	NOT HISPANIC OR LATINO	[Not Available]	Left	No	No	Current smoker	Current smoker	---	Unclassified Papillary RCC	---	0.301958	0	0	0	13.4433	17.7207	76.3825	39.1079	8.5548	7.3327	31.1641	P-e.1b	no	---	---
KIRP	TCGA-UZ-A9PN-01	yes	yes	yes	yes	yes	yes	5	2	2	4	5	1	5	Dead	37.3224	MALE	WHITE	T3	NX	M0	MX	Stage III	54	NOT HISPANIC OR LATINO	[Not Available]	Left	No	No	[Unknown]	[Unknown]	---	Unclassified Papillary RCC	---	0.301208	0	0	0	29.9161	31.7402	119.664	26.2678	9.4856	7.2966	62.7508	P-e.1a	no	---	---
KIRP	TCGA-UZ-A9PO-01	yes	yes	yes	yes	yes	yes	5	2	1	2	1	3	3	Alive	62.7844	MALE	WHITE	T1a	NX	M0	MX	Stage I	80	NOT HISPANIC OR LATINO	[Not Available]	Right	Yes, History of Prior Malignancy	Yes, History of Prior Malignancy	Current reformed smoker for < or = 15 years	Current reformed smoker for < or = 15 years	---	Unclassified Papillary RCC	---	0.323292	0	0	11.8358	75.3185	4.8419	39.8112	33.3553	6.4559	17.2157	8.6078	P-e.1b	no	---	---
KIRP	TCGA-UZ-A9PP-01	yes	yes	yes	yes	yes	yes	5	2	3	3	3	2	6	Alive	98.8912	MALE	WHITE	T1a	NX	M0	MX	Stage I	60	NOT HISPANIC OR LATINO	[Not Available]	Right	No	No	Lifelong Non-smoker	Lifelong Non-smoker	---	Unclassified Papillary RCC	---	0.28052	0	0	0	27.5496	26.2219	25.558	8.2981	10.2896	0.6638	13.6088	P-e.1a	no	---	---
KIRP	TCGA-UZ-A9PQ-01	yes	yes	yes	yes	yes	yes	5	2	1	5	5	1	3	Dead	86.2094	MALE	BLACK OR AFRICAN AMERICAN	T2	N1	M0	MX	Stage III	59	NOT HISPANIC OR LATINO	[Not Available]	Right	No	No	Current smoker	Current smoker	---	Unclassified Papillary RCC	---	0.345823	0	0	0	13.8742	1.5416	10.0202	2.6978	1.5416	0.7708	40.4663	P-e.2	yes	---	---
KIRP	TCGA-UZ-A9PR-01	yes	yes	yes	yes	yes	yes	5	2	3	2	3	4	6	Alive	86.308	MALE	WHITE	T1b	NX	M0	MX	Stage I	84	NOT HISPANIC OR LATINO	[Not Available]	Left	Yes, History of Prior Malignancy	Yes, History of Prior Malignancy	Current reformed smoker for < or = 15 years	Current reformed smoker for < or = 15 years	---	Unclassified Papillary RCC	---	0.273867	0	0	0	4.8561	2.7749	13.1807	7.9778	0.3469	0	3.8155	P-e.1a	no	---	---
KIRP	TCGA-UZ-A9PS-01	yes	yes	yes	yes	yes	yes	5	2	1	2	1	2	3	Alive	71.1951	FEMALE	BLACK OR AFRICAN AMERICAN	T2	NX	M0	MX	Stage II	62	NOT HISPANIC OR LATINO	[Not Available]	Left	No	No	Current reformed smoker for < or = 15 years	Current reformed smoker for < or = 15 years	---	Unclassified Papillary RCC	---	0.317179	0	0	0.3771	122.172	2.6395	16.5913	7.5415	3.0166	11.3122	4.5249	P-e.1a	no	---	---
KIRP	TCGA-UZ-A9PU-01	yes	yes	yes	yes	yes	yes	5	2	1	1	3	4	1	Dead	30.653	MALE	WHITE	T1b	NX	M0	MX	Stage I	76	NOT HISPANIC OR LATINO	[Not Available]	Right	No	No	Lifelong Non-smoker	Lifelong Non-smoker	---	Unclassified Papillary RCC	---	0.271483	0	0	0.3867	34.0294	3.4803	26.2954	10.8275	1.5468	3.867	3.867	P-e.1a	no	---	---
KIRP	TCGA-UZ-A9PV-01	yes	yes	yes	yes	yes	yes	5	2	1	1	3	4	1	Alive	47.4415	MALE	WHITE	T1	NX	M0	MX	Stage I	64	NOT HISPANIC OR LATINO	[Not Available]	Left	No	No	Lifelong Non-smoker	Lifelong Non-smoker	---	Unclassified Papillary RCC	---	0.279206	0	0	0	10.5748	6.1402	8.8692	3.4112	1.0234	0.6822	10.5748	P-e.1a	no	---	---
KIRP	TCGA-UZ-A9PX-01	yes	yes	yes	yes	yes	yes	5	2	3	2	3	4	6	Alive	65.0842	MALE	WHITE	T1	N0	M0	MX	Stage I	72	NOT HISPANIC OR LATINO	[Not Available]	Right	No	No	Current reformed smoker for < or = 15 years	Current reformed smoker for < or = 15 years	---	Unclassified Papillary RCC	---	0.27529	0	0	0	6.9257	11.1581	34.2439	11.1581	10.0038	3.0781	11.1581	P-e.1a	no	---	---
KIRP	TCGA-UZ-A9PZ-01	yes	yes	yes	yes	yes	yes	5	2	1	1	3	6	1	Alive	21.5852	MALE	WHITE	T3a	NX	M0	MX	Stage III	64	NOT HISPANIC OR LATINO	[Not Available]	Right	Yes, History of Prior Malignancy	Yes, History of Prior Malignancy	Current Reformed Smoker, Duration Not Specified	Current Reformed Smoker, Duration Not Specified	---	Unclassified Papillary RCC	---	0.27466	0	0	0	7.9156	9.2348	27.7045	5.9367	3.2982	0	22.4274	P-e.1a	no	---	---
KIRP	TCGA-UZ-A9Q0-01	yes	yes	yes	yes	yes	yes	5	2	1	2	3	1	3	Alive	110.653	MALE	WHITE	T1	NX	M0	MX	Stage I	60	NOT HISPANIC OR LATINO	[Not Available]	Left	No	No	Current Reformed Smoker, Duration Not Specified	Current Reformed Smoker, Duration Not Specified	---	Unclassified Papillary RCC	---	0.264169	0	0	0	7.428	4.6425	40.8542	9.2851	10.2136	1.857	13.9276	P-e.1a	no	---	---
KIRP	TCGA-UZ-A9Q1-01	yes	yes	yes	yes	yes	yes	5	2	1	5	1	3	3	Alive	51.3183	FEMALE	WHITE	T1b	NX	M0	MX	Stage I	88	NOT HISPANIC OR LATINO	[Not Available]	Left	No	No	Lifelong Non-smoker	Lifelong Non-smoker	---	Unclassified Papillary RCC	---	0.331151	0	0	0	151.44	10.6996	22.2222	14.8148	29.2181	71.1934	3.7037	P-e.2	no	---	---
KIRP	TCGA-V9-A7HT-01	yes	yes	yes	yes	yes	yes	5	2	2	2	7	2	5	Alive	31.7043	MALE	BLACK OR AFRICAN AMERICAN	T2	NX	M0	MX	Stage II	67	NOT HISPANIC OR LATINO	2009	Right	No	---	---	---	---	Unclassified Papillary RCC	---	0.324704	0	0	2.3565	44.3031	32.5203	116.885	57.0284	18.3811	11.3114	42.4178	P-e.1b	no	---	---
KIRP	TCGA-WN-A9G9-01	yes	yes	yes	yes	yes	yes	5	5	2	5	4	7	5	Alive	25.9877	MALE	WHITE	T1b	NX	MX	MX	Stage I	55	NOT HISPANIC OR LATINO	2012	Left	No	No	Current reformed smoker for < or = 15 years	Current reformed smoker for < or = 15 years	---	Type 2 Papillary RCC	---	0.325282	0.6435	0	1.287	23.8095	3415.06	2281.85	194.981	489.061	487.13	44.4015	CC-e.3	no	---	---
KIRP	TCGA-Y8-A894-01	yes	yes	yes	yes	yes	yes	5	3	3	3	3	4	6	Alive	18.6283	FEMALE	WHITE	T1a	NX	MX	MX	Stage I	57	NOT HISPANIC OR LATINO	2013	Left	No	No	Current smoker	Current smoker	---	Type 1 Papillary RCC	---	0.313345	0	0	0	29.7338	24.5103	7.6344	2.4108	0.8036	0.4018	5.6253	P-e.1a	no	---	---
KIRP	TCGA-Y8-A895-01	yes	yes	yes	yes	yes	yes	5	2	1	1	7	1	1	Alive	15.9014	MALE	WHITE	T1b	NX	MX	MX	Stage I	74	NOT HISPANIC OR LATINO	2013	Right	Yes, History of Prior Malignancy	Yes, History of Prior Malignancy	Lifelong Non-smoker	Lifelong Non-smoker	---	Type 1 Papillary RCC	---	0.277747	0	0.8764	0.4382	6.5732	5.2585	26.7309	4.3821	11.3935	0.8764	14.461	P-e.1a	no	---	---
KIRP	TCGA-Y8-A896-01	yes	yes	yes	yes	yes	yes	5	5	2	2	1	1	5	Alive	18.6283	MALE	WHITE	T3a	NX	MX	MX	Stage III	62	NOT HISPANIC OR LATINO	2013	Left	No	No	Current smoker	Current smoker	---	Unclassified Papillary RCC	---	0.292442	0.9137	2.741	2.2841	37.9169	56.6469	226.588	69.4381	105.984	262.677	100.503	P.CIMP-e	no	---	---
KIRP	TCGA-Y8-A897-01	yes	yes	yes	yes	yes	yes	5	6	1	1	1	7	1	Alive	18.037	FEMALE	WHITE	T1a	N0	MX	MX	Stage I	68	NOT HISPANIC OR LATINO	2013	Left	No	No	Lifelong Non-smoker	Lifelong Non-smoker	---	Type 2 Papillary RCC	---	0.305244	0	0	0.4617	38.7812	55.8633	64.6353	34.626	34.626	17.0822	23.084	P-e.1b	no	---	---
KIRP	TCGA-Y8-A8RY-01	yes	yes	yes	yes	yes	yes	5	2	1	2	3	1	3	Alive	25.2649	MALE	WHITE	T1b	NX	MX	MX	Stage I	63	NOT HISPANIC OR LATINO	2012	Left	No	No	Current reformed smoker for < or = 15 years	Current reformed smoker for < or = 15 years	---	Type 1 Papillary RCC	---	0.296498	0	0	1.1312	18.8537	47.1342	106.712	15.46	6.4103	5.6561	16.2142	P-e.1b	no	---	---
KIRP	TCGA-Y8-A8RZ-01	yes	yes	yes	yes	yes	yes	5	5	1	5	4	2	2	Alive	6.73511	MALE	WHITE	T1	N0	MX	MX	Stage I	55	NOT HISPANIC OR LATINO	2013	Right	Yes, History of Synchronous/Bilateral Malignancy	Yes, History of Synchronous and or Bilateral Malignancy	Current smoker	Current smoker	---	Type 2 Papillary RCC	---	0.307957	5.4435	2.9692	2.9692	7.423	3.9589	13.3614	8.4127	11.8768	3.4641	10.887	P-e.1a	no	---	---
KIRP	TCGA-Y8-A8S0-01	yes	yes	yes	yes	yes	yes	5	2	1	1	3	4	1	Alive	6.01232	MALE	WHITE	T1a	NX	MX	MX	Stage I	58	NOT HISPANIC OR LATINO	2013	Left	No	No	Lifelong Non-smoker	Lifelong Non-smoker	---	Type 1 Papillary RCC	---	0.297126	0	0	0	6.2622	8.6106	14.8728	8.2192	7.045	0.7828	4.6967	P-e.1a	no	---	---
KIRP	TCGA-Y8-A8S1-01	yes	yes	yes	yes	yes	yes	5	6	2	5	5	3	5	Alive	13.2731	MALE	WHITE	T1a	NX	MX	MX	Stage I	61	NOT HISPANIC OR LATINO	2013	Left	No	No	Lifelong Non-smoker	Lifelong Non-smoker	---	Type 2 Papillary RCC	---	0.315134	0	0	0	182.857	149.286	219.286	97.1429	15	5.7143	89.2857	P-e.2	no	---	---
KIRC	TCGA-3Z-A93Z-01	yes	yes	yes	yes	yes	yes	5	5	3	2	3	6	6	Alive	12.6489	MALE	BLACK OR AFRICAN AMERICAN	T1a	N0	M0	M0	Stage I	69	NOT HISPANIC OR LATINO	2013	Right	No	No	Current Reformed Smoker, Duration Not Specified	Current Reformed Smoker, Duration Not Specified	---	---	---	0.285078	0	0	0	33.8739	28.2282	189.443	58.9656	11.2913	5.6456	331.838	CC-e.2	no	---	---
KIRC	TCGA-6D-AA2E-01	yes	yes	yes	yes	yes	yes	5	3	1	3	1	7	2	Alive	11.8932	FEMALE	BLACK OR AFRICAN AMERICAN	T1b	NX	MX	MX	Stage I	68	NOT HISPANIC OR LATINO	2013	Right	No	No	Lifelong Non-smoker	Lifelong Non-smoker	---	---	---	0.336664	0	0	0	318.942	136.535	99.2984	73.9342	16.19	1.619	31.3006	P-e.2	no	---	---
KIRC	TCGA-A3-3306-01	no	yes	yes	yes	no	yes	4	5	1	2	---	2	7	Alive	36.7967	MALE	WHITE	T1b	N0	[Not Available]	M0	Stage I	67	NOT HISPANIC OR LATINO	2005	Left	No	No	[Not Available]	[Not Available]	---	---	---	0.293242	0	0	0	29.5031	11.3872	119.565	92.6501	35.1967	17.5983	25.8799	CC-e.1	no	---	---
KIRC	TCGA-A3-3308-01	yes	yes	yes	yes	yes	yes	5	4	2	4	5	2	5	Alive	0.525667	FEMALE	WHITE	T3b	N0	[Not Available]	M0	Stage III	77	[Not Available]	2006	Right	No	No	[Not Available]	[Not Available]	---	---	---	0.308367	0	0	0	98.6352	15.5981	109.187	84.4134	22.4796	28.9024	116.986	CC-e.3	no	---	---
KIRC	TCGA-A3-3311-01	yes	yes	yes	yes	yes	yes	5	5	1	1	3	1	7	Dead	39.1294	MALE	[Not Available]	T1	NX	[Not Available]	M0	Stage I	57	[Not Available]	2005	Right	No	No	[Not Available]	[Not Available]	---	---	---	0.294238	0	0	0.667	50.025	64.699	120.727	94.714	12.673	69.368	23.6785	CC-e.3	no	---	---
KIRC	TCGA-A3-3313-01	yes	yes	yes	yes	yes	yes	5	2	1	3	1	6	3	Dead	24.1478	MALE	BLACK OR AFRICAN AMERICAN	T1b	N0	[Not Available]	M0	Stage I	59	[Not Available]	2005	Right	No	No	[Not Available]	[Not Available]	---	---	---	0.312984	0	0	0	281.972	6.1633	22.7273	41.6025	4.2373	3.4669	35.4391	P-e.2	yes	---	---
KIRC	TCGA-A3-3316-01	yes	yes	yes	yes	yes	yes	5	5	2	4	5	2	5	Alive	49.0513	MALE	WHITE	T2	NX	[Not Available]	M0	Stage II	57	[Not Available]	2005	Left	No	No	[Not Available]	[Not Available]	---	---	---	0.321977	0.6803	0	0	12.9252	9.5238	70.068	76.1905	14.966	13.6054	94.5578	CC-e.3	no	---	---
KIRC	TCGA-A3-3317-01	yes	yes	yes	yes	yes	yes	5	5	2	3	3	4	5	Alive	48.9856	MALE	[Not Available]	T2	N0	[Not Available]	M0	Stage II	67	[Not Available]	2005	Left	No	No	[Not Available]	[Not Available]	---	---	---	0.293408	0	0	0	53.4661	79.2773	144.543	96.9764	29.4985	72.6401	68.2153	CC-e.1	no	---	---
KIRC	TCGA-A3-3319-01	yes	yes	yes	yes	yes	yes	5	5	1	4	4	4	7	Alive	37.1253	MALE	WHITE	T1b	NX	[Not Available]	M0	Stage I	70	[Not Available]	2006	Left	No	No	[Not Available]	[Not Available]	---	---	---	0.29036	0	0	0	19.5157	41.1999	95.7716	77.3401	18.0701	131.912	19.8771	CC-e.3	no	---	---
KIRC	TCGA-A3-3320-01	yes	yes	yes	yes	yes	yes	5	5	3	1	3	2	6	Alive	49.5441	FEMALE	WHITE	T1b	NX	[Not Available]	M0	Stage I	52	[Not Available]	2005	Right	No	No	[Not Available]	[Not Available]	---	---	---	0.290761	0	0	0	59.4532	28.665	94.1343	76.086	18.0483	27.2494	110.767	CC-e.2	no	---	---
KIRC	TCGA-A3-3322-01	yes	yes	yes	yes	yes	yes	5	5	3	1	3	6	6	Alive	48.5585	MALE	WHITE	T1a	NX	[Not Available]	M0	Stage I	51	[Not Available]	2006	Left	No	No	[Not Available]	[Not Available]	---	---	---	0.281564	0	0	0	45.6328	12.3589	103.624	53.7136	9.9822	2.852	73.2026	CC-e.2	no	---	---
KIRC	TCGA-A3-3323-01	yes	yes	yes	yes	yes	yes	5	5	2	1	3	6	5	Alive	36.3368	MALE	WHITE	T1b	NX	[Not Available]	M0	Stage I	53	[Not Available]	2006	Right	No	No	[Not Available]	[Not Available]	---	---	---	0.29609	0	0	0	28.4337	45.7831	213.976	122.892	48.6747	37.1084	192.289	CC-e.2	no	---	---
KIRC	TCGA-A3-3324-01	yes	yes	yes	yes	yes	yes	5	5	1	1	1	6	7	Alive	38.9651	MALE	WHITE	T1b	NX	[Not Available]	M0	Stage I	51	[Not Available]	2006	Right	No	No	[Not Available]	[Not Available]	---	---	---	0.287596	0	0	2.0972	83.8868	66.4103	178.609	118.84	18.1755	93.324	145.753	CC-e.1	no	---	---
KIRC	TCGA-A3-3326-01	yes	yes	yes	yes	yes	yes	5	5	3	1	3	6	6	Alive	37.3552	MALE	WHITE	T1a	NX	[Not Available]	M0	Stage I	47	[Not Available]	2006	Right	No	No	[Not Available]	[Not Available]	---	---	---	0.291538	0	0	0	78.6825	55.8097	282.708	105.215	100.64	43.9158	104.3	CC-e.2	no	---	---
KIRC	TCGA-A3-3329-01	no	no	yes	yes	no	yes	3	---	1	2	---	2	7	Alive	53.3552	MALE	WHITE	T1b	N0	[Not Available]	M0	Stage I	75	NOT HISPANIC OR LATINO	2007	Right	Yes	Yes	[Not Available]	[Not Available]	---	---	---	0.28283	0	0	1.1966	39.0905	66.6135	191.863	79.7766	69.0068	39.4894	147.188	CC-e.2	no	---	---
KIRC	TCGA-A3-3331-01	yes	yes	yes	yes	yes	yes	5	5	1	1	3	2	7	Alive	48.7885	FEMALE	WHITE	T1	N0	[Not Available]	M0	Stage I	86	NOT HISPANIC OR LATINO	2005	Right	No	No	[Not Available]	[Not Available]	---	---	---	0.301681	0	0	0	59.5351	37.8566	121.012	83.4786	19.4136	42.3864	124.571	CC-e.2	no	---	---
KIRC	TCGA-A3-3335-01	no	yes	yes	yes	no	yes	4	5	1	2	---	4	7	Alive	61.963	MALE	WHITE	T2a	N0	[Not Available]	M0	Stage II	41	NOT HISPANIC OR LATINO	2006	Right	No	No	[Not Available]	[Not Available]	---	---	---	0.28833	1.6764	0	0.4191	293.797	20.5365	104.778	48.6169	36.8818	28.9187	88.0134	CC-e.1	no	---	---
KIRC	TCGA-A3-3336-01	no	yes	yes	no	no	yes	3	5	2	---	---	1	5	Alive	34.2669	FEMALE	WHITE	T1	NX	[Not Available]	M0	Stage I	75	NOT HISPANIC OR LATINO	2007	Right	Yes	Yes	[Not Available]	[Not Available]	---	---	---	0.335871	NA	NA	NA	NA	NA	NA	NA	NA	NA	NA	CC-e.3	no	---	---
KIRC	TCGA-A3-3346-01	yes	yes	yes	yes	yes	yes	5	5	2	4	4	1	5	Dead	4.50103	MALE	WHITE	T1b	NX	[Not Available]	M0	Stage I	68	[Not Available]	2005	Left	No	No	[Not Available]	[Not Available]	---	---	---	0.330653	0	0	0.4402	37.8588	111.375	147.473	136.908	37.8588	195.017	39.1794	CC-e.3	no	---	---
KIRC	TCGA-A3-3347-01	yes	yes	yes	yes	yes	yes	5	5	2	4	3	1	5	Dead	52.8953	FEMALE	WHITE	T1b	N1	[Not Available]	M0	Stage III	76	NOT HISPANIC OR LATINO	2005	Right	No	No	[Not Available]	[Not Available]	---	---	---	0.385148	0	0	49.372	55.4353	105.674	179.732	192.291	45.4742	74.058	58.4669	CC-e.3	no	---	---
KIRC	TCGA-A3-3349-01	yes	yes	yes	yes	yes	yes	5	5	3	1	4	7	6	Alive	45.5031	FEMALE	WHITE	T1b	N0	[Not Available]	M0	Stage I	34	NOT HISPANIC OR LATINO	2006	Left	No	No	[Not Available]	[Not Available]	---	---	---	0.306587	0	0	0	13.754	6.068	185.68	66.7476	2.4272	0.4045	534.385	CC-e.2	no	---	---
KIRC	TCGA-A3-3351-01	yes	yes	yes	yes	yes	yes	5	5	1	1	3	4	7	Alive	29.8973	MALE	WHITE	T2a	N0	[Not Available]	M0	Stage II	42	HISPANIC OR LATINO	2007	Right	No	No	[Not Available]	[Not Available]	---	---	---	0.293879	0	0	0	82.7998	280.41	234.742	171.575	179.257	266.752	153.222	CC-e.2	no	---	---
KIRC	TCGA-A3-3352-01	no	yes	yes	yes	no	yes	4	5	1	2	---	4	7	Dead	18.4312	MALE	WHITE	T3a	N0	[Not Available]	M0	Stage III	74	NOT HISPANIC OR LATINO	2005	Left	No	No	[Not Available]	[Not Available]	---	---	---	0.306478	0	0	0	54.4235	13.2865	303.29	104.759	19.6742	13.2865	182.434	CC-e.1	no	---	---
KIRC	TCGA-A3-3357-01	yes	yes	yes	yes	yes	yes	5	5	1	2	1	6	7	Alive	88.3121	MALE	WHITE	T2	N0	[Not Available]	M0	Stage II	62	NOT HISPANIC OR LATINO	2005	Right	No	No	[Not Available]	[Not Available]	---	---	---	0.320958	0.6673	0	0.3337	51.0511	95.0951	191.191	113.447	35.3687	133.133	21.021	CC-e.1	no	---	---
KIRC	TCGA-A3-3362-01	yes	yes	yes	yes	yes	yes	5	5	1	3	3	6	2	Alive	51.2197	FEMALE	WHITE	T1a	N0	[Not Available]	M0	Stage I	60	NOT HISPANIC OR LATINO	2005	Left	No	No	[Not Available]	[Not Available]	---	---	---	0.311703	0	0	0	44.1712	33.2423	91.0747	72.4044	16.8488	11.8397	207.195	CC-e.2	no	---	---
KIRC	TCGA-A3-3363-01	yes	yes	yes	yes	yes	yes	5	2	3	3	3	6	6	Alive	10.4805	MALE	ASIAN	T2	N0	[Not Available]	M0	Stage II	50	[Not Available]	2006	Left	No	No	[Not Available]	[Not Available]	---	---	---	0.272136	0	0	0.6739	46.496	9.7709	54.9191	22.5741	2.3585	3.7062	5.7278	P-e.1a	no	---	---
KIRC	TCGA-A3-3365-01	yes	yes	yes	yes	yes	yes	5	5	3	3	3	7	6	Alive	28.6817	MALE	WHITE	T1a	NX	[Not Available]	M0	Stage I	46	[Not Available]	2006	Right	No	No	[Not Available]	[Not Available]	---	---	---	0.287382	0	0.4248	0.4248	20.3908	14.8683	226.423	139.337	44.6049	11.045	250.212	CC-e.2	no	---	---
KIRC	TCGA-A3-3367-01	yes	yes	yes	yes	yes	yes	5	5	1	1	7	4	7	Alive	74.5791	MALE	WHITE	T1b	N0	[Not Available]	M0	Stage I	72	NOT HISPANIC OR LATINO	2006	Left	No	No	[Not Available]	[Not Available]	---	---	---	0.324108	0	0	1.5334	83.4164	19.6274	141.378	100.897	29.7478	16.8673	23.9209	CC-e.2	no	---	---
KIRC	TCGA-A3-3370-01	yes	yes	yes	yes	yes	yes	5	5	3	1	7	7	6	Alive	74.7105	FEMALE	WHITE	T1b	N0	[Not Available]	M0	Stage I	48	NOT HISPANIC OR LATINO	2006	Left	No	No	[Not Available]	[Not Available]	---	---	---	0.323567	0	0	0.5456	114.021	202.128	270.049	205.674	96.8358	185.488	104.746	CC-e.2	no	---	---
KIRC	TCGA-A3-3372-01	yes	yes	yes	yes	yes	yes	5	5	1	1	3	2	7	Alive	24.1478	MALE	WHITE	T3	NX	[Not Available]	M0	Stage III	64	[Not Available]	2007	Left	No	No	[Not Available]	[Not Available]	---	---	---	0.263975	0	0	0	62.079	56.2804	122.453	147.693	25.582	42.2956	142.577	CC-e.1	no	---	---
KIRC	TCGA-A3-3373-01	yes	yes	yes	yes	yes	yes	5	5	1	1	7	6	7	Alive	53.2567	FEMALE	WHITE	T1b	N0	[Not Available]	M0	Stage I	54	NOT HISPANIC OR LATINO	2007	Right	No	No	[Not Available]	[Not Available]	---	---	---	0.323509	0	0	0.8552	53.5956	10.5481	88.0907	115.744	11.9735	12.2586	57.0166	CC-e.2	no	---	---
KIRC	TCGA-A3-3374-01	yes	yes	yes	yes	yes	yes	5	1	3	3	3	6	6	Alive	43.1704	FEMALE	BLACK OR AFRICAN AMERICAN	T1b	N0	[Not Available]	M0	Stage I	51	NOT HISPANIC OR LATINO	2005	Right	No	No	[Not Available]	[Not Available]	---	---	---	0.272941	0	0	0.4957	347.007	23.299	107.076	144.256	15.8632	71.88	18.8375	Ch-e	no	---	---
KIRC	TCGA-A3-3376-01	yes	yes	yes	yes	yes	yes	5	5	3	1	7	6	6	Dead	55.7207	MALE	BLACK OR AFRICAN AMERICAN	T1a	N0	[Not Available]	M0	Stage I	51	NOT HISPANIC OR LATINO	2006	Left	No	No	[Not Available]	[Not Available]	---	---	---	0.295346	0	0	0.7448	38.483	16.6346	171.56	114.208	9.1863	3.4759	339.147	CC-e.2	no	---	---
KIRC	TCGA-A3-3378-01	yes	yes	yes	yes	yes	yes	5	5	2	4	4	6	5	Alive	20.6982	MALE	WHITE	T1	N0	[Not Available]	M0	Stage I	60	NOT HISPANIC OR LATINO	2006	Left	No	No	[Not Available]	[Not Available]	---	---	---	0.293866	0	0	0	149.888	192.394	216.256	289.336	83.1469	197.987	51.827	CC-e.3	no	---	---
KIRC	TCGA-A3-3380-01	yes	yes	yes	yes	yes	yes	5	5	3	1	3	7	6	Alive	18.6283	MALE	[Not Available]	T1	N0	[Not Available]	M0	Stage I	54	HISPANIC OR LATINO	2007	Left	No	No	[Not Available]	[Not Available]	---	---	---	0.267804	0	0	0	21.2862	18.3999	168.486	149.003	18.3999	4.6902	234.87	CC-e.2	no	---	---
KIRC	TCGA-A3-3382-01	yes	yes	yes	yes	yes	yes	5	5	2	4	4	6	5	Alive	18.8583	MALE	WHITE	T1b	NX	[Not Available]	M0	Stage I	69	[Not Available]	2007	Left	No	No	[Not Available]	[Not Available]	---	---	---	0.333348	0	0	0.7985	32.7368	83.0396	152.505	132.943	29.5429	54.6943	91.8226	CC-e.3	yes	---	---
KIRC	TCGA-A3-3383-01	yes	yes	yes	yes	yes	yes	5	5	1	2	1	4	7	Alive	28.2875	MALE	WHITE	T1	NX	[Not Available]	M0	Stage I	52	[Not Available]	2006	Left	No	No	[Not Available]	[Not Available]	---	---	---	0.293207	0.5376	0	0	4.8387	88.172	378.495	74.7312	44.086	5.914	220.43	CC-e.2	no	---	---
KIRC	TCGA-A3-3385-01	yes	yes	yes	yes	yes	yes	5	5	1	1	7	2	7	Alive	65.4784	FEMALE	WHITE	T1a	N0	[Not Available]	M0	Stage I	46	NOT HISPANIC OR LATINO	2007	Left	No	No	[Not Available]	[Not Available]	---	---	---	0.320972	0	0	0.3296	62.948	1.6479	34.9345	47.7878	0.3296	4.9436	29.3318	CC-e.2	no	---	---
KIRC	TCGA-A3-3387-01	yes	yes	yes	yes	yes	yes	5	5	2	1	5	1	5	Alive	20.271	MALE	WHITE	T1a	N0	[Not Available]	M0	Stage I	49	NOT HISPANIC OR LATINO	2006	Left	No	No	[Not Available]	[Not Available]	---	---	---	0.333291	0	0	0	29.2969	22.7865	197.917	113.607	53.3854	18.5547	154.622	CC-e.1	no	---	---
KIRC	TCGA-AK-3427-01	yes	yes	yes	yes	yes	yes	5	2	3	3	3	6	6	Alive	117.717	MALE	WHITE	T1a	N0	[Not Available]	M0	Stage I	65	NOT HISPANIC OR LATINO	2004	Left	No	No	[Not Available]	[Not Available]	---	---	---	0.247637	1.154	0.577	1.154	22.5024	1.154	14.4246	17.3095	0.577	0	156.363	Ch-e	no	---	---
KIRC	TCGA-AK-3428-01	yes	yes	yes	yes	yes	yes	5	5	1	2	3	6	7	Alive	122.48	MALE	WHITE	T3b	N0	[Not Available]	M0	Stage III	62	NOT HISPANIC OR LATINO	2004	Left	No	No	[Not Available]	[Not Available]	---	---	---	0.296616	0	3.5014	0	76.3305	19.6078	39.2157	55.3221	53.2213	8.4034	237.395	CC-e.2	no	---	---
KIRC	TCGA-AK-3434-01	yes	yes	yes	yes	yes	yes	5	5	1	2	3	1	7	Alive	68.5667	MALE	WHITE	T1b	NX	[Not Available]	M0	Stage I	72	NOT HISPANIC OR LATINO	2004	Right	No	No	[Not Available]	[Not Available]	---	---	---	0.323396	0	0	2.2562	31.5871	59.2258	316.435	137.63	36.6636	14.6654	257.773	CC-e.1	no	---	---
KIRC	TCGA-AK-3436-01	yes	yes	yes	yes	yes	yes	5	5	2	4	3	1	5	Alive	109.437	MALE	WHITE	T2	N0	[Not Available]	M1	Stage IV	40	NOT HISPANIC OR LATINO	2005	Left	No	No	[Not Available]	[Not Available]	---	---	---	0.32	0	0	3.0723	9.2169	37.3796	106.506	25.0904	3.0723	6.1446	192.018	CC-e.3	yes	---	---
KIRC	TCGA-AK-3444-01	yes	yes	yes	yes	yes	yes	5	5	1	1	3	2	7	Alive	48.3285	FEMALE	WHITE	T1b	NX	[Not Available]	M0	Stage I	80	NOT HISPANIC OR LATINO	2006	Left	No	No	[Not Available]	[Not Available]	---	---	---	0.290663	1.3848	0.1539	0	40.7755	42.6219	146.638	69.0876	6.0009	25.6963	54.4699	CC-e.2	no	---	---
KIRC	TCGA-AK-3451-01	yes	yes	yes	yes	yes	yes	5	5	1	2	4	7	7	Alive	94.2259	MALE	WHITE	T2	N0	[Not Available]	M0	Stage II	48	NOT HISPANIC OR LATINO	2006	Left	No	No	[Not Available]	[Not Available]	---	---	---	0.302332	0	0	0	12.7632	30.6318	186.981	55.5201	3.829	17.8685	89.3427	CC-e.2	no	---	---
KIRC	TCGA-AK-3456-01	yes	yes	yes	yes	yes	yes	5	6	3	3	1	6	6	Alive	37.5524	MALE	BLACK OR AFRICAN AMERICAN	T2	N0	[Not Available]	M0	Stage II	48	NOT HISPANIC OR LATINO	2007	Right	No	No	[Not Available]	[Not Available]	---	---	---	0.293652	0	0	0	151.755	7.4147	54.869	59.8122	0.4943	8.4034	51.9031	P-e.2	no	---	---
KIRC	TCGA-B0-4688-01	no	yes	yes	yes	yes	yes	5	6	2	4	5	1	5	Dead	3.31828	MALE	WHITE	T4	N0	[Not Available]	M1	Stage IV	46	NOT HISPANIC OR LATINO	2008	Left	No	No	[Not Available]	[Not Available]	---	---	---	0.311861	1.1017	0	0	271.029	8.0794	52.1491	1927.68	18.7296	539.854	56.5561	CC-e.3	no	---	---
KIRC	TCGA-B0-4690-01	yes	yes	yes	yes	yes	yes	5	2	2	4	4	1	5	Dead	1.41273	MALE	WHITE	T4	N0	[Not Available]	M1	Stage IV	65	NOT HISPANIC OR LATINO	2008	Right	No	No	[Not Available]	[Not Available]	---	---	---	0.347263	0	12.6586	0.3723	70.7395	217.803	215.569	304.552	153.765	192.858	42.0714	CC-e.3	no	---	---
KIRC	TCGA-B0-4691-01	yes	yes	yes	yes	yes	yes	5	5	2	4	4	1	5	Dead	4.56674	MALE	WHITE	T2	N0	[Not Available]	M1	Stage IV	55	NOT HISPANIC OR LATINO	2009	Left	No	No	[Not Available]	[Not Available]	---	---	---	0.336599	0	1	4	20.5	138.5	514.5	63	56	68.5	156.5	CC-e.1	no	---	---
KIRC	TCGA-B0-4693-01	yes	yes	yes	yes	yes	yes	5	5	1	1	1	2	1	Dead	2.52977	FEMALE	WHITE	T3a	N0	[Not Available]	M0	Stage III	72	NOT HISPANIC OR LATINO	2009	Left	No	No	[Not Available]	[Not Available]	---	---	---	0.316908	0	0	0	78.6717	87.3622	236.93	108.86	46.6542	93.3083	85.0752	CC-e.2	no	---	---
KIRC	TCGA-B0-4694-01	yes	yes	yes	yes	yes	yes	5	5	2	4	4	1	5	Dead	3.48255	MALE	WHITE	T3b	NX	[Not Available]	M0	Stage III	72	NOT HISPANIC OR LATINO	2009	Left	No	No	[Not Available]	[Not Available]	---	---	---	0.311174	0	0	1.1115	48.166	188.588	378.288	260.467	51.8711	235.643	119.674	CC-e.3	no	---	---
KIRC	TCGA-B0-4696-01	yes	yes	yes	yes	yes	yes	5	6	2	4	4	1	5	Dead	28.4517	MALE	WHITE	T3a	N0	[Not Available]	M0	Stage III	58	NOT HISPANIC OR LATINO	2001	Left	No	No	[Not Available]	[Not Available]	---	---	---	0.202241	35.3665	0	7.6884	0.5126	2.0502	3.5879	8.2009	1.5377	32.8037	54.8437	CC-e.3	no	---	---
KIRC	TCGA-B0-4697-01	yes	yes	yes	yes	yes	yes	5	5	2	4	4	7	5	Dead	18.9897	FEMALE	WHITE	T3b	NX	[Not Available]	M1	Stage IV	46	NOT HISPANIC OR LATINO	2003	Right	No	No	[Not Available]	[Not Available]	---	---	---	0.327344	0	2.642	0	89.8283	1294.58	562.748	245.707	281.374	75.2972	612.946	CC-e.3	no	---	---
KIRC	TCGA-B0-4698-01	yes	yes	yes	yes	yes	yes	5	4	2	4	4	1	5	Dead	1.37988	MALE	WHITE	T4	NX	[Not Available]	M0	Stage IV	75	NOT HISPANIC OR LATINO	2003	Left	No	No	[Not Available]	[Not Available]	---	---	---	0.348049	0	1002.83	1.2256	579.701	302.413	357.564	526.695	215.09	77.5182	108.464	CC-e.3	no	---	---
KIRC	TCGA-B0-4699-01	no	yes	yes	yes	yes	yes	5	1	3	3	3	6	6	Dead	3.61396	MALE	WHITE	T4	N0	[Not Available]	M1	Stage IV	74	NOT HISPANIC OR LATINO	2004	Right	No	No	[Not Available]	[Not Available]	---	---	---	0.308768	0.8939	9.1625	1.1174	380.803	162.244	328.733	428.851	70.395	256.774	59.8916	Ch-e	no	---	---
KIRC	TCGA-B0-4700-01	yes	yes	yes	yes	yes	yes	5	5	2	4	4	1	5	Dead	65.0513	MALE	WHITE	T4	NX	[Not Available]	M1	Stage IV	60	NOT HISPANIC OR LATINO	2004	Right	No	No	[Not Available]	[Not Available]	---	---	---	0.34594	0	2.3949	0	60.831	418.153	524.967	250.509	136.511	184.888	236.618	CC-e.3	no	---	---
KIRC	TCGA-B0-4701-01	no	yes	yes	yes	yes	yes	5	5	2	1	1	7	5	Dead	7.8193	FEMALE	WHITE	T3a	N0	[Not Available]	M1	Stage IV	66	NOT HISPANIC OR LATINO	2005	Left	No	No	[Not Available]	[Not Available]	---	---	---	0.354021	0.4284	0	0	71.1225	143.53	278.063	118.252	112.682	65.1243	89.9743	CC-e.2	no	---	---
KIRC	TCGA-B0-4703-01	yes	yes	yes	yes	yes	yes	5	5	2	4	5	1	5	Dead	5.97947	MALE	WHITE	T3a	N0	[Not Available]	M1	Stage IV	51	NOT HISPANIC OR LATINO	2005	Left	No	No	[Not Available]	[Not Available]	---	---	---	0.330083	0	0	0	50.3241	100.648	256.195	126.191	39.6493	71.6737	197.103	CC-e.3	no	---	---
KIRC	TCGA-B0-4706-01	yes	yes	yes	yes	yes	yes	5	5	1	2	3	1	7	Dead	2.13552	MALE	WHITE	T3a	NX	[Not Available]	M0	Stage III	61	NOT HISPANIC OR LATINO	2007	Left	No	No	[Not Available]	[Not Available]	---	---	---	0.300325	0	40.1529	0	16.1399	74.7946	431.447	17.3209	14.9589	23.2257	188.561	CC-e.2	no	---	---
KIRC	TCGA-B0-4707-01	yes	yes	yes	yes	yes	yes	5	5	2	4	4	1	5	Dead	19.7125	MALE	WHITE	T3a	NX	[Not Available]	M0	Stage III	63	NOT HISPANIC OR LATINO	2008	Left	No	No	[Not Available]	[Not Available]	---	---	---	0.300398	0	0	0	4.6635	245.609	160.889	9.3269	51.298	83.1649	47.4118	CC-e.3	no	---	---
KIRC	TCGA-B0-4710-01	yes	yes	yes	yes	yes	yes	5	5	1	1	3	2	7	Alive	57.6591	FEMALE	WHITE	T3a	N0	[Not Available]	M0	Stage III	75	NOT HISPANIC OR LATINO	2010	Right	No	No	[Not Available]	[Not Available]	---	---	---	0.326461	6.5383	0	0.3632	39.5932	49.0374	183.436	40.6829	11.2604	14.8928	265.892	CC-e.2	no	---	---
KIRC	TCGA-B0-4712-01	yes	yes	yes	yes	yes	yes	5	5	2	4	4	2	5	Dead	43.9261	MALE	WHITE	T3a	NX	[Not Available]	M1	Stage IV	76	NOT HISPANIC OR LATINO	2006	Left	Yes	Yes	[Not Available]	[Not Available]	---	---	---	0.357888	0	0	3.5227	31.2638	120.652	300.749	169.088	49.3175	91.1493	164.245	CC-e.3	no	---	---
KIRC	TCGA-B0-4713-01	yes	yes	yes	yes	yes	yes	5	5	2	4	4	1	5	Dead	6.63655	FEMALE	WHITE	T3b	NX	[Not Available]	M0	Stage III	76	NOT HISPANIC OR LATINO	2010	Right	No	No	[Not Available]	[Not Available]	---	---	---	0.344098	0	0	0.6606	14.5334	92.4855	366.639	13.8728	33.0306	28.4063	92.4855	CC-e.1	no	---	---
KIRC	TCGA-B0-4714-01	yes	yes	yes	yes	yes	yes	5	5	1	2	1	6	7	Dead	3.25257	MALE	WHITE	T3b	NX	[Not Available]	M1	Stage IV	81	NOT HISPANIC OR LATINO	2010	Right	No	No	[Not Available]	[Not Available]	---	---	---	0.307627	14.3959	0	0	71.4653	304.884	666.838	96.144	73.0077	111.054	390.745	CC-e.2	no	---	---
KIRC	TCGA-B0-4718-01	yes	yes	yes	yes	yes	yes	5	5	1	2	1	1	7	Alive	58.4148	MALE	WHITE	T3a	NX	[Not Available]	M0	Stage III	57	NOT HISPANIC OR LATINO	2010	Left	No	No	[Not Available]	[Not Available]	---	---	---	0.317879	0	0	8.9776	84.9417	96.6816	252.753	52.4843	74.5829	30.3856	545.56	CC-e.2	no	---	---
KIRC	TCGA-B0-4810-01	yes	yes	yes	yes	yes	yes	5	5	2	4	4	1	5	Dead	15.7043	MALE	WHITE	T3a	N1	[Not Available]	M0	Stage III	47	NOT HISPANIC OR LATINO	2001	Left	No	No	[Not Available]	[Not Available]	---	---	---	0.31621	0	73.0954	0.3432	38.4351	233.013	466.369	157.172	48.7303	57.6527	229.581	CC-e.3	no	---	---
KIRC	TCGA-B0-4811-01	yes	yes	yes	yes	yes	yes	5	2	1	2	3	4	3	Dead	46.5544	MALE	WHITE	T3a	N0	[Not Available]	M0	Stage III	48	NOT HISPANIC OR LATINO	2001	Left	No	No	[Not Available]	[Not Available]	---	---	---	0.326203	2.1066	1.0533	2.1066	11.5866	25.8065	169.585	27.3864	28.4398	9.4799	275.444	CC-e.2	no	---	---
KIRC	TCGA-B0-4813-01	yes	yes	yes	yes	yes	yes	5	5	1	4	4	1	7	Dead	0.591376	MALE	WHITE	T3b	NX	[Not Available]	M0	Stage III	68	NOT HISPANIC OR LATINO	2001	Right	No	No	[Not Available]	[Not Available]	---	---	---	0.293969	0	0.6819	0.6819	10.2284	19.775	81.8275	47.7327	11.5922	2.7276	341.63	CC-e.3	no	---	---
KIRC	TCGA-B0-4814-01	yes	yes	yes	yes	yes	yes	5	5	1	2	3	1	7	Dead	5.51951	MALE	WHITE	T4	N0	[Not Available]	M1	Stage IV	58	NOT HISPANIC OR LATINO	2001	Right	No	No	[Not Available]	[Not Available]	---	---	---	0.307242	0	0	0.4268	65.3009	14.5113	107.128	26.035	16.6453	14.0845	125.907	CC-e.1	no	---	---
KIRC	TCGA-B0-4815-01	yes	yes	yes	yes	yes	yes	5	5	2	4	1	7	5	Dead	52.1725	MALE	WHITE	T3a	NX	[Not Available]	M0	Stage III	65	NOT HISPANIC OR LATINO	2001	Left	No	No	[Not Available]	[Not Available]	---	---	---	0.367541	0	0	6.244	93.6594	604.195	579.219	198.705	152.426	281.346	106.515	CC-e.3	no	---	---
KIRC	TCGA-B0-4816-01	yes	yes	yes	yes	yes	yes	5	5	1	1	3	6	7	Dead	45.0431	MALE	WHITE	T2	N0	[Not Available]	M0	Stage II	49	NOT HISPANIC OR LATINO	2002	Left	No	No	[Not Available]	[Not Available]	---	---	---	0.316267	2.4482	0	0.306	12.8529	37.9466	203.81	68.8547	48.3513	4.8963	392.931	CC-e.2	no	---	---
KIRC	TCGA-B0-4817-01	yes	yes	yes	yes	yes	yes	5	5	2	4	4	6	5	Dead	33.4784	MALE	WHITE	T3c	N0	[Not Available]	M0	Stage III	81	NOT HISPANIC OR LATINO	2002	Right	No	No	[Not Available]	[Not Available]	---	---	---	0.29287	1.9894	0	0	24.5358	37.1353	161.804	19.2308	35.809	7.9576	107.427	CC-e.3	no	---	---
KIRC	TCGA-B0-4818-01	yes	yes	yes	yes	yes	yes	5	5	1	1	3	1	7	Dead	16.7556	FEMALE	WHITE	T2	NX	[Not Available]	M0	Stage II	68	NOT HISPANIC OR LATINO	2002	Right	No	No	[Not Available]	[Not Available]	---	---	---	0.329056	0	0	0	55.5365	84.676	298.937	114.158	47.9945	50.3942	219.403	CC-e.2	no	---	---
KIRC	TCGA-B0-4819-01	yes	yes	yes	yes	yes	yes	5	5	2	4	4	7	5	Dead	6.01232	FEMALE	WHITE	T3b	NX	[Not Available]	M1	Stage IV	60	NOT HISPANIC OR LATINO	2002	Right	No	No	[Not Available]	[Not Available]	---	---	---	0.338894	1.4696	0.4899	11.2671	67.1126	618.22	991.993	176.354	423.74	320.867	182.233	CC-e.3	no	---	---
KIRC	TCGA-B0-4821-01	yes	yes	yes	yes	yes	yes	5	5	2	4	4	1	5	Dead	40.4107	FEMALE	ASIAN	T3b	N0	[Not Available]	M0	Stage III	68	NOT HISPANIC OR LATINO	2002	Left	No	No	[Not Available]	[Not Available]	---	---	---	0.358044	2.656	0	0	4.8694	158.035	346.614	19.4776	38.5126	54.0062	370.518	CC-e.3	yes	---	---
KIRC	TCGA-B0-4822-01	yes	yes	yes	yes	yes	yes	5	5	2	4	4	1	5	Dead	36.501	MALE	WHITE	T2	NX	[Not Available]	M0	Stage II	78	NOT HISPANIC OR LATINO	2002	Right	No	No	[Not Available]	[Not Available]	---	---	---	0.335087	0	0	0	6.7661	78.7329	287.252	52.8987	47.9779	13.5322	477.318	CC-e.3	no	---	---
KIRC	TCGA-B0-4823-01	yes	yes	yes	yes	yes	yes	5	5	3	3	7	7	6	Dead	14.9158	MALE	WHITE	T1a	N0	[Not Available]	M0	Stage I	88	NOT HISPANIC OR LATINO	2002	Right	No	No	[Not Available]	[Not Available]	---	---	---	0.302879	0	0	0	32.8757	57.906	153.918	103.484	7.0982	58.2796	92.2761	CC-e.2	no	---	---
KIRC	TCGA-B0-4824-01	yes	yes	yes	yes	yes	yes	5	5	1	1	1	1	7	Dead	54.4394	FEMALE	WHITE	T1a	N0	[Not Available]	M0	Stage I	49	NOT HISPANIC OR LATINO	2002	Left	No	No	[Not Available]	[Not Available]	---	---	---	0.328728	0	0	3.0243	74.5994	320.072	412.817	200.612	43.3483	103.834	168.857	CC-e.2	no	---	---
KIRC	TCGA-B0-4827-01	yes	yes	yes	yes	yes	yes	5	5	2	4	7	1	5	Dead	29.076	FEMALE	WHITE	T3b	N0	[Not Available]	M0	Stage III	77	NOT HISPANIC OR LATINO	2002	Left	No	No	[Not Available]	[Not Available]	---	---	---	0.338152	0	0	0.331	34.0975	118.183	216.502	141.687	12.2486	104.61	96.9958	CC-e.3	no	---	---
KIRC	TCGA-B0-4828-01	yes	yes	yes	yes	yes	yes	5	5	2	2	1	1	5	Dead	10.0862	MALE	WHITE	T2	NX	[Not Available]	M1	Stage IV	79	NOT HISPANIC OR LATINO	2003	Left	No	No	[Not Available]	[Not Available]	---	---	---	0.311334	0	0	0	16.2154	43.4342	249.023	13.8989	48.0672	12.7407	103.084	CC-e.1	no	---	---
KIRC	TCGA-B0-4833-01	yes	yes	yes	yes	yes	yes	5	5	1	2	7	1	7	Dead	78.3901	FEMALE	WHITE	T1b	N0	[Not Available]	M0	Stage I	82	NOT HISPANIC OR LATINO	2003	Left	No	No	[Not Available]	[Not Available]	---	---	---	0.311657	0.6398	0	0	40.9469	217.53	419.066	55.6622	83.1734	94.0499	369.802	CC-e.2	no	---	---
KIRC	TCGA-B0-4834-01	no	yes	yes	yes	yes	yes	5	2	3	3	3	6	6	Dead	68.6653	MALE	WHITE	T1a	N0	[Not Available]	M0	Stage I	49	NOT HISPANIC OR LATINO	2003	Right	No	No	[Not Available]	[Not Available]	---	---	---	0.263728	0	0	0	159.497	0	10.1498	11.1165	0.9667	1.45	57.999	Ch-e	no	---	---
KIRC	TCGA-B0-4836-01	yes	yes	yes	yes	yes	yes	5	5	2	4	4	7	5	Dead	40.6735	MALE	WHITE	T3b	NX	[Not Available]	M1	Stage IV	61	NOT HISPANIC OR LATINO	2003	Right	No	No	[Not Available]	[Not Available]	---	---	---	0.345466	0	0	1.0731	25.7545	140.577	355.734	97.116	59.5573	177.599	87.4581	CC-e.3	no	---	---
KIRC	TCGA-B0-4837-01	yes	yes	yes	yes	yes	yes	5	5	2	4	7	6	5	Dead	45.2731	MALE	WHITE	T1b	N0	[Not Available]	M0	Stage I	63	NOT HISPANIC OR LATINO	2003	Left	No	No	[Not Available]	[Not Available]	---	---	---	0.301668	0	0.48	0	9.1193	29.7576	168.467	58.0754	8.6393	23.0382	503.96	CC-e.1	no	---	---
KIRC	TCGA-B0-4838-01	yes	yes	yes	yes	yes	yes	5	5	2	1	1	4	7	Dead	27.4004	FEMALE	WHITE	T1b	N0	[Not Available]	M0	Stage I	69	NOT HISPANIC OR LATINO	2003	Right	No	No	[Not Available]	[Not Available]	---	---	---	0.315823	0.4043	0	0	124.109	392.945	422.457	166.153	112.79	717.165	97.832	CC-e.2	no	---	---
KIRC	TCGA-B0-4839-01	yes	yes	yes	yes	yes	yes	5	5	1	1	5	6	7	Dead	53.848	FEMALE	WHITE	T1b	N0	[Not Available]	M0	Stage I	80	NOT HISPANIC OR LATINO	2003	Left	No	No	[Not Available]	[Not Available]	---	---	---	0.26545	0.9976	0	0.4988	5.487	20.4515	254.896	80.3097	3.4917	1.4965	351.168	CC-e.2	no	---	---
KIRC	TCGA-B0-4841-01	yes	yes	yes	yes	yes	yes	5	5	3	2	3	1	6	Dead	6.70226	MALE	WHITE	T2	NX	[Not Available]	M1	Stage IV	63	NOT HISPANIC OR LATINO	2004	Left	No	No	[Not Available]	[Not Available]	---	---	---	0.285959	0	0	0	7.0012	46.6744	163.361	32.6721	0	4.6674	1893.82	CC-e.2	no	---	---
KIRC	TCGA-B0-4842-01	yes	yes	yes	yes	yes	yes	5	5	2	4	7	1	5	Dead	56.6407	FEMALE	WHITE	T3a	N0	[Not Available]	M0	Stage III	73	NOT HISPANIC OR LATINO	2004	Right	No	No	[Not Available]	[Not Available]	---	---	---	0.337696	0	0	0	9.9953	167.421	286.741	63.0954	34.3589	28.7365	248.009	CC-e.3	no	---	---
KIRC	TCGA-B0-4843-01	yes	yes	yes	yes	yes	yes	5	5	2	4	5	1	5	Dead	10.5133	MALE	WHITE	T3a	N0	[Not Available]	M0	Stage III	57	NOT HISPANIC OR LATINO	2004	Right	No	No	[Not Available]	[Not Available]	---	---	---	0.300526	1.2987	1.2987	0	5.8442	23.3766	187.013	76.6234	20.7792	11.039	712.987	CC-e.3	no	---	---
KIRC	TCGA-B0-4844-01	yes	yes	yes	yes	yes	yes	5	5	2	4	4	1	5	Dead	10.2834	MALE	WHITE	T3a	NX	[Not Available]	M1	Stage IV	60	NOT HISPANIC OR LATINO	2004	Left	No	No	[Not Available]	[Not Available]	---	---	---	0.311618	0	0	2.8106	21.9224	88.8139	136.031	33.7268	34.2889	36.5374	96.1214	CC-e.1	no	---	---
KIRC	TCGA-B0-4845-01	yes	yes	yes	yes	yes	yes	5	5	1	2	3	4	7	Dead	65.2485	MALE	WHITE	T3a	NX	[Not Available]	M1	Stage IV	70	NOT HISPANIC OR LATINO	2003	Right	No	No	[Not Available]	[Not Available]	---	---	---	0.297643	0	0	0	32.84	30.5273	77.2433	41.1656	30.0648	6.013	218.779	CC-e.1	no	---	---
KIRC	TCGA-B0-4846-01	yes	yes	yes	yes	yes	yes	5	5	1	1	3	1	7	Dead	39.4251	MALE	WHITE	T3a	N0	[Not Available]	M1	Stage IV	52	NOT HISPANIC OR LATINO	2004	Right	No	No	[Not Available]	[Not Available]	---	---	---	0.330396	62.5055	0	0.6984	142.47	107.551	196.945	126.757	80.6635	102.313	98.1231	CC-e.2	no	---	---
KIRC	TCGA-B0-4847-01	yes	yes	yes	yes	yes	yes	5	5	2	2	1	4	5	Dead	26.0534	MALE	WHITE	T3a	NX	[Not Available]	M1	Stage IV	60	NOT HISPANIC OR LATINO	2004	Left	No	No	[Not Available]	[Not Available]	---	---	---	0.326291	0	0.639	1.278	26.1981	412.78	638.978	73.4824	217.252	76.0383	240.256	CC-e.2	no	---	---
KIRC	TCGA-B0-4848-01	yes	yes	yes	yes	yes	yes	5	5	2	4	4	1	5	Dead	29.0103	MALE	WHITE	T3b	NX	[Not Available]	M0	Stage III	54	NOT HISPANIC OR LATINO	2004	Left	No	No	[Not Available]	[Not Available]	---	---	---	0.321899	0	0	0.4733	18.4572	42.1202	158.542	55.3715	13.7246	102.698	135.353	CC-e.1	no	---	---
KIRC	TCGA-B0-4849-01	yes	yes	yes	yes	yes	yes	5	5	3	2	3	4	6	Dead	2.26694	MALE	WHITE	T3a	NX	[Not Available]	M0	Stage III	51	NOT HISPANIC OR LATINO	2004	Left	No	No	[Not Available]	[Not Available]	---	---	---	0.303836	0	0	0.5609	35.3337	65.6197	180.034	51.0376	80.2019	19.069	306.786	CC-e.1	no	---	---
KIRC	TCGA-B0-4852-01	yes	yes	yes	yes	yes	yes	5	5	1	1	3	4	7	Dead	36.8296	FEMALE	WHITE	T2	N0	[Not Available]	M0	Stage II	78	NOT HISPANIC OR LATINO	2004	Left	No	No	[Not Available]	[Not Available]	---	---	---	0.335629	0.7282	0	0.4855	37.6236	22.0887	160.689	68.4508	18.4477	18.205	101.463	CC-e.2	no	---	---
KIRC	TCGA-B0-4945-01	yes	yes	yes	yes	yes	yes	5	5	3	1	4	6	6	Dead	70.4723	FEMALE	WHITE	T1a	N0	[Not Available]	M0	Stage I	75	NOT HISPANIC OR LATINO	2003	Right	No	No	[Not Available]	[Not Available]	---	---	---	0.309351	0	0	10.8073	54.0363	13.0588	114.377	76.1012	17.1115	10.8073	115.278	CC-e.2	no	---	---
KIRC	TCGA-B0-5075-01	yes	yes	yes	yes	yes	yes	5	5	1	2	1	4	7	Dead	20.9281	FEMALE	WHITE	T3a	N0	[Not Available]	M0	Stage III	77	NOT HISPANIC OR LATINO	2005	Left	No	No	[Not Available]	[Not Available]	---	---	---	0.31108	0	0	0.6502	60.4681	74.7724	197.984	75.0975	25.6827	96.8791	38.3615	CC-e.1	no	---	---
KIRC	TCGA-B0-5077-01	yes	yes	yes	yes	yes	yes	5	5	3	1	7	6	6	Dead	43.269	MALE	WHITE	T1a	N0	[Not Available]	M0	Stage I	77	NOT HISPANIC OR LATINO	2005	Left	No	No	[Not Available]	[Not Available]	---	---	---	0.271466	0.4013	0	0	24.08	37.7253	195.048	45.7519	16.0533	33.3106	81.4706	CC-e.2	no	---	---
KIRC	TCGA-B0-5080-01	yes	yes	yes	yes	yes	yes	5	5	2	4	5	7	5	Dead	11.2361	MALE	WHITE	T3a	N0	[Not Available]	M1	Stage IV	63	NOT HISPANIC OR LATINO	2005	Right	No	No	[Not Available]	[Not Available]	---	---	---	0.311957	0	16.1167	0.3837	15.3492	43.3615	336.915	80.5833	4.9885	9.5932	978.511	CC-e.3	no	---	---
KIRC	TCGA-B0-5081-01	yes	yes	yes	yes	yes	yes	5	5	2	4	4	4	5	Dead	11.8932	FEMALE	WHITE	T3b	N0	[Not Available]	M0	Stage III	79	NOT HISPANIC OR LATINO	2005	Right	No	No	[Not Available]	[Not Available]	---	---	---	0.32225	0.3632	0	33.4181	58.8449	339.266	761.351	176.535	186.342	161.279	272.067	CC-e.3	no	---	---
KIRC	TCGA-B0-5084-01	yes	yes	yes	yes	yes	yes	5	2	1	4	4	6	3	Dead	7.29363	MALE	WHITE	T3a	N1	[Not Available]	M1	Stage IV	33	NOT HISPANIC OR LATINO	2006	Right	No	No	[Not Available]	[Not Available]	---	---	---	0.298498	1.1672	0	1.5563	9.7266	64.5844	56.8031	22.9547	16.3406	18.675	377.002	P.CIMP-e	yes	---	---
KIRC	TCGA-B0-5085-01	yes	yes	yes	yes	yes	yes	5	5	1	2	3	1	7	Dead	25.2977	FEMALE	WHITE	T3a	N0	[Not Available]	M0	Stage III	76	NOT HISPANIC OR LATINO	2005	Left	No	No	[Not Available]	[Not Available]	---	---	---	0.303635	0	0	0	17.4845	26.5087	241.963	36.661	21.4326	1.692	461.929	CC-e.2	no	---	---
KIRC	TCGA-B0-5088-01	yes	yes	yes	yes	yes	yes	5	5	1	2	7	4	7	Dead	18.4969	MALE	WHITE	T1b	N0	[Not Available]	M0	Stage I	53	NOT HISPANIC OR LATINO	2006	Right	Yes	Yes	[Not Available]	[Not Available]	---	---	---	0.28226	0	0.3815	0	29.7596	78.9775	376.955	69.4391	40.4426	16.7875	259.061	CC-e.2	no	---	---
KIRC	TCGA-B0-5092-01	yes	yes	yes	yes	yes	yes	5	5	2	4	1	4	5	Dead	15.0801	FEMALE	WHITE	T1a	N0	[Not Available]	M1	Stage IV	53	NOT HISPANIC OR LATINO	2008	Left	No	No	[Not Available]	[Not Available]	---	---	---	0.358118	0	0	3.9841	35.8566	740.538	828.187	123.008	198.705	318.227	250.498	CC-e.1	no	---	---
KIRC	TCGA-B0-5094-01	yes	yes	yes	yes	yes	yes	5	5	2	4	7	1	5	Dead	10.9405	MALE	WHITE	T3b	N0	[Not Available]	M1	Stage IV	62	NOT HISPANIC OR LATINO	2008	Left	No	No	[Not Available]	[Not Available]	---	---	---	0.341346	1.0925	0	0	20.7578	35.3246	220.688	35.3246	11.2893	35.6888	30.5904	CC-e.3	yes	---	---
KIRC	TCGA-B0-5095-01	yes	yes	yes	yes	yes	yes	5	5	2	4	4	7	5	Dead	8.04928	MALE	WHITE	T3a	N0	[Not Available]	M0	Stage III	81	NOT HISPANIC OR LATINO	2008	Right	No	No	[Not Available]	[Not Available]	---	---	---	0.319168	0	0	0	11.7351	88.0134	165.13	106.454	22.2129	45.6832	300.922	CC-e.3	no	---	---
KIRC	TCGA-B0-5096-01	yes	yes	yes	yes	yes	yes	5	5	2	4	4	6	5	Dead	2.23409	FEMALE	WHITE	T3a	N1	[Not Available]	M0	Stage III	72	NOT HISPANIC OR LATINO	1998	Left	No	No	[Not Available]	[Not Available]	---	---	---	0.333618	0	0	0.4615	12.4596	78.4495	67.3743	96.4467	11.9982	35.9945	71.066	CC-e.3	no	---	---
KIRC	TCGA-B0-5097-01	yes	yes	yes	yes	yes	yes	5	5	2	4	4	6	5	Alive	21.848	FEMALE	WHITE	T3b	N0	[Not Available]	M0	Stage III	59	NOT HISPANIC OR LATINO	2010	Right	No	No	[Not Available]	[Not Available]	---	---	---	0.361451	0	0	0	54.4806	44.1033	155.659	213.166	79.1266	65.7226	304.4	CC-e.3	no	---	---
KIRC	TCGA-B0-5098-01	yes	yes	yes	yes	yes	yes	5	2	1	4	4	6	3	Dead	52.0411	FEMALE	BLACK OR AFRICAN AMERICAN	T1	NX	[Not Available]	M0	Stage I	53	NOT HISPANIC OR LATINO	1998	Right	No	No	[Not Available]	[Not Available]	---	---	---	0.330667	0	39.1423	0	5.7862	9.8707	14.2954	5.7862	10.8918	4.7651	11.2321	P.CIMP-e	yes	---	---
KIRC	TCGA-B0-5099-01	yes	yes	yes	yes	yes	yes	5	5	1	1	7	2	7	Dead	15.9343	FEMALE	WHITE	T3b	NX	[Not Available]	M0	Stage III	88	NOT HISPANIC OR LATINO	2002	Right	No	No	[Not Available]	[Not Available]	---	---	---	0.353978	0	0.3896	0	32.3335	4.2852	55.7071	63.1087	4.2852	4.2852	297.624	CC-e.2	no	---	---
KIRC	TCGA-B0-5100-01	yes	yes	yes	yes	yes	yes	5	6	3	3	3	7	6	Dead	62.8501	MALE	BLACK OR AFRICAN AMERICAN	T3a	NX	[Not Available]	M0	Stage III	72	NOT HISPANIC OR LATINO	1998	Right	No	No	[Not Available]	[Not Available]	---	---	---	0.301655	0	0	0	5.35	16.4958	78.4663	61.5247	1.3375	0.4458	386.09	mixed	no	---	---
KIRC	TCGA-B0-5102-01	yes	yes	yes	yes	yes	yes	5	5	1	1	7	4	7	Dead	90.809	FEMALE	WHITE	T1	NX	[Not Available]	M0	Stage I	74	NOT HISPANIC OR LATINO	1999	Left	No	No	[Not Available]	[Not Available]	---	---	---	0.29565	0	0	0	53.8314	26.0002	163.691	71.0428	9.5212	20.5072	105.466	CC-e.2	no	---	---
KIRC	TCGA-B0-5104-01	yes	yes	yes	yes	yes	yes	5	5	1	1	7	7	7	Dead	90.4148	FEMALE	WHITE	T1	N0	[Not Available]	M0	Stage I	90	NOT HISPANIC OR LATINO	2002	Left	No	No	[Not Available]	[Not Available]	---	---	---	0.329726	0	0	2.2861	40.823	13.3899	94.3828	42.7825	14.6963	11.1039	168.191	CC-e.2	no	---	---
KIRC	TCGA-B0-5106-01	yes	yes	yes	yes	yes	yes	5	5	1	1	7	7	7	Dead	52.501	MALE	WHITE	T1a	N0	[Not Available]	M0	Stage I	64	NOT HISPANIC OR LATINO	2004	Left	No	No	[Not Available]	[Not Available]	---	---	---	0.285934	0	0	1.2696	23.6987	65.1714	234.871	83.3686	30.0466	43.1655	366.483	CC-e.2	no	---	---
KIRC	TCGA-B0-5107-01	yes	yes	yes	yes	yes	yes	5	5	2	2	1	1	5	Dead	30.4559	FEMALE	WHITE	T2	N0	[Not Available]	M1	Stage IV	65	NOT HISPANIC OR LATINO	2007	Right	No	No	[Not Available]	[Not Available]	---	---	---	0.367151	0	0	12.6984	11.3848	343.733	264.477	45.5391	78.3799	145.813	41.5982	CC-e.3	no	---	---
KIRC	TCGA-B0-5108-01	yes	yes	yes	yes	yes	yes	5	5	1	4	4	7	7	Alive	58.5462	MALE	WHITE	T3a	N0	[Not Available]	M0	Stage III	54	NOT HISPANIC OR LATINO	2009	Left	No	No	[Not Available]	[Not Available]	---	---	---	0.302549	0.7505	0	0.3752	126.454	112.195	390.619	367.355	84.0525	81.0507	434.522	CC-e.3	no	---	---
KIRC	TCGA-B0-5109-01	yes	yes	yes	yes	yes	yes	5	2	2	4	4	6	5	Dead	19.2854	MALE	WHITE	T3b	N1	[Not Available]	M0	Stage III	69	NOT HISPANIC OR LATINO	2009	Left	No	No	[Not Available]	[Not Available]	---	---	---	0.323567	0	0	0	37.4284	367.679	322.325	94.2316	139.586	88.5073	47.1158	CC-e.3	no	---	---
KIRC	TCGA-B0-5110-01	yes	yes	yes	yes	yes	yes	5	5	1	1	7	2	7	Alive	66.0041	FEMALE	WHITE	T1a	N0	[Not Available]	M0	Stage I	71	NOT HISPANIC OR LATINO	2009	Right	No	No	[Not Available]	[Not Available]	---	---	---	0.324009	0	0	0	62.1532	22.5675	137.625	114.317	12.2087	16.2782	172.031	CC-e.2	no	---	---
KIRC	TCGA-B0-5113-01	yes	yes	yes	yes	yes	yes	5	5	1	1	7	7	7	Alive	38.6037	FEMALE	WHITE	T3a	N0	[Not Available]	M0	Stage III	69	NOT HISPANIC OR LATINO	2010	Right	No	No	[Not Available]	[Not Available]	---	---	---	0.322498	0	0	0	93.971	66.6891	219.266	135.399	70.3941	60.9633	111.485	CC-e.2	no	---	---
KIRC	TCGA-B0-5115-01	yes	yes	yes	yes	yes	yes	5	5	1	1	7	2	7	Alive	52.6982	MALE	WHITE	T2	N0	[Not Available]	M1	Stage IV	43	NOT HISPANIC OR LATINO	2009	Left	No	No	[Not Available]	[Not Available]	---	---	---	0.306745	0	0	0	85.0685	11.3899	164.442	109.984	50.1869	14.2374	268.375	CC-e.2	no	---	---
KIRC	TCGA-B0-5116-01	yes	yes	yes	yes	yes	yes	5	5	1	1	7	4	7	Alive	41.8563	MALE	WHITE	T3b	N0	[Not Available]	M0	Stage III	52	NOT HISPANIC OR LATINO	2010	Right	No	No	[Not Available]	[Not Available]	---	---	---	0.321071	0	0	0	6.11	10.1833	96.1303	36.6599	2.8513	11.8126	162.933	CC-e.1	no	---	---
KIRC	TCGA-B0-5117-01	yes	yes	yes	yes	yes	yes	5	1	3	3	3	6	6	Alive	52.8296	MALE	WHITE	T1b	NX	[Not Available]	M0	Stage I	40	NOT HISPANIC OR LATINO	2010	Right	No	No	[Not Available]	[Not Available]	---	---	---	0.269333	1.225	1.225	0	58.8006	4.2875	36.7504	15.9252	0.6125	1.225	30.0128	Ch-e	no	---	---
KIRC	TCGA-B0-5119-01	yes	yes	yes	yes	yes	yes	5	5	1	1	7	1	7	Alive	50.9897	FEMALE	WHITE	T1b	N0	[Not Available]	M0	Stage I	61	NOT HISPANIC OR LATINO	2010	Right	No	No	[Not Available]	[Not Available]	---	---	---	0.311075	2.4375	0	0	58.8491	83.5727	219.727	126.404	5.5715	35.1702	196.396	CC-e.2	no	---	---
KIRC	TCGA-B0-5120-01	yes	yes	yes	yes	yes	yes	5	5	3	3	7	6	6	Alive	38.4066	FEMALE	WHITE	T1a	N0	[Not Available]	M0	Stage I	72	NOT HISPANIC OR LATINO	2010	Left	No	No	[Not Available]	[Not Available]	---	---	---	0.337012	0	0	0	37.2856	14.5414	132.737	115.213	27.5913	5.9657	58.9113	CC-e.2	no	---	---
KIRC	TCGA-B0-5121-01	yes	yes	yes	yes	yes	yes	5	5	1	1	7	6	7	Alive	48.7885	MALE	WHITE	T1b	N0	[Not Available]	M0	Stage I	56	NOT HISPANIC OR LATINO	2010	Right	No	No	[Not Available]	[Not Available]	---	---	---	0.312246	0	0	0.4281	28.6815	48.8014	361.301	43.6644	11.9863	14.1267	254.709	CC-e.2	no	---	---
KIRC	TCGA-B0-5399-01	yes	yes	yes	yes	yes	yes	5	5	1	1	3	4	7	Alive	46.3573	MALE	WHITE	T1b	N0	[Not Available]	M0	Stage I	46	NOT HISPANIC OR LATINO	2010	Right	No	No	[Not Available]	[Not Available]	---	---	---	0.316096	0	0	0	37.557	46.1415	348.386	60.8066	32.1917	30.4033	130.555	CC-e.2	no	---	---
KIRC	TCGA-B0-5400-01	yes	yes	yes	yes	yes	yes	5	5	2	4	4	1	5	Alive	56.9363	FEMALE	WHITE	T3b	N0	[Not Available]	M0	Stage III	59	NOT HISPANIC OR LATINO	2008	Right	No	No	[Not Available]	[Not Available]	---	---	---	0.333989	0	0	0.4962	73.9271	66.4847	273.877	75.4155	15.877	56.5616	124.535	CC-e.3	no	---	---
KIRC	TCGA-B0-5402-01	yes	yes	yes	yes	yes	yes	5	5	1	1	1	4	7	Alive	42.3819	MALE	WHITE	T4	NX	[Not Available]	M0	Stage IV	64	NOT HISPANIC OR LATINO	2010	Left	No	No	[Not Available]	[Not Available]	---	---	---	0.296561	0	0	0.2945	71.5548	32.0966	219.67	127.209	12.9564	31.2132	115.136	CC-e.1	no	---	---
KIRC	TCGA-B0-5690-01	yes	yes	yes	yes	yes	yes	5	5	3	1	3	4	6	Alive	111.441	FEMALE	WHITE	T1b	NX	[Not Available]	M0	Stage I	53	NOT HISPANIC OR LATINO	2004	Right	No	No	[Not Available]	[Not Available]	---	---	---	0.32673	0	0	0	14.1072	10.4796	238.614	86.2555	4.8368	5.2398	862.555	CC-e.2	no	---	---
KIRC	TCGA-B0-5691-01	yes	yes	yes	yes	yes	yes	5	5	3	3	5	6	6	Alive	112.723	FEMALE	WHITE	T1a	N0	[Not Available]	M0	Stage I	66	NOT HISPANIC OR LATINO	2002	Left	Yes	Yes	[Not Available]	[Not Available]	---	---	---	0.331835	0	0	0	55.5556	30.8031	118.262	144.664	17.0517	36.3036	77.0077	CC-e.2	no	---	---
KIRC	TCGA-B0-5692-01	yes	yes	yes	yes	yes	yes	5	5	1	2	1	4	7	Alive	129.577	FEMALE	WHITE	T3b	N0	[Not Available]	M0	Stage III	66	NOT HISPANIC OR LATINO	2004	Right	No	No	[Not Available]	[Not Available]	---	---	---	0.31653	0	0	0.4117	40.3458	718.403	637.711	108.275	36.6406	445.862	138.74	CC-e.2	no	---	---
KIRC	TCGA-B0-5693-01	yes	yes	yes	yes	yes	yes	5	5	3	1	6	2	6	Alive	133.848	FEMALE	WHITE	T1b	NX	[Not Available]	M0	Stage I	47	NOT HISPANIC OR LATINO	2003	Right	Yes	Yes	[Not Available]	[Not Available]	---	---	---	0.308693	0	0	0	46.4756	8.5205	67.7769	74.7483	2.3238	2.7111	221.534	CC-e.2	no	---	---
KIRC	TCGA-B0-5694-01	yes	yes	yes	yes	yes	yes	5	5	2	1	6	4	7	Dead	15.77	MALE	WHITE	T3a	N0	[Not Available]	M0	Stage III	71	NOT HISPANIC OR LATINO	2008	Left	Yes	Yes	[Not Available]	[Not Available]	---	---	---	0.308255	0	0	0	4.6431	16.8311	281.486	40.0464	6.9646	3.4823	292.513	CC-e.1	no	---	---
KIRC	TCGA-B0-5695-01	yes	yes	yes	yes	yes	yes	5	5	1	3	3	1	2	Alive	70.6366	FEMALE	WHITE	T1b	N0	[Not Available]	M0	Stage I	61	NOT HISPANIC OR LATINO	2007	Left	Yes	Yes	[Not Available]	[Not Available]	---	---	---	0.322103	0.6104	0	0	41.5077	27.4683	161.148	73.2489	3.9676	16.481	199.908	CC-e.2	no	---	---
KIRC	TCGA-B0-5696-01	yes	yes	yes	yes	yes	yes	5	5	2	1	3	4	5	Alive	85.7166	MALE	WHITE	T3a	N0	[Not Available]	M0	Stage III	69	HISPANIC OR LATINO	2007	Right	No	No	[Not Available]	[Not Available]	---	---	---	0.319973	0	0	0.7125	118.632	20.6626	115.426	109.726	8.9063	19.5939	258.283	CC-e.2	no	---	---
KIRC	TCGA-B0-5697-01	yes	yes	yes	yes	yes	yes	5	5	2	3	1	4	5	Alive	86.4066	MALE	WHITE	T1a	N0	[Not Available]	M0	Stage I	50	NOT HISPANIC OR LATINO	2007	Right	No	No	[Not Available]	[Not Available]	---	---	---	0.303961	0.3194	0	0	53.0185	184.287	358.035	117.216	53.3379	283.298	41.8399	CC-e.2	no	---	---
KIRC	TCGA-B0-5698-01	yes	yes	yes	yes	yes	yes	5	5	1	2	1	4	7	Alive	119.294	MALE	BLACK OR AFRICAN AMERICAN	T1b	N0	[Not Available]	M0	Stage I	77	NOT HISPANIC OR LATINO	2005	Right	Yes	Yes	[Not Available]	[Not Available]	---	---	---	0.313289	0	0	0	39.8671	84.7176	159.468	81.3953	66.4452	69.7674	176.08	CC-e.2	no	---	---
KIRC	TCGA-B0-5699-01	yes	yes	yes	yes	yes	yes	5	5	1	1	1	4	7	Alive	126.193	MALE	WHITE	T1	N0	[Not Available]	M0	Stage I	53	NOT HISPANIC OR LATINO	2003	Left	No	No	[Not Available]	[Not Available]	---	---	---	0.314684	0	0	1.4159	40.354	21.9469	204.602	53.0973	25.4867	16.6372	162.124	CC-e.2	no	---	---
KIRC	TCGA-B0-5700-01	yes	no	yes	yes	yes	yes	4	---	3	3	6	6	6	Alive	58.809	MALE	WHITE	T1a	N0	[Not Available]	M0	Stage I	77	NOT HISPANIC OR LATINO	2009	Left	No	No	[Not Available]	[Not Available]	---	---	---	0.324438	0	0	0.575	16.6763	32.7775	119.034	49.4537	8.0506	9.2007	328.925	CC-e.2	no	---	---
KIRC	TCGA-B0-5701-01	yes	yes	yes	yes	yes	yes	5	5	1	2	1	4	7	Alive	80.8542	MALE	WHITE	T3b	N0	[Not Available]	M0	Stage III	65	NOT HISPANIC OR LATINO	2007	Left	No	No	[Not Available]	[Not Available]	---	---	---	0.305872	0	4.1347	0	31.896	83.8748	123.449	54.3414	27.7614	80.9214	57.2947	CC-e.1	no	---	---
KIRC	TCGA-B0-5702-01	yes	yes	yes	yes	yes	yes	5	5	2	2	4	7	5	Alive	71.3593	MALE	WHITE	T1b	N0	[Not Available]	M0	Stage I	71	NOT HISPANIC OR LATINO	2007	Left	No	No	[Not Available]	[Not Available]	---	---	---	0.322918	0	0	0	0	21.5208	187.948	24.3902	0	2.8694	348.637	CC-e.3	no	---	---
KIRC	TCGA-B0-5703-01	yes	yes	yes	yes	yes	yes	5	5	1	1	6	1	7	Alive	73.7906	MALE	WHITE	T1b	N0	[Not Available]	M0	Stage I	73	NOT HISPANIC OR LATINO	2009	Left	No	No	[Not Available]	[Not Available]	---	---	---	0.3262	0	0	0	13.765	52.5108	400.714	30.5888	13.2552	48.9421	82.5899	CC-e.1	no	---	---
KIRC	TCGA-B0-5705-01	yes	yes	yes	yes	yes	yes	5	5	1	1	3	4	7	Alive	149.06	FEMALE	WHITE	T1	N0	[Not Available]	M0	Stage I	65	NOT HISPANIC OR LATINO	2002	Left	No	No	[Not Available]	[Not Available]	---	---	---	0.338197	0.2927	0	2.0486	76.3828	95.698	164.472	75.7975	25.1683	93.3567	94.5274	CC-e.2	no	---	---
KIRC	TCGA-B0-5706-01	yes	yes	yes	yes	yes	yes	5	5	2	4	4	7	5	Alive	105.298	MALE	WHITE	T2	N0	[Not Available]	M0	Stage II	45	NOT HISPANIC OR LATINO	2004	Left	No	No	[Not Available]	[Not Available]	---	---	---	0.34942	0	0	0	110.422	299.007	349.876	140.199	98.0149	311.414	110.422	CC-e.3	no	---	---
KIRC	TCGA-B0-5707-01	yes	no	yes	yes	yes	yes	4	---	3	3	4	1	6	Alive	123.006	FEMALE	WHITE	T1a	N0	[Not Available]	M0	Stage I	39	NOT HISPANIC OR LATINO	2004	Right	No	No	[Not Available]	[Not Available]	---	---	---	0.327568	0	0	0	31.22	65.3218	35.5427	15.3698	1.4409	5.2834	12.0077	P-e.1a	no	---	---
KIRC	TCGA-B0-5709-01	yes	yes	yes	yes	yes	yes	5	5	2	3	5	1	5	Alive	130.563	FEMALE	WHITE	T3a	NX	[Not Available]	M0	Stage III	62	NOT HISPANIC OR LATINO	2003	Right	No	No	[Not Available]	[Not Available]	---	---	---	0.36782	9.8092	0	0.3065	74.1819	171.354	339.643	214.576	27.8948	114.032	109.434	CC-e.2	no	---	---
KIRC	TCGA-B0-5710-01	yes	yes	yes	yes	yes	yes	5	5	1	1	3	2	7	Alive	79.8357	MALE	WHITE	T1b	N0	[Not Available]	M0	Stage I	57	NOT HISPANIC OR LATINO	2008	Right	No	No	[Not Available]	[Not Available]	---	---	---	0.304599	0	0	0.4136	48.3871	26.4682	182.796	87.6758	16.129	24.8139	614.144	CC-e.2	no	---	---
KIRC	TCGA-B0-5711-01	yes	yes	yes	yes	yes	yes	5	5	3	1	3	2	6	Alive	131.055	MALE	WHITE	T3b	NX	[Not Available]	M0	Stage III	50	NOT HISPANIC OR LATINO	2004	Right	No	No	[Not Available]	[Not Available]	---	---	---	0.303208	0.3532	0	0	70.6464	32.1441	249.382	136.701	7.4179	54.751	225.362	CC-e.2	no	---	---
KIRC	TCGA-B0-5712-01	yes	yes	yes	yes	yes	yes	5	5	1	2	3	2	7	Alive	89.4292	FEMALE	BLACK OR AFRICAN AMERICAN	T2	N0	[Not Available]	M1	Stage IV	68	NOT HISPANIC OR LATINO	2004	Left	No	No	[Not Available]	[Not Available]	---	---	---	0.321312	0	0	0.3689	45.748	60.8744	108.836	21.7672	21.7672	36.5246	114.37	CC-e.2	no	---	---
KIRC	TCGA-B0-5713-01	yes	yes	yes	yes	yes	yes	5	5	1	1	3	4	7	Alive	91.4004	FEMALE	WHITE	T3b	N0	[Not Available]	M0	Stage III	75	NOT HISPANIC OR LATINO	2006	Left	No	No	[Not Available]	[Not Available]	---	---	---	0.33262	0	0	0.6532	59.1117	40.4964	191.378	80.3396	11.1039	35.2711	141.737	CC-e.2	no	---	---
KIRC	TCGA-B0-5812-01	yes	yes	yes	yes	yes	yes	5	5	3	3	3	4	6	Alive	125.963	MALE	WHITE	T1b	NX	[Not Available]	M0	Stage I	53	NOT HISPANIC OR LATINO	2003	Right	Yes	Yes	[Not Available]	[Not Available]	---	---	---	0.306672	0	0	0.9818	35.3432	16.6898	206.823	112.247	6.545	18.9806	107.993	CC-e.2	no	---	---
KIRC	TCGA-B2-3923-01	yes	yes	yes	yes	yes	yes	5	1	3	3	3	6	6	Alive	32.5914	MALE	WHITE	T2	NX	[Not Available]	M0	Stage II	59	NOT HISPANIC OR LATINO	2010	Right	No	No	[Not Available]	[Not Available]	---	---	---	0.254962	0	0	0	145.848	2.0542	37.4891	21.5691	2.5677	2.5677	17.9742	Ch-e	no	---	---
KIRC	TCGA-B2-3924-01	yes	yes	yes	yes	yes	yes	5	5	1	1	6	6	7	Alive	35.8768	MALE	WHITE	T1b	NX	[Not Available]	M0	Stage I	73	NOT HISPANIC OR LATINO	2010	Left	No	No	[Not Available]	[Not Available]	---	---	---	0.301938	0	0	0	161.004	479.923	669.112	333.591	147.49	410.811	119.305	CC-e.2	no	---	---
KIRC	TCGA-B2-4098-01	yes	yes	yes	yes	yes	yes	5	2	1	3	4	6	2	Dead	1.67556	FEMALE	BLACK OR AFRICAN AMERICAN	T1b	NX	[Not Available]	M0	Stage I	72	NOT HISPANIC OR LATINO	2010	Left	No	No	[Not Available]	[Not Available]	---	---	---	0.328914	0	0	20.6186	145.017	34.3643	95.5326	146.392	34.3643	13.7457	16.4948	P-e.2	no	---	---
KIRC	TCGA-B2-4099-01	yes	yes	yes	yes	yes	yes	5	5	1	2	3	2	7	Alive	31.9343	MALE	WHITE	T1a	NX	[Not Available]	M0	Stage I	83	NOT HISPANIC OR LATINO	2010	Right	No	No	[Not Available]	[Not Available]	---	---	---	0.313701	0	0	0	38.9055	18.3839	233.433	135.955	44.0359	13.2535	208.636	CC-e.2	no	---	---
KIRC	TCGA-B2-4101-01	yes	yes	yes	yes	yes	yes	5	5	1	1	3	4	7	Alive	21.2895	MALE	WHITE	T2a	NX	[Not Available]	M0	Stage II	52	NOT HISPANIC OR LATINO	2010	Left	No	No	[Not Available]	[Not Available]	---	---	---	0.312941	0	0	0	87.3706	111.801	443.064	130.849	56.3147	56.3147	249.689	CC-e.2	no	---	---
KIRC	TCGA-B2-4102-01	yes	yes	yes	yes	yes	yes	5	5	3	1	6	2	6	Alive	31.2772	MALE	WHITE	T1b	NX	[Not Available]	M0	Stage I	61	NOT HISPANIC OR LATINO	2010	Right	No	No	[Not Available]	[Not Available]	---	---	---	0.295907	0	0	0.3563	74.1005	22.0876	232.277	91.2006	31.3502	27.0752	109.013	CC-e.2	no	---	---
KIRC	TCGA-B2-5633-01	yes	yes	yes	yes	yes	yes	5	5	1	1	6	6	7	Alive	31.6386	MALE	WHITE	T1b	N0	[Not Available]	M0	Stage I	56	NOT HISPANIC OR LATINO	2010	Right	No	No	[Not Available]	[Not Available]	---	---	---	0.297519	0	0	0	28.6408	34.9515	179.126	62.1359	20.8738	37.8641	160.68	CC-e.1	no	---	---
KIRC	TCGA-B2-5635-01	yes	yes	yes	yes	yes	yes	5	5	1	1	2	4	7	Alive	24.8049	MALE	WHITE	T1a	NX	[Not Available]	M0	Stage I	74	NOT HISPANIC OR LATINO	2010	Right	Yes	Yes	[Not Available]	[Not Available]	---	---	---	0.30077	0	0	0	45.9588	116.086	272.583	154.913	35.6577	122.821	135.103	CC-e.2	no	---	---
KIRC	TCGA-B2-5636-01	yes	no	yes	yes	yes	yes	4	---	3	3	3	7	6	Alive	30.193	MALE	WHITE	T1a	NX	[Not Available]	M0	Stage I	79	NOT HISPANIC OR LATINO	2010	Right	No	No	[Not Available]	[Not Available]	---	---	---	0.276811	0	0	0	18.6253	4.0976	71.521	64.4434	3.3525	6.3326	146.394	mixed	no	---	---
KIRC	TCGA-B2-5639-01	yes	yes	yes	yes	yes	yes	5	5	1	3	1	4	2	Dead	32.9528	MALE	WHITE	T3	NX	[Not Available]	M1	Stage IV	46	NOT HISPANIC OR LATINO	2010	Left	No	No	[Not Available]	[Not Available]	---	---	---	0.308285	0	0	0	40.7725	24.3205	212.446	82.2604	27.1817	25.0358	60.8011	CC-e.2	no	---	---
KIRC	TCGA-B2-5641-01	yes	yes	yes	yes	yes	yes	5	5	2	2	1	6	5	Alive	21.5524	MALE	WHITE	T1a	N0	[Not Available]	M0	Stage I	79	NOT HISPANIC OR LATINO	2010	Left	No	No	[Not Available]	[Not Available]	---	---	---	0.31812	0	0	0.7294	45.5872	260.029	463.895	217.36	65.2808	379.285	49.9635	CC-e.1	no	---	---
KIRC	TCGA-B2-A4SR-01	yes	yes	yes	yes	yes	yes	5	5	3	1	3	6	6	Alive	16.6571	MALE	BLACK OR AFRICAN AMERICAN	T2a	NX	M0	M0	Stage II	61	NOT HISPANIC OR LATINO	2012	Right	No	No	Current reformed smoker for < or = 15 years	Current reformed smoker for < or = 15 years	---	---	---	0.285097	0	0	0	86.3948	75.9811	185.903	97.5798	40.1119	38.1834	182.046	CC-e.2	no	---	---
KIRC	TCGA-B4-5377-01	yes	yes	yes	yes	yes	yes	5	5	1	1	3	4	7	Alive	11.9918	FEMALE	WHITE	T3	N0	[Not Available]	M1	Stage IV	68	NOT HISPANIC OR LATINO	2010	Right	No	No	[Not Available]	[Not Available]	---	---	---	0.322098	0	0	0.2537	83.4602	61.8975	134.703	92.0852	25.8752	61.1365	87.2653	CC-e.2	no	---	---
KIRC	TCGA-B4-5378-01	yes	yes	yes	yes	yes	yes	5	3	3	3	3	7	6	Alive	5.74949	MALE	WHITE	T1	N0	[Not Available]	M0	Stage I	62	NOT HISPANIC OR LATINO	2010	Right	No	No	[Not Available]	[Not Available]	---	---	---	0.281735	0	0	0.6162	30.1933	5.5457	99.2067	86.2667	1.5405	0	85.9586	mixed	no	---	---
KIRC	TCGA-B4-5832-01	yes	yes	yes	yes	yes	yes	5	5	2	1	4	1	5	Alive	5.0924	MALE	WHITE	T3b	N0	[Not Available]	M0	Stage III	65	NOT HISPANIC OR LATINO	2010	Left	No	No	[Not Available]	[Not Available]	---	---	---	0.415982	0	0	0.7136	13.5593	4.9955	19.9822	119.893	52.0963	35.6824	4.2819	CC-e.3	no	---	---
KIRC	TCGA-B4-5834-01	yes	yes	yes	yes	yes	yes	5	5	3	1	3	7	6	Alive	0.854209	MALE	WHITE	T1	N0	[Not Available]	M0	Stage I	59	NOT HISPANIC OR LATINO	2010	Right	No	No	[Not Available]	[Not Available]	---	---	---	0.302451	0	0	0	42.4707	19.5303	116.562	139.502	12.4002	8.0601	279.935	CC-e.2	no	---	---
KIRC	TCGA-B4-5835-01	yes	yes	yes	yes	yes	yes	5	2	1	3	1	1	3	Alive	0.525667	FEMALE	WHITE	T1	N0	[Not Available]	M0	Stage I	64	NOT HISPANIC OR LATINO	2010	Left	No	No	[Not Available]	[Not Available]	---	---	---	0.356749	0.6065	0	0.9097	25.7744	46.394	102.188	20.0131	16.0711	28.2003	38.51	P-e.2	no	---	---
KIRC	TCGA-B4-5836-01	yes	yes	yes	yes	yes	yes	5	5	1	1	3	1	7	Alive	4.63244	FEMALE	WHITE	T1b	N0	[Not Available]	M0	Stage I	61	NOT HISPANIC OR LATINO	2010	Right	No	No	[Not Available]	[Not Available]	---	---	---	0.337411	0	0	16.9731	54.2474	26.6245	267.576	61.5692	3.6609	58.2411	83.2016	CC-e.2	no	---	---
KIRC	TCGA-B4-5838-01	yes	yes	yes	yes	yes	yes	5	5	1	3	4	1	2	Alive	5.4538	MALE	WHITE	T3	N1	[Not Available]	M0	Stage IV	52	NOT HISPANIC OR LATINO	2010	Left	No	No	[Not Available]	[Not Available]	---	---	---	0.311334	0	0	0.4316	116.098	27.1903	73.8023	88.4765	4.7475	42.2961	20.2849	CC-e.1	no	---	---
KIRC	TCGA-B4-5843-01	yes	yes	yes	yes	yes	yes	5	5	3	1	1	4	7	Alive	0.361396	MALE	WHITE	T1	N0	[Not Available]	M0	Stage I	45	NOT HISPANIC OR LATINO	2010	Right	No	No	[Not Available]	[Not Available]	---	---	---	0.286711	0	0	0	30.4527	0.823	58.8477	73.251	1.6461	2.0576	30.0412	CC-e.2	no	---	---
KIRC	TCGA-B4-5844-01	yes	yes	yes	yes	yes	yes	5	5	1	1	3	1	7	Alive	0.229979	FEMALE	WHITE	T2	N0	[Not Available]	M0	Stage II	61	NOT HISPANIC OR LATINO	2010	Right	No	No	[Not Available]	[Not Available]	---	---	---	0.330182	0	0	0.3771	33.1809	6.787	119.15	57.6895	4.9017	2.6394	208.512	CC-e.2	no	---	---
KIRC	TCGA-B8-4143-01	yes	yes	yes	yes	yes	yes	5	6	2	4	4	1	5	Dead	23.2936	FEMALE	WHITE	T3a	N0	[Not Available]	M1	Stage IV	66	NOT HISPANIC OR LATINO	2002	Left	No	No	[Not Available]	[Not Available]	---	---	---	0.353699	0	0	0	55.5831	449.131	367.246	195.037	188.586	173.697	344.913	CC-e.3	no	---	---
KIRC	TCGA-B8-4146-01	yes	yes	yes	yes	yes	yes	5	5	1	1	1	6	7	Alive	16.7885	FEMALE	WHITE	T1b	NX	[Not Available]	M0	Stage I	41	NOT HISPANIC OR LATINO	2009	Right	No	No	[Not Available]	[Not Available]	---	---	---	0.330966	0	0	0	92.1993	17.5008	74.2717	177.569	80.2476	92.1993	8.537	CC-e.2	no	---	---
KIRC	TCGA-B8-4153-01	yes	yes	yes	yes	yes	yes	5	5	1	2	3	4	7	Alive	25.0349	MALE	WHITE	T3a	NX	[Not Available]	M0	Stage III	74	NOT HISPANIC OR LATINO	2010	Left	No	No	Lifelong Non-smoker	Lifelong Non-smoker	---	---	---	0.325262	0	0	1.0883	10.3387	23.9423	96.8576	83.7981	8.7063	1.6324	627.942	CC-e.2	no	---	---
KIRC	TCGA-B8-4620-01	yes	yes	yes	yes	yes	yes	5	5	1	1	3	6	7	Alive	25.5277	FEMALE	WHITE	T3a	N0	[Not Available]	M0	Stage III	70	NOT HISPANIC OR LATINO	2010	Left	No	No	Current reformed smoker for > 15 years	Current reformed smoker for > 15 years	---	---	---	0.296933	0	0	1.6764	33.1098	30.5951	112.741	111.484	54.9036	8.8013	211.232	CC-e.3	no	---	---
KIRC	TCGA-B8-4621-01	yes	yes	yes	yes	yes	yes	5	2	1	3	1	6	3	Alive	25.8891	MALE	BLACK OR AFRICAN AMERICAN	T1b	N0	[Not Available]	M0	Stage I	63	NOT HISPANIC OR LATINO	2010	Left	Yes	Yes	Current reformed smoker for < or = 15 years	Current reformed smoker for < or = 15 years	---	---	---	0.318717	0	0	0	25.5759	12.1321	53.447	61.3165	11.4764	19.6737	25.5759	P-e.1b	no	---	---
KIRC	TCGA-B8-4622-01	yes	yes	yes	yes	yes	yes	5	5	2	1	3	1	5	Alive	50.1027	MALE	WHITE	T3a	N0	[Not Available]	M1	Stage IV	57	NOT HISPANIC OR LATINO	2010	Left	No	No	Lifelong Non-smoker	Lifelong Non-smoker	---	---	---	0.312019	0	0	2.1626	28.1142	36.7647	344.291	87.3702	44.5502	23.7889	288.495	CC-e.2	no	---	---
KIRC	TCGA-B8-5158-01	yes	yes	yes	yes	yes	yes	5	5	2	4	1	1	5	Alive	40.0164	MALE	WHITE	T3a	N1	[Not Available]	M0	Stage III	56	NOT HISPANIC OR LATINO	2010	Left	No	No	Current smoker	Current smoker	---	---	---	0.325064	0	0.3172	0.6344	48.2157	54.2427	161.776	89.4528	14.2744	110.389	76.4473	CC-e.3	no	---	---
KIRC	TCGA-B8-5159-01	yes	yes	yes	yes	yes	yes	5	5	1	1	7	2	7	Alive	23.7207	FEMALE	WHITE	T1a	N0	[Not Available]	M0	Stage I	61	NOT HISPANIC OR LATINO	2010	Right	No	No	Lifelong Non-smoker	Lifelong Non-smoker	---	---	---	0.297293	0	0	0	67.3788	87.9211	141.605	78.8825	26.0203	87.9211	54.5056	CC-e.2	no	---	---
KIRC	TCGA-B8-5162-01	yes	yes	yes	yes	yes	yes	5	5	2	4	4	6	5	Alive	1.18275	MALE	WHITE	T2a	NX	[Not Available]	M0	Stage II	62	NOT HISPANIC OR LATINO	2010	Left	Yes	Yes	Lifelong Non-smoker	Lifelong Non-smoker	---	---	---	0.325364	0	0	0	95.82	155.562	443.798	631.171	53.5351	95.4321	102.415	CC-e.3	no	---	---
KIRC	TCGA-B8-5163-01	yes	yes	yes	yes	yes	yes	5	5	2	4	4	1	5	Alive	27.0062	FEMALE	WHITE	T3a	N0	[Not Available]	M0	Stage III	63	NOT HISPANIC OR LATINO	2010	Right	No	No	Lifelong Non-smoker	Lifelong Non-smoker	---	---	---	0.330967	0	0	1.9374	89.6762	122.89	435.649	342.928	33.4902	199.834	232.771	CC-e.3	no	---	---
KIRC	TCGA-B8-5164-01	yes	yes	yes	yes	yes	yes	5	5	2	1	7	4	7	Alive	0.854209	MALE	WHITE	T3a	N0	[Not Available]	M0	Stage III	65	NOT HISPANIC OR LATINO	2010	Right	No	No	Current smoker	Current smoker	---	---	---	0.32033	0	0	1.1237	176.136	299.459	653.136	287.099	34.553	450.874	34.2721	CC-e.2	no	---	---
KIRC	TCGA-B8-5165-01	yes	yes	yes	yes	yes	yes	5	5	3	3	7	2	7	Alive	24.2136	MALE	WHITE	T1a	N0	[Not Available]	M0	Stage I	43	NOT HISPANIC OR LATINO	2010	Right	No	No	Lifelong Non-smoker	Lifelong Non-smoker	---	---	---	0.295735	0	0	0	61.4729	24.3457	137.553	115.642	16.4334	17.042	85.5143	CC-e.2	no	---	---
KIRC	TCGA-B8-5545-01	yes	yes	yes	yes	yes	yes	5	5	3	3	5	6	6	Alive	50.1027	MALE	BLACK OR AFRICAN AMERICAN	T1a	N0	[Not Available]	M0	Stage I	42	NOT HISPANIC OR LATINO	2010	Left	No	No	[Not Available]	[Not Available]	---	---	---	0.304711	0	0.3549	1.0648	48.9796	19.8758	145.164	208.696	10.2928	12.0674	165.395	CC-e.2	no	---	---
KIRC	TCGA-B8-5546-01	yes	yes	yes	yes	yes	yes	5	3	3	3	1	4	6	Alive	16.5914	FEMALE	BLACK OR AFRICAN AMERICAN	T1b	N0	[Not Available]	M0	Stage I	38	NOT HISPANIC OR LATINO	2010	Right	No	No	[Not Available]	[Not Available]	---	---	---	0.311254	0	0	0.4995	35.4645	6.4935	57.9421	7.4925	0	5.4945	5.994	P-e.2	no	---	---
KIRC	TCGA-B8-5549-01	yes	yes	yes	yes	yes	yes	5	5	1	3	3	6	2	Alive	6.37372	MALE	WHITE	T1b	N0	[Not Available]	M0	Stage I	53	NOT HISPANIC OR LATINO	2010	Right	No	No	[Not Available]	[Not Available]	---	---	---	0.294188	0	0	0	64.6956	108.375	162.769	201.092	30.4935	162.357	53.9817	CC-e.2	no	---	---
KIRC	TCGA-B8-5550-01	yes	yes	yes	yes	yes	yes	5	5	2	3	5	1	5	Alive	48.4928	MALE	WHITE	T3a	N0	[Not Available]	M0	Stage III	71	NOT HISPANIC OR LATINO	2010	Right	No	No	[Not Available]	[Not Available]	---	---	---	0.327017	0	0	0	61.665	43.6793	94.5529	103.803	6.6804	42.6516	200.925	CC-e.1	no	---	---
KIRC	TCGA-B8-5551-01	yes	yes	yes	yes	yes	yes	5	2	2	4	4	1	5	Alive	0.525667	FEMALE	BLACK OR AFRICAN AMERICAN	T1b	N0	[Not Available]	M0	Stage I	65	NOT HISPANIC OR LATINO	2010	Right	No	No	Current reformed smoker for < or = 15 years	Current reformed smoker for < or = 15 years	---	---	---	0.336742	0	192.958	2.2862	112.94	486.511	422.497	530.407	122.542	368.541	183.813	CC-e.3	no	---	---
KIRC	TCGA-B8-5552-01	yes	yes	yes	yes	yes	yes	5	5	3	3	5	6	6	Alive	34.3655	FEMALE	WHITE	T1b	NX	[Not Available]	M0	Stage I	41	NOT HISPANIC OR LATINO	2010	Right	No	No	[Not Available]	[Not Available]	---	---	---	0.334574	0	0	0	75.0059	33.2305	187.99	113.933	25.9514	42.7249	164.57	CC-e.2	no	---	---
KIRC	TCGA-B8-5553-01	yes	yes	yes	yes	yes	yes	5	5	3	1	6	1	6	Alive	14.2916	FEMALE	WHITE	T1b	N0	[Not Available]	M0	Stage I	67	NOT HISPANIC OR LATINO	2010	Left	No	No	[Not Available]	[Not Available]	---	---	---	0.322483	0	0	0	47.3748	137.648	165.252	143.243	52.9703	95.1226	94.3766	CC-e.2	no	---	---
KIRC	TCGA-B8-A54D-01	yes	yes	yes	yes	yes	yes	5	5	1	2	1	6	7	Alive	27.269	MALE	BLACK OR AFRICAN AMERICAN	T3a	NX	M0	MX	Stage III	69	NOT HISPANIC OR LATINO	2011	Left	No	No	Current reformed smoker for > 15 years	Current reformed smoker for > 15 years	---	---	---	0.311634	0	0	0	27.6994	656.579	495.512	59.5024	92.3314	162.093	94.3832	CC-e.2	no	---	---
KIRC	TCGA-B8-A54E-01	yes	yes	yes	yes	yes	yes	5	2	1	3	1	2	3	Alive	29.8645	FEMALE	BLACK OR AFRICAN AMERICAN	T1b	NX	M0	MX	Stage I	62	HISPANIC OR LATINO	2011	Right	No	No	Current smoker	Current smoker	---	---	---	0.329683	0	0	1.6164	78.125	16.1638	42.0259	24.7845	51.1853	5.9267	15.0862	P-e.2	no	---	---
KIRC	TCGA-B8-A54F-01	yes	yes	yes	yes	yes	yes	5	5	3	3	3	1	6	Alive	17.0513	FEMALE	BLACK OR AFRICAN AMERICAN	T1a	NX	M0	MX	Stage I	49	NOT HISPANIC OR LATINO	2012	Left	No	No	Current smoker	Current smoker	---	---	---	0.322027	0.8643	0	0	47.5367	27.6577	70.0086	74.3302	59.637	3.4572	58.7727	CC-e.2	no	---	---
KIRC	TCGA-B8-A54G-01	yes	yes	yes	yes	yes	yes	5	5	2	2	1	4	5	Alive	1.74127	MALE	BLACK OR AFRICAN AMERICAN	T1a	NX	M0	MX	Stage I	50	NOT HISPANIC OR LATINO	2012	Right	No	No	Current reformed smoker for > 15 years	Current reformed smoker for > 15 years	---	---	---	0.326133	0	0	1.4327	41.0697	1032	619.389	148.997	206.304	269.818	194.842	CC-e.1	no	---	---
KIRC	TCGA-B8-A54H-01	yes	yes	yes	yes	yes	yes	5	5	1	1	3	1	7	Alive	8.41068	FEMALE	BLACK OR AFRICAN AMERICAN	T2a	N0	M0	MX	Stage II	69	[Not Evaluated]	2012	Left	Yes, History of Synchronous/Bilateral Malignancy	Yes, History of Synchronous and or Bilateral Malignancy	Lifelong Non-smoker	Lifelong Non-smoker	---	---	---	0.319162	0	0	1.9899	28.9958	101.201	276.882	44.3465	9.381	74.7637	433.516	CC-e.2	no	---	---
KIRC	TCGA-B8-A54I-01	yes	yes	yes	yes	yes	yes	5	5	2	4	3	6	5	Alive	4.92813	MALE	BLACK OR AFRICAN AMERICAN	T1b	NX	M0	MX	Stage I	48	NOT HISPANIC OR LATINO	2012	Left	No	No	Lifelong Non-smoker	Lifelong Non-smoker	---	---	---	0.302866	0	0	13.076	77.8331	100.249	303.86	145.081	56.6625	46.0772	422.79	CC-e.3	no	---	---
KIRC	TCGA-B8-A54J-01	yes	yes	yes	yes	yes	yes	5	5	3	1	3	2	6	Alive	17.347	MALE	BLACK OR AFRICAN AMERICAN	T2a	NX	M0	MX	Stage II	60	NOT HISPANIC OR LATINO	2012	Right	No	No	Lifelong Non-smoker	Lifelong Non-smoker	---	---	---	0.302468	0	0	0	64.2965	160.741	263.994	70.7262	43.8729	56.354	445.159	CC-e.2	no	---	---
KIRC	TCGA-B8-A54K-01	yes	yes	yes	yes	yes	yes	5	3	3	3	3	7	6	Alive	15.4086	MALE	BLACK OR AFRICAN AMERICAN	T1a	NX	M0	MX	Stage I	61	NOT HISPANIC OR LATINO	2012	Right	Yes, History of Prior Malignancy	Yes, History of Prior Malignancy	Lifelong Non-smoker	Lifelong Non-smoker	---	---	---	0.252256	0.4479	0	0.4479	21.4982	8.0618	74.7957	22.3939	4.4788	0.4479	250.364	mixed	no	---	---
KIRC	TCGA-B8-A7U6-01	yes	yes	yes	yes	yes	yes	5	5	1	1	3	2	7	Alive	16.2628	FEMALE	BLACK OR AFRICAN AMERICAN	T1a	NX	M0	[Not Available]	Stage I	54	NOT HISPANIC OR LATINO	2013	Left	No	No	Lifelong Non-smoker	Lifelong Non-smoker	---	---	---	0.329103	0	0	0	15.2091	22.8137	140.684	32.591	19.5546	3.8023	528.517	CC-e.2	no	---	---
KIRC	TCGA-B8-A8YJ-01	yes	yes	yes	yes	yes	yes	5	5	2	3	3	6	5	Alive	14.1602	FEMALE	BLACK OR AFRICAN AMERICAN	T1b	NX	M0	[Not Available]	Stage I	60	[Not Evaluated]	2013	Right	No	No	Current reformed smoker for > 15 years	Current reformed smoker for > 15 years	---	---	---	0.316553	0	0	0	32.0198	67.385	308.25	178.26	64.0396	4.3012	572.533	CC-e.2	no	---	---
KIRC	TCGA-BP-4158-01	yes	yes	yes	yes	yes	yes	5	5	3	1	3	2	6	Alive	110.949	MALE	WHITE	T1b	N0	[Not Available]	M0	Stage I	69	[Not Available]	2001	Right	Yes	Yes	[Not Available]	[Not Available]	---	---	---	0.285323	0	0	0.8639	24.1901	22.4622	187.473	41.4687	6.9114	3.8877	249.676	CC-e.2	no	---	---
KIRC	TCGA-BP-4161-01	yes	yes	yes	yes	yes	yes	5	5	1	2	1	1	7	Alive	90.2177	MALE	WHITE	T1b	NX	[Not Available]	M0	Stage I	74	[Not Available]	2002	Right	No	No	[Not Available]	[Not Available]	---	---	---	0.328358	0	0	0	92.8511	160.051	376.101	149.573	55.2771	148.128	183.173	CC-e.1	no	---	---
KIRC	TCGA-BP-4164-01	yes	yes	yes	yes	yes	yes	5	5	1	1	3	4	7	Dead	32.5914	FEMALE	WHITE	T3a	NX	[Not Available]	M0	Stage III	51	[Not Available]	2002	Left	No	No	[Not Available]	[Not Available]	---	---	---	0.231424	0	0	1.1167	45.2261	40.7594	46.3428	39.6427	22.8922	51.9263	73.1435	CC-e.1	no	---	---
KIRC	TCGA-BP-4165-01	yes	yes	yes	yes	yes	yes	5	5	1	2	1	6	7	Alive	99.7782	FEMALE	WHITE	T1b	N0	[Not Available]	M0	Stage I	64	[Not Available]	2002	Right	No	No	[Not Available]	[Not Available]	---	---	---	0.293579	0	0	0	24.536	91.6345	480.205	93.1367	13.0191	26.0382	626.419	CC-e.2	no	---	---
KIRC	TCGA-BP-4169-01	yes	yes	yes	yes	yes	yes	5	5	2	4	5	7	5	Dead	23.0308	FEMALE	WHITE	T2	N0	[Not Available]	M0	Stage II	76	[Not Available]	2003	Right	No	No	[Not Available]	[Not Available]	---	---	---	0.322383	0	0	0	70.3863	64.9499	233.476	218.598	56.9385	100.429	233.476	CC-e.3	no	---	---
KIRC	TCGA-BP-4170-01	yes	yes	yes	yes	no	yes	4	5	3	1	---	6	6	Dead	76.9774	FEMALE	WHITE	T1b	N0	[Not Available]	M0	Stage I	72	HISPANIC OR LATINO	2003	Left	No	No	[Not Available]	[Not Available]	---	---	---	0.302601	0	0	0	68.0668	103.037	225.432	157.678	26.852	80.5561	206.074	CC-e.2	no	---	---
KIRC	TCGA-BP-4173-01	yes	yes	yes	yes	yes	yes	5	5	2	4	3	4	5	Alive	62.193	MALE	WHITE	T2	N0	[Not Available]	M0	Stage II	47	[Not Available]	2004	Right	No	No	[Not Available]	[Not Available]	---	---	---	0.30512	0	0	1.7813	132.17	745.636	1205.2	355.896	251.87	710.011	148.557	CC-e.2	no	---	---
KIRC	TCGA-BP-4174-01	yes	yes	yes	yes	yes	yes	5	5	1	1	1	6	7	Alive	61.7331	MALE	WHITE	T2	N0	[Not Available]	M0	Stage II	49	[Not Available]	2004	Right	No	No	[Not Available]	[Not Available]	---	---	---	0.276001	0	0	0	175.475	40.8753	144.096	180.842	13.6251	47.0685	77.2089	CC-e.1	no	---	---
KIRC	TCGA-BP-4325-01	yes	yes	yes	yes	yes	yes	5	5	1	1	1	4	7	Alive	97.3799	FEMALE	WHITE	T1b	N0	[Not Available]	M0	Stage I	64	[Not Available]	2001	Left	No	No	[Not Available]	[Not Available]	---	---	---	0.304766	0	0	0.3802	106.844	240.304	241.825	123.954	14.4487	112.547	42.2053	CC-e.1	no	---	---
KIRC	TCGA-BP-4326-01	yes	yes	yes	yes	yes	yes	5	5	1	4	4	2	7	Dead	53.3881	FEMALE	WHITE	T1b	N0	[Not Available]	M0	Stage I	53	[Not Available]	2002	Left	No	No	[Not Available]	[Not Available]	---	---	---	0.265737	0	1.2685	0	38.9006	26.6385	121.353	68.0761	25.37	18.6047	252.431	CC-e.3	no	---	---
KIRC	TCGA-BP-4327-01	no	yes	yes	yes	yes	yes	5	5	1	1	1	1	7	Dead	3.58111	FEMALE	WHITE	T2	N0	[Not Available]	M0	Stage II	75	[Not Available]	2002	Right	Yes	Yes	[Not Available]	[Not Available]	---	---	---	0.278881	0.4312	0.4312	0.4312	56.4899	21.561	178.525	62.527	8.1932	8.6244	340.233	CC-e.1	no	---	---
KIRC	TCGA-BP-4329-01	yes	yes	yes	yes	yes	yes	5	5	1	2	3	1	7	Dead	27.7618	MALE	WHITE	T3a	N0	[Not Available]	M0	Stage III	75	[Not Available]	2002	Right	No	No	[Not Available]	[Not Available]	---	---	---	0.314038	0	0	0.3681	32.0236	23.1895	166.375	86.1323	15.8277	8.466	262.446	CC-e.2	no	---	---
KIRC	TCGA-BP-4330-01	yes	yes	yes	yes	yes	yes	5	5	1	1	7	2	7	Alive	62.0287	FEMALE	BLACK OR AFRICAN AMERICAN	T3a	N0	[Not Available]	M0	Stage III	60	HISPANIC OR LATINO	2002	Left	No	No	[Not Available]	[Not Available]	---	---	---	0.312845	0	0	3.1619	78.7308	289.944	420.846	242.516	70.1937	282.04	149.557	CC-e.2	no	---	---
KIRC	TCGA-BP-4331-01	yes	yes	yes	yes	yes	yes	5	5	1	1	3	2	7	Dead	80.6242	MALE	WHITE	T1a	N0	[Not Available]	M0	Stage I	52	NOT HISPANIC OR LATINO	2002	Left	Yes	Yes	[Not Available]	[Not Available]	---	---	---	0.285225	0.9194	0	0	41.9859	64.6644	141.587	72.6325	15.6298	17.7751	202.268	CC-e.1	no	---	---
KIRC	TCGA-BP-4332-01	yes	yes	yes	yes	yes	yes	5	5	1	1	3	7	7	Alive	37.2238	MALE	WHITE	T3a	N0	[Not Available]	M0	Stage III	36	[Not Available]	2002	Left	No	No	[Not Available]	[Not Available]	---	---	---	0.26795	0	0	1.1104	22.2078	12.5844	137.318	69.9547	6.2922	6.6623	178.773	CC-e.2	no	---	---
KIRC	TCGA-BP-4334-01	no	yes	yes	yes	yes	yes	5	1	3	3	3	6	6	Dead	21.191	MALE	WHITE	T3a	N0	[Not Available]	M0	Stage III	56	[Not Available]	2003	Right	No	No	[Not Available]	[Not Available]	---	---	---	0.254235	0.8562	0	5.137	17.9795	9.4178	44.5205	9.4178	0.8562	0.8562	103.596	Ch-e	no	---	---
KIRC	TCGA-BP-4335-01	yes	yes	yes	yes	yes	yes	5	5	1	2	1	1	7	Dead	15.6057	FEMALE	WHITE	T3a	N0	[Not Available]	M1	Stage IV	65	[Not Available]	2003	Left	No	No	[Not Available]	[Not Available]	---	---	---	0.309153	0	0	8.455	47.6556	146.81	225.98	109.915	132.975	106.841	337.433	CC-e.2	no	---	---
KIRC	TCGA-BP-4337-01	yes	yes	yes	yes	yes	yes	5	5	2	4	4	7	5	Dead	0.0657084	FEMALE	WHITE	T3b	N0	[Not Available]	M0	Stage III	76	[Not Available]	2003	Left	No	No	[Not Available]	[Not Available]	---	---	---	0.309675	0	0.4456	0	33.8681	82.8877	129.679	63.7255	61.0517	6.6845	204.991	CC-e.3	no	---	---
KIRC	TCGA-BP-4338-01	yes	yes	yes	yes	yes	yes	5	5	2	4	4	1	5	Alive	93.9302	MALE	WHITE	T1b	N0	[Not Available]	M0	Stage I	43	[Not Available]	2003	Left	No	No	[Not Available]	[Not Available]	---	---	---	0.319755	0	0	0.7107	69.2964	17.0576	77.4698	109.453	9.2395	24.8756	46.9083	CC-e.3	yes	---	---
KIRC	TCGA-BP-4341-01	yes	yes	yes	yes	yes	yes	5	5	1	2	1	6	7	Dead	52.2053	MALE	WHITE	T3a	NX	[Not Available]	M0	Stage III	67	[Not Available]	2003	Left	No	No	[Not Available]	[Not Available]	---	---	---	0.286564	0.4198	0	0	36.9463	8.8167	154.083	31.0685	2.5191	0.8397	492.898	CC-e.2	no	---	---
KIRC	TCGA-BP-4342-01	yes	yes	yes	yes	yes	yes	5	5	2	4	4	2	5	Dead	74.1191	MALE	WHITE	T2	N0	[Not Available]	M0	Stage II	79	[Not Available]	2003	Left	Yes	Yes	[Not Available]	[Not Available]	---	---	---	0.369092	0.355	0	0	25.5614	71.3588	190.29	123.192	38.6971	21.3011	286.5	CC-e.3	yes	---	---
KIRC	TCGA-BP-4343-01	yes	yes	yes	yes	yes	yes	5	5	2	4	5	1	5	Dead	62.8172	MALE	WHITE	T3a	N0	[Not Available]	M0	Stage III	64	[Not Available]	2003	Right	No	No	[Not Available]	[Not Available]	---	---	---	0.316195	0	0.4489	0	48.9266	26.9321	278.747	323.185	29.6253	54.7619	140.496	CC-e.3	no	---	---
KIRC	TCGA-BP-4344-01	no	yes	yes	yes	yes	yes	5	5	3	3	3	6	6	Alive	54.7351	FEMALE	WHITE	T1a	NX	[Not Available]	M0	Stage I	75	[Not Available]	2006	Right	Yes	Yes	[Not Available]	[Not Available]	---	---	---	0.323207	0	0	0	35.6895	5.1552	116.982	74.948	9.1207	3.569	116.982	CC-e.2	no	---	---
KIRC	TCGA-BP-4345-01	yes	no	yes	yes	yes	yes	4	---	2	4	5	1	5	Alive	49.807	MALE	WHITE	T3b	N0	[Not Available]	M0	Stage III	62	NOT HISPANIC OR LATINO	2006	Right	No	No	[Not Available]	[Not Available]	---	---	---	0.293396	0	0	0	102.024	34.6964	279.223	253.614	38.4139	52.8707	358.529	CC-e.3	no	---	---
KIRC	TCGA-BP-4346-01	yes	yes	yes	yes	yes	yes	5	5	2	1	1	4	7	Dead	49.0513	MALE	WHITE	T3b	N0	[Not Available]	M0	Stage III	57	[Not Available]	2006	Right	No	No	[Not Available]	[Not Available]	---	---	---	0.30607	0.3891	0	1.1673	103.89	786.374	999.991	172.372	162.255	444.354	85.6024	CC-e.1	no	---	---
KIRC	TCGA-BP-4347-01	yes	yes	yes	yes	yes	yes	5	5	3	1	3	2	6	Alive	44.9117	MALE	WHITE	T3b	NX	[Not Available]	M0	Stage III	74	NOT HISPANIC OR LATINO	2006	Right	No	No	[Not Available]	[Not Available]	---	---	---	0.277783	0	0	0.2645	76.1703	35.4404	137.53	78.0217	22.4808	30.1508	140.439	CC-e.1	no	---	---
KIRC	TCGA-BP-4349-01	yes	yes	yes	yes	no	yes	4	5	1	1	---	7	7	Alive	12.2218	FEMALE	WHITE	T1a	NX	[Not Available]	M0	Stage I	68	[Not Available]	2006	Left	No	No	[Not Available]	[Not Available]	---	---	---	0.311316	0	0	2.9707	21.166	26.3646	147.419	100.26	13.7393	2.9707	491.274	CC-e.2	no	---	---
KIRC	TCGA-BP-4351-01	yes	yes	yes	yes	yes	yes	5	5	1	2	7	2	7	Alive	31.8686	FEMALE	WHITE	T3a	N0	[Not Available]	M0	Stage III	51	[Not Available]	2006	Left	No	No	[Not Available]	[Not Available]	---	---	---	0.298246	0.4511	0	0.9021	18.0424	43.3018	195.309	52.774	25.7104	15.7871	360.397	CC-e.2	no	---	---
KIRC	TCGA-BP-4352-01	yes	yes	yes	yes	yes	yes	5	5	2	4	4	1	5	Dead	11.3018	FEMALE	WHITE	T3b	N0	[Not Available]	M1	Stage IV	74	NOT HISPANIC OR LATINO	2007	Right	No	No	[Not Available]	[Not Available]	---	---	---	0.371631	0.8787	0	0	72.0562	14.0598	52.7241	39.9824	13.6204	7.9086	55.3603	CC-e.3	yes	---	---
KIRC	TCGA-BP-4353-01	yes	yes	yes	yes	yes	yes	5	5	1	4	3	6	7	Dead	12.3203	MALE	WHITE	T1	N0	[Not Available]	M0	Stage I	61	[Not Available]	2007	Left	Yes	Yes	[Not Available]	[Not Available]	---	---	---	0.296299	0	0	1.5588	45.5963	58.8465	174.201	184.334	28.0592	32.3461	126.656	CC-e.1	no	---	---
KIRC	TCGA-BP-4354-01	yes	yes	yes	yes	yes	yes	5	5	2	4	4	6	5	Dead	33.9713	MALE	WHITE	T4	N1	[Not Available]	M1	Stage IV	40	[Not Available]	2006	Left	No	No	[Not Available]	[Not Available]	---	---	---	0.334075	0	0	0	109.798	90.3262	174.703	354.814	84.3765	63.8233	75.7225	CC-e.3	no	---	---
KIRC	TCGA-BP-4355-01	yes	yes	yes	yes	yes	yes	5	5	3	1	3	7	6	Dead	31.3101	FEMALE	WHITE	T3a	NX	[Not Available]	M0	Stage III	59	[Not Available]	2008	Left	No	No	[Not Available]	[Not Available]	---	---	---	0.300813	0	0	0.4534	35.364	20.4023	68.9146	103.372	9.0677	4.9872	326.437	CC-e.2	no	---	---
KIRC	TCGA-BP-4756-01	yes	yes	yes	yes	yes	yes	5	2	3	3	1	4	6	Alive	12.2875	FEMALE	ASIAN	T1b	N0	[Not Available]	M0	Stage I	62	[Not Available]	2003	Right	No	No	[Not Available]	[Not Available]	---	---	---	0.276593	0	0	12.0525	182.205	68.4155	104.573	37.9298	10.989	41.1202	19.1421	P-e.2	no	---	---
KIRC	TCGA-BP-4758-01	yes	yes	yes	yes	yes	yes	5	5	3	2	3	2	6	Alive	72.5421	MALE	WHITE	T1a	NX	[Not Available]	M0	Stage I	40	[Not Available]	2004	Right	No	No	[Not Available]	[Not Available]	---	---	---	0.277977	0.3887	0.3887	0.3887	22.5418	334.24	643.218	111.932	45.0836	122.425	511.077	CC-e.2	no	---	---
KIRC	TCGA-BP-4759-01	yes	yes	yes	yes	yes	yes	5	5	1	2	3	2	7	Alive	77.9302	MALE	WHITE	T1a	NX	[Not Available]	M0	Stage I	50	NOT HISPANIC OR LATINO	2004	Left	No	No	[Not Available]	[Not Available]	---	---	---	0.276548	16.7198	0	0	14.0799	22.8798	183.038	74.7993	4.4	5.7199	305.357	CC-e.2	no	---	---
KIRC	TCGA-BP-4760-01	yes	yes	yes	yes	yes	yes	5	2	3	3	3	7	6	Alive	77.5688	MALE	BLACK OR AFRICAN AMERICAN	T1a	NX	[Not Available]	M0	Stage I	69	NOT HISPANIC OR LATINO	2004	Left	Yes	Yes	[Not Available]	[Not Available]	---	---	---	0.281064	0.3643	0	0	56.0969	1.4571	30.5983	79.7742	12.385	4.7355	60.8323	mixed	no	---	---
KIRC	TCGA-BP-4761-01	yes	yes	yes	yes	yes	yes	5	5	2	4	4	1	5	Alive	5.97947	MALE	WHITE	T3a	N1	[Not Available]	M0	Stage III	57	[Not Available]	2004	Right	No	No	[Not Available]	[Not Available]	---	---	---	0.351605	0.5003	0.5003	0	26.5133	188.094	214.107	47.5238	38.019	33.5168	119.059	CC-e.3	yes	---	---
KIRC	TCGA-BP-4762-01	yes	yes	yes	yes	yes	yes	5	5	3	3	3	7	6	Dead	44.1232	MALE	WHITE	T1a	NX	[Not Available]	M0	Stage I	42	[Not Available]	2004	Left	Yes	Yes	[Not Available]	[Not Available]	---	---	---	0.289674	0	0.3747	0.3747	31.8471	28.8498	188.835	173.848	13.1135	16.8602	116.148	CC-e.2	no	---	---
KIRC	TCGA-BP-4763-01	yes	yes	yes	yes	yes	yes	5	5	1	2	4	7	7	Dead	41.7248	FEMALE	WHITE	T1a	NX	[Not Available]	M0	Stage I	79	[Not Available]	2004	Right	No	No	[Not Available]	[Not Available]	---	---	---	0.316096	0	0	0	21.6715	6.4212	113.976	69.4291	16.8556	17.2569	102.338	CC-e.3	no	---	---
KIRC	TCGA-BP-4765-01	yes	yes	yes	yes	yes	yes	5	5	3	1	3	7	6	Alive	71.7536	MALE	WHITE	T1a	NX	[Not Available]	M0	Stage I	43	[Not Available]	2004	Right	No	No	[Not Available]	[Not Available]	---	---	---	0.288014	0	0	0	34.158	5.427	197.287	60.9737	8.3001	1.5962	123.224	CC-e.2	no	---	---
KIRC	TCGA-BP-4766-01	yes	yes	yes	yes	yes	yes	5	5	1	1	1	1	7	Alive	48.0329	FEMALE	WHITE	T1a	NX	[Not Available]	M0	Stage I	43	[Not Available]	2004	Right	No	No	[Not Available]	[Not Available]	---	---	---	0.309124	0	0	0	29.2921	9.1723	142.614	36.0973	2.6629	4.7341	136.696	CC-e.2	no	---	---
KIRC	TCGA-BP-4768-01	yes	yes	yes	yes	yes	yes	5	5	1	2	1	4	7	Alive	13.1417	FEMALE	WHITE	T1a	N0	[Not Available]	M0	Stage I	72	[Not Available]	2005	Left	No	No	[Not Available]	[Not Available]	---	---	---	0.301407	0	0	0.3256	26.0501	30.6089	58.6128	56.6591	12.6994	26.3758	65.451	CC-e.1	no	---	---
KIRC	TCGA-BP-4769-01	no	yes	yes	yes	yes	yes	5	6	3	3	3	7	6	Alive	61.6345	MALE	WHITE	T1a	NX	[Not Available]	M0	Stage I	63	NOT HISPANIC OR LATINO	2005	Left	No	No	[Not Available]	[Not Available]	---	---	---	0.273159	0	0	0	17.5976	2.6779	24.8661	34.43	3.0604	0.7651	154.17	mixed	no	---	---
KIRC	TCGA-BP-4770-01	yes	yes	yes	yes	yes	yes	5	6	2	4	5	1	5	Dead	10.809	FEMALE	WHITE	T4	N0	[Not Available]	M0	Stage IV	73	[Not Available]	2005	Left	No	No	[Not Available]	[Not Available]	---	---	---	0.257006	14.1856	0	0	17.3774	14.1856	70.9281	183.349	32.2723	41.8476	370.245	CC-e.3	no	---	---
KIRC	TCGA-BP-4771-01	yes	yes	yes	yes	yes	yes	5	5	2	4	4	1	5	Dead	5.32238	MALE	WHITE	T3a	N0	[Not Available]	M1	Stage IV	62	[Not Available]	2005	Right	No	No	[Not Available]	[Not Available]	---	---	---	0.308949	0	0	2.5632	51.6294	1251.56	940.681	222.263	228.122	895.276	188.209	CC-e.3	no	---	---
KIRC	TCGA-BP-4774-01	yes	yes	yes	yes	no	yes	4	5	3	1	---	2	6	Alive	61.9302	FEMALE	WHITE	T1a	NX	[Not Available]	M0	Stage I	57	[Not Available]	2005	Right	No	No	[Not Available]	[Not Available]	---	---	---	0.302435	0.7263	0	1.4525	29.4133	41.7597	157.597	35.5865	21.0614	14.162	364.58	CC-e.2	no	---	---
KIRC	TCGA-BP-4775-01	yes	yes	yes	yes	yes	yes	5	5	3	1	7	2	6	Alive	60.5503	FEMALE	WHITE	T1a	NX	[Not Available]	M0	Stage I	55	[Not Available]	2005	Left	Yes	Yes	[Not Available]	[Not Available]	---	---	---	0.303233	0	0	0	79.2284	56.8378	116.776	94.7296	35.4805	47.8815	103.686	CC-e.2	no	---	---
KIRC	TCGA-BP-4776-01	no	yes	yes	yes	yes	yes	5	5	3	2	3	1	6	Alive	13.5031	MALE	WHITE	T1a	NX	[Not Available]	M0	Stage I	52	[Not Available]	2005	Left	No	No	[Not Available]	[Not Available]	---	---	---	0.289827	1.4154	0	2.8309	13.4466	92.7105	265.393	77.8485	35.3857	9.2003	486.2	CC-e.2	no	---	---
KIRC	TCGA-BP-4777-01	yes	yes	yes	yes	yes	yes	5	5	2	2	1	2	5	Alive	56.8706	MALE	WHITE	T1a	NX	[Not Available]	M0	Stage I	46	NOT HISPANIC OR LATINO	2005	Right	No	No	[Not Available]	[Not Available]	---	---	---	0.303089	5.9055	0	1.9685	63.3858	286.614	607.48	207.087	134.646	209.842	105.118	CC-e.1	no	---	---
KIRC	TCGA-BP-4781-01	yes	yes	yes	yes	yes	yes	5	5	2	1	7	2	7	Alive	68.3368	MALE	WHITE	T1a	NX	[Not Available]	M0	Stage I	78	[Not Available]	2005	Right	No	No	[Not Available]	[Not Available]	---	---	---	0.318385	0	0	0	27.4075	19.5232	65.3276	87.1034	2.2527	10.8879	70.2084	CC-e.1	yes	---	---
KIRC	TCGA-BP-4784-01	yes	yes	yes	yes	no	yes	4	3	3	3	---	7	6	Alive	60.9117	FEMALE	WHITE	T1a	NX	[Not Available]	M0	Stage I	67	[Not Available]	2005	Right	No	No	[Not Available]	[Not Available]	---	---	---	0.315346	0	0	0.3981	6.7675	4.7771	37.4204	41.4013	5.5732	3.5828	317.277	mixed	no	---	---
KIRC	TCGA-BP-4787-01	yes	yes	yes	yes	yes	yes	5	5	2	4	4	1	5	Dead	15.77	FEMALE	WHITE	T3a	N0	[Not Available]	M1	Stage IV	59	[Not Available]	2007	Left	No	No	[Not Available]	[Not Available]	---	---	---	0.336138	0	0	2.3162	31.4997	26.4042	142.212	128.778	28.2571	46.3231	128.315	CC-e.3	no	---	---
KIRC	TCGA-BP-4789-01	yes	yes	yes	yes	yes	yes	5	5	3	1	3	2	6	Alive	48.9199	MALE	WHITE	T1a	NX	[Not Available]	M0	Stage I	48	[Not Available]	2007	Right	No	No	[Not Available]	[Not Available]	---	---	---	0.282773	0	0	0.708	42.1239	4.9558	113.982	46.3717	7.7876	3.8938	277.876	CC-e.2	no	---	---
KIRC	TCGA-BP-4790-01	yes	yes	yes	yes	yes	yes	5	5	1	4	5	7	7	Dead	36.501	MALE	WHITE	T1a	NX	[Not Available]	M0	Stage I	76	[Not Available]	2007	Right	No	No	[Not Available]	[Not Available]	---	---	---	0.304791	0	0	0	42.2008	137.947	333.069	147.93	41.2933	110.72	133.863	CC-e.2	no	---	---
KIRC	TCGA-BP-4797-01	yes	yes	yes	yes	yes	yes	5	5	2	3	4	2	5	Alive	36.3696	MALE	WHITE	T3b	N0	[Not Available]	M0	Stage III	34	NOT HISPANIC OR LATINO	2007	Right	No	No	[Not Available]	[Not Available]	---	---	---	0.290533	0	0	0.3116	43.0041	60.455	223.123	123.715	15.5812	143.347	61.0782	CC-e.1	no	---	---
KIRC	TCGA-BP-4798-01	yes	yes	yes	yes	yes	yes	5	5	2	4	4	1	5	Dead	10.9733	MALE	WHITE	T3b	N0	[Not Available]	M1	Stage III	74	[Not Available]	2007	Left	No	No	[Not Available]	[Not Available]	---	---	---	0.298646	0.8127	20.7233	17.4726	71.922	647.704	750.508	406.745	129.216	373.832	119.87	CC-e.3	no	---	---
KIRC	TCGA-BP-4799-01	yes	yes	yes	yes	yes	yes	5	4	2	4	4	6	5	Dead	37.2238	MALE	WHITE	T3b	N0	[Not Available]	M0	Stage III	70	[Not Available]	2007	Right	Yes	Yes	[Not Available]	[Not Available]	---	---	---	0.345378	0	0	0	46.0726	41.5933	286.674	108.783	27.5156	28.1555	565.03	CC-e.3	no	---	---
KIRC	TCGA-BP-4801-01	yes	yes	yes	yes	yes	yes	5	5	3	3	7	6	6	Alive	36.9281	MALE	WHITE	T1a	NX	[Not Available]	M0	Stage I	57	[Not Available]	2007	Left	No	No	[Not Available]	[Not Available]	---	---	---	0.311219	0	0	0.3589	78.9663	24.0488	191.673	235.104	8.9734	35.5348	145.011	CC-e.2	no	---	---
KIRC	TCGA-BP-4803-01	yes	yes	yes	yes	yes	yes	5	5	1	1	3	2	7	Alive	6.70226	MALE	WHITE	T3a	NX	[Not Available]	M0	Stage III	79	[Not Available]	2008	Right	No	No	[Not Available]	[Not Available]	---	---	---	0.282182	0	0	0	14.3396	16.9811	159.623	52.0755	8.6792	12.8302	112.453	CC-e.1	no	---	---
KIRC	TCGA-BP-4804-01	yes	yes	yes	yes	yes	yes	5	5	2	4	3	7	5	Alive	47.9343	MALE	WHITE	T1b	NX	[Not Available]	M0	Stage I	59	NOT HISPANIC OR LATINO	2008	Right	No	No	[Not Available]	[Not Available]	---	---	---	0.309628	0	0.5736	0	37.8549	244.91	394.608	169.773	74.5627	132.492	303.986	CC-e.3	no	---	---
KIRC	TCGA-BP-4807-01	yes	yes	yes	yes	yes	yes	5	5	3	3	7	6	6	Alive	6.93224	MALE	WHITE	T1a	NX	[Not Available]	M0	Stage I	42	[Not Available]	2008	Right	Yes	Yes	[Not Available]	[Not Available]	---	---	---	0.268847	0	0	0	40.8667	4.1326	94.5903	128.11	2.2959	4.5918	67.9581	CC-e.2	no	---	---
KIRC	TCGA-BP-4959-01	no	yes	yes	yes	yes	yes	5	5	2	3	7	2	7	Alive	87.3922	MALE	WHITE	T1b	NX	[Not Available]	M0	Stage I	49	NOT HISPANIC OR LATINO	2003	Right	No	No	[Not Available]	[Not Available]	---	---	---	0.294759	0.3168	0	1.267	31.9924	27.8746	118.784	106.113	7.9189	18.6886	41.1783	CC-e.1	no	---	---
KIRC	TCGA-BP-4960-01	yes	yes	yes	yes	yes	yes	5	5	1	4	3	1	7	Alive	71.3593	MALE	WHITE	T2	N0	[Not Available]	M0	Stage II	46	[Not Available]	2004	Left	No	No	[Not Available]	[Not Available]	---	---	---	0.281091	0	0.4845	0.4845	13.0818	64.44	252.43	66.3781	45.0596	20.834	307.18	CC-e.1	no	---	---
KIRC	TCGA-BP-4961-01	yes	yes	yes	yes	yes	yes	5	5	1	1	3	2	7	Alive	63.5729	MALE	WHITE	T1a	NX	[Not Available]	M0	Stage I	47	[Not Available]	2005	Right	No	No	[Not Available]	[Not Available]	---	---	---	0.279718	0	0	0	41.9753	11.2483	134.979	65.8436	5.487	4.6639	168.45	CC-e.2	no	---	---
KIRC	TCGA-BP-4962-01	yes	yes	yes	yes	yes	yes	5	5	2	3	4	6	5	Alive	58.6448	MALE	WHITE	T2	NX	[Not Available]	M0	Stage II	58	[Not Available]	2005	Left	No	No	[Not Available]	[Not Available]	---	---	---	0.311285	0.3734	0	0.3734	41.4488	160.941	345.034	144.884	29.4996	141.15	45.5564	CC-e.1	no	---	---
KIRC	TCGA-BP-4963-01	yes	yes	yes	yes	yes	yes	5	5	2	1	7	4	7	Alive	60.2546	MALE	WHITE	T1b	NX	[Not Available]	M0	Stage I	63	NOT HISPANIC OR LATINO	2005	Left	No	No	[Not Available]	[Not Available]	---	---	---	0.309022	0.3646	0	0	25.8849	57.2385	180.83	79.8423	29.8953	78.0194	118.852	CC-e.1	no	---	---
KIRC	TCGA-BP-4964-01	yes	yes	yes	yes	no	yes	4	5	1	1	---	6	7	Alive	61.1745	FEMALE	WHITE	T1a	N0	[Not Available]	M0	Stage I	54	[Not Available]	2005	Right	No	No	[Not Available]	[Not Available]	---	---	---	0.317336	0	0	0	59.3626	52.8749	241.343	87.2598	22.3826	62.6064	123.591	CC-e.2	no	---	---
KIRC	TCGA-BP-4965-01	yes	yes	yes	yes	yes	yes	5	5	3	1	3	2	6	Alive	61.4702	MALE	WHITE	T1a	NX	[Not Available]	M0	Stage I	46	[Not Available]	2005	Left	Yes	Yes	[Not Available]	[Not Available]	---	---	---	0.269654	1.166	0	0.2332	67.1642	17.9571	104.478	99.347	6.2966	17.0243	89.0858	CC-e.2	no	---	---
KIRC	TCGA-BP-4967-01	yes	yes	yes	yes	yes	yes	5	5	1	3	7	1	2	Alive	6.73511	MALE	WHITE	T3a	N0	[Not Available]	M0	Stage III	76	[Not Available]	2005	Right	No	No	[Not Available]	[Not Available]	---	---	---	0.262458	0	0	0.3228	21.3041	25.1775	101.033	54.8741	7.1014	22.918	91.0265	CC-e.2	no	---	---
KIRC	TCGA-BP-4968-01	yes	yes	yes	yes	yes	yes	5	5	1	2	7	4	7	Alive	57.3634	MALE	WHITE	T1b	N0	[Not Available]	M0	Stage I	40	NOT HISPANIC OR LATINO	2006	Right	No	No	[Not Available]	[Not Available]	---	---	---	0.282775	0	0	0	41.0029	227.566	360.484	80.2973	55.6956	101.482	144.193	CC-e.2	no	---	---
KIRC	TCGA-BP-4969-01	no	yes	yes	yes	yes	yes	5	5	3	1	1	6	6	Alive	58.9405	FEMALE	WHITE	T1a	NX	[Not Available]	M0	Stage I	63	NOT HISPANIC OR LATINO	2006	Right	No	No	[Not Available]	[Not Available]	---	---	---	0.316628	0	0.417	0.417	31.2761	10.8424	101.752	52.5438	7.5063	2.9191	122.185	CC-e.2	no	---	---
KIRC	TCGA-BP-4970-01	yes	yes	yes	yes	yes	yes	5	5	3	3	3	7	6	Alive	14.2259	MALE	ASIAN	T1a	N1	[Not Available]	M0	Stage III	44	[Not Available]	2006	Right	No	No	[Not Available]	[Not Available]	---	---	---	0.288376	0	0	0.7198	151.631	87.0921	241.123	252.879	27.3512	74.3762	50.8637	CC-e.2	no	---	---
KIRC	TCGA-BP-4971-01	yes	yes	yes	yes	yes	yes	5	5	2	4	5	7	5	Alive	48.8542	MALE	WHITE	T3a	N0	[Not Available]	M0	Stage III	40	[Not Available]	2006	Right	No	No	[Not Available]	[Not Available]	---	---	---	0.292716	3.1497	0	0.7874	88.5866	68.9007	374.82	152.369	157.881	43.309	224.813	CC-e.3	no	---	---
KIRC	TCGA-BP-4972-01	yes	yes	yes	yes	yes	yes	5	5	1	3	3	6	2	Alive	49.347	FEMALE	WHITE	T3a	NX	[Not Available]	M0	Stage III	43	[Not Available]	2006	Left	No	No	[Not Available]	[Not Available]	---	---	---	0.279561	0.2369	0	0	113.927	17.0535	139.744	205.116	6.3951	27.9488	127.428	CC-e.2	no	---	---
KIRC	TCGA-BP-4973-01	yes	yes	yes	yes	yes	yes	5	5	1	2	7	4	7	Alive	45.4702	MALE	WHITE	T3a	NX	[Not Available]	M0	Stage III	47	[Not Available]	2006	Right	No	No	[Not Available]	[Not Available]	---	---	---	0.283634	0	0	0.2817	81.6959	84.7947	172.125	126.206	58.8774	63.6665	121.699	CC-e.1	no	---	---
KIRC	TCGA-BP-4974-01	yes	yes	yes	yes	yes	yes	5	5	3	1	7	6	6	Dead	6.93224	MALE	WHITE	T3a	N0	[Not Available]	M1	Stage IV	58	[Not Available]	2006	Right	No	No	[Not Available]	[Not Available]	---	---	---	0.307228	0	0	0	33.9378	31.8653	152.591	27.9793	29.2746	19.171	313.471	CC-e.2	no	---	---
KIRC	TCGA-BP-4975-01	yes	yes	yes	yes	yes	yes	5	5	3	1	3	2	6	Alive	47.0801	MALE	WHITE	T1b	NX	[Not Available]	M0	Stage I	40	NOT HISPANIC OR LATINO	2006	Right	No	No	[Not Available]	[Not Available]	---	---	---	0.284124	0	0	0	37.4415	9.6788	113.343	81.7601	3.8206	7.8958	106.212	CC-e.2	no	---	---
KIRC	TCGA-BP-4976-01	yes	yes	yes	yes	yes	yes	5	5	3	1	7	2	6	Alive	53.6181	MALE	WHITE	T1a	NX	[Not Available]	M0	Stage I	77	[Not Available]	2006	Right	Yes	Yes	[Not Available]	[Not Available]	---	---	---	0.268185	0	0	0	21.373	14.8354	93.0354	43.5003	3.2688	15.3383	41.4888	CC-e.2	no	---	---
KIRC	TCGA-BP-4977-01	yes	yes	yes	yes	yes	yes	5	5	1	1	7	4	7	Alive	14.9158	MALE	WHITE	T1b	NX	[Not Available]	M0	Stage I	57	[Not Available]	2006	Left	No	No	[Not Available]	[Not Available]	---	---	---	0.269184	0	0	0	54.0037	27.6226	160.459	54.9348	13.6561	17.6909	41.2787	CC-e.2	no	---	---
KIRC	TCGA-BP-4981-01	yes	yes	yes	yes	yes	yes	5	5	3	2	3	4	6	Dead	36.0411	FEMALE	WHITE	T3a	NX	[Not Available]	M0	Stage III	75	[Not Available]	2006	Right	No	No	[Not Available]	[Not Available]	---	---	---	0.27743	0	0	0	12.9668	76.2448	266.598	63.278	29.0456	18.1535	456.431	CC-e.2	no	---	---
KIRC	TCGA-BP-4982-01	yes	yes	yes	yes	yes	yes	5	5	3	1	3	2	6	Alive	33.3142	MALE	WHITE	T1b	NX	[Not Available]	M0	Stage I	42	[Not Available]	2006	Left	No	No	[Not Available]	[Not Available]	---	---	---	0.287924	0.2687	0	0.5373	41.913	36.0021	177.324	95.3788	13.971	31.4347	171.682	CC-e.2	no	---	---
KIRC	TCGA-BP-4983-01	yes	yes	yes	yes	yes	yes	5	4	2	4	4	1	5	Alive	46.423	FEMALE	ASIAN	T3a	NX	[Not Available]	M0	Stage III	67	[Not Available]	2006	Right	No	No	[Not Available]	[Not Available]	---	---	---	0.381122	0	0.3381	5.4091	5361.05	267.41	584.855	425.963	166.329	341.785	83.8404	CC-e.3	no	---	---
KIRC	TCGA-BP-4985-01	yes	yes	yes	yes	yes	yes	5	5	2	4	5	1	5	Dead	31.2772	MALE	WHITE	T3a	N0	[Not Available]	M0	Stage III	72	[Not Available]	2006	Left	No	No	[Not Available]	[Not Available]	---	---	---	0.316277	0	173.592	1.165	30.6796	244.272	182.136	76.8932	14.3689	14.7573	197.67	CC-e.3	yes	---	---
KIRC	TCGA-BP-4986-01	yes	yes	yes	yes	yes	yes	5	5	1	4	3	2	7	Alive	25.7906	MALE	WHITE	T1a	N0	[Not Available]	M0	Stage I	75	HISPANIC OR LATINO	2006	Right	Yes	Yes	[Not Available]	[Not Available]	---	---	---	0.295288	0	0.309	0	46.6589	22.557	135.342	119.892	21.012	21.939	217.536	CC-e.3	no	---	---
KIRC	TCGA-BP-4987-01	yes	yes	yes	yes	yes	yes	5	5	1	1	3	6	7	Alive	36.9281	FEMALE	ASIAN	T1b	NX	[Not Available]	M0	Stage I	41	[Not Available]	2006	Left	No	No	[Not Available]	[Not Available]	---	---	---	0.299046	0	0	0	50.688	70.2791	249.708	73.0778	12.4388	46.9564	151.131	CC-e.2	no	---	---
KIRC	TCGA-BP-4988-01	yes	yes	yes	yes	yes	yes	5	5	2	4	4	6	5	Dead	27.2033	MALE	WHITE	T1a	N0	[Not Available]	M0	Stage I	72	[Not Available]	2007	Right	Yes	Yes	[Not Available]	[Not Available]	---	---	---	0.308111	0	0	0.9217	41.9355	253.456	348.848	118.894	360.83	30.4147	278.341	CC-e.3	no	---	---
KIRC	TCGA-BP-4989-01	yes	yes	yes	yes	yes	yes	5	5	2	4	4	6	5	Alive	3.8768	MALE	WHITE	T3a	N0	[Not Available]	M0	Stage III	58	[Not Available]	2007	Right	No	No	[Not Available]	[Not Available]	---	---	---	0.305886	0	0.3815	1.1446	77.8308	504.756	963.729	155.28	95.3809	559.314	76.6862	CC-e.3	no	---	---
KIRC	TCGA-BP-4991-01	yes	yes	yes	yes	yes	yes	5	5	1	1	7	2	7	Alive	46.423	MALE	WHITE	T1a	NX	[Not Available]	M0	Stage I	54	[Not Available]	2007	Right	No	No	[Not Available]	[Not Available]	---	---	---	0.282493	0	0	0.2646	30.6879	8.4656	169.313	91.5347	8.2011	14.5503	303.969	CC-e.2	no	---	---
KIRC	TCGA-BP-4992-01	yes	yes	yes	yes	yes	yes	5	5	2	4	1	4	5	Alive	16.46	MALE	WHITE	T1b	NX	[Not Available]	M0	Stage I	66	[Not Available]	2007	Left	No	No	[Not Available]	[Not Available]	---	---	---	0.291991	0	4.7627	1.3608	26.5351	700.799	706.923	75.523	306.855	97.2955	345.637	CC-e.1	no	---	---
KIRC	TCGA-BP-4993-01	yes	yes	yes	yes	yes	yes	5	5	3	1	7	6	6	Alive	5.8152	MALE	WHITE	T1a	NX	[Not Available]	M0	Stage I	58	[Not Available]	2007	Left	Yes	Yes	[Not Available]	[Not Available]	---	---	---	0.285274	0	0	0.7915	25.3277	95.7703	301.558	89.8341	6.7277	30.0766	257.63	CC-e.1	no	---	---
KIRC	TCGA-BP-4994-01	yes	yes	yes	yes	yes	yes	5	1	3	3	3	6	6	Alive	42.9733	MALE	WHITE	T1a	NX	[Not Available]	M0	Stage I	54	[Not Available]	2007	Left	No	No	[Not Available]	[Not Available]	---	---	---	0.251995	0	0	0.5311	72.2252	24.9602	109.134	57.8864	5.3107	27.6155	35.8471	Ch-e	no	---	---
KIRC	TCGA-BP-4995-01	yes	yes	yes	yes	yes	yes	5	5	1	3	7	2	7	Alive	45.0431	MALE	WHITE	T1b	N0	[Not Available]	M0	Stage I	68	NOT HISPANIC OR LATINO	2007	Right	Yes	Yes	[Not Available]	[Not Available]	---	---	---	0.279686	0	0.2619	1.0475	79.6109	29.8541	151.889	76.9921	5.2376	46.8762	45.8286	CC-e.1	no	---	---
KIRC	TCGA-BP-4998-01	yes	yes	yes	yes	yes	yes	5	5	3	3	7	7	6	Alive	30.6201	MALE	ASIAN	T1a	NX	[Not Available]	M0	Stage I	49	[Not Available]	2007	Right	No	No	[Not Available]	[Not Available]	---	---	---	0.283563	0	0	0.5765	83.3093	67.7429	268.089	157.106	31.1329	36.61	127.991	CC-e.2	no	---	---
KIRC	TCGA-BP-4999-01	yes	yes	yes	yes	no	yes	4	5	3	1	---	2	6	Alive	41.5934	MALE	WHITE	T1a	NX	[Not Available]	M0	Stage I	56	NOT HISPANIC OR LATINO	2007	Left	Yes	Yes	[Not Available]	[Not Available]	---	---	---	0.296928	0	0	0.2701	65.9103	9.1842	108.32	75.0945	12.4257	5.6726	198.811	CC-e.2	no	---	---
KIRC	TCGA-BP-5000-01	yes	yes	yes	yes	yes	yes	5	5	1	2	3	4	7	Alive	18.4969	MALE	WHITE	T1b	NX	[Not Available]	M0	Stage I	40	[Not Available]	2007	Left	No	No	[Not Available]	[Not Available]	---	---	---	0.293508	0	0	0.4525	12.6697	137.557	374.208	96.3801	61.086	54.2986	297.285	CC-e.1	no	---	---
KIRC	TCGA-BP-5001-01	yes	yes	yes	yes	yes	yes	5	5	3	2	7	1	7	Alive	38.6694	FEMALE	WHITE	T1b	NX	[Not Available]	M0	Stage I	43	[Not Available]	2007	Right	No	No	[Not Available]	[Not Available]	---	---	---	0.299459	0.496	0	0.496	15.873	143.353	362.599	22.8175	36.7063	26.2897	214.286	CC-e.2	no	---	---
KIRC	TCGA-BP-5004-01	yes	yes	yes	yes	yes	yes	5	5	1	1	7	6	7	Alive	36.9938	MALE	WHITE	T1a	NX	[Not Available]	M0	Stage I	53	[Not Available]	2007	Right	No	No	[Not Available]	[Not Available]	---	---	---	0.296761	0	0	0	28.0178	31.9455	131.186	86.4101	15.9728	15.9728	86.9338	CC-e.3	no	---	---
KIRC	TCGA-BP-5006-01	yes	yes	yes	yes	no	yes	4	5	3	1	---	2	6	Alive	27.5975	MALE	WHITE	T1a	N0	[Not Available]	M0	Stage I	61	[Not Available]	2007	Left	Yes	Yes	[Not Available]	[Not Available]	---	---	---	0.28445	0	0	0.6394	28.7747	19.8226	182.24	38.686	14.7071	2.5577	101.99	CC-e.2	no	---	---
KIRC	TCGA-BP-5007-01	yes	yes	yes	yes	yes	yes	5	5	3	1	3	7	6	Alive	37.4538	MALE	WHITE	T2	N0	[Not Available]	M0	Stage II	45	NOT HISPANIC OR LATINO	2007	Left	No	No	[Not Available]	[Not Available]	---	---	---	0.26076	0	0.3297	0.3297	43.851	137.488	220.903	99.2417	29.3439	58.6878	209.034	CC-e.2	no	---	---
KIRC	TCGA-BP-5008-01	yes	yes	yes	yes	yes	yes	5	5	3	3	7	7	6	Alive	35.1869	MALE	WHITE	T1a	NX	[Not Available]	M0	Stage I	46	[Not Available]	2007	Right	No	No	[Not Available]	[Not Available]	---	---	---	0.293467	0	0	0	113.667	104.67	263.024	164.052	73.4787	85.4752	125.364	CC-e.2	no	---	---
KIRC	TCGA-BP-5009-01	yes	yes	yes	yes	yes	yes	5	5	2	4	7	2	7	Dead	35.8768	MALE	WHITE	T1b	NX	[Not Available]	M0	Stage I	52	NOT HISPANIC OR LATINO	2007	Left	Yes	Yes	[Not Available]	[Not Available]	---	---	---	0.309541	0	0	1.5015	20.6456	86.3363	301.426	113.363	20.6456	83.3333	258.258	CC-e.1	no	---	---
KIRC	TCGA-BP-5010-01	yes	yes	yes	yes	yes	yes	5	5	2	4	4	7	5	Dead	28.846	MALE	WHITE	T3a	N0	[Not Available]	M0	Stage III	63	NOT HISPANIC OR LATINO	2007	Right	No	No	[Not Available]	[Not Available]	---	---	---	0.326917	0.6028	0	3.0139	3.6166	42.7969	194.093	37.3719	54.2495	30.7414	300.181	CC-e.3	no	---	---
KIRC	TCGA-BP-5168-01	yes	yes	yes	yes	yes	yes	5	5	1	1	3	6	7	Dead	48.0657	MALE	WHITE	T1a	NX	[Not Available]	M0	Stage I	75	[Not Available]	2002	Right	Yes	Yes	[Not Available]	[Not Available]	---	---	---	0.301112	0	0	0	20.5712	37.6409	118.175	82.7224	10.5044	3.0638	255.17	CC-e.2	no	---	---
KIRC	TCGA-BP-5169-01	yes	yes	yes	yes	yes	yes	5	5	2	4	4	6	5	Alive	6.34086	MALE	WHITE	T1b	N0	[Not Available]	M0	Stage I	70	[Not Available]	2004	Left	No	No	[Not Available]	[Not Available]	---	---	---	0.362547	0	0	0.6258	15.0188	298.498	416.145	49.4368	94.4931	18.1477	200.25	CC-e.3	no	---	---
KIRC	TCGA-BP-5170-01	yes	yes	yes	yes	yes	yes	5	5	1	4	3	1	7	Alive	79.2444	MALE	WHITE	T1a	NX	[Not Available]	M0	Stage I	55	[Not Available]	2004	Right	No	No	[Not Available]	[Not Available]	---	---	---	0.301224	0	0	0.478	11.9503	16.2524	130.019	69.7897	4.3021	6.2141	96.0803	CC-e.3	no	---	---
KIRC	TCGA-BP-5173-01	yes	yes	yes	yes	yes	yes	5	5	1	1	1	2	1	Dead	2.03696	MALE	WHITE	T1a	NX	[Not Available]	M0	Stage I	75	[Not Available]	2004	Right	No	No	[Not Available]	[Not Available]	---	---	---	0.309578	0	0	0	68.5535	159.469	216.292	148.471	16.8634	357.065	128.309	CC-e.1	no	---	---
KIRC	TCGA-BP-5174-01	yes	yes	yes	yes	yes	yes	5	5	3	2	3	2	6	Alive	74.152	FEMALE	WHITE	T1a	NX	[Not Available]	M0	Stage I	45	NOT HISPANIC OR LATINO	2004	Left	No	No	[Not Available]	[Not Available]	---	---	---	0.315366	0	0	0	20.3998	37.5357	101.591	31.0078	2.448	31.8237	104.855	CC-e.2	no	---	---
KIRC	TCGA-BP-5175-01	yes	yes	yes	yes	yes	yes	5	5	1	4	4	6	7	Alive	30.6201	MALE	WHITE	T1a	NX	[Not Available]	M0	Stage I	60	[Not Available]	2004	Right	No	No	[Not Available]	[Not Available]	---	---	---	0.29026	0	0	0	38.5392	73.3489	236.83	38.5392	32.3232	21.1344	169.075	CC-e.3	no	---	---
KIRC	TCGA-BP-5176-01	yes	yes	yes	yes	yes	yes	5	5	1	1	3	2	7	Dead	52.2382	FEMALE	WHITE	T1a	NX	[Not Available]	M0	Stage I	78	[Not Available]	2004	Left	No	No	[Not Available]	[Not Available]	---	---	---	0.326731	0	0	0	29.5935	20.4878	199.024	48.7805	3.252	5.5285	107.642	CC-e.2	no	---	---
KIRC	TCGA-BP-5177-01	yes	yes	yes	yes	yes	yes	5	5	3	1	5	7	6	Alive	9.62628	FEMALE	WHITE	T1a	NX	[Not Available]	M0	Stage I	46	[Not Available]	2004	Right	No	No	[Not Available]	[Not Available]	---	---	---	0.307965	0	0	0	17.5537	21.1545	192.191	74.2658	6.3013	25.2054	299.764	CC-e.2	no	---	---
KIRC	TCGA-BP-5178-01	yes	yes	yes	yes	yes	yes	5	5	2	4	4	1	5	Dead	62.8172	MALE	WHITE	T3a	NX	[Not Available]	M1	Stage IV	71	[Not Available]	2004	Right	Yes	Yes	[Not Available]	[Not Available]	---	---	---	0.349818	0	0	0.4235	16.942	78.7802	283.778	61.4147	71.1563	41.5078	71.5798	CC-e.3	no	---	---
KIRC	TCGA-BP-5180-01	yes	yes	yes	yes	yes	yes	5	5	1	2	6	1	3	Alive	74.3491	MALE	WHITE	T1a	NX	[Not Available]	M0	Stage I	53	[Not Available]	2004	Right	No	No	[Not Available]	[Not Available]	---	---	---	0.294354	0	0	0	25.969	48.4287	206.7	31.584	56.5002	38.2517	77.5562	CC-e.1	no	---	---
KIRC	TCGA-BP-5181-01	yes	yes	yes	yes	yes	yes	5	5	3	1	3	1	6	Alive	49.117	FEMALE	WHITE	T1b	NX	[Not Available]	M0	Stage I	58	[Not Available]	2006	Left	Yes	Yes	[Not Available]	[Not Available]	---	---	---	0.298527	0	0	0.3674	44.0862	16.8997	124.176	73.8444	6.9803	5.1434	210.144	CC-e.2	no	---	---
KIRC	TCGA-BP-5182-01	yes	yes	yes	yes	yes	yes	5	5	2	3	5	7	5	Alive	38.2752	MALE	WHITE	T1a	N0	[Not Available]	M0	Stage I	56	NOT HISPANIC OR LATINO	2007	Left	No	No	[Not Available]	[Not Available]	---	---	---	0.32626	0	0	0	64.4437	71.1767	307.47	204.553	47.7717	59.3139	92.0167	CC-e.2	no	---	---
KIRC	TCGA-BP-5183-01	yes	yes	yes	yes	yes	yes	5	5	1	2	1	2	7	Alive	42.4148	MALE	WHITE	T3a	NX	[Not Available]	M0	Stage III	57	HISPANIC OR LATINO	2007	Left	No	No	[Not Available]	[Not Available]	---	---	---	0.314251	0.4757	0	0	34.2531	120.362	267.364	79.9239	32.3501	145.576	122.264	CC-e.1	no	---	---
KIRC	TCGA-BP-5184-01	yes	yes	yes	yes	yes	yes	5	5	3	1	5	2	6	Alive	37.2238	MALE	WHITE	T1a	NX	[Not Available]	M0	Stage I	54	[Not Available]	2007	Left	No	No	[Not Available]	[Not Available]	---	---	---	0.305159	0	0	0	45.7399	32.7354	221.525	73.991	15.2466	3.5874	39.4619	CC-e.2	no	---	---
KIRC	TCGA-BP-5185-01	yes	yes	yes	yes	yes	yes	5	5	1	2	3	4	7	Alive	37.191	MALE	WHITE	T1a	NX	[Not Available]	M0	Stage I	56	[Not Available]	2007	Right	No	No	[Not Available]	[Not Available]	---	---	---	0.288409	0	0	0	19.2123	75.8886	212.296	17.2911	5.7637	9.6061	311.239	CC-e.1	no	---	---
KIRC	TCGA-BP-5186-01	yes	yes	yes	yes	yes	yes	5	5	3	1	5	2	6	Alive	22.768	FEMALE	WHITE	T1a	N0	[Not Available]	M0	Stage I	50	[Not Available]	2007	Right	No	No	[Not Available]	[Not Available]	---	---	---	0.321878	0.3313	2.3189	0	46.3779	30.8082	154.703	85.1365	3.3127	29.8144	95.7372	CC-e.2	no	---	---
KIRC	TCGA-BP-5187-01	yes	yes	yes	yes	yes	yes	5	5	1	3	1	6	2	Alive	13.3388	MALE	WHITE	T1a	NX	[Not Available]	M0	Stage I	54	[Not Available]	2007	Right	No	No	[Not Available]	[Not Available]	---	---	---	0.309424	0	0	0.7273	26.9091	24	141.091	72.7273	34.1818	34.9091	75.6364	CC-e.2	no	---	---
KIRC	TCGA-BP-5189-01	yes	yes	yes	yes	yes	yes	5	5	1	1	6	4	7	Dead	27.0062	MALE	WHITE	T1b	NX	[Not Available]	M0	Stage I	60	NOT HISPANIC OR LATINO	2007	Right	Yes	Yes	[Not Available]	[Not Available]	---	---	---	0.311476	0	0.2384	0	36.9443	51.4837	150.161	103.683	87.713	49.1002	130.378	CC-e.2	no	---	---
KIRC	TCGA-BP-5190-01	yes	yes	yes	yes	yes	yes	5	5	1	2	3	4	7	Alive	33.2156	MALE	WHITE	T1a	NX	[Not Available]	M0	Stage I	61	NOT HISPANIC OR LATINO	2007	Right	No	No	[Not Available]	[Not Available]	---	---	---	0.315708	0	0	0	27.6498	41.4747	178.341	30.8756	10.1382	9.6774	78.8018	CC-e.2	no	---	---
KIRC	TCGA-BP-5191-01	yes	yes	yes	yes	yes	yes	5	5	2	4	4	4	5	Alive	31.77	MALE	WHITE	T3a	N0	[Not Available]	M0	Stage III	79	NOT HISPANIC OR LATINO	2007	Left	Yes	Yes	[Not Available]	[Not Available]	---	---	---	0.313414	0	0	1.4483	24.6219	258.53	655.378	86.9009	161.491	29.6912	223.046	CC-e.3	no	---	---
KIRC	TCGA-BP-5192-01	yes	yes	yes	yes	yes	yes	5	5	3	1	3	6	6	Alive	23.4579	MALE	WHITE	T1a	NX	[Not Available]	M0	Stage I	59	[Not Available]	2007	Right	No	No	[Not Available]	[Not Available]	---	---	---	0.285757	0	0	0	30.8197	8.5246	80.3279	49.8361	3.9344	6.2295	116.393	CC-e.2	no	---	---
KIRC	TCGA-BP-5194-01	yes	yes	yes	yes	yes	yes	5	5	3	1	3	6	6	Alive	13.4045	MALE	WHITE	T1a	NX	[Not Available]	M0	Stage I	39	[Not Available]	2008	Right	No	No	[Not Available]	[Not Available]	---	---	---	0.290663	0	0	0	62.4304	17.2798	225.195	71.349	9.476	12.2631	197.325	CC-e.2	no	---	---
KIRC	TCGA-BP-5195-01	yes	yes	yes	yes	yes	yes	5	5	1	1	3	6	7	Alive	24.6078	MALE	WHITE	T1a	NX	[Not Available]	M0	Stage I	75	NOT HISPANIC OR LATINO	2008	Left	No	No	[Not Available]	[Not Available]	---	---	---	0.307837	0	0	0	23.9481	23.2829	159.321	86.1467	12.6393	11.6414	130.384	CC-e.2	no	---	---
KIRC	TCGA-BP-5196-01	yes	yes	yes	yes	yes	yes	5	5	1	4	5	7	7	Alive	33.4456	MALE	WHITE	T1a	NX	[Not Available]	M0	Stage I	53	[Not Available]	2008	Left	No	No	[Not Available]	[Not Available]	---	---	---	0.307577	0.8055	0	3.2219	20.9424	185.663	352.799	42.2876	62.8272	88.1998	262.183	CC-e.3	no	---	---
KIRC	TCGA-BP-5198-01	yes	yes	yes	yes	yes	yes	5	5	2	4	4	6	5	Alive	19.8111	MALE	WHITE	T3b	N0	[Not Available]	M0	Stage III	72	[Not Available]	2008	Right	No	No	[Not Available]	[Not Available]	---	---	---	0.342543	0	0	0	19.5567	82.3638	217.004	110.195	46.2591	41.3699	83.4921	CC-e.3	no	---	---
KIRC	TCGA-BP-5199-01	yes	yes	yes	yes	yes	yes	5	5	1	4	4	2	7	Alive	44.5175	MALE	WHITE	T2	N0	[Not Available]	M0	Stage II	58	NOT HISPANIC OR LATINO	2006	Left	Yes	Yes	[Not Available]	[Not Available]	---	---	---	0.298712	0	0	0.6698	31.8151	458.138	463.831	125.251	157.401	377.763	296.048	CC-e.3	no	---	---
KIRC	TCGA-BP-5200-01	yes	yes	yes	yes	yes	yes	5	5	1	1	3	7	7	Alive	34.924	MALE	WHITE	T2	NX	[Not Available]	M0	Stage II	44	[Not Available]	2008	Right	No	No	[Not Available]	[Not Available]	---	---	---	0.299482	0	0	0.2673	113.079	88.2176	205.841	114.683	42.2375	140.613	223.485	CC-e.3	no	---	---
KIRC	TCGA-BP-5201-01	yes	yes	yes	yes	yes	yes	5	5	1	2	1	4	7	Alive	31.2444	MALE	WHITE	T3b	N0	[Not Available]	M1	Stage IV	63	NOT HISPANIC OR LATINO	2008	Left	Yes	Yes	[Not Available]	[Not Available]	---	---	---	0.304192	0	0	0	46.6019	435.34	417.087	63.6893	92.4272	229.903	267.961	CC-e.1	no	---	---
KIRC	TCGA-BP-5202-01	yes	yes	yes	yes	yes	yes	5	5	3	1	3	6	6	Alive	0.952772	MALE	WHITE	T3a	NX	[Not Available]	M0	Stage III	75	[Not Available]	2008	Right	No	No	[Not Available]	[Not Available]	---	---	---	0.300984	0	0	0	51.2133	4.764	88.4323	90.2188	5.0618	1.7865	69.674	CC-e.2	no	---	---
KIRC	TCGA-CJ-4634-01	yes	yes	yes	yes	yes	yes	5	5	1	1	3	6	7	Alive	114.924	FEMALE	WHITE	T1b	NX	[Not Available]	M0	Stage I	60	NOT HISPANIC OR LATINO	2004	Right	No	No	[Not Available]	[Not Available]	---	---	---	0.318392	1.7372	0.3474	0	27.0998	11.1179	70.8764	52.4624	3.1269	2.0846	173.717	CC-e.2	no	---	---
KIRC	TCGA-CJ-4635-01	yes	yes	yes	yes	yes	yes	5	5	1	4	7	4	7	Alive	46.5216	MALE	WHITE	T1b	NX	[Not Available]	M0	Stage I	48	HISPANIC OR LATINO	2004	Left	No	No	[Not Available]	[Not Available]	---	---	---	0.325446	0	0	0	29.4883	138.945	305.379	101.46	37.9849	91.9636	102.459	CC-e.1	no	---	---
KIRC	TCGA-CJ-4638-01	yes	yes	yes	yes	yes	yes	5	5	2	2	1	1	5	Dead	14.1602	FEMALE	WHITE	T3a	N1	[Not Available]	M1	Stage IV	46	NOT HISPANIC OR LATINO	2004	Left	No	No	[Not Available]	[Not Available]	---	---	---	0.336099	0.6969	0	0	10.453	66.2021	164.46	5.5749	22.2997	17.4216	64.1115	CC-e.1	yes	---	---
KIRC	TCGA-CJ-4640-01	yes	yes	yes	yes	yes	yes	5	5	2	2	4	4	5	Alive	114.333	MALE	WHITE	T3a	N0	[Not Available]	M0	Stage III	49	HISPANIC OR LATINO	2004	Left	No	No	[Not Available]	[Not Available]	---	---	---	0.333148	0	0	0	56.5825	160.375	383.928	229.454	48.2513	73.2448	146.49	CC-e.1	no	---	---
KIRC	TCGA-CJ-4642-01	no	yes	yes	yes	yes	yes	5	5	1	2	7	6	3	Alive	105.298	MALE	WHITE	T2	NX	[Not Available]	M0	Stage II	47	NOT HISPANIC OR LATINO	2005	Right	No	No	[Not Available]	[Not Available]	---	---	---	0.290214	0	0	0	72.9927	72.9927	43.7956	0	0	109.489	445.255	mixed	no	---	---
KIRC	TCGA-CJ-4868-01	yes	yes	yes	yes	no	yes	4	5	2	4	---	1	5	Dead	21.2238	MALE	WHITE	T3a	N0	[Not Available]	M1	Stage IV	42	NOT HISPANIC OR LATINO	2005	Left	No	No	[Not Available]	[Not Available]	---	---	---	0.301248	0.5155	0	0	60.8258	155.673	339.697	241.757	52.5783	105.672	209.282	CC-e.3	no	---	---
KIRC	TCGA-CJ-4869-01	yes	yes	yes	yes	yes	yes	5	5	2	4	4	1	5	Alive	83.9097	MALE	WHITE	T2	N1	[Not Available]	M0	Stage III	49	HISPANIC OR LATINO	2004	Right	No	No	[Not Available]	[Not Available]	---	---	---	0.327373	0	0	0.3503	59.1944	489.667	797.898	122.242	77.7583	196.497	200.701	CC-e.3	no	---	---
KIRC	TCGA-CJ-4870-01	yes	yes	yes	yes	yes	yes	5	5	1	1	3	2	7	Alive	49.2156	FEMALE	BLACK OR AFRICAN AMERICAN	T3a	NX	[Not Available]	M0	Stage III	58	NOT HISPANIC OR LATINO	2004	Left	No	No	[Not Available]	[Not Available]	---	---	---	0.309337	0	0	0	59.7047	11.2227	104.147	71.8252	3.5913	0.8978	287.301	CC-e.2	no	---	---
KIRC	TCGA-CJ-4871-01	yes	yes	yes	yes	yes	yes	5	5	2	1	3	2	5	Alive	79.6057	MALE	WHITE	T3a	NX	[Not Available]	M1	Stage IV	63	NOT HISPANIC OR LATINO	2004	Left	No	No	[Not Available]	[Not Available]	---	---	---	0.303905	0	0	0.3836	32.9881	21.097	161.488	88.6076	6.9045	24.1657	204.066	CC-e.1	no	---	---
KIRC	TCGA-CJ-4872-01	yes	yes	yes	yes	yes	yes	5	5	2	4	5	7	5	Alive	10.7105	MALE	WHITE	T1b	N0	[Not Available]	M0	Stage I	51	NOT HISPANIC OR LATINO	2004	Right	No	No	[Not Available]	[Not Available]	---	---	---	0.314116	0	0.4087	0	34.7364	33.9191	347.364	131.181	29.4238	31.0584	260.727	CC-e.2	no	---	---
KIRC	TCGA-CJ-4873-01	yes	yes	yes	yes	yes	yes	5	5	2	4	4	1	5	Alive	74.2177	FEMALE	WHITE	T3a	N0	[Not Available]	M0	Stage III	85	NOT HISPANIC OR LATINO	2004	Right	No	No	[Not Available]	[Not Available]	---	---	---	0.334264	0	0	0	23.3178	127.915	366.422	94.6036	57.2951	40.6396	219.853	CC-e.3	no	---	---
KIRC	TCGA-CJ-4874-01	yes	yes	yes	yes	no	yes	4	5	3	1	---	1	6	Alive	75.0062	FEMALE	WHITE	T1b	N0	[Not Available]	M0	Stage I	73	HISPANIC OR LATINO	2004	Left	No	No	[Not Available]	[Not Available]	---	---	---	0.320096	0.3664	0.3664	0.3664	52.0337	109.93	328.692	120.923	19.0546	171.858	280.323	CC-e.2	no	---	---
KIRC	TCGA-CJ-4875-01	yes	yes	yes	yes	yes	yes	5	5	1	2	3	1	7	Dead	116.764	MALE	WHITE	T3a	NX	[Not Available]	M1	Stage IV	67	NOT HISPANIC OR LATINO	2004	Right	No	No	[Not Available]	[Not Available]	---	---	---	0.271184	0	0	7.4084	14.8168	245.006	453.499	54.5046	16.4043	100.013	240.243	CC-e.2	no	---	---
KIRC	TCGA-CJ-4876-01	yes	yes	yes	yes	yes	yes	5	5	1	2	7	4	7	Alive	64.23	MALE	WHITE	T2b	N0	[Not Available]	M0	Stage II	57	HISPANIC OR LATINO	2004	Left	No	No	[Not Available]	[Not Available]	---	---	---	0.316573	0	0	0	21.2332	228.665	274.806	33.8914	53.4912	61.6578	182.524	CC-e.3	no	---	---
KIRC	TCGA-CJ-4878-01	yes	yes	yes	yes	yes	yes	5	5	1	2	7	1	7	Alive	71.8193	FEMALE	WHITE	T3a	NX	[Not Available]	M0	Stage III	71	HISPANIC OR LATINO	2004	Left	No	No	[Not Available]	[Not Available]	---	---	---	0.285758	0	0.5643	0.5643	56.4334	8.465	47.9684	63.7698	12.9797	0.5643	193.002	CC-e.2	no	---	---
KIRC	TCGA-CJ-4881-01	yes	yes	yes	yes	yes	yes	5	5	2	4	3	1	5	Alive	66.1684	MALE	WHITE	T3a	NX	[Not Available]	M0	Stage III	41	NOT HISPANIC OR LATINO	2004	Right	No	No	[Not Available]	[Not Available]	---	---	---	0.323746	0	0	0	12.1471	55.3369	292.88	58.4861	45.4392	20.2452	296.929	CC-e.3	no	---	---
KIRC	TCGA-CJ-4882-01	yes	yes	yes	yes	yes	yes	5	5	2	4	5	7	5	Alive	61.8645	MALE	BLACK OR AFRICAN AMERICAN	T3a	NX	[Not Available]	M0	Stage III	57	NOT HISPANIC OR LATINO	2005	Right	No	No	[Not Available]	[Not Available]	---	---	---	0.330909	0	0	1.9815	21.7966	248.349	564.069	123.514	204.756	95.7728	438.573	CC-e.3	no	---	---
KIRC	TCGA-CJ-4884-01	yes	yes	yes	yes	yes	yes	5	5	2	2	1	4	5	Alive	57.7906	FEMALE	WHITE	T3a	NX	[Not Available]	M0	Stage III	72	NOT HISPANIC OR LATINO	2005	Right	No	No	[Not Available]	[Not Available]	---	---	---	0.346561	0	0	0	54.9095	103.174	312.669	100.376	38.1219	67.1505	133.602	CC-e.2	no	---	---
KIRC	TCGA-CJ-4885-01	yes	yes	yes	yes	yes	yes	5	5	3	1	3	6	6	Alive	113.38	MALE	WHITE	T3a	NX	[Not Available]	M1	Stage IV	64	NOT HISPANIC OR LATINO	2005	Right	No	No	[Not Available]	[Not Available]	---	---	---	0.281469	0	0	0	33.2626	14.1543	107.926	27.6008	6.3694	6.7233	177.99	CC-e.2	no	---	---
KIRC	TCGA-CJ-4886-01	yes	yes	yes	yes	yes	yes	5	5	3	1	3	7	6	Alive	64.1314	FEMALE	WHITE	T1a	NX	[Not Available]	M0	Stage I	42	NOT HISPANIC OR LATINO	2005	Left	No	No	[Not Available]	[Not Available]	---	---	---	0.309829	0	0	0	56.184	116.516	276.772	104.45	12.4434	80.6938	203.243	CC-e.2	no	---	---
KIRC	TCGA-CJ-4887-01	yes	yes	yes	yes	yes	yes	5	5	2	2	1	4	5	Dead	30.6201	MALE	WHITE	T3a	NX	[Not Available]	M1	Stage IV	48	NOT HISPANIC OR LATINO	2005	Right	No	No	[Not Available]	[Not Available]	---	---	---	0.31467	0	0	0.4439	33.7328	374.168	474.922	98.5353	67.4656	105.637	126.942	CC-e.1	no	---	---
KIRC	TCGA-CJ-4888-01	yes	yes	yes	yes	yes	yes	5	5	2	4	4	6	5	Dead	51.4825	MALE	WHITE	T3a	NX	[Not Available]	M1	Stage IV	59	NOT HISPANIC OR LATINO	2005	Left	No	No	[Not Available]	[Not Available]	---	---	---	0.321295	0	0.3526	0	221.105	414.705	428.458	185.489	149.167	318.434	147.051	CC-e.3	no	---	---
KIRC	TCGA-CJ-4889-01	yes	yes	yes	yes	yes	yes	5	5	2	3	7	7	5	Alive	63.9343	FEMALE	WHITE	T1a	NX	[Not Available]	M0	Stage I	63	HISPANIC OR LATINO	2005	Left	No	No	[Not Available]	[Not Available]	---	---	---	0.327252	0.3385	0	0.677	58.9032	86.3236	369.33	197.698	20.65	71.09	100.203	CC-e.3	no	---	---
KIRC	TCGA-CJ-4890-01	yes	yes	yes	yes	yes	yes	5	5	2	4	4	7	5	Alive	115.614	MALE	WHITE	T3a	N0	[Not Available]	M1	Stage IV	72	NOT HISPANIC OR LATINO	2005	Left	No	No	[Not Available]	[Not Available]	---	---	---	0.316158	0	0	1.9085	85.4998	296.577	632.088	447.347	75.5757	144.281	85.4998	CC-e.3	no	---	---
KIRC	TCGA-CJ-4891-01	yes	yes	yes	yes	yes	yes	5	5	2	4	4	1	5	Dead	26.9076	FEMALE	WHITE	T3c	N0	[Not Available]	M0	Stage III	57	NOT HISPANIC OR LATINO	2005	Left	Yes	Yes	[Not Available]	[Not Available]	---	---	---	0.330055	0	0	0	27.0144	61.4811	135.072	60.5496	36.3298	14.9045	151.84	CC-e.3	no	---	---
KIRC	TCGA-CJ-4892-01	yes	yes	yes	yes	yes	yes	5	5	1	1	3	6	7	Alive	49.9713	FEMALE	WHITE	T1b	N0	[Not Available]	M0	Stage I	65	NOT HISPANIC OR LATINO	2005	Right	No	No	[Not Available]	[Not Available]	---	---	---	0.305299	0	0	0	24.7904	466.642	504.557	68.5381	44.4769	138.899	193.948	CC-e.2	no	---	---
KIRC	TCGA-CJ-4893-01	yes	yes	yes	yes	yes	yes	5	5	1	1	3	7	7	Alive	24.6407	FEMALE	WHITE	T1b	NX	[Not Available]	M0	Stage I	76	NOT HISPANIC OR LATINO	2005	Right	No	No	[Not Available]	[Not Available]	---	---	---	0.322586	0	0	3.989	82.8475	75.4833	244.247	228.291	67.1985	115.987	117.214	CC-e.2	no	---	---
KIRC	TCGA-CJ-4894-01	yes	yes	yes	yes	yes	yes	5	5	1	1	1	2	1	Dead	27.6304	MALE	WHITE	T3a	N0	[Not Available]	M0	Stage III	58	NOT HISPANIC OR LATINO	2005	Left	Yes	Yes	[Not Available]	[Not Available]	---	---	---	0.299773	0	0	2.6069	79.5112	255.804	425.58	179.226	51.1609	345.418	92.8717	CC-e.2	no	---	---
KIRC	TCGA-CJ-4895-01	yes	yes	yes	yes	yes	yes	5	5	2	4	7	1	5	Dead	39.4251	MALE	WHITE	T3a	NX	[Not Available]	M1	Stage IV	62	NOT HISPANIC OR LATINO	2005	Left	No	No	[Not Available]	[Not Available]	---	---	---	0.33349	0	0.4213	0	14.3233	52.238	169.774	101.106	29.9105	48.8678	240.126	CC-e.3	no	---	---
KIRC	TCGA-CJ-4897-01	yes	yes	yes	yes	yes	yes	5	5	3	1	3	4	6	Alive	109.766	FEMALE	WHITE	T3a	NX	[Not Available]	M0	Stage III	79	HISPANIC OR LATINO	2005	Right	No	No	[Not Available]	[Not Available]	---	---	---	0.308285	0	0	0	53.068	29.4527	92.6036	66.8657	5.0415	22.8192	104.279	CC-e.2	no	---	---
KIRC	TCGA-CJ-4899-01	yes	yes	yes	yes	yes	yes	5	5	3	1	3	7	6	Alive	50.2012	MALE	ASIAN	T1b	NX	[Not Available]	M0	Stage I	42	NOT HISPANIC OR LATINO	2006	Left	No	No	[Not Available]	[Not Available]	---	---	---	0.279582	0	0	0	68.5573	20.9251	134.086	118.667	11.8392	8.5352	103.8	CC-e.2	no	---	---
KIRC	TCGA-CJ-4900-01	yes	yes	yes	yes	yes	yes	5	5	2	4	3	7	5	Dead	56.3121	FEMALE	WHITE	T4	N1	[Not Available]	M1	Stage IV	69	NOT HISPANIC OR LATINO	2006	Left	No	No	[Not Available]	[Not Available]	---	---	---	0.348947	0	0	1.0521	35.2446	302.472	563.388	116.781	108.89	47.8695	128.354	CC-e.1	no	---	---
KIRC	TCGA-CJ-4901-01	yes	yes	yes	yes	yes	yes	5	5	2	4	4	1	5	Alive	47.6386	MALE	WHITE	T3b	NX	[Not Available]	M0	Stage III	47	NOT HISPANIC OR LATINO	2006	Right	No	No	[Not Available]	[Not Available]	---	---	---	0.3357	0	0	2.1478	91.0653	216.495	866.838	279.639	122.852	153.78	169.673	CC-e.3	no	---	---
KIRC	TCGA-CJ-4902-01	yes	yes	yes	yes	yes	yes	5	5	2	4	5	6	5	Alive	49.9384	MALE	WHITE	T3a	NX	[Not Available]	M0	Stage III	61	NOT HISPANIC OR LATINO	2006	Right	No	No	[Not Available]	[Not Available]	---	---	---	0.305856	0.837	0	0.558	27.3436	67.2428	394.529	114.396	35.9931	47.1537	410.153	CC-e.3	no	---	---
KIRC	TCGA-CJ-4903-01	yes	yes	yes	yes	yes	yes	5	5	1	1	3	2	7	Alive	51.2197	MALE	WHITE	T1b	NX	[Not Available]	M0	Stage I	50	NOT HISPANIC OR LATINO	2006	Left	No	No	[Not Available]	[Not Available]	---	---	---	0.295499	0	0	0	65.478	76.2373	232.093	130.034	33.2001	65.7854	58.1002	CC-e.1	no	---	---
KIRC	TCGA-CJ-4904-01	yes	yes	yes	yes	yes	yes	5	5	3	1	3	2	6	Alive	108.485	FEMALE	WHITE	T3a	N0	[Not Available]	M1	Stage IV	60	NOT HISPANIC OR LATINO	2006	Left	Yes	Yes	[Not Available]	[Not Available]	---	---	---	0.317991	0	0	0	78.0652	29.0475	152.24	99.8509	9.3367	25.9353	233.158	CC-e.2	no	---	---
KIRC	TCGA-CJ-4905-01	yes	yes	yes	yes	yes	yes	5	5	1	1	3	7	7	Alive	49.1499	FEMALE	WHITE	T1a	NX	[Not Available]	M0	Stage I	62	NOT HISPANIC OR LATINO	2006	Right	No	No	[Not Available]	[Not Available]	---	---	---	0.311302	0	0	0	44.1923	8.6593	213.198	68.3786	1.493	4.7775	380.412	CC-e.2	no	---	---
KIRC	TCGA-CJ-4907-01	yes	yes	yes	yes	yes	yes	5	5	1	3	5	4	2	Alive	49.2485	MALE	WHITE	T3b	NX	[Not Available]	M0	Stage III	58	NOT HISPANIC OR LATINO	2006	Right	No	No	[Not Available]	[Not Available]	---	---	---	0.292963	0	0	0.314	38.6276	17.2725	195.65	87.3047	5.9669	26.3798	299.6	CC-e.1	no	---	---
KIRC	TCGA-CJ-4908-01	yes	yes	yes	yes	yes	yes	5	5	3	1	3	7	6	Alive	50.2998	MALE	WHITE	T1a	NX	[Not Available]	M0	Stage I	38	NOT HISPANIC OR LATINO	2006	Right	No	No	[Not Available]	[Not Available]	---	---	---	0.299782	0	0	0.3066	50.2844	54.577	154.839	130.923	9.1984	30.6612	407.488	CC-e.2	no	---	---
KIRC	TCGA-CJ-4912-01	yes	yes	yes	yes	yes	yes	5	2	1	4	1	4	3	Alive	54.4394	MALE	WHITE	T2	NX	[Not Available]	M0	Stage II	61	HISPANIC OR LATINO	2006	Left	No	No	[Not Available]	[Not Available]	---	---	---	0.277892	0	0	0	12.9355	31.7507	187.564	31.7507	14.6994	8.2317	193.444	CC-e.1	no	---	---
KIRC	TCGA-CJ-4913-01	yes	yes	yes	no	no	yes	3	5	1	---	---	1	7	Dead	38.538	FEMALE	WHITE	T3a	NX	[Not Available]	M0	Stage III	45	NOT HISPANIC OR LATINO	2006	Left	No	No	[Not Available]	[Not Available]	---	---	---	0.324978	NA	NA	NA	NA	NA	NA	NA	NA	NA	NA	CC-e.2	no	---	---
KIRC	TCGA-CJ-4916-01	yes	yes	yes	yes	yes	yes	5	5	2	1	1	1	5	Alive	45.1088	FEMALE	WHITE	T3a	NX	[Not Available]	M0	Stage III	69	NOT HISPANIC OR LATINO	2007	Right	No	No	[Not Available]	[Not Available]	---	---	---	0.327669	0.3433	0	3.4329	63.8517	533.127	707.861	164.435	133.196	402.678	184.346	CC-e.2	no	---	---
KIRC	TCGA-CJ-4918-01	yes	yes	yes	yes	yes	yes	5	5	2	4	5	7	5	Dead	3.05544	MALE	WHITE	T3a	N0	[Not Available]	M1	Stage IV	64	NOT HISPANIC OR LATINO	2005	Left	No	No	[Not Available]	[Not Available]	---	---	---	0.312783	0	55.8601	0	28.137	54.6188	197.373	137.375	14.896	21.5165	232.13	CC-e.3	no	---	---
KIRC	TCGA-CJ-4920-01	yes	yes	yes	yes	yes	yes	5	5	1	1	3	2	7	Dead	4.56674	FEMALE	WHITE	T1b	NX	[Not Available]	M0	Stage I	64	NOT HISPANIC OR LATINO	2004	Left	No	No	[Not Available]	[Not Available]	---	---	---	0.343063	0	0.4302	0	38.2837	15.4855	142.811	69.6849	19.7871	18.9268	368.212	CC-e.2	no	---	---
KIRC	TCGA-CJ-4923-01	yes	yes	yes	yes	yes	yes	5	5	2	4	3	2	5	Dead	18.7926	FEMALE	WHITE	T3a	NX	[Not Available]	M1	Stage IV	63	NOT HISPANIC OR LATINO	2004	Left	No	No	[Not Available]	[Not Available]	---	---	---	0.335429	0	307.166	0.4026	169.887	194.847	471.015	80.9179	77.6973	76.8921	297.504	CC-e.3	no	---	---
KIRC	TCGA-CJ-5671-01	yes	yes	yes	yes	yes	yes	5	5	2	4	4	7	5	Alive	130.99	MALE	WHITE	T1a	NX	[Not Available]	M0	Stage I	51	NOT HISPANIC OR LATINO	2004	Left	No	No	[Not Available]	[Not Available]	---	---	---	0.329954	0	0.8666	0.4333	37.695	91.4211	355.719	198.874	16.8977	42.8943	305.459	CC-e.3	no	---	---
KIRC	TCGA-CJ-5672-01	yes	yes	yes	yes	yes	yes	5	5	1	2	1	4	7	Dead	71.9507	MALE	WHITE	T1a	NX	[Not Available]	M0	Stage I	84	NOT HISPANIC OR LATINO	2004	Left	No	No	[Not Available]	[Not Available]	---	---	---	0.307311	0	0.6342	1.2684	57.0794	412.875	483.907	204.852	69.1295	297.447	90.6929	CC-e.1	no	---	---
KIRC	TCGA-CJ-5675-01	yes	yes	yes	yes	yes	yes	5	5	2	2	1	1	5	Alive	129.314	MALE	WHITE	T2a	NX	[Not Available]	M0	Stage II	70	NOT HISPANIC OR LATINO	2004	Right	No	No	[Not Available]	[Not Available]	---	---	---	0.347264	0	0	1.7519	60.2663	667.134	571.479	185.003	74.6321	480.028	126.84	CC-e.1	no	---	---
KIRC	TCGA-CJ-5676-01	yes	yes	yes	yes	yes	yes	5	5	2	4	4	4	5	Alive	133.618	MALE	WHITE	T3b	NX	[Not Available]	M0	Stage III	47	HISPANIC OR LATINO	2004	Right	No	No	[Not Available]	[Not Available]	---	---	---	0.328214	0	0	0	10.4408	103.248	241.299	95.7077	16.2413	42.3434	120.65	CC-e.3	no	---	---
KIRC	TCGA-CJ-5677-01	yes	yes	yes	yes	yes	yes	5	5	2	4	4	4	5	Dead	25.692	FEMALE	WHITE	T3a	NX	[Not Available]	M1	Stage IV	54	NOT HISPANIC OR LATINO	2004	Right	No	No	[Not Available]	[Not Available]	---	---	---	0.358089	0	0.5621	0	8.4317	30.3541	105.115	44.407	8.4317	21.9224	170.883	CC-e.1	no	---	---
KIRC	TCGA-CJ-5678-01	yes	yes	yes	yes	yes	yes	5	5	2	2	1	4	5	Dead	18.8583	MALE	BLACK OR AFRICAN AMERICAN	T2b	N0	[Not Available]	M1	Stage IV	62	NOT HISPANIC OR LATINO	2003	Left	No	No	[Not Available]	[Not Available]	---	---	---	0.361131	0	0	0	17.8571	253.676	574.055	85.6092	92.437	57.7731	324.055	CC-e.1	no	---	---
KIRC	TCGA-CJ-5679-01	yes	yes	yes	yes	yes	yes	5	5	2	4	4	1	5	Dead	22.308	MALE	WHITE	T3b	NX	[Not Available]	M0	Stage III	73	NOT HISPANIC OR LATINO	2003	Left	No	No	[Not Available]	[Not Available]	---	---	---	0.317974	0	0	0.5831	6.414	11.6618	62.3907	15.7434	2.9155	13.9942	74.6356	CC-e.3	yes	---	---
KIRC	TCGA-CJ-5680-01	yes	yes	yes	yes	yes	yes	5	5	1	3	6	1	2	Dead	25.232	FEMALE	WHITE	T3a	NX	[Not Available]	M1	Stage IV	65	NOT HISPANIC OR LATINO	2003	Right	No	No	[Not Available]	[Not Available]	---	---	---	0.322792	0	0	0	24.7582	8.0202	45.6805	21.9685	8.0202	18.8301	137.739	CC-e.1	no	---	---
KIRC	TCGA-CJ-5681-01	yes	yes	yes	yes	yes	yes	5	3	1	3	1	6	2	Dead	18.1355	FEMALE	WHITE	T3a	NX	[Not Available]	M1	Stage IV	44	NOT HISPANIC OR LATINO	2003	Left	No	No	[Not Available]	[Not Available]	---	---	---	0.283117	1011.61	0	0	31.9278	14.7876	44.0268	16.8041	8.7381	11.0907	67.5525	P-e.2	no	---	---
KIRC	TCGA-CJ-5682-01	yes	yes	yes	yes	yes	yes	5	5	2	3	3	1	5	Alive	122.743	MALE	WHITE	T3a	NX	[Not Available]	M1	Stage IV	60	NOT HISPANIC OR LATINO	2004	Left	No	No	[Not Available]	[Not Available]	---	---	---	0.35234	0.5293	0	3.1756	15.3486	23.8168	243.99	50.28	8.9975	16.9364	73.5675	CC-e.3	yes	---	---
KIRC	TCGA-CJ-5683-01	yes	yes	yes	yes	yes	yes	5	5	3	2	3	4	6	Alive	62.0616	MALE	WHITE	T1b	NX	[Not Available]	M0	Stage I	78	NOT HISPANIC OR LATINO	2004	Right	No	No	[Not Available]	[Not Available]	---	---	---	0.298661	0	6.5395	2.1798	13.951	19.6185	146.921	37.0572	9.5913	12.6431	288.174	CC-e.2	no	---	---
KIRC	TCGA-CJ-5684-01	yes	yes	yes	yes	yes	yes	5	5	3	3	3	7	6	Alive	73.2977	MALE	WHITE	T3a	NX	[Not Available]	M0	Stage III	61	NOT HISPANIC OR LATINO	2005	Right	No	No	[Not Available]	[Not Available]	---	---	---	0.31558	0	0	0.8058	24.1741	97.9049	336.019	58.4206	6.8493	71.7164	222.401	CC-e.2	no	---	---
KIRC	TCGA-CJ-5686-01	yes	yes	yes	yes	yes	yes	5	5	2	1	1	1	5	Alive	66.9569	FEMALE	WHITE	T1b	NX	[Not Available]	M0	Stage I	59	NOT HISPANIC OR LATINO	2005	Left	No	No	[Not Available]	[Not Available]	---	---	---	0.341291	0	0	0	53.7139	87.17	168.508	116.022	30.3867	38.3671	164.518	CC-e.2	no	---	---
KIRC	TCGA-CJ-5689-01	yes	yes	yes	yes	yes	yes	5	5	2	3	4	4	5	Dead	53.2238	MALE	WHITE	T1b	NX	[Not Available]	M0	Stage I	90	HISPANIC OR LATINO	2005	Left	Yes	Yes	[Not Available]	[Not Available]	---	---	---	0.336256	0	0	0	37.5665	60.1064	369.822	112.7	17.531	72.2112	164.875	CC-e.2	no	---	---
KIRC	TCGA-CJ-6027-01	yes	yes	yes	yes	yes	yes	5	5	2	4	4	1	5	Dead	118.768	MALE	WHITE	T1a	NX	[Not Available]	M0	Stage I	77	NOT HISPANIC OR LATINO	2003	Right	Yes	Yes	[Not Available]	[Not Available]	---	---	---	0.395175	0	0	0	75.5064	232.781	583.057	173.481	68.14	309.024	76.2431	CC-e.3	no	---	---
KIRC	TCGA-CJ-6028-01	yes	yes	yes	yes	yes	yes	5	5	2	4	4	6	5	Dead	53.3881	MALE	WHITE	T3a	NX	[Not Available]	M1	Stage IV	58	NOT HISPANIC OR LATINO	2003	Left	No	No	[Not Available]	[Not Available]	---	---	---	0.338523	0	0	0	117.811	187.384	355.288	326.067	118.275	167.44	59.833	CC-e.3	no	---	---
KIRC	TCGA-CJ-6030-01	yes	yes	yes	yes	yes	yes	5	5	2	4	7	1	5	Dead	75.5318	MALE	WHITE	T1a	N0	[Not Available]	M0	Stage I	65	NOT HISPANIC OR LATINO	2003	Left	Yes	Yes	[Not Available]	[Not Available]	---	---	---	0.326974	0	0	3.8873	38.2248	94.5902	358.925	115.322	56.6893	84.2242	107.872	CC-e.1	no	---	---
KIRC	TCGA-CJ-6031-01	yes	yes	yes	yes	yes	yes	5	5	2	4	5	6	5	Alive	62.6201	MALE	WHITE	T1b	NX	[Not Available]	M0	Stage I	54	NOT HISPANIC OR LATINO	2003	Right	No	No	[Not Available]	[Not Available]	---	---	---	0.315765	0	0	1.1317	20.3699	92.4189	350.815	219.919	18.861	55.0741	218.788	CC-e.3	no	---	---
KIRC	TCGA-CJ-6032-01	yes	yes	yes	yes	yes	yes	5	5	1	1	3	4	7	Alive	119.556	FEMALE	WHITE	T2	NX	[Not Available]	M0	Stage II	63	HISPANIC OR LATINO	2004	Right	No	No	[Not Available]	[Not Available]	---	---	---	0.320513	0	0	0	44.5188	54.1598	101.514	97.2608	9.3575	62.0995	123.065	CC-e.2	no	---	---
KIRC	TCGA-CJ-6033-01	yes	yes	yes	yes	yes	yes	5	5	2	4	4	1	5	Dead	7.35934	FEMALE	WHITE	T3a	N0	[Not Available]	M1	Stage IV	54	NOT HISPANIC OR LATINO	2004	Right	No	No	[Not Available]	[Not Available]	---	---	---	0.355035	0	0	0	13.058	44.2521	108.454	64.9272	5.0781	10.8817	277.482	CC-e.3	no	---	---
KIRC	TCGA-CW-5580-01	yes	yes	yes	yes	yes	yes	5	5	1	1	3	4	7	Dead	64.5257	FEMALE	WHITE	T3a	NX	[Not Available]	M1	Stage IV	73	NOT HISPANIC OR LATINO	2003	Right	No	No	[Not Available]	[Not Available]	---	---	---	0.362516	0	0	0.2703	37.2998	10.5413	68.1127	133.522	17.2985	8.6492	98.1147	CC-e.1	no	---	---
KIRC	TCGA-CW-5581-01	yes	yes	yes	yes	yes	yes	5	5	1	3	1	4	2	Alive	91.9589	MALE	WHITE	T1b	NX	[Not Available]	M0	Stage I	44	NOT HISPANIC OR LATINO	2003	Right	No	No	[Not Available]	[Not Available]	---	---	---	0.305155	0.3368	0	0	62.3105	27.6187	151.566	124.958	11.1149	35.0286	142.809	CC-e.2	no	---	---
KIRC	TCGA-CW-5583-01	yes	yes	yes	yes	yes	yes	5	5	3	1	5	2	6	Alive	81.7741	FEMALE	WHITE	T1a	NX	[Not Available]	M0	Stage I	51	[Not Available]	2003	Right	No	No	[Not Available]	[Not Available]	---	---	---	0.306991	0	0	0	43.5783	10.7411	134.725	63.8331	7.0585	11.3549	107.105	CC-e.2	no	---	---
KIRC	TCGA-CW-5584-01	yes	yes	yes	yes	yes	yes	5	5	1	3	6	4	2	Dead	5.38809	MALE	WHITE	T3b	N1	[Not Available]	M0	Stage III	74	NOT HISPANIC OR LATINO	2003	Right	No	No	[Not Available]	[Not Available]	---	---	---	0.325646	0	0	0	22.5836	13.1457	90.3345	67.4138	24.9431	6.4043	140.895	CC-e.2	no	---	---
KIRC	TCGA-CW-5585-01	yes	yes	yes	yes	yes	yes	5	5	1	1	6	4	7	Alive	85.7166	MALE	WHITE	T3b	N0	[Not Available]	M1	Stage IV	51	NOT HISPANIC OR LATINO	2003	Right	No	No	[Not Available]	[Not Available]	---	---	---	0.282944	0	0	0	27.0957	4.7982	103.585	51.6511	1.4112	1.9757	221.564	CC-e.2	no	---	---
KIRC	TCGA-CW-5587-01	yes	yes	yes	yes	yes	yes	5	5	1	1	1	4	7	Alive	73.1335	FEMALE	WHITE	T3b	N0	[Not Available]	M0	Stage III	62	NOT HISPANIC OR LATINO	2003	Left	No	No	[Not Available]	[Not Available]	---	---	---	0.333077	2.0188	0	1.6824	84.7914	233.513	352.961	202.221	39.3674	283.984	56.8641	CC-e.2	no	---	---
KIRC	TCGA-CW-5588-01	yes	yes	yes	yes	yes	yes	5	5	1	4	5	2	7	Alive	66.2669	FEMALE	WHITE	T1a	NX	[Not Available]	M0	Stage I	78	NOT HISPANIC OR LATINO	2004	Right	No	No	[Not Available]	[Not Available]	---	---	---	0.329979	0.4337	0	0	22.5499	14.3105	113.183	79.3582	5.6375	9.1067	65.4814	CC-e.3	no	---	---
KIRC	TCGA-CW-5589-01	yes	yes	yes	yes	yes	yes	5	5	3	3	3	2	6	Alive	78.1273	MALE	WHITE	T1a	NX	[Not Available]	M0	Stage I	52	NOT HISPANIC OR LATINO	2004	Left	No	No	[Not Available]	[Not Available]	---	---	---	0.313222	0	0	0	32.6822	13.8993	224.268	90.9091	6.3862	5.2592	154.019	CC-e.2	no	---	---
KIRC	TCGA-CW-5590-01	no	no	yes	yes	yes	yes	4	---	1	1	1	2	1	Dead	35.3183	MALE	WHITE	T3a	NX	[Not Available]	M1	Stage IV	51	NOT HISPANIC OR LATINO	2004	Right	No	No	[Not Available]	[Not Available]	---	---	---	0.347398	0.3704	0	0.3704	48.1481	62.2222	230.741	79.6296	27.037	34.8148	166.667	CC-e.1	no	---	---
KIRC	TCGA-CW-5591-01	yes	yes	yes	yes	yes	yes	5	5	1	3	1	1	2	Alive	74.6119	MALE	WHITE	T3a	N0	[Not Available]	M1	Stage IV	56	NOT HISPANIC OR LATINO	2004	Right	No	No	[Not Available]	[Not Available]	---	---	---	0.328559	6.234	0	0.3667	27.5028	5.5006	53.9054	54.2721	1.1001	4.7671	49.8717	CC-e.1	no	---	---
KIRC	TCGA-CW-6087-01	yes	yes	yes	yes	yes	yes	5	2	2	4	4	1	5	Dead	1.34702	MALE	WHITE	T3a	N1	[Not Available]	M1	Stage IV	61	NOT HISPANIC OR LATINO	2003	Right	No	No	[Not Available]	[Not Available]	---	---	---	0.338966	0	0	17.9336	222.966	919.7	585.385	766.328	148.822	525.161	26.7666	CC-e.3	no	---	---
KIRC	TCGA-CW-6088-01	no	yes	yes	yes	yes	yes	5	5	3	1	3	7	6	Alive	105.856	MALE	WHITE	T1b	N0	[Not Available]	M0	Stage I	60	NOT HISPANIC OR LATINO	2003	Right	No	No	[Not Available]	[Not Available]	---	---	---	0.306172	0	0	0	44.26	8.0221	99.0318	72.4758	20.4703	9.4053	145.505	CC-e.2	no	---	---
KIRC	TCGA-CW-6090-01	yes	yes	yes	yes	yes	yes	5	5	1	4	4	2	7	Alive	83.8439	MALE	WHITE	T1b	NX	[Not Available]	M0	Stage I	68	[Not Available]	2003	Right	No	No	[Not Available]	[Not Available]	---	---	---	0.317807	0	0	0	27.6804	38.8928	188.507	236.51	27.3301	22.7751	141.205	CC-e.1	no	---	---
KIRC	TCGA-CW-6093-01	yes	yes	yes	yes	yes	yes	5	5	3	1	3	2	6	Alive	103.359	MALE	WHITE	T1a	NX	[Not Available]	M0	Stage I	73	NOT HISPANIC OR LATINO	2004	Right	Yes	Yes	[Not Available]	[Not Available]	---	---	---	0.313027	0	0	0	27.3312	3.8585	151.125	44.6945	1.2862	2.8939	164.952	CC-e.2	no	---	---
KIRC	TCGA-CW-6096-01	no	no	no	no	no	yes	1	---	---	---	---	4	7	Alive	88.7392	FEMALE	WHITE	T1a	NX	[Not Available]	M0	Stage I	44	NOT HISPANIC OR LATINO	2004	Right	No	No	[Not Available]	[Not Available]	---	---	---	---	NA	NA	NA	NA	NA	NA	NA	NA	NA	NA	CC-e.1	NA	---	---
KIRC	TCGA-CW-6097-01	yes	yes	yes	yes	yes	yes	5	2	2	3	5	1	5	Dead	18.7598	MALE	WHITE	T3a	NX	[Not Available]	M0	Stage III	32	[Not Available]	2004	Left	No	No	[Not Available]	[Not Available]	---	---	---	0.339095	0	0	0	59.9341	120.667	343.622	272.101	55.1393	123.464	83.1086	CC-e.1	no	---	---
KIRC	TCGA-CZ-4853-01	yes	yes	yes	yes	yes	yes	5	5	1	1	1	4	7	Alive	25.4292	MALE	WHITE	T1a	NX	[Not Available]	M0	Stage I	82	[Not Available]	2005	Right	No	No	[Not Available]	[Not Available]	---	---	---	0.302438	0	0	0	92.9648	16.4712	166.946	47.4595	22.3339	26.2423	132.608	CC-e.1	no	---	---
KIRC	TCGA-CZ-4854-01	yes	yes	yes	yes	yes	yes	5	5	2	4	3	1	5	Dead	46.1273	MALE	WHITE	T1b	N0	[Not Available]	M0	Stage I	68	NOT HISPANIC OR LATINO	2005	Right	Yes	Yes	[Not Available]	[Not Available]	---	---	---	0.329314	0	2.2061	0.7354	36.7679	36.0325	197.076	68.0206	17.2809	40.8123	52.9458	CC-e.3	yes	---	---
KIRC	TCGA-CZ-4856-01	yes	yes	yes	yes	yes	yes	5	5	3	1	3	6	6	Alive	0.591376	FEMALE	WHITE	T1b	N0	[Not Available]	M0	Stage I	62	NOT HISPANIC OR LATINO	2005	Left	Yes	Yes	[Not Available]	[Not Available]	---	---	---	0.329127	0	0	0	46.0641	41.3994	312.536	100.583	9.621	59.7668	177.259	CC-e.2	no	---	---
KIRC	TCGA-CZ-4857-01	yes	yes	yes	yes	yes	yes	5	5	2	4	3	1	5	Dead	47.0472	MALE	WHITE	T3a	N0	[Not Available]	M1	Stage IV	56	NOT HISPANIC OR LATINO	2005	Right	No	No	[Not Available]	[Not Available]	---	---	---	0.340614	0	0	0	38.6635	58.2339	177.088	84.4869	45.8234	61.5752	136.993	CC-e.3	yes	---	---
KIRC	TCGA-CZ-4858-01	yes	yes	yes	yes	yes	yes	5	2	2	4	4	1	5	Dead	69.1581	MALE	WHITE	T2	NX	[Not Available]	M0	Stage II	39	NOT HISPANIC OR LATINO	2005	Left	No	No	[Not Available]	[Not Available]	---	---	---	0.319167	0.5225	0	0	28.738	2516.92	298.875	159.888	96.664	247.147	87.7814	CC-e.3	no	---	---
KIRC	TCGA-CZ-4859-01	yes	yes	yes	yes	yes	yes	5	5	3	1	3	6	6	Alive	58.7105	FEMALE	WHITE	T1	N0	[Not Available]	M0	Stage I	59	[Not Available]	2005	Right	No	No	[Not Available]	[Not Available]	---	---	---	0.310877	0	0	0	30.5128	8.4615	101.795	50	5.3846	9.7436	96.6667	CC-e.2	no	---	---
KIRC	TCGA-CZ-4860-01	yes	yes	yes	yes	yes	yes	5	2	2	4	4	1	5	Dead	6.76797	MALE	WHITE	T4	NX	[Not Available]	M1	Stage IV	60	[Not Available]	2005	Right	No	No	[Not Available]	[Not Available]	---	---	---	0.324884	0.3871	7.7429	0.7743	15.4859	46.0705	85.1723	159.892	21.2931	112.66	67.7507	CC-e.3	yes	---	---
KIRC	TCGA-CZ-4861-01	yes	yes	yes	yes	yes	yes	5	5	2	2	4	6	5	Dead	14.653	MALE	WHITE	T2	NX	[Not Available]	M0	Stage II	63	[Not Available]	2005	Left	No	No	[Not Available]	[Not Available]	---	---	---	0.347634	0	0	2.6758	99.0061	44.3425	180.046	321.865	63.4557	101.682	72.63	CC-e.2	no	---	---
KIRC	TCGA-CZ-4862-01	yes	yes	yes	yes	yes	yes	5	5	2	3	4	4	5	Alive	107.466	MALE	WHITE	T1b	NX	[Not Available]	M0	Stage I	46	NOT HISPANIC OR LATINO	2006	Left	Yes	Yes	[Not Available]	[Not Available]	---	---	---	0.298307	0	0.9074	0	138.838	305.354	538.566	236.388	48.0944	262.704	90.2904	CC-e.2	no	---	---
KIRC	TCGA-CZ-4863-01	yes	yes	yes	yes	yes	yes	5	5	2	1	3	4	5	Alive	63.3429	FEMALE	WHITE	T3b	N0	[Not Available]	M0	Stage III	51	NOT HISPANIC OR LATINO	2006	Left	No	No	[Not Available]	[Not Available]	---	---	---	0.325775	0	0	0	94.5813	333.157	490.186	134.596	60.629	456.84	52.141	CC-e.2	no	---	---
KIRC	TCGA-CZ-4864-01	yes	yes	yes	yes	yes	yes	5	5	1	1	3	2	7	Dead	92.9774	MALE	WHITE	T2	N0	[Not Available]	M0	Stage II	86	NOT HISPANIC OR LATINO	2002	Left	No	No	[Not Available]	[Not Available]	---	---	---	0.323082	0	0	0	135.716	242.111	438.425	261.38	61.1561	319.743	97.4588	CC-e.1	no	---	---
KIRC	TCGA-CZ-4865-01	yes	yes	yes	yes	yes	yes	5	5	2	3	4	6	5	Dead	5.4538	FEMALE	WHITE	T1a	NX	[Not Available]	M0	Stage I	70	NOT HISPANIC OR LATINO	2006	Left	Yes	Yes	[Not Available]	[Not Available]	---	---	---	0.320701	0	0	0.2459	36.3927	32.9501	360.238	135.243	5.1638	31.7207	103.768	CC-e.2	no	---	---
KIRC	TCGA-CZ-4866-01	yes	yes	yes	yes	yes	yes	5	5	1	2	1	4	7	Alive	107.335	FEMALE	WHITE	T1	NX	[Not Available]	M0	Stage I	79	NOT HISPANIC OR LATINO	2006	Right	No	No	[Not Available]	[Not Available]	---	---	---	0.296279	0.2287	0	0	66.3236	15.0943	51.6867	49.171	3.8879	20.3545	21.7267	CC-e.1	no	---	---
KIRC	TCGA-CZ-5451-01	yes	yes	yes	yes	yes	yes	5	5	1	1	3	6	7	Alive	63.3758	MALE	WHITE	T2	N0	[Not Available]	M0	Stage II	74	[Not Available]	2006	Left	No	No	[Unknown]	[Unknown]	---	---	---	0.303935	0	0	0.4292	49.7908	81.5538	238.652	73.8277	11.16	51.9369	244.232	CC-e.2	no	---	---
KIRC	TCGA-CZ-5452-01	yes	yes	yes	yes	yes	yes	5	5	2	2	4	4	5	Alive	58.7762	MALE	WHITE	T2	N0	[Not Available]	M0	Stage II	69	NOT HISPANIC OR LATINO	2006	Right	No	No	[Unknown]	[Unknown]	---	---	---	0.317505	0	0	0.3748	35.9821	480.886	759.373	90.705	74.9628	267.617	168.666	CC-e.1	no	---	---
KIRC	TCGA-CZ-5453-01	yes	yes	yes	yes	yes	yes	5	5	1	1	3	6	7	Dead	79.4743	MALE	WHITE	T2	NX	[Not Available]	M0	Stage II	67	[Not Available]	2006	Left	No	No	Current Reformed Smoker, Duration Not Specified	Current Reformed Smoker, Duration Not Specified	---	---	---	0.293267	0	0	0	55.8079	3.2446	74.6269	71.0578	0.6489	0	157.69	CC-e.2	no	---	---
KIRC	TCGA-CZ-5454-01	yes	yes	yes	yes	yes	yes	5	5	1	2	6	7	7	Dead	23.7207	MALE	WHITE	T2	N0	[Not Available]	M1	Stage IV	63	NOT HISPANIC OR LATINO	2006	Right	No	No	[Not Available]	[Not Available]	---	---	---	0.298242	0	0	0	61.9131	44.0141	199.237	238.263	5.2817	28.7559	265.845	CC-e.2	no	---	---
KIRC	TCGA-CZ-5455-01	yes	yes	yes	yes	yes	yes	5	5	1	2	3	4	7	Dead	18.4312	MALE	WHITE	T3b	NX	[Not Available]	M1	Stage IV	63	NOT HISPANIC OR LATINO	2006	Right	No	No	[Unknown]	[Unknown]	---	---	---	0.329612	0	0.9317	0.2329	185.651	195.201	346.378	276.963	79.1987	352.201	65.6883	CC-e.2	no	---	---
KIRC	TCGA-CZ-5456-01	yes	yes	yes	yes	yes	yes	5	5	2	4	4	1	5	Alive	79.5729	MALE	WHITE	T2	N0	[Not Available]	M0	Stage II	57	[Not Available]	2006	Left	No	No	[Unknown]	[Unknown]	---	---	---	0.371102	0	0	0	25.0597	45.7438	212.013	93.8743	9.5465	37.7884	81.9411	CC-e.3	no	---	---
KIRC	TCGA-CZ-5457-01	yes	yes	yes	yes	yes	yes	5	5	1	1	3	6	7	Alive	90.4805	MALE	WHITE	T3a	NX	[Not Available]	M0	Stage III	62	NOT HISPANIC OR LATINO	2006	Right	No	No	[Unknown]	[Unknown]	---	---	---	0.358701	0.5899	0.8848	0.2949	65.1806	47.4845	161.329	112.37	8.2582	50.4338	37.4567	CC-e.2	no	---	---
KIRC	TCGA-CZ-5458-01	yes	yes	yes	yes	yes	yes	5	5	1	1	4	4	7	Alive	91.6304	MALE	WHITE	T3a	NX	[Not Available]	M0	Stage III	43	[Not Available]	2006	Right	No	No	[Unknown]	[Unknown]	---	---	---	0.291513	0	0	0	28.7977	77.1138	221.742	106.552	57.9154	20.1584	251.82	CC-e.2	no	---	---
KIRC	TCGA-CZ-5459-01	yes	yes	yes	yes	yes	yes	5	5	3	1	1	6	6	Alive	55.2936	MALE	WHITE	T3b	NX	[Not Available]	M0	Stage III	63	[Not Available]	2006	Right	No	No	[Not Available]	[Not Available]	---	---	---	0.289863	0	0	0.485	31.039	80.9924	161.015	66.4428	28.1291	71.2927	123.186	CC-e.2	no	---	---
KIRC	TCGA-CZ-5460-01	yes	yes	yes	yes	yes	yes	5	5	1	2	1	4	7	Alive	94.3901	MALE	WHITE	T3b	NX	[Not Available]	M1	Stage IV	55	NOT HISPANIC OR LATINO	2006	Right	No	No	[Unknown]	[Unknown]	---	---	---	0.314142	0	0	0.6983	144.902	184.008	375.698	67.0391	102.654	166.899	263.268	CC-e.1	no	---	---
KIRC	TCGA-CZ-5461-01	yes	yes	yes	yes	yes	yes	5	5	2	1	3	2	5	Dead	10.8419	MALE	WHITE	T1b	NX	[Not Available]	M1	Stage IV	52	NOT HISPANIC OR LATINO	2006	Right	No	No	[Not Available]	[Not Available]	---	---	---	0.359673	0	0	0	39.6903	41.0133	186.809	99.4903	37.5735	44.4531	160.878	CC-e.1	no	---	---
KIRC	TCGA-CZ-5462-01	yes	yes	yes	yes	yes	yes	5	5	2	4	1	6	5	Dead	10.2177	MALE	WHITE	T1b	NX	[Not Available]	M1	Stage IV	83	[Not Available]	2007	Right	No	No	[Unknown]	[Unknown]	---	---	---	0.322467	0	0	0	76.6412	16.4885	158.779	95.2672	28.3969	13.7405	85.8015	CC-e.3	no	---	---
KIRC	TCGA-CZ-5463-01	yes	yes	yes	yes	yes	yes	5	5	1	1	1	6	7	Alive	21.7495	MALE	WHITE	T2	NX	[Not Available]	M0	Stage II	76	[Not Available]	2007	Left	No	No	[Unknown]	[Unknown]	---	---	---	0.294528	0	0	0.4346	88.8841	37.8138	110.833	116.266	14.1258	91.9265	39.987	CC-e.2	no	---	---
KIRC	TCGA-CZ-5464-01	yes	yes	yes	yes	yes	yes	5	5	1	4	4	1	7	Alive	69.9138	MALE	WHITE	T3b	NX	[Not Available]	M1	Stage IV	69	[Not Available]	2007	Left	No	No	[Unknown]	[Unknown]	---	---	---	0.304632	0	0	0	40.932	146.096	440.176	147.04	62.9723	204.975	180.731	CC-e.3	no	---	---
KIRC	TCGA-CZ-5465-01	yes	yes	yes	yes	yes	yes	5	5	1	1	3	4	7	Dead	84.2382	FEMALE	[Not Available]	T3b	NX	[Not Available]	M0	Stage III	76	[Not Available]	2007	Left	No	No	Lifelong Non-smoker	Lifelong Non-smoker	---	---	---	0.327773	0	0	0.5096	143.449	9.6821	71.8517	47.3916	5.8602	4.8411	101.408	CC-e.1	no	---	---
KIRC	TCGA-CZ-5466-01	yes	yes	yes	yes	yes	yes	5	4	2	2	1	1	4	Alive	22.5051	MALE	[Not Available]	T3a	NX	[Not Available]	M0	Stage III	67	[Not Available]	2007	Right	No	No	[Unknown]	[Unknown]	---	---	---	0.329412	0	0.5038	0	37.2796	137.028	424.685	127.456	35.7683	85.1385	112.343	CC-e.1	no	---	---
KIRC	TCGA-CZ-5467-01	yes	yes	yes	yes	yes	yes	5	5	3	1	3	4	6	Dead	2.39836	FEMALE	WHITE	T3a	N0	[Not Available]	M0	Stage III	86	NOT HISPANIC OR LATINO	2007	Right	No	No	Lifelong Non-smoker	Lifelong Non-smoker	---	---	---	0.29056	0	0	0	23.2964	22.9636	107.829	59.5723	5.9905	10.317	339.13	CC-e.2	no	---	---
KIRC	TCGA-CZ-5468-01	yes	yes	yes	yes	yes	yes	5	4	2	4	4	1	5	Dead	1.9384	MALE	WHITE	T3b	NX	[Not Available]	M1	Stage IV	84	NOT HISPANIC OR LATINO	2007	Left	No	No	[Not Available]	[Not Available]	---	---	---	0.345354	0	0	0	61.9312	34.9067	90.8325	249.226	23.2711	72.8161	191.799	CC-e.3	no	---	---
KIRC	TCGA-CZ-5469-01	yes	yes	yes	yes	yes	yes	5	5	2	4	4	1	5	Dead	31.0801	MALE	WHITE	T2	N0	[Not Available]	M0	Stage II	41	NOT HISPANIC OR LATINO	2007	Left	No	No	Lifelong Non-smoker	Lifelong Non-smoker	---	---	---	0.334517	0	0	0	5.146	55.3195	81.0495	40.3103	12.865	12.865	214.846	CC-e.3	yes	---	---
KIRC	TCGA-CZ-5470-01	yes	yes	yes	yes	yes	yes	5	5	2	2	1	1	5	Alive	12.6817	FEMALE	[Not Available]	T2	N0	[Not Available]	M0	Stage II	72	[Not Available]	2008	Left	No	No	[Not Available]	[Not Available]	---	---	---	0.358255	0.9674	0	0.3225	85.4574	124.478	347.634	106.741	51.2744	99.3241	127.38	CC-e.1	no	---	---
KIRC	TCGA-CZ-5982-01	yes	yes	yes	yes	yes	yes	5	5	1	1	3	2	7	Alive	80.1314	FEMALE	WHITE	T1a	NX	[Not Available]	M0	Stage I	59	[Not Available]	2005	Left	No	No	[Unknown]	[Unknown]	---	---	---	0.329896	0	0	0.3435	45.0017	13.3975	68.0179	47.0629	7.5575	12.3669	115.768	CC-e.2	no	---	---
KIRC	TCGA-CZ-5984-01	yes	yes	yes	yes	yes	yes	5	5	1	4	4	4	7	Alive	67.9097	MALE	WHITE	T1b	N0	[Not Available]	M0	Stage I	51	[Not Available]	2005	Left	No	No	[Unknown]	[Unknown]	---	---	---	0.310249	0	0	0.3302	28.3946	31.0359	215.6	47.5444	35.9884	42.922	109.616	CC-e.3	no	---	---
KIRC	TCGA-CZ-5985-01	yes	yes	yes	yes	yes	yes	5	5	2	2	4	4	5	Alive	65.6099	MALE	WHITE	T2	N0	[Not Available]	M0	Stage II	58	NOT HISPANIC OR LATINO	2006	Right	No	No	[Unknown]	[Unknown]	---	---	---	0.336528	0	0	0.3304	65.7471	60.7913	202.197	164.203	33.3691	82.2665	42.62	CC-e.1	no	---	---
KIRC	TCGA-CZ-5986-01	yes	yes	yes	yes	yes	yes	5	5	3	1	3	4	6	Alive	12.2546	MALE	WHITE	T1	N0	[Not Available]	M0	Stage I	61	[Not Available]	2006	Left	No	No	[Not Available]	[Not Available]	---	---	---	0.313428	0	0	0	130.876	2.1368	107.906	75.8547	11.7521	8.547	16.0256	CC-e.2	no	---	---
KIRC	TCGA-CZ-5987-01	yes	yes	yes	yes	yes	yes	5	5	2	2	1	1	5	Dead	14.6201	MALE	WHITE	T3b	NX	[Not Available]	M1	Stage IV	60	NOT HISPANIC OR LATINO	2006	Right	No	No	Lifelong Non-smoker	Lifelong Non-smoker	---	---	---	0.331551	0	0	5.4907	17.1585	106.383	197.666	27.4537	182.567	111.187	52.8483	CC-e.1	no	---	---
KIRC	TCGA-CZ-5988-01	yes	yes	yes	yes	yes	yes	5	5	3	3	3	6	6	Alive	22.768	MALE	WHITE	T1b	N0	[Not Available]	M0	Stage I	38	[Not Available]	2006	Right	No	No	[Not Available]	[Not Available]	---	---	---	0.306813	0	0	0	35.446	14.0659	158.1	93.96	9.0022	49.5118	3.9384	CC-e.2	no	---	---
KIRC	TCGA-CZ-5989-01	yes	yes	yes	yes	yes	yes	5	5	3	1	3	4	6	Alive	62.5873	MALE	WHITE	T2	N0	[Not Available]	M0	Stage II	60	NOT HISPANIC OR LATINO	2006	Right	No	No	[Unknown]	[Unknown]	---	---	---	0.307057	0	0	0	55.8539	1.6112	104.189	256.176	23.0934	168.636	0	CC-e.2	no	---	---
KIRC	TCGA-DV-5565-01	yes	yes	yes	yes	yes	yes	5	5	1	1	6	4	7	Alive	43.6632	MALE	WHITE	T1a	NX	[Not Available]	M0	Stage I	59	NOT HISPANIC OR LATINO	2007	Right	Yes	Yes	[Not Available]	[Not Available]	---	---	---	0.292988	0	0	0	19.3693	28.8178	108.657	62.8322	9.9209	13.2278	404.866	CC-e.1	no	---	---
KIRC	TCGA-DV-5566-01	yes	yes	yes	yes	yes	yes	5	5	3	3	6	2	6	Alive	45.9302	FEMALE	WHITE	T1a	NX	[Not Available]	M0	Stage I	67	NOT HISPANIC OR LATINO	2007	Right	Yes	Yes	[Not Available]	[Not Available]	---	---	---	0.325331	0.5105	0	0	31.1383	30.1174	57.172	42.879	15.3139	14.293	173.558	CC-e.2	no	---	---
KIRC	TCGA-DV-5567-01	yes	yes	yes	yes	yes	yes	5	6	3	3	3	7	6	Alive	65.8398	FEMALE	BLACK OR AFRICAN AMERICAN	T1a	NX	[Not Available]	M0	Stage I	40	NOT HISPANIC OR LATINO	2008	Right	Yes	Yes	[Not Available]	[Not Available]	---	---	---	0.28931	1.601	0	0	17.9315	2.5616	24.976	41.6266	4.8031	1.9212	189.882	mixed	no	---	---
KIRC	TCGA-DV-5568-01	yes	yes	yes	yes	yes	yes	5	5	1	2	4	2	7	Alive	12.1561	MALE	WHITE	T1a	NX	[Not Available]	M0	Stage I	26	NOT HISPANIC OR LATINO	2009	Right	Yes	Yes	[Not Available]	[Not Available]	---	---	---	0.300625	0	0	0	87.5719	117.647	250.774	95.0907	22.1141	64.5732	187.528	CC-e.2	no	---	---
KIRC	TCGA-DV-5569-01	yes	yes	yes	yes	yes	yes	5	5	3	3	1	6	6	Alive	11.6632	FEMALE	WHITE	T1a	NX	[Not Available]	M0	Stage I	29	NOT HISPANIC OR LATINO	2009	Right	Yes	Yes	[Not Available]	[Not Available]	---	---	---	0.312479	0	0.7519	0	81.5789	55.6391	143.985	86.0902	15.7895	46.9925	156.015	CC-e.2	no	---	---
KIRC	TCGA-DV-5573-01	no	yes	yes	yes	yes	yes	5	5	1	2	1	6	7	Alive	37.1253	MALE	WHITE	T1a	NX	[Not Available]	M0	Stage I	41	NOT HISPANIC OR LATINO	2008	Right	Yes	Yes	[Not Available]	[Not Available]	---	---	---	0.303619	0	2.0646	1.2388	35.5115	442.242	598.328	151.956	98.276	286.57	63.5904	CC-e.1	no	---	---
KIRC	TCGA-DV-5574-01	yes	yes	yes	yes	yes	yes	5	5	2	3	4	7	5	Alive	66.2341	MALE	WHITE	T1a	NX	[Not Available]	M0	Stage I	37	NOT HISPANIC OR LATINO	2008	Right	Yes	Yes	[Not Available]	[Not Available]	---	---	---	0.316112	0	0	1.5077	50.5089	51.6397	263.852	220.128	12.0618	21.4851	158.688	CC-e.3	no	---	---
KIRC	TCGA-DV-5575-01	yes	yes	yes	yes	yes	yes	5	5	3	1	5	6	6	Alive	56.8049	FEMALE	WHITE	T1a	NX	[Not Available]	M0	Stage I	52	NOT HISPANIC OR LATINO	2007	Left	No	No	[Not Available]	[Not Available]	---	---	---	0.324521	0	9.9338	0.4139	73.6755	52.5662	185.844	148.593	40.149	88.5762	113.825	CC-e.2	no	---	---
KIRC	TCGA-DV-5576-01	yes	yes	yes	yes	yes	yes	5	6	3	3	3	7	6	Dead	23.885	FEMALE	BLACK OR AFRICAN AMERICAN	T1a	NX	[Not Available]	M0	Stage I	55	NOT HISPANIC OR LATINO	2008	Left	Yes	Yes	[Not Available]	[Not Available]	---	---	---	0.285103	3.3349	0	0.3705	14.4511	1.1116	37.0542	21.4914	2.2233	2.2233	125.984	mixed	no	---	---
KIRC	TCGA-DV-A4VX-01	yes	yes	yes	yes	yes	yes	5	5	2	4	1	1	5	Dead	53.4209	MALE	BLACK OR AFRICAN AMERICAN	T3b	N0	M1	MX	Stage IV	59	NOT HISPANIC OR LATINO	2008	Right	No	---	---	---	---	---	---	0.32432	0	0	0.6275	9.4132	124.882	107.311	20.7091	65.2651	27.6122	47.6938	CC-e.3	yes	---	---
KIRC	TCGA-DV-A4VZ-01	yes	yes	yes	yes	yes	yes	5	3	3	3	3	7	6	Alive	11.9918	MALE	BLACK OR AFRICAN AMERICAN	T1a	NX	MX	MX	Stage I	53	NOT HISPANIC OR LATINO	2007	Right	No	---	---	---	---	---	---	0.264756	0	0	0	40.4355	8.8129	21.7729	5.7024	4.6656	3.6288	355.106	mixed	no	---	---
KIRC	TCGA-DV-A4W0-01	yes	yes	yes	yes	yes	yes	5	5	2	3	3	4	5	Alive	81.1499	MALE	BLACK OR AFRICAN AMERICAN	T1b	NX	M0	MX	Stage I	55	NOT HISPANIC OR LATINO	2008	Left	Yes, History of Synchronous/Bilateral Malignancy	Yes, History of Synchronous and or Bilateral Malignancy	Current smoker	Current smoker	---	---	---	0.30814	0.4647	0	0.4647	19.5167	21.3755	91.5428	48.3271	31.5985	4.6468	198.885	CC-e.1	no	---	---
KIRC	TCGA-EU-5904-01	yes	yes	yes	yes	yes	yes	5	5	3	1	3	6	6	Alive	18.1027	FEMALE	WHITE	T1	NX	[Not Available]	M0	Stage I	47	[Not Available]	2009	Right	No	No	[Unknown]	[Unknown]	---	---	---	0.327173	0	0	0	70.0683	25.8714	123.608	174.991	10.7797	22.6374	260.151	CC-e.2	no	---	---
KIRC	TCGA-EU-5905-01	yes	yes	yes	yes	yes	yes	5	5	1	4	5	6	7	Alive	3.90965	FEMALE	WHITE	T1	NX	[Not Available]	M0	Stage I	67	[Not Available]	2010	Right	No	No	[Unknown]	[Unknown]	---	---	---	0.309387	0	0	0	18.0826	21.2003	101.013	60.4832	4.9883	1.8706	92.2837	CC-e.3	no	---	---
KIRC	TCGA-EU-5906-01	yes	yes	yes	yes	yes	yes	5	5	3	1	3	6	6	Alive	6.76797	MALE	WHITE	T1b	NX	[Not Available]	M0	Stage I	55	NOT HISPANIC OR LATINO	2010	Left	No	No	Lifelong Non-smoker	Lifelong Non-smoker	---	---	---	0.319232	0	0.9478	0	47.6275	16.8236	104.259	81.5118	5.6869	14.2172	171.554	CC-e.2	no	---	---
KIRC	TCGA-EU-5907-01	yes	yes	yes	yes	yes	yes	5	5	1	2	4	4	7	Alive	4.17248	MALE	WHITE	T3a	NX	[Not Available]	M0	Stage III	81	NOT HISPANIC OR LATINO	2010	Right	No	No	Lifelong Non-smoker	Lifelong Non-smoker	---	---	---	0.299654	0	0	0	93.3333	7.1795	26.6667	84.1026	3.0769	8.2051	40	CC-e.1	no	---	---
KIRC	TCGA-G6-A5PC-01	yes	yes	yes	yes	yes	yes	5	5	1	2	4	1	7	Dead	7.95072	FEMALE	BLACK OR AFRICAN AMERICAN	T1b	N0	M1	M1	Stage IV	54	NOT HISPANIC OR LATINO	2012	Left	No	No	Current smoker	Current smoker	---	---	---	0.332164	0	0	5.1442	1.4698	263.09	247.658	22.7816	24.9862	19.842	183.722	CC-e.1	no	---	---
KIRC	TCGA-G6-A8L6-01	yes	yes	yes	yes	yes	yes	5	5	1	2	3	4	7	Dead	10.2834	MALE	BLACK OR AFRICAN AMERICAN	T2a	NX	M1	MX	Stage IV	55	NOT HISPANIC OR LATINO	2013	Left	No	No	Lifelong Non-smoker	Lifelong Non-smoker	---	---	---	0.315064	0	0.6854	2.0562	12.3372	54.1467	239.89	91.8437	16.4496	4.1124	1257.03	CC-e.2	no	---	---
KIRC	TCGA-G6-A8L7-01	yes	yes	yes	yes	yes	yes	5	5	2	4	4	1	5	Alive	70.078	FEMALE	BLACK OR AFRICAN AMERICAN	T1b	N0	MX	MX	Stage I	81	NOT HISPANIC OR LATINO	2008	Right	Yes, History of Prior Malignancy	Yes, History of Prior Malignancy	Current reformed smoker for < or = 15 years	Current reformed smoker for < or = 15 years	---	---	---	0.320434	0	0	2.0367	16.2933	117.108	211.813	19.3483	47.8615	9.165	189.409	CC-e.3	no	---	---
KIRC	TCGA-G6-A8L8-01	yes	yes	yes	yes	yes	yes	5	5	1	2	3	1	7	Dead	35.8439	FEMALE	BLACK OR AFRICAN AMERICAN	T1b	NX	MX	MX	Stage I	62	NOT HISPANIC OR LATINO	2008	Right	No	No	Lifelong Non-smoker	Lifelong Non-smoker	---	---	---	0.327586	0	0	0	20.833	19.9071	142.127	38.4253	18.5182	6.4814	971.279	CC-e.2	no	---	---
KIRC	TCGA-GK-A6C7-01	yes	yes	yes	yes	yes	yes	5	5	3	1	3	6	6	Alive	2.00411	FEMALE	BLACK OR AFRICAN AMERICAN	T1a	NX	[Not Available]	MX	Stage I	76	NOT HISPANIC OR LATINO	2012	Right	No	No	Lifelong Non-smoker	Lifelong Non-smoker	---	---	---	0.341574	0	0	0.3204	21.7879	28.1961	194.169	34.6043	9.9327	19.8654	553.989	CC-e.2	no	---	---
KIRC	TCGA-MM-A563-01	yes	yes	yes	yes	yes	yes	5	5	1	4	3	1	7	Alive	19.4168	MALE	BLACK OR AFRICAN AMERICAN	T3	NX	MX	MX	Stage I	41	NOT HISPANIC OR LATINO	2012	Left	No	No	Current smoker	Current smoker	---	---	---	0.301424	0	0	0	39.196	181.407	320.603	166.834	109.548	63.8191	297.99	CC-e.1	no	---	---
KIRC	TCGA-MM-A564-01	yes	yes	yes	yes	yes	yes	5	5	2	2	3	1	5	Alive	19.9425	MALE	BLACK OR AFRICAN AMERICAN	T2a	NX	MX	MX	Stage II	68	NOT HISPANIC OR LATINO	2012	Right	No	No	Lifelong Non-smoker	Lifelong Non-smoker	---	---	---	0.302481	0	0	0.6285	3.7712	6.2854	238.215	29.5412	11.3136	3.7712	1391.58	CC-e.1	no	---	---
KIRC	TCGA-MW-A4EC-01	yes	yes	yes	yes	yes	yes	5	5	1	1	3	2	7	Alive	16.3614	FEMALE	BLACK OR AFRICAN AMERICAN	T1a	NX	[Not Available]	MX	Stage I	72	HISPANIC OR LATINO	2012	Right	No	No	Lifelong Non-smoker	Lifelong Non-smoker	---	---	---	0.310302	0	0	0	40.5946	12.7114	107.022	54.1261	13.9416	2.0502	253.408	CC-e.2	no	---	---
BLCA	TCGA-2F-A9KO-01	yes	yes	yes	yes	yes	yes	5	6	4	1	4	7	8	Dead	24.115	MALE	WHITE	T3	N1	[Not Applicable]	M0	Stage IV	63	NOT HISPANIC OR LATINO	2008	---	No	No	2	Current Smoker	---	---	Non-Papillary	0.321951	11.0787	15.7434	430.904	84.5481	91.5452	228.571	59.4752	141.108	44.898	109.038	---	---	---	---
BLCA	TCGA-2F-A9KQ-01	yes	yes	yes	yes	yes	yes	5	6	1	1	2	2	1	Alive	94.8172	MALE	WHITE	T3a	N0	[Not Applicable]	M0	Stage III	69	NOT HISPANIC OR LATINO	2007	---	No	No	1	Lifelong Non-Smoker	---	---	Non-Papillary	0.216035	1.3908	260.547	0	2.7816	1.3908	5.5633	5.0997	3.2452	0.4636	33.3797	---	---	---	---
BLCA	TCGA-2F-A9KR-01	yes	yes	yes	yes	yes	yes	5	6	1	1	1	6	1	Dead	104.575	FEMALE	[Not Evaluated]	T3a	N0	[Not Applicable]	M0	Stage III	59	[Not Evaluated]	2000	---	No	No	2	Current Smoker	---	---	Non-Papillary	0.264703	1.4246	148.632	0	11.3967	16.1454	28.017	2.3743	13.771	0.9497	22.7935	---	---	---	---
BLCA	TCGA-2F-A9KT-01	yes	yes	yes	yes	yes	yes	5	6	4	7	5	6	8	Alive	108.879	MALE	WHITE	T2b	N0	[Not Applicable]	M0	Stage II	83	NOT HISPANIC OR LATINO	2006	---	Yes	Yes	2	Current Smoker	---	---	Non-Papillary	0.293093	1401.92	834.935	17.524	2.2612	3.3917	7.3488	6.7835	3.3917	1.1306	28.2646	---	---	---	---
BLCA	TCGA-4Z-AA7M-01	yes	yes	yes	yes	yes	yes	5	6	4	1	5	2	1	Alive	16.2628	MALE	WHITE	T3a	N0	[Not Applicable]	M0	Stage III	65	[Not Evaluated]	2013	---	No	No	2	Current Smoker	---	---	Non-Papillary	0.248492	491.285	87.146	1.0893	10.3486	4.902	58.8235	7.0806	9.8039	1.0893	49.5643	---	---	---	---
BLCA	TCGA-4Z-AA7O-01	yes	yes	yes	yes	yes	yes	5	6	1	1	1	2	1	Alive	16.8214	MALE	BLACK OR AFRICAN AMERICAN	T2a	N0	[Not Applicable]	M0	Stage II	64	[Not Evaluated]	2013	---	No	No	2	Current Smoker	---	---	Papillary	0.235201	0	0	0.665	11.3051	52.5353	78.4705	28.5952	49.2103	11.3051	41.2303	---	---	---	---
BLCA	TCGA-4Z-AA7Q-01	yes	yes	yes	yes	yes	yes	5	6	4	7	4	7	8	Dead	16.7556	MALE	WHITE	T3a	NX	[Not Applicable]	M0	Stage III	79	[Not Evaluated]	2012	---	No	No	4	Current reformed smoker for < or = 15 years	---	---	Non-Papillary	0.307557	192.715	6827.81	0	141.722	168.874	285.43	142.384	224.503	21.1921	181.457	---	---	---	---
BLCA	TCGA-4Z-AA7R-01	yes	yes	yes	yes	yes	yes	5	6	1	5	1	5	2	Dead	17.1499	MALE	BLACK OR AFRICAN AMERICAN	T4b	N0	[Not Applicable]	M0	Stage IV	73	[Not Evaluated]	2010	---	No	No	2	Current Smoker	---	---	Papillary	0.199247	1418.78	66.3106	691.144	3.5603	2.2252	22.6969	11.1259	7.1206	1.7802	30.2626	---	---	---	---
BLCA	TCGA-4Z-AA7S-01	yes	yes	yes	yes	yes	yes	5	6	1	1	1	2	1	Dead	34.9569	MALE	BLACK OR AFRICAN AMERICAN	T4a	N0	[Not Applicable]	M0	Stage III	66	[Not Evaluated]	2010	---	No	No	1	Lifelong Non-Smoker	---	---	Non-Papillary	0.310765	0.4576	0.4576	0	5.0337	2.288	18.3042	2.288	1.8304	0.4576	23.7955	---	---	---	---
BLCA	TCGA-4Z-AA7W-01	yes	yes	yes	yes	yes	yes	5	6	4	7	4	5	8	Alive	27.5975	MALE	WHITE	T2a	N0	[Not Applicable]	M0	Stage II	55	[Not Evaluated]	2012	---	No	No	1	Lifelong Non-Smoker	---	---	Non-Papillary	0.313117	0	1268.23	0	84.5486	613.469	788.465	182.206	880.878	13.7637	254.957	---	---	---	---
BLCA	TCGA-4Z-AA7Y-01	yes	yes	yes	yes	yes	yes	5	6	1	1	1	2	1	Alive	50.0041	MALE	WHITE	T2a	N0	[Not Applicable]	M0	Stage II	60	[Not Evaluated]	2010	---	No	No	2	Current Smoker	---	---	Papillary	0.243403	0	6.8839	0	5.0482	0.9179	2.7536	4.1303	1.8357	1.3768	23.4052	---	---	---	---
BLCA	TCGA-4Z-AA80-01	yes	yes	yes	yes	yes	yes	5	6	1	1	1	5	1	Dead	0.62423	MALE	WHITE	T2a	N0	[Not Applicable]	M0	Stage II	73	[Not Evaluated]	2012	---	No	No	5	Current Reformed Smoker, Duration Not Specified	---	---	Papillary	0.257987	893.462	2170.46	3.3898	20.8232	12.5908	106.053	7.2639	20.8232	2.4213	20.8232	---	---	---	---
BLCA	TCGA-4Z-AA81-01	yes	yes	yes	yes	yes	yes	5	6	4	7	4	5	8	Dead	41.7248	MALE	WHITE	T2b	N0	[Not Applicable]	M0	Stage II	80	[Not Evaluated]	2010	---	No	No	3	Current reformed smoker for > 15 years	---	---	Papillary	0.325777	0	0	0	347.107	54.5455	103.03	74.3802	26.4463	13.7741	30.854	---	---	---	---
BLCA	TCGA-4Z-AA82-01	yes	yes	yes	yes	yes	yes	5	3	4	7	5	2	8	Dead	51.1211	MALE	BLACK OR AFRICAN AMERICAN	T2a	N1	[Not Applicable]	M0	Stage IV	59	[Not Evaluated]	2010	---	No	No	2	Current Smoker	---	---	Non-Papillary	0.294256	0	0.4912	0	27.9961	8.8409	30.943	64.833	15.2259	15.7171	26.5226	---	---	---	---
BLCA	TCGA-4Z-AA83-01	yes	yes	yes	yes	yes	yes	5	6	1	1	1	2	1	Alive	66.4969	MALE	WHITE	T2a	N0	[Not Applicable]	M0	Stage II	52	[Not Evaluated]	2009	---	No	No	4	Current reformed smoker for < or = 15 years	---	---	Papillary	0.289435	0	15.8416	0	52.1452	17.1617	77.8878	11.8812	27.7228	5.9406	112.211	---	---	---	---
BLCA	TCGA-4Z-AA84-01	yes	yes	yes	yes	yes	yes	5	4	4	7	3	1	8	Alive	15.1129	MALE	WHITE	T3a	N2	[Not Applicable]	M1	Stage IV	61	[Not Evaluated]	2008	---	Yes	Yes	2	Current Smoker	---	---	Papillary	0.299773	1755.44	7.8135	0	120.328	6.2508	32.2959	33.8586	13.0225	1.0418	26.566	---	---	---	---
BLCA	TCGA-4Z-AA86-01	yes	yes	yes	yes	yes	yes	5	6	4	7	4	5	8	Dead	10.2177	MALE	BLACK OR AFRICAN AMERICAN	T3a	N1	[Not Applicable]	M0	Stage IV	66	[Not Evaluated]	2009	---	No	No	3	Current reformed smoker for > 15 years	---	---	Non-Papillary	0.337368	0.6696	0	0	168.731	129.896	300.301	445.598	278.206	42.8524	169.735	---	---	---	---
BLCA	TCGA-4Z-AA87-01	yes	yes	yes	yes	yes	yes	5	6	1	5	1	5	2	Alive	47.77	MALE	BLACK OR AFRICAN AMERICAN	T4a	N0	[Not Applicable]	M0	Stage III	72	[Not Evaluated]	2010	---	No	No	1	Lifelong Non-Smoker	---	---	Non-Papillary	0.281107	2408.33	12.6754	0	147.035	43.519	164.358	46.4765	30.8435	6.7602	69.7148	---	---	---	---
BLCA	TCGA-4Z-AA89-01	yes	yes	yes	yes	yes	yes	5	6	1	1	1	2	1	Alive	33.807	MALE	WHITE	T4b	N0	[Not Applicable]	M0	Stage IV	60	[Not Evaluated]	2011	---	Yes	Yes	4	Current reformed smoker for < or = 15 years	---	---	Papillary	0.245841	0	18.9247	0	10.3226	8.6022	11.4695	5.1613	12.043	2.2939	10.8961	---	---	---	---
BLCA	TCGA-5N-A9KI-01	yes	yes	yes	yes	yes	yes	5	6	1	5	3	1	2	Dead	2.49692	FEMALE	WHITE	T4	NX	[Not Applicable]	MX	Stage III	76	NOT HISPANIC OR LATINO	2011	---	No	No	2	Current Smoker	---	---	Non-Papillary	0.298925	0.8686	0.8686	0.4343	17.8067	15.6352	32.139	30.836	20.4126	2.1716	44.2997	---	---	---	---
BLCA	TCGA-BL-A0C8-01	yes	yes	yes	yes	yes	yes	5	6	1	1	2	2	1	Alive	40.0493	MALE	WHITE	T1	NX	[Not Applicable]	M0	Stage I	73	NOT HISPANIC OR LATINO	2009	---	No	No	3	Current reformed smoker for > 15 years	---	---	Non-Papillary	0.341061	2.3337	50.175	0	8.168	1.7503	9.3349	9.9183	1.1669	0	63.5939	---	---	---	---
BLCA	TCGA-BL-A13I-01	yes	yes	yes	yes	yes	yes	5	2	4	5	6	7	8	Dead	7.32649	FEMALE	WHITE	T3	N0	[Not Applicable]	M0	Stage III	57	NOT HISPANIC OR LATINO	2010	---	No	No	2	Current Smoker	---	---	Non-Papillary	0.347434	1038.43	4186.08	216.019	23.4628	57.4434	165.858	238.673	67.5566	9.7087	147.654	---	---	---	---
BLCA	TCGA-BL-A13J-01	yes	yes	yes	yes	yes	yes	5	6	1	5	6	6	2	Dead	2.66119	MALE	WHITE	T4	N2	[Not Applicable]	M0	Stage IV	65	NOT HISPANIC OR LATINO	2010	---	No	No	2	Current Smoker	---	---	Papillary	0.325962	0	0	0	62.4675	6.9408	54.1385	22.9047	25.6811	3.4704	19.4343	---	---	---	---
BLCA	TCGA-BL-A3JM-01	yes	yes	yes	yes	yes	yes	5	2	1	5	4	6	3	Dead	6.73511	MALE	WHITE	T3	N0	[Not Applicable]	M0	Stage III	62	NOT HISPANIC OR LATINO	2010	---	No	No	4	Current reformed smoker for < or = 15 years	---	---	[Not Available]	0.317536	0	9.0343	0	38.6011	68.9891	32.0307	19.9849	281.432	3.8327	22.4488	---	---	---	---
BLCA	TCGA-BT-A0S7-01	yes	yes	yes	yes	yes	yes	5	6	4	5	5	6	8	Dead	6.57084	MALE	WHITE	T4a	N0	[Not Applicable]	MX	Stage III	75	NOT HISPANIC OR LATINO	2007	---	No	No	3	Current reformed smoker for > 15 years	---	---	Non-Papillary	0.275865	644.055	4000.76	51.8293	3.0488	5.3354	26.6768	6.0976	11.4329	2.2866	14.4817	---	---	---	---
BLCA	TCGA-BT-A0YX-01	yes	yes	yes	yes	yes	yes	5	6	4	7	2	2	8	Dead	13.1417	FEMALE	WHITE	T3b	N0	[Not Applicable]	M0	Stage III	70	NOT HISPANIC OR LATINO	2009	---	No	No	1	Lifelong Non-Smoker	---	---	Non-Papillary	0.347962	312.061	17.8475	1.6225	41.1033	55.7058	61.1141	49.2158	102.217	17.8475	33.5316	---	---	---	---
BLCA	TCGA-BT-A20J-01	yes	yes	yes	yes	yes	yes	5	6	4	5	3	5	8	Dead	19.0226	MALE	WHITE	T2b	N0	[Not Applicable]	MX	Stage II	75	NOT HISPANIC OR LATINO	1999	---	No	No	3	Current reformed smoker for > 15 years	---	---	Non-Papillary	0.306501	164.835	8302.81	0	61.0501	81.8071	154.457	136.752	113.553	20.757	106.227	---	---	---	---
BLCA	TCGA-BT-A20N-01	yes	yes	yes	yes	yes	yes	5	6	1	5	4	5	2	Dead	26.1191	MALE	[Not Available]	T3a	N0	[Not Applicable]	MX	Stage III	72	[Not Available]	2003	---	Yes	Yes	2	Current Smoker	---	---	Non-Papillary	0.330211	0	0	0	9.2091	2.7086	8.6674	11.9177	11.3759	3.2503	13.0011	---	---	---	---
BLCA	TCGA-BT-A20O-01	yes	yes	yes	yes	yes	yes	5	6	4	5	4	5	8	Dead	12.1561	MALE	WHITE	T3a	N0	[Not Applicable]	MX	Stage III	75	NOT HISPANIC OR LATINO	2003	---	No	No	[Not Available]	[Not Available]	---	---	Non-Papillary	0.346435	263.431	640.627	277.082	149.159	617.874	556.693	567.817	232.082	454.557	116.294	---	---	---	---
BLCA	TCGA-BT-A20P-01	yes	yes	yes	yes	yes	yes	5	6	1	1	4	5	1	Dead	17.8727	FEMALE	WHITE	T3a	N0	[Not Applicable]	M0	Stage III	81	NOT HISPANIC OR LATINO	2005	---	No	No	1	Lifelong Non-Smoker	---	---	Non-Papillary	0.351228	0	0.8258	0	5.7803	3.3031	9.9092	1.6515	3.3031	0	18.1668	---	---	---	---
BLCA	TCGA-BT-A20Q-01	yes	yes	yes	yes	yes	yes	5	6	1	5	3	5	2	Dead	19.4825	MALE	WHITE	T3b	N2	[Not Applicable]	M0	Stage IV	73	NOT HISPANIC OR LATINO	2006	---	No	No	1	Lifelong Non-Smoker	---	---	Non-Papillary	0.348289	0	0	0	28.222	70.0847	145.814	66.7921	47.5071	39.9812	56.444	---	---	---	---
BLCA	TCGA-BT-A20R-01	yes	yes	yes	yes	yes	yes	5	6	4	5	3	7	8	Dead	5.05955	FEMALE	WHITE	T3b	N1	[Not Applicable]	M0	Stage IV	79	NOT HISPANIC OR LATINO	2006	---	No	No	1	Lifelong Non-Smoker	---	---	Non-Papillary	0.297891	527.525	258.778	0.4335	16.0381	7.3689	26.4413	53.7495	6.0685	16.0381	71.9549	---	---	---	---
BLCA	TCGA-BT-A20T-01	yes	yes	yes	yes	yes	yes	5	6	1	1	3	5	1	Dead	14.883	MALE	WHITE	T3b	N1	[Not Applicable]	M0	Stage IV	63	NOT HISPANIC OR LATINO	2007	---	No	No	3	Current reformed smoker for > 15 years	---	---	Non-Papillary	0.316411	0	702.719	0.8013	12.8204	60.8969	74.5186	46.474	63.3008	24.0383	36.8587	---	---	---	---
BLCA	TCGA-BT-A20U-01	yes	yes	yes	yes	yes	yes	5	3	4	7	3	5	8	Dead	14.9487	FEMALE	WHITE	T3a	N0	[Not Applicable]	M0	Stage III	70	NOT HISPANIC OR LATINO	2008	---	No	No	1	Lifelong Non-Smoker	---	---	Non-Papillary	0.388494	28.7243	611.698	0	12.4037	13.7093	33.2941	21.5432	16.3206	11.098	41.7808	---	---	---	---
BLCA	TCGA-BT-A20V-01	yes	yes	yes	yes	yes	yes	5	6	4	1	4	5	8	Dead	5.05955	FEMALE	BLACK OR AFRICAN AMERICAN	T4a	N2	[Not Applicable]	M0	Stage IV	59	NOT HISPANIC OR LATINO	2008	---	No	No	[Not Available]	[Not Available]	---	---	Non-Papillary	0.340947	0	1654.73	14.2063	416.306	16.0593	43.8542	421.248	18.53	50.6485	27.1773	---	---	---	---
BLCA	TCGA-BT-A20W-01	yes	yes	yes	yes	yes	yes	5	6	1	5	2	7	2	Dead	8.34497	MALE	WHITE	T2b	N0	[Not Applicable]	M0	Stage II	71	NOT HISPANIC OR LATINO	2009	---	No	No	[Not Available]	[Not Available]	---	---	Non-Papillary	0.335187	1.2788	17.9028	1.2788	13.4271	30.0512	122.123	22.3785	94.6292	18.5422	82.4808	---	---	---	---
BLCA	TCGA-BT-A20X-01	yes	yes	yes	yes	yes	yes	5	3	4	7	3	5	8	Dead	8.24641	MALE	WHITE	T4a	N2	[Not Applicable]	M0	Stage IV	56	NOT HISPANIC OR LATINO	2009	---	No	No	[Not Available]	[Not Available]	---	---	Non-Papillary	0.300599	0	5901.7	233.059	25.5938	23.2671	55.4532	37.2273	36.064	14.348	52.3509	---	---	---	---
BLCA	TCGA-BT-A2LA-01	yes	yes	yes	yes	yes	yes	5	6	1	5	1	6	2	Alive	17.1499	MALE	WHITE	T3a	N0	[Not Applicable]	M0	Stage III	54	NOT HISPANIC OR LATINO	2010	---	No	No	3	Current reformed smoker for > 15 years	---	---	Non-Papillary	0.246065	2119.01	3063.18	16.1622	1.1754	2.3509	31.4428	5.5833	4.4079	1.4693	15.2806	---	---	---	---
BLCA	TCGA-BT-A2LB-01	yes	yes	yes	yes	yes	yes	5	6	1	5	3	2	2	Dead	16.1643	FEMALE	WHITE	T3a	N0	[Not Applicable]	M0	Stage III	73	NOT HISPANIC OR LATINO	2010	---	No	No	4	Current reformed smoker for < or = 15 years	---	---	Non-Papillary	0.300855	6.764	75.8277	0	38.0918	39.1598	86.1517	32.7519	89.7116	8.9	56.9598	---	---	---	---
BLCA	TCGA-BT-A2LD-01	yes	yes	yes	yes	yes	yes	5	6	4	5	3	6	8	Dead	20.4682	FEMALE	WHITE	T3a	N1	[Not Applicable]	M0	Stage IV	78	NOT HISPANIC OR LATINO	2011	---	Yes	Yes	1	Lifelong Non-Smoker	---	---	Non-Papillary	0.316764	211.864	7.4776	0	181.456	16.4506	26.9192	145.065	10.4686	2.4925	19.9402	---	---	---	---
BLCA	TCGA-BT-A3PH-01	yes	yes	yes	yes	yes	yes	5	6	1	5	1	5	2	Dead	4.6653	MALE	WHITE	T3b	N2	[Not Applicable]	MX	Stage IV	76	NOT HISPANIC OR LATINO	2010	---	No	No	1	Lifelong Non-Smoker	---	---	Non-Papillary	0.253208	0.6988	1.0482	0	3.4941	4.1929	19.2173	6.6387	2.0964	0	8.7352	---	---	---	---
BLCA	TCGA-BT-A3PJ-01	yes	yes	yes	yes	yes	yes	5	6	4	7	4	5	8	Alive	25.922	MALE	WHITE	T3b	N0	[Not Applicable]	M0	Stage III	76	NOT HISPANIC OR LATINO	2011	---	No	No	1	Lifelong Non-Smoker	---	---	Papillary	0.306755	9.2474	7.6531	13.7117	336.416	33.1633	76.5306	334.821	228.954	31.5689	86.0969	---	---	---	---
BLCA	TCGA-BT-A3PK-01	yes	yes	yes	yes	yes	yes	5	6	4	7	4	6	8	Dead	9.95483	MALE	WHITE	T2b	N0	[Not Applicable]	MX	Stage II	80	NOT HISPANIC OR LATINO	2011	---	Yes	Yes	1	Lifelong Non-Smoker	---	---	Papillary	0.311845	51.1963	5903.52	13.6352	125.804	25.984	87.2138	101.878	57.628	25.2122	131.207	---	---	---	---
BLCA	TCGA-BT-A42B-01	yes	yes	yes	no	yes	yes	4	6	1	---	6	7	2	Dead	17.5441	MALE	WHITE	T3a	N1	[Not Applicable]	MX	Stage IV	59	NOT HISPANIC OR LATINO	2011	---	No	No	2	Current Smoker	---	---	Papillary	0.353304	NA	NA	NA	NA	NA	NA	NA	NA	NA	NA	---	---	---	---
BLCA	TCGA-BT-A42C-01	yes	yes	yes	yes	yes	yes	5	6	1	1	4	2	1	Alive	28.6817	MALE	WHITE	[Not Available]	N0	[Not Applicable]	M0	Stage II	64	NOT HISPANIC OR LATINO	2011	---	Yes	Yes	2	Current Smoker	---	---	Papillary	0.290502	0.3239	729.01	0	6.8011	1.6193	56.0279	2.5909	14.8976	1.2954	18.1362	---	---	---	---
BLCA	TCGA-BT-A42E-01	yes	yes	yes	yes	yes	yes	5	6	4	7	4	5	8	Alive	36.4025	MALE	WHITE	T3a	N0	[Not Applicable]	M0	Stage III	74	NOT HISPANIC OR LATINO	2012	---	No	No	5	Current Reformed Smoker, Duration Not Specified	---	---	Non-Papillary	0.342814	0	3.1097	0	65.7486	104.842	306.086	112.839	261.661	31.9858	159.929	---	---	---	---
BLCA	TCGA-C4-A0EZ-01	yes	yes	yes	yes	yes	yes	5	6	1	5	1	7	2	Dead	8.9692	FEMALE	[Not Available]	T3a	N1	[Not Applicable]	M1	Stage IV	69	[Not Available]	2006	---	Yes	Yes	2	Current Smoker	---	---	Non-Papillary	0.312219	1128.59	1.1014	0	1.1014	2.9371	15.4199	13.9514	6.6085	1.1014	45.8926	---	---	---	---
BLCA	TCGA-C4-A0F0-01	yes	yes	yes	yes	yes	yes	5	4	4	7	4	7	8	Alive	1.9384	MALE	[Not Available]	T2b	N0	[Not Applicable]	M0	Stage II	60	[Not Available]	2007	---	No	No	2	Current Smoker	---	---	Non-Papillary	0.29488	0	90.9157	0	71.6708	7.2998	39.8171	142.678	27.872	2.6545	35.1718	---	---	---	---
BLCA	TCGA-C4-A0F1-01	yes	no	yes	yes	yes	yes	4	---	4	7	4	2	8	Alive	2.92402	MALE	[Not Available]	T3b	N0	[Not Applicable]	M0	Stage III	71	[Not Available]	2006	---	No	No	2	Current Smoker	---	---	Non-Papillary	0.242311	523.114	10358.3	331.77	45.5581	6.4317	27.8708	21.9751	24.119	5.8958	32.1586	---	---	---	---
BLCA	TCGA-C4-A0F6-01	yes	yes	yes	yes	yes	yes	5	6	1	5	4	5	2	Alive	22.9979	FEMALE	[Not Available]	T3b	N0	[Not Applicable]	M0	Stage III	82	[Not Available]	2008	---	No	No	2	Current Smoker	---	---	Non-Papillary	0.316069	12.5023	0	2.2063	8.8252	5.8834	27.9463	6.6189	9.5606	8.0897	12.5023	---	---	---	---
BLCA	TCGA-C4-A0F7-01	yes	no	yes	yes	yes	yes	4	---	1	5	3	6	2	Dead	2.03696	MALE	[Not Available]	T4b	N2	[Not Applicable]	M0	Stage IV	77	[Not Available]	2008	---	Yes	Yes	1	Lifelong Non-Smoker	---	---	Non-Papillary	0.310637	0	0	0	21.5507	3.4356	9.3699	12.1808	9.0575	9.3699	18.4274	---	---	---	---
BLCA	TCGA-CF-A1HR-01	yes	yes	yes	yes	yes	yes	5	2	4	5	5	2	8	Alive	12.7803	MALE	ASIAN	T3	N0	[Not Applicable]	M0	Stage III	62	NOT HISPANIC OR LATINO	2010	---	No	No	1	Lifelong Non-Smoker	---	---	Non-Papillary	0.304277	0	212.002	0	7.8519	13.4605	83.0062	27.4818	14.5822	1.6826	26.9209	---	---	---	---
BLCA	TCGA-CF-A1HS-01	yes	yes	yes	yes	yes	yes	5	6	4	7	4	5	8	Alive	12.5503	FEMALE	ASIAN	T3	N0	[Not Applicable]	M0	Stage III	75	NOT HISPANIC OR LATINO	2010	---	No	No	1	Lifelong Non-Smoker	---	---	Non-Papillary	0.353709	0	0	0	75.3138	7.7705	28.0932	66.3479	33.4728	38.2546	20.3228	---	---	---	---
BLCA	TCGA-CF-A27C-01	yes	yes	yes	yes	yes	yes	5	6	1	1	1	2	1	Alive	13.963	MALE	ASIAN	T3	N0	[Not Applicable]	M0	Stage III	52	NOT HISPANIC OR LATINO	2011	---	No	No	1	Lifelong Non-Smoker	---	---	Papillary	0.23982	0	1.9391	0	16.6764	2.3269	15.9007	0.7756	3.4904	1.1635	7.7564	---	---	---	---
BLCA	TCGA-CF-A3MF-01	yes	yes	yes	yes	yes	yes	5	6	1	1	1	2	1	Alive	12.5832	MALE	ASIAN	T3	N0	[Not Applicable]	M0	Stage III	34	NOT HISPANIC OR LATINO	2011	---	No	No	1	Lifelong Non-Smoker	---	---	Papillary	0.240932	0	4.2384	0	15.894	3.1788	11.6556	1.0596	5.298	2.1192	168.477	---	---	---	---
BLCA	TCGA-CF-A3MG-01	yes	yes	yes	yes	yes	yes	5	6	1	1	1	5	1	Alive	12.1232	MALE	ASIAN	T2	N0	[Not Applicable]	M0	Stage II	48	NOT HISPANIC OR LATINO	2011	---	No	No	1	Lifelong Non-Smoker	---	---	Papillary	0.217973	0	2.3697	0	4.7393	0	8.5308	0	1.8957	0.4739	7.5829	---	---	---	---
BLCA	TCGA-CF-A3MH-01	yes	yes	yes	yes	yes	yes	5	6	1	1	1	2	1	Alive	13.076	MALE	ASIAN	T2	N0	[Not Applicable]	M0	Stage II	75	NOT HISPANIC OR LATINO	2011	---	No	No	2	Current Smoker	---	---	Papillary	0.231187	0	0	0	1.2053	0.4018	5.223	2.0088	5.223	0	20.8919	---	---	---	---
BLCA	TCGA-CF-A3MI-01	yes	yes	yes	yes	yes	yes	5	6	1	1	1	2	1	Alive	12.1561	MALE	ASIAN	T2	N0	[Not Applicable]	M0	Stage II	62	NOT HISPANIC OR LATINO	2011	---	No	No	2	Current Smoker	---	---	Papillary	0.229818	0	0	0	2.8134	8.4403	42.9049	9.847	11.9571	2.1101	71.7426	---	---	---	---
BLCA	TCGA-CF-A47S-01	yes	yes	yes	yes	yes	yes	5	4	1	1	2	2	1	Alive	10.9405	MALE	ASIAN	T2	N0	[Not Applicable]	M0	Stage II	41	NOT HISPANIC OR LATINO	2011	---	No	No	1	Lifelong Non-Smoker	---	---	Papillary	0.272327	0.2548	0	0	11.213	13.7615	26.5036	4.0775	15.8002	2.8033	76.7074	---	---	---	---
BLCA	TCGA-CF-A47T-01	yes	yes	yes	yes	yes	yes	5	6	1	1	1	2	1	Dead	12.6489	FEMALE	ASIAN	T2	N0	[Not Applicable]	M0	Stage II	58	NOT HISPANIC OR LATINO	2011	---	No	No	1	Lifelong Non-Smoker	---	---	Papillary	0.226581	5.4381	0	0	0.6042	1.2085	13.8973	1.2085	3.6254	0	51.3595	---	---	---	---
BLCA	TCGA-CF-A47V-01	yes	yes	yes	yes	yes	yes	5	6	1	1	1	2	1	Alive	12.4517	MALE	ASIAN	T2	N0	[Not Applicable]	M0	Stage II	52	NOT HISPANIC OR LATINO	2012	---	No	No	1	Lifelong Non-Smoker	---	---	Papillary	0.312489	0	0	0	10.6809	7.7679	22.3328	11.1664	16.0214	2.4275	87.3892	---	---	---	---
BLCA	TCGA-CF-A47W-01	yes	yes	yes	yes	yes	yes	5	3	1	1	1	2	1	Alive	12.0903	MALE	ASIAN	T2	N0	[Not Applicable]	M0	Stage II	42	NOT HISPANIC OR LATINO	2012	---	No	No	2	Current Smoker	---	---	Papillary	0.249305	0	0	0	3.3019	0.9434	33.4906	0.9434	0	0.4717	47.1698	---	---	---	---
BLCA	TCGA-CF-A47Y-01	yes	yes	yes	yes	yes	yes	5	5	1	1	1	2	1	Alive	12.2546	MALE	ASIAN	T2	N0	[Not Applicable]	M0	Stage II	55	NOT HISPANIC OR LATINO	2012	---	No	No	1	Lifelong Non-Smoker	---	---	Papillary	0.255902	0	0	0	4.0161	6.311	15.4905	2.8686	3.4423	0.5737	29.2599	---	---	---	---
BLCA	TCGA-CF-A5U8-01	yes	yes	yes	yes	yes	yes	5	6	1	1	1	2	1	Alive	13.1088	MALE	ASIAN	T2	N0	[Not Applicable]	M0	Stage II	59	NOT HISPANIC OR LATINO	2012	---	No	No	1	Lifelong Non-Smoker	---	---	Papillary	0.23227	0	2.1142	0	1.5856	0	12.1564	1.5856	0.5285	0	21.1416	---	---	---	---
BLCA	TCGA-CF-A5UA-01	yes	yes	yes	yes	yes	yes	5	6	1	1	1	2	1	Alive	11.9918	MALE	ASIAN	T2	N0	[Not Applicable]	M0	Stage II	67	NOT HISPANIC OR LATINO	2012	---	No	No	4	Current reformed smoker for < or = 15 years	---	---	Papillary	0.312361	0	0	0	0.497	3.4791	16.4016	1.9881	7.4553	0.497	40.2584	---	---	---	---
BLCA	TCGA-CF-A8HX-01	yes	yes	yes	yes	yes	yes	5	6	1	1	1	2	1	Alive	11.3347	FEMALE	ASIAN	T2	N0	[Not Applicable]	M0	Stage II	55	NOT HISPANIC OR LATINO	2013	---	No	No	1	Lifelong Non-Smoker	---	---	Papillary	0.246033	0	0	0	1.8315	0.6105	9.1575	3.663	9.768	0.6105	32.3565	---	---	---	---
BLCA	TCGA-CF-A8HY-01	yes	yes	yes	yes	yes	yes	5	6	1	1	1	2	1	Alive	11.3347	MALE	ASIAN	T2	N0	[Not Applicable]	M0	Stage II	59	NOT HISPANIC OR LATINO	2013	---	No	No	1	Lifelong Non-Smoker	---	---	Papillary	0.240236	0	205.862	0	0.6817	4.7716	22.4949	4.09	8.8616	1.3633	208.589	---	---	---	---
BLCA	TCGA-CF-A9FF-01	yes	yes	yes	yes	yes	yes	5	6	1	1	1	2	1	Alive	11.8604	MALE	ASIAN	T2	N0	[Not Applicable]	M0	Stage II	52	NOT HISPANIC OR LATINO	2013	---	No	No	1	Lifelong Non-Smoker	---	---	Papillary	0.288319	0	5.7284	0	9.8201	27.8236	81.8342	17.1852	29.4603	3.2734	130.935	---	---	---	---
BLCA	TCGA-CF-A9FH-01	yes	yes	yes	yes	yes	yes	5	6	1	1	1	2	1	Alive	0	MALE	ASIAN	T2	N0	[Not Applicable]	M0	Stage II	85	NOT HISPANIC OR LATINO	2013	---	No	No	3	Current reformed smoker for > 15 years	---	---	Papillary	0.264759	0	0	0	27.6453	2.3038	9.791	7.4873	0.5759	0	21.3099	---	---	---	---
BLCA	TCGA-CF-A9FL-01	yes	yes	yes	yes	yes	yes	5	6	1	1	1	2	1	Dead	18.5626	MALE	ASIAN	T3b	N0	[Not Applicable]	M0	Stage III	85	NOT HISPANIC OR LATINO	2013	---	Yes	Yes	2	Current Smoker	---	---	Papillary	0.245457	0	264.756	1.1412	5.1354	5.1354	26.818	17.6885	9.1295	0.5706	30.8122	---	---	---	---
BLCA	TCGA-CF-A9FM-01	yes	yes	yes	yes	yes	yes	5	6	1	1	1	2	1	Alive	13.076	MALE	ASIAN	T1	N0	[Not Applicable]	M0	Stage I	50	NOT HISPANIC OR LATINO	2013	---	No	No	2	Current Smoker	---	---	Papillary	0.247732	0	0.464	0	32.0164	10.6721	25.0563	5.1041	30.1604	6.9601	17.6322	---	---	---	---
BLCA	TCGA-CU-A0YN-01	yes	yes	yes	yes	yes	yes	5	6	4	7	4	6	8	Dead	12.9117	MALE	WHITE	T3a	N0	[Not Applicable]	M0	Stage III	60	NOT HISPANIC OR LATINO	2005	---	No	No	2	Current Smoker	---	---	Non-Papillary	0.351283	0	0	0	42.9047	34.9127	108.103	76.9761	99.2698	27.3413	77.8174	---	---	---	---
BLCA	TCGA-CU-A3KJ-01	yes	yes	yes	yes	yes	yes	5	6	1	7	4	5	2	Alive	18.4641	MALE	WHITE	T3b	N0	[Not Applicable]	M0	Stage III	75	NOT HISPANIC OR LATINO	2011	---	Yes	Yes	3	Current reformed smoker for > 15 years	---	---	Non-Papillary	0.244311	0	3494.78	0	41.7982	13.7457	56.1049	40.115	79.1079	21.8809	30.5772	---	---	---	---
BLCA	TCGA-CU-A3QU-01	yes	yes	yes	yes	yes	yes	5	6	1	1	1	2	1	Alive	5.19097	MALE	WHITE	T2b	N1	[Not Applicable]	M0	Stage IV	58	NOT HISPANIC OR LATINO	2011	---	No	No	4	Current reformed smoker for < or = 15 years	---	---	Non-Papillary	0.307195	0	0.9534	0.3178	107.421	0.9534	12.7125	2.8603	1.2713	0.3178	15.8907	---	---	---	---
BLCA	TCGA-CU-A3YL-01	yes	yes	yes	yes	yes	yes	5	6	1	1	1	5	1	Alive	29.7659	MALE	WHITE	T4a	N0	[Not Applicable]	M0	Stage III	67	NOT HISPANIC OR LATINO	2011	---	No	No	5	Current Reformed Smoker, Duration Not Specified	---	---	Papillary	0.303987	0	0.9302	0	4.6512	33.4884	41.3953	6.5116	39.0698	5.1163	95.3488	---	---	---	---
BLCA	TCGA-CU-A5W6-01	yes	yes	yes	yes	yes	yes	5	6	4	1	2	5	8	Dead	1.83984	MALE	WHITE	T4a	N0	[Not Applicable]	M0	Stage III	70	NOT HISPANIC OR LATINO	2012	---	No	No	2	Current Smoker	---	---	Non-Papillary	0.299799	0	32.5419	0	12.3265	9.3681	37.9655	17.7501	16.764	0	45.8544	---	---	---	---
BLCA	TCGA-CU-A72E-01	yes	yes	yes	yes	yes	yes	5	6	1	7	3	5	2	Dead	13.5688	MALE	WHITE	T3b	N2	[Not Applicable]	M0	Stage IV	76	NOT HISPANIC OR LATINO	2013	---	Yes	Yes	3	Current reformed smoker for > 15 years	---	---	Non-Papillary	0.245327	0.822	511.303	4.5212	5.3432	6.9873	41.5125	16.8516	9.8644	5.3432	30.0041	---	---	---	---
BLCA	TCGA-DK-A1A3-01	yes	yes	yes	yes	yes	yes	5	6	4	5	3	2	8	Dead	21.848	MALE	WHITE	T3	N2	[Not Applicable]	M0	Stage IV	60	NOT HISPANIC OR LATINO	2010	---	No	No	3	Current reformed smoker for > 15 years	---	---	[Not Available]	0.29938	125.084	1.6175	0	16.1747	37.7409	60.3855	68.4728	36.1235	5.9307	56.6114	---	---	---	---
BLCA	TCGA-DK-A1A5-01	yes	yes	yes	yes	yes	yes	5	6	1	5	3	2	2	Dead	2.13552	MALE	WHITE	T2b	N0	[Not Applicable]	M0	Stage II	79	NOT HISPANIC OR LATINO	2010	---	Yes	Yes	3	Current reformed smoker for > 15 years	---	---	Non-Papillary	0.303875	0	32.1043	0	40.0509	17.1647	25.1113	65.1621	35.2829	21.9326	34.6472	---	---	---	---
BLCA	TCGA-DK-A1A6-01	yes	yes	yes	yes	yes	yes	5	6	1	5	2	5	2	Alive	66.3655	MALE	WHITE	T2a	N1	[Not Applicable]	M0	Stage IV	53	[Not Available]	2008	---	No	No	4	Current reformed smoker for < or = 15 years	---	---	Non-Papillary	0.356245	0	0	0	67.4138	80.8966	69.0992	49.8862	51.5716	6.7414	38.4259	---	---	---	---
BLCA	TCGA-DK-A1AA-01	yes	yes	yes	yes	yes	yes	5	6	1	1	1	2	1	Alive	18.9897	MALE	WHITE	T3	N0	[Not Applicable]	M0	Stage III	57	NOT HISPANIC OR LATINO	2010	---	Yes	Yes	3	Current reformed smoker for > 15 years	---	---	Papillary	0.213054	0	0.9521	0	6.9819	4.1257	49.8255	7.934	3.491	1.2694	11.1076	---	---	---	---
BLCA	TCGA-DK-A1AB-01	yes	yes	yes	yes	yes	yes	5	5	4	7	3	2	8	Dead	16.6899	FEMALE	WHITE	T4a	N2	[Not Applicable]	M0	Stage IV	74	NOT HISPANIC OR LATINO	2010	---	No	No	3	Current reformed smoker for > 15 years	---	---	Non-Papillary	0.308683	0	0	1.9307	50.8406	41.5091	77.5481	82.3747	40.5438	55.0237	37.6478	---	---	---	---
BLCA	TCGA-DK-A1AC-01	yes	yes	yes	yes	yes	yes	5	4	1	5	2	5	2	Alive	130.793	MALE	WHITE	T3b	N0	[Not Applicable]	M0	Stage III	72	[Not Available]	2000	---	Yes	Yes	4	Current reformed smoker for < or = 15 years	---	---	Non-Papillary	0.301052	1.4001	0	0.7	525.376	77.3539	134.407	53.9027	134.407	33.6017	72.1036	---	---	---	---
BLCA	TCGA-DK-A1AD-01	yes	yes	yes	yes	yes	yes	5	6	1	5	3	2	2	Alive	112.361	MALE	WHITE	T3b	N2	[Not Applicable]	M0	Stage IV	69	[Not Available]	2002	---	No	No	[Not Available]	[Not Available]	---	---	Non-Papillary	0.216605	163.745	4.7809	216.733	4.7809	14.3426	213.147	17.9283	25.8964	4.7809	22.7092	---	---	---	---
BLCA	TCGA-DK-A1AE-01	yes	yes	yes	yes	yes	yes	5	4	1	7	3	5	2	Alive	16.1314	MALE	WHITE	T3	N0	[Not Applicable]	M0	Stage III	84	NOT HISPANIC OR LATINO	2010	---	No	No	3	Current reformed smoker for > 15 years	---	---	Non-Papillary	0.253037	0	68.2641	0	28.4202	10.5879	93.6194	18.3895	29.8133	12.8169	13.9315	---	---	---	---
BLCA	TCGA-DK-A1AF-01	yes	yes	yes	yes	yes	yes	5	6	4	5	5	7	8	Alive	17.6099	FEMALE	WHITE	T3	N2	[Not Applicable]	M0	Stage IV	84	NOT HISPANIC OR LATINO	2010	---	No	No	1	Lifelong Non-Smoker	---	---	Non-Papillary	0.330183	0.3135	0	0	59.2523	75.241	149.855	104.71	80.2571	31.9774	92.4837	---	---	---	---
BLCA	TCGA-DK-A1AG-01	yes	yes	yes	yes	yes	yes	5	6	1	1	1	2	1	Alive	15.6057	MALE	WHITE	T3	N0	[Not Applicable]	M0	Stage III	65	NOT HISPANIC OR LATINO	2010	---	No	No	1	Lifelong Non-Smoker	---	---	Papillary	0.255433	0	41.5632	0	2.9425	21.7011	34.2069	3.6782	12.1379	2.5747	15.8161	---	---	---	---
BLCA	TCGA-DK-A2HX-01	yes	yes	yes	yes	yes	yes	5	6	4	5	5	7	8	Dead	46.653	FEMALE	WHITE	T3	N2	[Not Applicable]	M0	Stage IV	80	NOT HISPANIC OR LATINO	2010	---	Yes	Yes	3	Current reformed smoker for > 15 years	---	---	Non-Papillary	0.351555	0.3324	0	0	9.9734	8.6436	33.5771	37.234	16.2899	3.6569	53.5239	---	---	---	---
BLCA	TCGA-DK-A2I1-01	yes	yes	yes	yes	yes	yes	5	6	4	5	3	5	8	Alive	17.9384	FEMALE	WHITE	T2b	N0	[Not Applicable]	M0	Stage II	73	NOT HISPANIC OR LATINO	2010	---	No	No	1	Lifelong Non-Smoker	---	---	Papillary	0.278006	0	0	0	6.7492	49.9438	218.673	74.2407	50.3937	16.198	210.574	---	---	---	---
BLCA	TCGA-DK-A2I2-01	yes	yes	yes	yes	yes	yes	5	2	4	7	4	6	8	Dead	7.78645	FEMALE	WHITE	T3	N3	[Not Applicable]	M0	Stage IV	63	NOT HISPANIC OR LATINO	2010	---	No	No	4	Current reformed smoker for < or = 15 years	---	---	Non-Papillary	0.341351	235.669	1886.72	58.6897	55.505	22.748	66.879	164.695	88.717	21.838	130.573	---	---	---	---
BLCA	TCGA-DK-A2I4-01	yes	yes	yes	yes	yes	yes	5	6	4	5	4	5	8	Alive	142.686	MALE	WHITE	T3b	N0	[Not Applicable]	M0	Stage III	79	NOT HISPANIC OR LATINO	2001	---	No	No	3	Current reformed smoker for > 15 years	---	---	Papillary	0.360024	0.3111	0	0.3111	829.302	234.855	596.003	932.265	193.172	72.4784	158.022	---	---	---	---
BLCA	TCGA-DK-A3IK-01	yes	yes	yes	yes	yes	yes	5	6	1	5	3	7	2	Dead	4.79671	MALE	WHITE	T3	N2	[Not Applicable]	M0	Stage IV	87	NOT HISPANIC OR LATINO	2011	---	No	No	1	Lifelong Non-Smoker	---	---	Papillary	0.287755	216.483	30.4362	366.52	7.7162	10.717	68.1599	16.2898	9.0023	6.0015	42.0105	---	---	---	---
BLCA	TCGA-DK-A3IL-01	yes	yes	yes	yes	yes	yes	5	6	1	5	3	2	2	Dead	13.5688	FEMALE	WHITE	T3	N2	[Not Applicable]	M0	Stage IV	79	NOT HISPANIC OR LATINO	2011	---	No	No	3	Current reformed smoker for > 15 years	---	---	Non-Papillary	0.320642	0	0.9916	0	6.4452	7.9326	31.2345	6.4452	7.9326	6.941	20.823	---	---	---	---
BLCA	TCGA-DK-A3IM-01	yes	yes	yes	yes	yes	yes	5	6	1	7	4	6	2	Dead	8.14784	MALE	WHITE	T3	N0	[Not Applicable]	M0	Stage III	76	NOT HISPANIC OR LATINO	2011	---	No	No	3	Current reformed smoker for > 15 years	---	---	Papillary	0.277704	0	6997.26	0	10.2705	2.7388	9.9281	19.5139	8.5587	2.3964	13.6939	---	---	---	---
BLCA	TCGA-DK-A3IN-01	yes	yes	yes	yes	yes	yes	5	6	4	7	4	2	8	Dead	8.21355	MALE	WHITE	T4a	N0	[Not Applicable]	M0	Stage III	72	NOT HISPANIC OR LATINO	2011	---	Yes	Yes	3	Current reformed smoker for > 15 years	---	---	Papillary	0.283392	258.318	314.766	155.888	126.729	50.0935	75.8879	165.981	73.271	25.0467	94.9533	---	---	---	---
BLCA	TCGA-DK-A3IQ-01	yes	yes	yes	yes	yes	yes	5	6	4	5	5	7	8	Dead	17.7084	MALE	WHITE	T3	N0	[Not Applicable]	M0	Stage III	74	NOT HISPANIC OR LATINO	2011	---	Yes	Yes	3	Current reformed smoker for > 15 years	---	---	Papillary	0.303405	0.5128	0.5128	0	6.6667	3.0769	16.9231	46.1538	4.6154	31.7949	103.59	---	---	---	---
BLCA	TCGA-DK-A3IT-01	yes	yes	yes	yes	yes	yes	5	6	4	5	3	7	8	Alive	21.2895	MALE	WHITE	T3	N0	[Not Applicable]	M0	Stage III	62	NOT HISPANIC OR LATINO	2011	---	Yes	Yes	2	Current Smoker	---	---	Non-Papillary	0.305702	0	0	0.3943	2.7603	21.6877	67.0347	17.3502	22.8707	2.3659	37.8549	---	---	---	---
BLCA	TCGA-DK-A3IU-01	yes	yes	yes	yes	yes	yes	5	6	4	5	3	4	8	Dead	23.1951	MALE	WHITE	T2b	N0	[Not Applicable]	M0	Stage II	58	NOT HISPANIC OR LATINO	2011	---	Yes	Yes	4	Current reformed smoker for < or = 15 years	---	---	[Not Available]	0.32984	0	22.701	0.3848	557.137	647.172	491.343	494.421	158.138	96.5756	159.677	---	---	---	---
BLCA	TCGA-DK-A3IV-01	yes	yes	yes	yes	yes	yes	5	6	4	1	1	6	8	Dead	9.65914	MALE	WHITE	[Not Available]	NX	[Not Applicable]	M0	Stage II	60	NOT HISPANIC OR LATINO	2011	---	Yes	Yes	4	Current reformed smoker for < or = 15 years	---	---	Non-Papillary	0.314941	0.5827	0	0	74.2988	57.1081	307.393	34.3814	90.6153	26.2231	143.353	---	---	---	---
BLCA	TCGA-DK-A3WW-01	yes	yes	yes	yes	yes	yes	5	3	4	7	4	6	8	Alive	20.7967	MALE	WHITE	T3	N0	[Not Applicable]	M0	Stage III	57	NOT HISPANIC OR LATINO	2011	---	No	No	1	Lifelong Non-Smoker	---	---	Papillary	0.332249	1.4231	719.639	0	1954.93	126.66	382.827	407.495	324.478	15.6546	77.7989	---	---	---	---
BLCA	TCGA-DK-A3WX-01	yes	yes	yes	yes	yes	yes	5	6	4	7	4	6	8	Dead	10.5462	FEMALE	WHITE	T3	N0	[Not Applicable]	M0	Stage III	67	NOT HISPANIC OR LATINO	2011	---	No	No	3	Current reformed smoker for > 15 years	---	---	Non-Papillary	0.320956	24.1072	57.2036	22.0643	76.4077	59.6552	177.74	103.784	73.5475	33.0964	53.1176	---	---	---	---
BLCA	TCGA-DK-A3WY-01	yes	yes	yes	yes	yes	yes	5	2	4	5	5	7	8	Alive	163.187	FEMALE	WHITE	T3	N0	[Not Applicable]	M0	Stage III	67	NOT HISPANIC OR LATINO	2001	---	No	No	1	Lifelong Non-Smoker	---	---	Non-Papillary	0.334175	586.724	120.771	3.4261	64.6681	1160.6	881.37	236.403	410.707	233.405	353.747	---	---	---	---
BLCA	TCGA-DK-A3X1-01	yes	yes	yes	yes	yes	yes	5	6	4	5	4	5	8	Alive	66.0041	FEMALE	WHITE	T3	N0	[Not Applicable]	M0	Stage III	78	NOT HISPANIC OR LATINO	2009	---	Yes	Yes	3	Current reformed smoker for > 15 years	---	---	Non-Papillary	0.304675	12.9087	3803.56	564.052	9.5412	10.6637	46.5834	15.1536	26.3786	2.245	72.962	---	---	---	---
BLCA	TCGA-DK-A3X2-01	yes	yes	yes	yes	yes	yes	5	4	1	1	1	5	1	Dead	17.9713	MALE	WHITE	T3	N2	[Not Applicable]	M0	Stage IV	85	NOT HISPANIC OR LATINO	2010	---	Yes	Yes	3	Current reformed smoker for > 15 years	---	---	Papillary	0.255315	29.9429	101.806	0	17.2172	2.2457	2.9943	4.4914	1.4971	0	4.8657	---	---	---	---
BLCA	TCGA-DK-A6AW-01	yes	yes	yes	yes	yes	yes	5	3	1	1	1	2	1	Alive	53.2567	MALE	WHITE	T2a	N0	[Not Applicable]	M0	Stage II	70	NOT HISPANIC OR LATINO	2010	---	Yes	Yes	4	Current reformed smoker for < or = 15 years	---	---	Non-Papillary	0.273042	0	0	0	30.4296	16.7064	42.9594	8.3532	11.9332	2.9833	161.694	---	---	---	---
BLCA	TCGA-DK-A6B0-01	yes	yes	yes	yes	yes	yes	5	6	1	1	1	2	1	Alive	76.5503	MALE	WHITE	T2b	N0	[Not Applicable]	M0	Stage II	61	NOT HISPANIC OR LATINO	2007	---	No	No	3	Current reformed smoker for > 15 years	---	---	Papillary	0.245519	0	0	0	3.8596	2.8947	14.956	0.4825	1.9298	0.9649	42.9381	---	---	---	---
BLCA	TCGA-DK-A6B1-01	yes	yes	yes	yes	yes	yes	5	6	1	1	1	2	1	Alive	67.3183	MALE	WHITE	T2a	N0	[Not Applicable]	M0	Stage II	67	NOT HISPANIC OR LATINO	2007	---	Yes	Yes	1	Lifelong Non-Smoker	---	---	Papillary	0.293237	283.044	18.165	265.54	9.5779	1.3211	21.4678	8.5871	9.9082	1.3211	44.5869	---	---	---	---
BLCA	TCGA-DK-A6B2-01	yes	yes	yes	yes	yes	yes	5	6	1	5	5	6	2	Alive	15.6715	MALE	WHITE	T3	N1	[Not Applicable]	M0	Stage IV	70	NOT HISPANIC OR LATINO	2012	---	Yes	Yes	2	Current Smoker	---	---	Non-Papillary	0.30293	336.683	0	0.4188	26.3819	31.8258	135.678	60.7203	45.6449	10.8878	102.596	---	---	---	---
BLCA	TCGA-DK-A6B5-01	yes	yes	yes	yes	yes	yes	5	6	4	7	7	5	8	Alive	50.6612	MALE	WHITE	T4a	N2	[Not Applicable]	M0	Stage IV	45	NOT HISPANIC OR LATINO	2010	---	Yes	Yes	1	Lifelong Non-Smoker	---	---	Non-Papillary	0.258931	0.6762	1286.11	0.3381	19.2714	29.4143	38.5428	28.0619	51.0523	5.7476	52.7428	---	---	---	---
BLCA	TCGA-DK-A6B6-01	yes	yes	yes	yes	yes	yes	5	6	1	1	7	2	1	Alive	36.6324	MALE	WHITE	[Not Available]	NX	[Not Applicable]	MX	Stage II	57	NOT HISPANIC OR LATINO	2011	---	No	No	3	Current reformed smoker for > 15 years	---	---	Papillary	0.338053	0	0	0	31.4689	69.4691	248.189	15.4376	96.188	10.0938	62.344	---	---	---	---
BLCA	TCGA-DK-AA6L-01	yes	yes	yes	yes	yes	yes	5	6	1	7	5	5	1	Dead	38.2094	MALE	WHITE	T3	N1	[Not Applicable]	MX	Stage IV	48	NOT HISPANIC OR LATINO	2010	---	Yes	Yes	2	Current Smoker	---	---	Non-Papillary	0.282293	1.0422	0	0	17.1965	30.2241	37.5195	12.5065	58.3637	16.1542	97.4466	---	---	---	---
BLCA	TCGA-DK-AA6M-01	yes	yes	yes	yes	yes	yes	5	6	4	7	4	7	8	Alive	51.9754	FEMALE	WHITE	T2	N0	[Not Applicable]	M0	Stage II	64	NOT HISPANIC OR LATINO	2010	---	Yes	Yes	[Unknown]	[Unknown]	---	---	Non-Papillary	0.35941	0	0	0.6745	48.562	63.4004	316.328	96.4496	80.2622	9.4426	132.197	---	---	---	---
BLCA	TCGA-DK-AA6P-01	yes	yes	yes	yes	yes	yes	5	6	1	1	1	2	1	Alive	15.0144	FEMALE	WHITE	[Not Available]	N0	[Not Applicable]	M0	Stage II	72	NOT HISPANIC OR LATINO	2013	---	No	No	4	Current reformed smoker for < or = 15 years	---	---	Papillary	0.247049	0.5635	0	440.62	1.1269	0.5635	20.2843	3.3807	8.4518	0.5635	19.7209	---	---	---	---
BLCA	TCGA-DK-AA6Q-01	yes	yes	yes	yes	yes	yes	5	6	4	7	4	5	8	Dead	13.5688	FEMALE	WHITE	T3	N1	[Not Applicable]	M0	Stage IV	61	NOT HISPANIC OR LATINO	2012	---	No	No	1	Lifelong Non-Smoker	---	---	Non-Papillary	0.337154	1.1005	0	0	44.5692	195.334	148.014	57.2247	81.4351	18.1578	39.0669	---	---	---	---
BLCA	TCGA-DK-AA6R-01	yes	yes	yes	yes	yes	yes	5	6	4	7	4	5	8	Alive	165.618	MALE	WHITE	T4	N1	[Not Applicable]	M0	Stage IV	68	NOT HISPANIC OR LATINO	2001	---	Yes	Yes	4	Current reformed smoker for < or = 15 years	---	---	Non-Papillary	0.310759	0	1035.89	7.6309	321.45	16.2156	44.3544	124.001	41.9697	5.7231	36.2466	---	---	---	---
BLCA	TCGA-DK-AA6S-01	yes	yes	yes	yes	yes	yes	5	6	4	7	5	7	8	Alive	165.914	MALE	WHITE	T3b	N0	[Not Applicable]	M0	Stage III	60	NOT HISPANIC OR LATINO	2000	---	Yes	Yes	1	Lifelong Non-Smoker	---	---	Non-Papillary	0.316881	0.622	1.2439	27.9884	29.2324	83.3433	136.21	126.259	117.551	27.3665	132.478	---	---	---	---
BLCA	TCGA-DK-AA74-01	yes	yes	yes	yes	yes	yes	5	6	4	5	5	7	8	Alive	56.115	MALE	WHITE	T3	N0	[Not Applicable]	M0	Stage III	75	NOT HISPANIC OR LATINO	2010	---	Yes	Yes	3	Current reformed smoker for > 15 years	---	---	Non-Papillary	0.308285	0	2233.91	0	41.7044	177.697	365.367	182.23	300.997	25.3853	433.364	---	---	---	---
BLCA	TCGA-DK-AA75-01	yes	yes	yes	yes	yes	yes	5	6	1	1	1	5	1	Dead	11.1704	MALE	WHITE	T3	N0	[Not Applicable]	M0	Stage III	82	NOT HISPANIC OR LATINO	2013	---	No	No	3	Current reformed smoker for > 15 years	---	---	Non-Papillary	0.206253	73.0594	228.31	0.9132	10.0457	0	40.1826	5.4795	1.8265	0	33.79	---	---	---	---
BLCA	TCGA-DK-AA76-01	yes	yes	yes	yes	yes	yes	5	6	1	1	1	6	1	Alive	12.0246	FEMALE	WHITE	[Not Available]	N0	[Not Applicable]	M0	Stage II	64	NOT HISPANIC OR LATINO	2013	---	No	No	4	Current reformed smoker for < or = 15 years	---	---	Papillary	0.231138	6.3202	607.791	239.113	4.2135	0.5267	7.3735	2.1067	0.5267	0	8.9536	---	---	---	---
BLCA	TCGA-DK-AA77-01	yes	yes	yes	yes	yes	yes	5	6	1	1	1	2	1	Alive	20.3039	MALE	WHITE	T2a	N0	[Not Applicable]	M0	Stage II	61	NOT HISPANIC OR LATINO	2013	---	No	No	1	Lifelong Non-Smoker	---	---	Papillary	0.252267	0.4792	3.8333	0.4792	20.1246	65.6445	57.978	16.7705	35.9368	12.4581	13.8955	---	---	---	---
BLCA	TCGA-E5-A2PC-01	yes	yes	yes	yes	yes	yes	5	2	1	7	1	6	3	Alive	43.5647	FEMALE	WHITE	T2b	N1	[Not Applicable]	MX	Stage IV	61	NOT HISPANIC OR LATINO	2008	---	No	No	4	Current reformed smoker for < or = 15 years	---	---	Non-Papillary	0.236258	855.528	2180.59	30.1508	14.7613	47.1106	43.0276	14.1332	46.1683	4.7111	29.8367	---	---	---	---
BLCA	TCGA-E5-A4U1-01	yes	yes	yes	yes	yes	yes	5	6	1	1	1	6	1	Alive	38.8008	MALE	[Unknown]	T2b	N0	[Not Applicable]	M0	Stage II	72	NOT HISPANIC OR LATINO	2011	---	No	No	4	Current reformed smoker for < or = 15 years	---	---	Papillary	0.248994	936.323	429.363	0	2.2991	2.2991	58.6279	4.0235	5.1731	0	17.2435	---	---	---	---
BLCA	TCGA-E7-A3X6-01	yes	yes	yes	yes	yes	yes	5	6	4	7	3	2	8	Dead	29.7002	MALE	WHITE	T2	NX	[Not Applicable]	M0	Stage II	70	NOT HISPANIC OR LATINO	2011	---	No	No	1	Lifelong Non-Smoker	---	---	Papillary	0.274532	0	0.8457	0	38.9006	105.285	115.856	41.0148	49.8943	18.6047	56.6596	---	---	---	---
BLCA	TCGA-E7-A3Y1-01	yes	yes	yes	yes	yes	yes	5	6	1	1	1	2	1	Alive	5.35524	MALE	WHITE	[Not Available]	N0	[Not Applicable]	M0	Stage II	57	NOT HISPANIC OR LATINO	2012	---	No	No	1	Lifelong Non-Smoker	---	---	Papillary	0.250631	0	0	0.5841	5.8411	3.5047	40.8879	5.257	6.4252	0.5841	10.514	---	---	---	---
BLCA	TCGA-E7-A4XJ-01	yes	yes	yes	yes	yes	yes	5	6	1	1	1	2	1	Dead	2.23409	MALE	ASIAN	T2	N0	[Not Applicable]	M0	Stage II	66	NOT HISPANIC OR LATINO	2012	---	No	No	2	Current Smoker	---	---	Non-Papillary	0.339707	0	0	0	0	0.7322	4.3932	8.0542	6.5898	0	21.2338	---	---	---	---
BLCA	TCGA-E7-A519-01	yes	yes	yes	yes	yes	yes	5	6	1	1	1	2	1	Alive	16.6899	MALE	WHITE	T2b	NX	[Not Applicable]	M0	Stage II	72	NOT HISPANIC OR LATINO	2012	---	No	No	2	Current Smoker	---	---	Papillary	0.276958	0	0	0	3.0181	27.163	171.026	27.163	81.4889	1.006	459.759	---	---	---	---
BLCA	TCGA-E7-A541-01	yes	yes	yes	yes	yes	yes	5	6	1	1	1	5	1	Dead	25.5606	MALE	WHITE	T2b	N0	[Not Applicable]	MX	Stage II	66	NOT HISPANIC OR LATINO	2012	---	No	No	[Unknown]	[Unknown]	---	---	Papillary	0.423475	1.9685	0	0	14.2717	161.417	147.638	35.9252	38.3858	4.9213	62.0079	---	---	---	---
BLCA	TCGA-E7-A5KE-01	yes	yes	yes	yes	yes	yes	5	6	1	1	1	2	1	Alive	0.558522	FEMALE	ASIAN	T2a	N0	[Not Applicable]	M0	Stage II	78	NOT HISPANIC OR LATINO	2012	---	No	No	1	Lifelong Non-Smoker	---	---	Non-Papillary	0.246898	0.4219	37.5527	0	5.9072	0.8439	13.0802	0.8439	3.3755	0	10.1266	---	---	---	---
BLCA	TCGA-E7-A5KF-01	yes	yes	yes	yes	yes	yes	5	6	1	1	1	2	1	Alive	0.657084	MALE	ASIAN	T2a	N0	[Not Applicable]	M0	Stage II	67	NOT HISPANIC OR LATINO	2012	---	No	No	2	Current Smoker	---	---	Non-Papillary	0.233553	0	0.3922	0	9.8039	0	7.0588	1.9608	1.1765	0	12.549	---	---	---	---
BLCA	TCGA-E7-A677-01	yes	yes	yes	yes	yes	yes	5	4	1	1	2	2	1	Alive	26.9405	MALE	ASIAN	T2b	N0	[Not Applicable]	M0	Stage II	81	NOT HISPANIC OR LATINO	2012	---	No	No	1	Lifelong Non-Smoker	---	---	Non-Papillary	0.289649	0	214.652	0.2731	70.185	17.478	27.0363	68.8196	33.3174	6.5542	51.8878	---	---	---	---
BLCA	TCGA-E7-A678-01	yes	yes	yes	yes	yes	yes	5	3	1	1	1	2	1	Alive	26.2177	MALE	ASIAN	T3	N0	[Not Applicable]	M0	Stage III	55	NOT HISPANIC OR LATINO	2012	---	No	No	2	Current Smoker	---	---	Non-Papillary	0.218961	0	0.6523	0	4.5662	5.8708	58.0561	2.6093	10.4371	3.2616	14.3509	---	---	---	---
BLCA	TCGA-E7-A6MD-01	yes	yes	yes	yes	yes	yes	5	6	4	5	5	7	8	Alive	4.23819	MALE	WHITE	T4a	N1	[Not Applicable]	M0	Stage IV	66	NOT HISPANIC OR LATINO	2012	---	No	No	[Unknown]	[Unknown]	---	---	Non-Papillary	0.300252	4.0201	36.6834	0	21.1055	62.3116	158.794	25.1256	63.8191	11.5578	109.045	---	---	---	---
BLCA	TCGA-E7-A6ME-01	yes	yes	yes	yes	yes	yes	5	6	1	5	1	7	2	Alive	24.0164	MALE	ASIAN	T2b	NX	[Not Applicable]	M0	Stage II	75	NOT HISPANIC OR LATINO	2013	---	No	No	2	Current Smoker	---	---	Non-Papillary	0.287543	0.993	2.4826	0	14.3992	48.1629	104.27	16.8818	22.8401	3.9722	56.1072	---	---	---	---
BLCA	TCGA-E7-A6MF-01	yes	yes	yes	yes	yes	yes	5	3	4	1	1	2	1	Alive	24.6407	MALE	ASIAN	T2a	NX	[Not Applicable]	M0	Stage II	37	NOT HISPANIC OR LATINO	2013	---	No	No	2	Current Smoker	---	---	Papillary	0.236896	0	0	0	42.2441	20.482	28.1627	2.5602	8.1074	2.1335	2.1335	---	---	---	---
BLCA	TCGA-E7-A7DU-01	yes	yes	yes	yes	yes	yes	5	6	1	1	1	5	1	Alive	0.919918	MALE	WHITE	T3	N0	[Not Applicable]	M0	Stage III	73	NOT HISPANIC OR LATINO	2013	---	Yes	Yes	3	Current reformed smoker for > 15 years	---	---	Papillary	0.211837	0.8826	196.823	0	6.1783	3.5305	29.1262	6.1783	13.2392	1.7652	56.4872	---	---	---	---
BLCA	TCGA-E7-A7DV-01	yes	yes	yes	yes	yes	yes	5	6	4	5	4	6	8	Alive	1.21561	MALE	WHITE	T4	N3	[Not Applicable]	MX	Stage IV	44	NOT HISPANIC OR LATINO	2013	---	Yes	Yes	[Unknown]	[Unknown]	---	---	Papillary	0.285885	21.9457	3.1351	0	64.6615	43.4996	148.917	357.794	38.7969	10.581	141.471	---	---	---	---
BLCA	TCGA-E7-A7PW-01	yes	yes	yes	yes	yes	yes	5	6	1	1	1	5	1	Alive	13.6674	MALE	ASIAN	T3a	NX	[Not Applicable]	M0	Stage III	63	NOT HISPANIC OR LATINO	2013	---	No	No	4	Current reformed smoker for < or = 15 years	---	---	Non-Papillary	0.293068	0	52.2332	0.757	9.084	13.626	42.3921	6.056	13.626	2.271	31.0371	---	---	---	---
BLCA	TCGA-E7-A7XN-01	yes	yes	yes	yes	yes	yes	5	3	4	7	4	6	8	Alive	14.0616	MALE	ASIAN	T3	N0	[Not Applicable]	M0	Stage III	66	NOT HISPANIC OR LATINO	2013	---	No	No	2	Current Smoker	---	---	Non-Papillary	0.330624	19.719	4679.32	0	568.4	232.191	350.012	53.7343	179.936	36.4802	90.7074	---	---	---	---
BLCA	TCGA-E7-A85H-01	yes	yes	yes	yes	yes	yes	5	6	1	5	1	5	2	Alive	12.9446	MALE	ASIAN	T3	N0	[Not Applicable]	M0	Stage III	64	NOT HISPANIC OR LATINO	2013	---	No	No	2	Current Smoker	---	---	Non-Papillary	0.323937	1.5742	0	86.1865	56.6706	48.0126	204.25	33.4514	79.4963	9.8386	62.5738	---	---	---	---
BLCA	TCGA-E7-A8O7-01	yes	yes	yes	yes	yes	yes	5	3	1	1	1	2	1	Alive	15.3101	MALE	ASIAN	T2	N0	[Not Applicable]	M0	Stage II	52	NOT HISPANIC OR LATINO	2013	---	No	No	1	Lifelong Non-Smoker	---	---	Papillary	0.268509	0	0	0	40.6317	15.4468	39.2885	25.1849	18.1331	9.0666	40.6317	---	---	---	---
BLCA	TCGA-E7-A8O8-01	yes	no	yes	yes	yes	yes	4	---	1	1	1	2	1	Alive	0.427105	MALE	ASIAN	T2	N0	[Not Applicable]	M0	Stage II	59	NOT HISPANIC OR LATINO	2013	---	No	No	4	Current reformed smoker for < or = 15 years	---	---	Non-Papillary	0.23228	25.9658	1.2666	0	7.5997	10.7663	28.4991	2.5332	6.3331	1.2666	77.8974	---	---	---	---
BLCA	TCGA-E7-A97P-01	yes	yes	yes	yes	yes	yes	5	6	4	7	4	5	8	Dead	14.3573	MALE	ASIAN	T2	NX	[Not Applicable]	M0	Stage II	73	NOT HISPANIC OR LATINO	2013	---	No	No	1	Lifelong Non-Smoker	---	---	Non-Papillary	0.326329	0	0.481	0.481	228.475	94.7571	259.74	160.173	100.048	43.29	107.263	---	---	---	---
BLCA	TCGA-FD-A3B3-01	yes	yes	yes	yes	yes	yes	5	6	4	7	3	7	8	Dead	32	FEMALE	WHITE	T3	N0	[Not Applicable]	MX	Stage III	74	NOT HISPANIC OR LATINO	2011	---	No	No	3	Current reformed smoker for > 15 years	---	---	Papillary	0.328785	155.354	1219	68.175	273.303	173.152	247.964	277.828	265.158	38.914	104.072	---	---	---	---
BLCA	TCGA-FD-A3B4-01	yes	yes	yes	yes	yes	yes	5	6	4	7	3	7	8	Dead	16.7556	FEMALE	BLACK OR AFRICAN AMERICAN	T4a	N0	[Not Applicable]	MX	Stage III	55	NOT HISPANIC OR LATINO	2011	---	No	No	2	Current Smoker	---	---	Non-Papillary	0.372433	0.9814	0	0	103.697	105.987	143.933	121.689	84.0701	37.946	79.8175	---	---	---	---
BLCA	TCGA-FD-A3B5-01	yes	yes	yes	yes	yes	yes	5	6	1	7	4	5	2	Dead	8.93634	MALE	BLACK OR AFRICAN AMERICAN	T2b	N1	[Not Applicable]	MX	Stage IV	86	NOT HISPANIC OR LATINO	2011	---	No	No	3	Current reformed smoker for > 15 years	---	---	Non-Papillary	0.250567	2207.23	5692.11	335.177	45.7227	2.9499	19.174	45.354	10.6932	7.3746	23.5988	---	---	---	---
BLCA	TCGA-FD-A3B6-01	yes	yes	yes	yes	yes	yes	5	6	4	7	4	7	8	Dead	33.0185	MALE	WHITE	T2b	N0	[Not Applicable]	MX	Stage II	75	NOT HISPANIC OR LATINO	2011	---	Yes	Yes	2	Current Smoker	---	---	Papillary	0.32552	2947.99	2158.5	0	910.914	167.203	211.462	669.567	81.3316	20.0492	58.6344	---	---	---	---
BLCA	TCGA-FD-A3B7-01	yes	yes	yes	yes	yes	yes	5	6	4	7	3	7	8	Dead	4.00821	MALE	BLACK OR AFRICAN AMERICAN	T3a	N0	[Not Applicable]	MX	Stage III	66	NOT HISPANIC OR LATINO	2011	---	No	No	4	Current reformed smoker for < or = 15 years	---	---	Non-Papillary	0.324935	16.5746	1.5785	0	229.282	302.683	259.274	330.702	119.574	131.807	464.483	---	---	---	---
BLCA	TCGA-FD-A3B8-01	yes	yes	yes	yes	yes	yes	5	5	4	5	3	7	8	Alive	12.616	MALE	WHITE	T2b	N0	[Not Applicable]	MX	Stage II	56	HISPANIC OR LATINO	2011	---	No	No	4	Current reformed smoker for < or = 15 years	---	---	Non-Papillary	0.310818	686.853	573.212	59.3244	198.39	191.841	362.495	338.226	307.023	118.649	145.229	---	---	---	---
BLCA	TCGA-FD-A3N5-01	yes	yes	yes	yes	yes	yes	5	6	4	7	4	6	8	Dead	22.5051	MALE	BLACK OR AFRICAN AMERICAN	T2b	N0	[Not Applicable]	MX	Stage II	69	NOT HISPANIC OR LATINO	2011	---	No	No	3	Current reformed smoker for > 15 years	---	---	Non-Papillary	0.330938	0	0.3065	0	191.25	22.0673	40.4567	143.744	68.0408	10.7271	48.1189	---	---	---	---
BLCA	TCGA-FD-A3N6-01	yes	yes	yes	yes	yes	yes	5	4	4	7	4	6	8	Alive	27.9589	FEMALE	BLACK OR AFRICAN AMERICAN	T2b	N0	[Not Applicable]	MX	Stage II	43	NOT HISPANIC OR LATINO	2011	---	No	No	4	Current reformed smoker for < or = 15 years	---	---	Non-Papillary	0.273536	0.6971	2050.19	1.0457	78.7731	50.5403	51.2374	15.6849	57.1628	23.0045	23.0045	---	---	---	---
BLCA	TCGA-FD-A3NA-01	yes	yes	yes	yes	yes	yes	5	6	4	3	4	2	8	Alive	60.616	MALE	WHITE	T2b	N0	[Not Applicable]	MX	Stage II	60	NOT HISPANIC OR LATINO	2009	---	Yes	Yes	3	Current reformed smoker for > 15 years	---	---	Non-Papillary	0.291348	0.6636	20.9025	0	25.2157	32.5149	84.6052	59.3895	51.4267	8.6264	55.0763	---	---	---	---
BLCA	TCGA-FD-A3SJ-01	yes	yes	yes	yes	yes	yes	5	6	4	5	5	7	8	Dead	24.2793	MALE	WHITE	T2b	N2	[Not Applicable]	MX	Stage IV	59	NOT HISPANIC OR LATINO	2010	---	Yes	Yes	2	Current Smoker	---	---	Non-Papillary	0.273738	743.273	0.8995	1.1993	3.2981	8.3952	485.421	13.1924	19.7886	2.9983	47.9724	---	---	---	---
BLCA	TCGA-FD-A3SL-01	yes	yes	yes	yes	yes	yes	5	6	4	5	5	7	8	Dead	23.3922	MALE	WHITE	T4a	N2	[Not Applicable]	M1	Stage IV	60	NOT HISPANIC OR LATINO	2011	---	Yes	Yes	1	Lifelong Non-Smoker	---	---	Non-Papillary	0.312588	0	1.4221	0	24.1763	26.0725	40.2939	70.1588	21.3321	7.5847	118.037	---	---	---	---
BLCA	TCGA-FD-A3SM-01	yes	yes	yes	yes	yes	yes	5	6	4	5	3	2	8	Dead	17.9713	MALE	WHITE	T3a	N2	[Not Applicable]	M1	Stage IV	70	NOT HISPANIC OR LATINO	2011	---	Yes	Yes	3	Current reformed smoker for > 15 years	---	---	Papillary	0.256405	687.193	6676.26	0	8.9913	4.2816	8.135	30.8274	5.9942	1.7126	47.5255	---	---	---	---
BLCA	TCGA-FD-A3SN-01	yes	yes	yes	yes	yes	yes	5	6	1	5	4	2	2	Alive	29.1417	MALE	WHITE	T3b	N0	[Not Applicable]	MX	Stage III	79	HISPANIC OR LATINO	2011	---	No	No	3	Current reformed smoker for > 15 years	---	---	Papillary	0.348888	0	0.4442	0	84.8512	21.7681	40.8707	66.6371	9.3292	2.2212	46.2017	---	---	---	---
BLCA	TCGA-FD-A3SO-01	yes	yes	yes	yes	yes	yes	5	6	4	7	4	7	8	Dead	5.51951	MALE	WHITE	T3a	N1	[Not Applicable]	MX	Stage IV	68	NOT HISPANIC OR LATINO	2012	---	No	No	3	Current reformed smoker for > 15 years	---	---	Non-Papillary	0.349957	1.3263	0	0	106.101	24.7569	55.7029	185.234	43.3245	17.6835	39.7878	---	---	---	---
BLCA	TCGA-FD-A3SP-01	yes	yes	yes	yes	yes	yes	5	6	4	7	5	6	8	Alive	25.7248	MALE	WHITE	T3b	N0	[Not Applicable]	MX	Stage III	60	NOT HISPANIC OR LATINO	2012	---	No	No	4	Current reformed smoker for < or = 15 years	---	---	Non-Papillary	0.314799	134.623	62.5772	39.5224	142.857	74.5163	147.797	404.693	80.28	126.801	247.015	---	---	---	---
BLCA	TCGA-FD-A3SQ-01	yes	yes	yes	yes	yes	yes	5	4	4	5	5	7	8	Dead	46.7515	MALE	WHITE	T3a	N2	[Not Applicable]	MX	Stage IV	62	NOT HISPANIC OR LATINO	2008	---	Yes	Yes	4	Current reformed smoker for < or = 15 years	---	---	Non-Papillary	0.325535	0	0.4217	3.3737	21.9291	21.9291	52.2925	51.8708	29.9417	12.6514	68.7393	---	---	---	---
BLCA	TCGA-FD-A3SR-01	yes	yes	yes	yes	yes	yes	5	6	4	5	3	7	8	Dead	19.7782	MALE	WHITE	T4a	N2	[Not Applicable]	MX	Stage IV	68	NOT HISPANIC OR LATINO	2010	---	Yes	Yes	4	Current reformed smoker for < or = 15 years	---	---	Non-Papillary	0.32237	1.7653	0.4413	0	31.3335	38.8359	204.329	76.3478	35.3053	15.4461	73.2585	---	---	---	---
BLCA	TCGA-FD-A3SS-01	yes	yes	yes	yes	yes	yes	5	6	1	5	2	1	2	Dead	12.846	MALE	WHITE	T4	N3	[Not Applicable]	MX	Stage IV	66	NOT HISPANIC OR LATINO	2012	---	Yes	Yes	4	Current reformed smoker for < or = 15 years	---	---	Non-Papillary	0.328158	0	37.8007	0	60.1375	2.7491	8.5911	55.3265	4.1237	4.811	11.3402	---	---	---	---
BLCA	TCGA-FD-A43N-01	yes	yes	yes	yes	yes	yes	5	6	1	5	1	6	2	Alive	22.9651	MALE	WHITE	T3a	N0	[Not Applicable]	MX	Stage III	76	NOT HISPANIC OR LATINO	2011	---	No	No	2	Current Smoker	---	---	Non-Papillary	0.271588	2.3923	4.386	0	25.1196	14.3541	47.0494	23.9234	42.2648	9.5694	63.3971	---	---	---	---
BLCA	TCGA-FD-A43S-01	no	yes	yes	yes	yes	yes	5	2	4	5	5	7	8	Alive	14.9487	FEMALE	WHITE	T3b	N0	[Not Applicable]	MX	Stage III	71	NOT HISPANIC OR LATINO	2012	---	No	No	2	Current Smoker	---	---	Non-Papillary	0.340163	10.2197	1.022	0	7.1538	192.642	604.497	59.2744	156.873	11.7527	400.613	---	---	---	---
BLCA	TCGA-FD-A43U-01	yes	yes	yes	yes	yes	yes	5	6	4	5	5	7	8	Alive	20.8953	MALE	WHITE	T4a	N2	[Not Applicable]	MX	Stage IV	70	NOT HISPANIC OR LATINO	2012	---	No	No	3	Current reformed smoker for > 15 years	---	---	Non-Papillary	0.331936	0	0	0	11.9018	124.119	319.649	145.656	153.59	11.9018	345.153	---	---	---	---
BLCA	TCGA-FD-A43X-01	yes	yes	yes	yes	yes	yes	5	6	1	1	1	2	1	Alive	3.61396	MALE	WHITE	T2a	N0	[Not Applicable]	MX	Stage II	84	NOT HISPANIC OR LATINO	2012	---	Yes	Yes	3	Current reformed smoker for > 15 years	---	---	Papillary	0.237158	0	225.186	0	4.3154	1.1769	7.8462	1.5692	0.7846	0.3923	38.8388	---	---	---	---
BLCA	TCGA-FD-A43Y-01	yes	yes	yes	yes	yes	yes	5	6	4	7	5	7	8	Dead	15.5729	MALE	WHITE	T4	N0	[Not Applicable]	MX	Stage III	65	NOT HISPANIC OR LATINO	2012	---	No	No	2	Current Smoker	---	---	Non-Papillary	0.308854	8.2645	472.346	68.0229	57.8512	32.4221	60.3942	81.3732	71.8373	22.2505	179.275	---	---	---	---
BLCA	TCGA-FD-A5BR-01	yes	yes	yes	yes	yes	yes	5	6	4	5	3	5	8	Alive	26.7105	MALE	WHITE	T2b	N0	[Not Applicable]	MX	Stage II	57	NOT HISPANIC OR LATINO	2012	---	No	No	1	Lifelong Non-Smoker	---	---	Non-Papillary	0.296322	0	1.6017	0.5339	13.8815	66.7379	134.543	40.0427	105.179	15.4832	129.738	---	---	---	---
BLCA	TCGA-FD-A5BS-01	yes	yes	yes	yes	yes	yes	5	6	4	5	3	7	8	Alive	53.848	MALE	WHITE	T3b	N0	[Not Applicable]	MX	Stage III	68	NOT HISPANIC OR LATINO	2009	---	Yes	Yes	1	Lifelong Non-Smoker	---	---	Non-Papillary	0.303165	656.51	1669.44	289.012	233.61	421.976	912.281	418.282	532.779	83.1025	469.991	---	---	---	---
BLCA	TCGA-FD-A5BT-01	yes	yes	yes	yes	yes	yes	5	6	4	5	5	7	8	Dead	10.7762	MALE	WHITE	T3b	N0	[Not Applicable]	MX	Stage III	84	NOT HISPANIC OR LATINO	2011	---	Yes	Yes	3	Current reformed smoker for > 15 years	---	---	Non-Papillary	0.321526	0	2.807	0	104.561	183.158	407.018	562.105	189.474	18.2456	374.035	---	---	---	---
BLCA	TCGA-FD-A5BV-01	yes	yes	yes	yes	yes	yes	5	6	1	1	1	1	1	Dead	5.35524	FEMALE	WHITE	T3b	N0	[Not Applicable]	MX	Stage III	47	NOT HISPANIC OR LATINO	2012	---	No	No	2	Current Smoker	---	---	Non-Papillary	0.280527	0	0	0	7.7959	2.8349	21.9702	12.0482	12.7569	1.4174	38.2707	---	---	---	---
BLCA	TCGA-FD-A5BX-01	yes	yes	yes	yes	yes	yes	5	4	4	5	4	6	2	Dead	5.68378	MALE	WHITE	T3b	N1	[Not Applicable]	MX	Stage IV	82	NOT HISPANIC OR LATINO	2012	---	Yes	Yes	3	Current reformed smoker for > 15 years	---	---	Non-Papillary	0.291134	390.132	2561.18	0	15.1316	35.5263	32.2368	106.579	33.5526	75	653.947	---	---	---	---
BLCA	TCGA-FD-A5BZ-01	yes	yes	yes	yes	yes	yes	5	6	1	5	5	2	2	Dead	27.4333	FEMALE	WHITE	T3a	N1	[Not Applicable]	MX	Stage IV	77	NOT HISPANIC OR LATINO	2009	---	No	No	1	Lifelong Non-Smoker	---	---	Non-Papillary	0.310907	86.0656	3703.16	0	11.7096	16.3934	27.5176	57.9625	25.1756	26.3466	78.4543	---	---	---	---
BLCA	TCGA-FD-A5C0-01	yes	yes	yes	yes	yes	yes	5	6	4	5	3	7	8	Dead	18.0698	MALE	WHITE	T3a	N2	[Not Applicable]	MX	Stage IV	61	NOT HISPANIC OR LATINO	2012	---	No	No	2	Current Smoker	---	---	Non-Papillary	0.343242	0	0	0	7.261	9.6813	25.4135	12.1017	10.4881	4.4373	24.6067	---	---	---	---
BLCA	TCGA-FD-A5C1-01	yes	yes	yes	yes	yes	yes	5	6	4	7	4	7	8	Alive	58.8747	FEMALE	WHITE	T3b	N0	[Not Applicable]	MX	Stage III	61	NOT HISPANIC OR LATINO	2009	---	Yes	Yes	1	Lifelong Non-Smoker	---	---	Non-Papillary	0.369349	0	0.5177	0	115.439	148.052	154.782	313.705	204.996	15.53	187.912	---	---	---	---
BLCA	TCGA-FD-A62N-01	yes	yes	yes	yes	yes	yes	5	6	4	5	4	7	8	Alive	2.69405	MALE	ASIAN	T3b	N0	[Not Applicable]	MX	Stage III	69	NOT HISPANIC OR LATINO	2012	---	No	No	4	Current reformed smoker for < or = 15 years	---	---	Non-Papillary	0.364578	0	0	0	265.176	568.69	773.163	686.369	504.26	72.4175	488.285	---	---	---	---
BLCA	TCGA-FD-A62O-01	yes	yes	yes	yes	yes	yes	5	6	1	1	2	5	1	Dead	7.09651	MALE	WHITE	T3a	N2	[Not Applicable]	MX	Stage IV	74	NOT HISPANIC OR LATINO	2012	---	No	No	2	Current Smoker	---	---	Non-Papillary	0.312259	0	37.84	0	5.7811	2.6278	11.5622	7.8833	3.6789	0	21.0222	---	---	---	---
BLCA	TCGA-FD-A62S-01	yes	yes	yes	yes	yes	yes	5	4	4	7	5	7	8	Dead	13.3388	FEMALE	BLACK OR AFRICAN AMERICAN	T3b	N0	[Not Applicable]	MX	Stage III	60	NOT HISPANIC OR LATINO	2013	---	No	No	1	Lifelong Non-Smoker	---	---	Non-Papillary	0.334945	0	592.05	2.0359	28.5031	54.9703	98.5393	116.863	99.3537	41.9403	114.827	---	---	---	---
BLCA	TCGA-FD-A6TA-01	yes	yes	yes	yes	yes	yes	5	6	4	5	4	2	8	Alive	62.8172	MALE	WHITE	T3b	N2	[Not Applicable]	MX	Stage IV	58	NOT HISPANIC OR LATINO	2009	---	No	No	1	Lifelong Non-Smoker	---	---	Papillary	0.283179	0	3.5545	0	29.0284	58.6493	441.351	79.9763	66.3507	25.4739	120.853	---	---	---	---
BLCA	TCGA-FD-A6TB-01	yes	yes	yes	yes	yes	yes	5	6	4	5	5	7	8	Alive	18.7926	MALE	WHITE	T3a	N0	[Not Applicable]	MX	Stage III	82	NOT HISPANIC OR LATINO	2012	---	Yes	Yes	5	Current Reformed Smoker, Duration Not Specified	---	---	Non-Papillary	0.327445	117.346	871.208	77.7864	23.5582	160.462	297.366	91.5657	174.686	42.6714	116.013	---	---	---	---
BLCA	TCGA-FD-A6TD-01	yes	yes	yes	yes	yes	yes	5	6	4	7	4	7	8	Dead	12.6817	MALE	WHITE	T3a	N0	[Not Applicable]	MX	Stage III	77	NOT HISPANIC OR LATINO	2012	---	Yes	Yes	3	Current reformed smoker for > 15 years	---	---	Non-Papillary	0.329669	0	0	0	134.547	65.7562	133.536	144.158	209.408	18.2094	157.309	---	---	---	---
BLCA	TCGA-FD-A6TE-01	yes	yes	yes	yes	yes	yes	5	6	1	1	1	1	1	Alive	12.3532	MALE	WHITE	T3a	N2	[Not Applicable]	MX	Stage IV	54	NOT HISPANIC OR LATINO	2013	---	No	No	2	Current Smoker	---	---	Non-Papillary	0.3008	0	0	0	63.4069	17.0347	40.0631	12.6183	20.1893	3.47	22.7129	---	---	---	---
BLCA	TCGA-FD-A6TF-01	yes	yes	yes	yes	yes	yes	5	6	4	5	5	1	8	Dead	2.26694	FEMALE	WHITE	T3b	N2	[Not Applicable]	M1	Stage IV	80	NOT HISPANIC OR LATINO	2013	---	No	No	5	Current Reformed Smoker, Duration Not Specified	---	---	Non-Papillary	0.351871	0	0	0	173.48	21.1662	40.6723	104.586	29.8817	3.7352	151.484	---	---	---	---
BLCA	TCGA-FD-A6TG-01	yes	yes	yes	yes	yes	yes	5	6	4	5	5	7	8	Dead	3.05544	MALE	WHITE	T3a	N2	[Not Applicable]	MX	Stage IV	73	NOT HISPANIC OR LATINO	2013	---	No	No	3	Current reformed smoker for > 15 years	---	---	Non-Papillary	0.321687	2.0218	63.0813	0.4044	15.366	29.9232	101.9	42.0542	15.366	10.5135	65.5075	---	---	---	---
BLCA	TCGA-FD-A6TH-01	yes	yes	yes	yes	yes	yes	5	6	1	5	2	7	2	Dead	4.3039	MALE	WHITE	T3	N2	[Not Applicable]	MX	Stage IV	63	NOT HISPANIC OR LATINO	2013	---	Yes	Yes	2	Current Smoker	---	---	Non-Papillary	0.330847	0	0	0	381.432	14.9326	27.2683	174.322	12.3357	12.9849	66.5476	---	---	---	---
BLCA	TCGA-FD-A6TI-01	yes	yes	yes	yes	yes	yes	5	2	1	5	3	2	3	Dead	9.65914	MALE	WHITE	T4b	N1	[Not Applicable]	MX	Stage IV	73	NOT HISPANIC OR LATINO	2013	---	No	No	5	Current Reformed Smoker, Duration Not Specified	---	---	Non-Papillary	0.330751	0	253.21	1.0699	10.3424	12.8388	22.8245	9.6291	5.3495	1.0699	8.2026	---	---	---	---
BLCA	TCGA-FD-A6TK-01	yes	yes	yes	yes	yes	yes	5	6	4	5	5	7	8	Alive	10.8419	MALE	WHITE	T3a	N0	[Not Applicable]	MX	Stage III	60	NOT HISPANIC OR LATINO	2013	---	No	No	5	Current Reformed Smoker, Duration Not Specified	---	---	Non-Papillary	0.322997	0.4292	9.4431	0.4292	280.717	103.015	200.451	686.34	187.145	30.4754	127.911	---	---	---	---
BLCA	TCGA-FJ-A3Z7-01	yes	yes	yes	yes	yes	yes	5	6	1	5	2	6	2	Alive	31.0472	MALE	WHITE	T4a	N2	[Not Applicable]	MX	Stage IV	76	NOT HISPANIC OR LATINO	2010	---	Yes	Yes	1	Lifelong Non-Smoker	---	---	Non-Papillary	0.334632	0	0	0	191.177	21.4461	67.402	12.8676	56.3725	3.0637	150.735	---	---	---	---
BLCA	TCGA-FJ-A3Z9-01	yes	yes	yes	yes	yes	yes	5	4	1	1	1	2	1	Dead	12.6489	MALE	WHITE	TX	N0	[Not Applicable]	M0	[Not Available]	72	NOT HISPANIC OR LATINO	2012	---	No	No	4	Current reformed smoker for < or = 15 years	---	---	Papillary	0.245241	0	226.368	0	9.9502	0.6219	25.4975	4.3532	3.1095	0	8.0846	---	---	---	---
BLCA	TCGA-FJ-A3ZE-01	yes	yes	yes	yes	yes	yes	5	6	1	1	1	2	1	Dead	10.6448	MALE	WHITE	[Not Available]	N3	[Not Applicable]	M1	Stage IV	65	NOT HISPANIC OR LATINO	2012	---	No	No	3	Current reformed smoker for > 15 years	---	---	Non-Papillary	0.251369	0.3965	0	0	1.586	0.793	11.1023	0.3965	0	0	5.1546	---	---	---	---
BLCA	TCGA-FJ-A3ZF-01	yes	yes	yes	yes	yes	yes	5	6	1	1	1	2	1	Alive	17.2156	MALE	WHITE	[Not Available]	N0	[Not Applicable]	M0	Stage III	73	NOT HISPANIC OR LATINO	2012	---	Yes	Yes	2	Current Smoker	---	---	Papillary	0.241412	172.508	266.465	112.085	12.0846	1.5106	21.148	0.6042	5.136	0.3021	15.71	---	---	---	---
BLCA	TCGA-FT-A61P-01	yes	yes	yes	yes	yes	yes	5	6	4	5	5	7	8	Alive	11.0719	MALE	WHITE	T3b	N2	[Not Applicable]	MX	Stage IV	76	NOT HISPANIC OR LATINO	2013	---	Yes	Yes	3	Current reformed smoker for > 15 years	---	---	Papillary	0.356517	0	1.4793	0	314.103	67.5542	100.099	299.803	55.7199	9.8619	72.4852	---	---	---	---
BLCA	TCGA-G2-A2EC-01	yes	no	yes	yes	yes	yes	4	---	4	5	5	6	8	Dead	22.8665	FEMALE	BLACK OR AFRICAN AMERICAN	[Not Available]	N0	[Not Applicable]	M0	Stage II	58	NOT HISPANIC OR LATINO	2010	---	No	No	4	Current reformed smoker for < or = 15 years	---	---	Non-Papillary	0.379231	0.4097	3.6874	0	9.833	41.7904	183.14	40.1516	120.455	6.1457	115.129	---	---	---	---
BLCA	TCGA-G2-A2EF-01	yes	yes	yes	yes	yes	yes	5	6	4	7	4	6	8	Alive	61.8973	MALE	WHITE	[Not Available]	N0	[Not Applicable]	M0	Stage II	50	NOT HISPANIC OR LATINO	2007	---	No	No	2	Current Smoker	---	---	Non-Papillary	0.336955	0	0.523	0	656.685	87.8719	192.743	273.03	297.614	43.4129	72.1805	---	---	---	---
BLCA	TCGA-G2-A2EJ-01	yes	yes	yes	yes	yes	yes	5	3	4	7	4	7	8	Alive	47.9671	FEMALE	WHITE	[Not Available]	N0	[Not Applicable]	M0	Stage II	56	NOT HISPANIC OR LATINO	2009	---	No	No	2	Current Smoker	---	---	Non-Papillary	0.346068	606.995	13648.5	691.482	250	20.7756	48.8227	168.629	60.2493	12.4654	58.518	---	---	---	---
BLCA	TCGA-G2-A2EK-01	yes	yes	yes	yes	yes	yes	5	4	1	5	5	7	2	Alive	15.9343	MALE	WHITE	[Not Available]	N0	[Not Applicable]	M0	Stage II	57	NOT HISPANIC OR LATINO	2010	---	No	No	1	Lifelong Non-Smoker	---	---	Non-Papillary	0.296065	746.722	3392.28	0.3747	5.6201	11.6148	88.7973	11.2402	21.731	3.7467	41.2139	---	---	---	---
BLCA	TCGA-G2-A2EL-01	yes	yes	yes	yes	yes	yes	5	6	1	5	4	6	2	Dead	26.9076	MALE	WHITE	[Not Available]	N0	[Not Applicable]	M0	Stage II	77	NOT HISPANIC OR LATINO	2009	---	No	No	3	Current reformed smoker for > 15 years	---	---	Non-Papillary	0.181873	26.2836	0	0	12.8362	1.5281	6.1125	7.335	4.5844	1.2225	7.9462	---	---	---	---
BLCA	TCGA-G2-A2EO-01	yes	yes	yes	yes	yes	yes	5	6	4	5	4	5	8	Dead	59.269	MALE	WHITE	T3a	N0	[Not Applicable]	M0	Stage III	69	NOT HISPANIC OR LATINO	2009	---	No	No	1	Lifelong Non-Smoker	---	---	Non-Papillary	0.351675	0	0	0	21.0443	125.287	221.699	64.1117	241.276	15.1715	125.287	---	---	---	---
BLCA	TCGA-G2-A2ES-01	yes	yes	yes	yes	yes	yes	5	6	4	7	4	5	8	Dead	32.9856	MALE	WHITE	T3b	N0	[Not Applicable]	M0	Stage II	85	NOT HISPANIC OR LATINO	2009	---	Yes	Yes	4	Current reformed smoker for < or = 15 years	---	---	Non-Papillary	0.356608	0	0	0	121.634	33.3091	66.2439	78.2202	80.84	13.8476	56.5131	---	---	---	---
BLCA	TCGA-G2-A3IB-01	yes	yes	yes	yes	yes	yes	5	6	4	7	4	6	8	Dead	7.22793	MALE	BLACK OR AFRICAN AMERICAN	[Not Available]	NX	[Not Applicable]	MX	Stage II	66	NOT HISPANIC OR LATINO	2008	---	No	No	3	Current reformed smoker for > 15 years	---	---	Non-Papillary	0.22179	0.3782	0.3782	0	16.2632	5.6732	9.0772	22.3147	9.0772	5.295	12.1029	---	---	---	---
BLCA	TCGA-G2-A3IE-01	yes	yes	yes	yes	yes	yes	5	6	1	1	6	2	1	Dead	20.1068	MALE	WHITE	[Not Available]	NX	[Not Applicable]	MX	Stage II	51	NOT HISPANIC OR LATINO	2007	---	No	No	2	Current Smoker	---	---	Non-Papillary	0.269017	0	0.8814	0	11.4588	8.8145	49.361	3.9665	32.6135	0	34.3764	---	---	---	---
BLCA	TCGA-G2-A3VY-01	yes	yes	yes	yes	yes	yes	5	6	1	1	1	2	1	Alive	17.6099	MALE	ASIAN	[Not Available]	[Not Available]	[Not Applicable]	[Not Available]	Stage II	66	NOT HISPANIC OR LATINO	2012	---	Yes	Yes	1	Lifelong Non-Smoker	---	---	Non-Papillary	0.280765	851.213	695.722	12.4521	9.5785	1.2771	4.7893	0.9579	2.5543	1.2771	10.2171	---	---	---	---
BLCA	TCGA-G2-AA3B-01	yes	yes	yes	yes	yes	yes	5	6	1	1	1	2	1	Alive	65.9713	FEMALE	WHITE	T2	N0	[Not Applicable]	M0	Stage II	75	NOT HISPANIC OR LATINO	2009	---	No	No	3	Current reformed smoker for > 15 years	---	---	Non-Papillary	0.309196	473.773	2.5789	4.4209	9.5786	68.1555	73.6817	9.2102	87.3128	5.5261	76.2605	---	---	---	---
BLCA	TCGA-G2-AA3C-01	yes	yes	yes	yes	no	yes	4	3	4	5	---	1	4	Dead	6.93224	MALE	WHITE	T3b	N1	[Not Applicable]	M0	Stage IV	66	NOT HISPANIC OR LATINO	2009	---	No	No	3	Current reformed smoker for > 15 years	---	---	Non-Papillary	0.288721	2739.61	1126.82	191.88	15.0494	28.8446	58.3164	79.6363	7.5247	12.5412	115.379	---	---	---	---
BLCA	TCGA-GC-A3BM-01	yes	yes	yes	yes	yes	yes	5	6	1	1	1	2	1	Dead	21.3881	MALE	WHITE	T2b	N0	[Not Applicable]	M0	Stage II	70	NOT HISPANIC OR LATINO	2010	---	No	No	4	Current reformed smoker for < or = 15 years	---	---	Non-Papillary	0.250738	0.8176	551.058	0	25.3454	18.3959	24.5278	20.031	23.7102	8.9935	18.3959	---	---	---	---
BLCA	TCGA-GC-A3I6-01	yes	yes	yes	yes	yes	yes	5	1	1	7	4	7	1	Dead	20.6982	MALE	WHITE	T3a	N0	[Not Applicable]	M0	Stage III	45	NOT HISPANIC OR LATINO	2011	---	No	No	2	Current Smoker	---	---	Non-Papillary	0.329783	0.3926	0	0	149.562	19.6276	122.869	36.5073	86.3615	14.1319	32.1893	---	---	---	---
BLCA	TCGA-GC-A3WC-01	yes	yes	yes	yes	yes	yes	5	3	4	7	5	5	8	Alive	17.7413	FEMALE	WHITE	T3	N0	[Not Applicable]	MX	Stage III	80	NOT HISPANIC OR LATINO	2011	---	Yes	Yes	3	Current reformed smoker for > 15 years	---	---	Non-Papillary	0.353324	399.486	168.123	392.802	482.776	193.316	186.118	158.355	168.123	47.8149	107.969	---	---	---	---
BLCA	TCGA-GC-A3YS-01	yes	yes	yes	yes	yes	yes	5	6	4	7	5	5	8	Alive	24.9035	MALE	WHITE	T3a	N1	[Not Applicable]	MX	Stage IV	61	NOT HISPANIC OR LATINO	2012	---	No	No	4	Current reformed smoker for < or = 15 years	---	---	Non-Papillary	0.328813	0	0.9363	0	51.03	21.0674	171.348	129.214	142.322	14.0449	102.528	---	---	---	---
BLCA	TCGA-GD-A2C5-01	yes	yes	yes	yes	yes	yes	5	6	1	5	3	1	2	Alive	26.6776	FEMALE	WHITE	T3a	N2	[Not Applicable]	MX	Stage IV	53	NOT HISPANIC OR LATINO	2011	---	No	No	4	Current reformed smoker for < or = 15 years	---	---	Papillary	0.319055	948.116	0.3999	620.214	19.1942	2.3993	443.467	11.1966	8.3975	1.5995	32.3903	---	---	---	---
BLCA	TCGA-GD-A3OP-01	yes	yes	yes	yes	yes	yes	5	4	4	5	5	7	8	Alive	2.10267	FEMALE	WHITE	T4a	N2	[Not Applicable]	MX	Stage IV	84	NOT HISPANIC OR LATINO	2011	---	No	No	[Unknown]	[Unknown]	---	---	Papillary	0.366814	0	0	0.3052	20.1434	18.6174	54.9367	31.1308	15.5654	4.5781	43.9493	---	---	---	---
BLCA	TCGA-GD-A3OQ-01	yes	yes	yes	yes	yes	yes	5	6	1	3	6	7	2	Alive	3.12115	MALE	WHITE	T4a	N1	[Not Applicable]	MX	Stage IV	48	NOT HISPANIC OR LATINO	2011	---	No	No	2	Current Smoker	---	---	Papillary	0.30172	0	2.4069	0	48.7401	4.2121	9.6277	53.554	13.8398	2.7078	17.4502	---	---	---	---
BLCA	TCGA-GD-A3OS-01	yes	yes	yes	yes	yes	yes	5	6	4	5	5	6	8	Alive	20.961	FEMALE	WHITE	[Not Available]	NX	[Not Applicable]	MX	Stage II	54	NOT HISPANIC OR LATINO	2011	---	No	No	2	Current Smoker	---	---	Non-Papillary	0.301528	0.2901	10457.3	413.173	6.9636	28.4346	59.7708	11.0257	22.3415	85.0138	42.0717	---	---	---	---
BLCA	TCGA-GD-A6C6-01	yes	yes	yes	yes	yes	yes	5	6	1	1	1	2	1	Alive	2.20123	MALE	WHITE	T3a	N0	[Not Applicable]	MX	Stage III	64	NOT HISPANIC OR LATINO	2012	---	No	No	2	Current Smoker	---	---	Papillary	0.268958	0	1445.77	0	0	4.7851	8.203	11.6209	21.8746	1.3672	172.262	---	---	---	---
BLCA	TCGA-GD-A76B-01	yes	yes	yes	yes	yes	yes	5	2	4	1	3	2	1	Alive	7.35934	FEMALE	WHITE	T2b	N0	[Not Applicable]	MX	Stage II	86	NOT HISPANIC OR LATINO	2013	---	No	No	1	Lifelong Non-Smoker	---	---	Papillary	0.348152	0.441	162.716	3.5277	22.0483	126.116	172.859	51.593	149.046	17.6386	161.834	---	---	---	---
BLCA	TCGA-GU-A42R-01	yes	yes	yes	yes	yes	yes	5	6	1	1	3	2	1	Dead	18.9569	MALE	WHITE	T4a	N2	[Not Applicable]	MX	Stage IV	68	NOT HISPANIC OR LATINO	2012	---	No	No	4	Current reformed smoker for < or = 15 years	---	---	Papillary	0.301378	0	632.04	0	12.9428	1.7257	12.0799	3.02	8.1971	1.7257	13.8056	---	---	---	---
BLCA	TCGA-GU-A762-01	yes	yes	yes	yes	yes	yes	5	6	4	7	4	5	8	Dead	7.62218	MALE	WHITE	T4a	N2	[Not Applicable]	MX	Stage IV	87	NOT HISPANIC OR LATINO	2012	---	No	No	1	Lifelong Non-Smoker	---	---	Non-Papillary	0.362046	0.4784	0	0	103.813	343.97	527.197	570.253	281.778	23.92	173.659	---	---	---	---
BLCA	TCGA-GU-A763-01	yes	yes	yes	yes	yes	yes	5	6	1	1	1	2	1	Alive	32.7556	MALE	WHITE	T4	N0	[Not Applicable]	M0	Stage III	72	NOT HISPANIC OR LATINO	2012	---	Yes	Yes	3	Current reformed smoker for > 15 years	---	---	Papillary	0.20257	133.088	9.3324	0	3.6518	1.2173	18.2591	3.6518	0.8115	0	6.0864	---	---	---	---
BLCA	TCGA-GU-A764-01	yes	yes	yes	yes	yes	yes	5	6	4	7	5	5	8	Alive	20.0411	MALE	WHITE	T2b	N0	[Not Applicable]	MX	Stage II	66	NOT HISPANIC OR LATINO	2012	---	No	No	3	Current reformed smoker for > 15 years	---	---	Non-Papillary	0.32914	102.157	0.4292	0.4292	368.28	79.8369	206.889	2202.38	111.171	24.0369	158.815	---	---	---	---
BLCA	TCGA-GU-A766-01	yes	yes	yes	yes	yes	yes	5	6	4	7	3	6	8	Alive	15.77	MALE	WHITE	T2a	N0	[Not Applicable]	MX	Stage II	62	NOT HISPANIC OR LATINO	2013	---	No	No	1	Lifelong Non-Smoker	---	---	Non-Papillary	0.316829	1.313	0	0	484.491	253.406	479.24	642.925	452.98	38.9519	586.904	---	---	---	---
BLCA	TCGA-GU-AATO-01	yes	yes	yes	yes	yes	yes	5	6	4	5	2	1	8	Dead	10.6448	MALE	WHITE	T4a	N2	[Not Applicable]	MX	Stage IV	75	NOT HISPANIC OR LATINO	2013	---	No	No	4	Current reformed smoker for < or = 15 years	---	---	Papillary	0.347847	0	3.6134	0	8.6721	33.243	78.7715	41.1924	72.2674	2.168	92.5023	---	---	---	---
BLCA	TCGA-GU-AATP-01	yes	yes	yes	yes	yes	yes	5	6	1	5	2	2	2	Alive	32.9528	MALE	WHITE	T2	N2	[Not Applicable]	MX	Stage IV	74	NOT HISPANIC OR LATINO	2012	---	Yes	Yes	3	Current reformed smoker for > 15 years	---	---	Papillary	0.262307	0	6.5886	8.7848	30.0146	57.101	41.7277	111.274	40.9956	2.1962	126.647	---	---	---	---
BLCA	TCGA-GU-AATQ-01	yes	yes	yes	yes	yes	yes	5	6	1	7	3	1	2	Dead	6.99795	MALE	WHITE	T3b	N0	[Not Applicable]	MX	Stage III	68	NOT HISPANIC OR LATINO	2013	---	No	No	4	Current reformed smoker for < or = 15 years	---	---	Non-Papillary	0.2307	605.571	15432.2	580.413	1.7969	22.4618	37.7358	18.8679	24.2588	1.7969	54.8068	---	---	---	---
BLCA	TCGA-GV-A3JV-01	yes	yes	yes	yes	yes	yes	5	4	1	1	2	7	2	Dead	14.2587	MALE	WHITE	T3b	N1	[Not Applicable]	MX	Stage IV	66	NOT HISPANIC OR LATINO	2011	---	No	No	4	Current reformed smoker for < or = 15 years	---	---	Non-Papillary	0.34963	0	0.3638	0	61.4825	54.2065	77.126	31.2869	50.2046	19.2815	105.139	---	---	---	---
BLCA	TCGA-GV-A3JW-01	yes	yes	yes	yes	yes	yes	5	6	1	1	6	7	2	Alive	21.3224	MALE	WHITE	T2	NX	[Not Applicable]	MX	Stage II	74	NOT HISPANIC OR LATINO	2011	---	No	No	3	Current reformed smoker for > 15 years	---	---	Non-Papillary	0.235649	0	0	0	2.3972	2.0548	48.6294	1.0274	2.0548	0.6849	3.4246	---	---	---	---
BLCA	TCGA-GV-A3JZ-01	yes	yes	yes	yes	yes	yes	5	6	1	5	1	5	2	Alive	19.8111	MALE	WHITE	T4a	N3	[Not Applicable]	MX	Stage IV	55	NOT HISPANIC OR LATINO	2011	---	Yes	Yes	3	Current reformed smoker for > 15 years	---	---	Non-Papillary	0.265783	0.3128	109.486	1.2513	241.808	17.205	20.0203	43.7945	16.8922	3.7538	65.6917	---	---	---	---
BLCA	TCGA-GV-A3QF-01	yes	yes	yes	yes	yes	yes	5	6	4	1	2	6	8	Dead	20.271	MALE	WHITE	T3b	N2	[Not Applicable]	MX	Stage IV	79	NOT HISPANIC OR LATINO	2011	---	No	No	4	Current reformed smoker for < or = 15 years	---	---	Papillary	0.314628	0	3960.91	0	3.8136	0.9534	1137.89	2.8602	0.9534	0.4767	35.7526	---	---	---	---
BLCA	TCGA-GV-A3QG-01	yes	yes	yes	yes	yes	yes	5	6	4	5	2	6	8	---	---	MALE	WHITE	T3a	N3	[Not Applicable]	MX	Stage IV	65	NOT HISPANIC OR LATINO	2011	---	Yes	Yes	2	Current Smoker	---	---	Papillary	0.341232	2.2883	0	0.9807	89.8987	198.758	469.108	177.836	139.915	74.5342	193.854	---	---	---	---
BLCA	TCGA-GV-A3QH-01	yes	yes	yes	yes	yes	yes	5	6	1	1	1	2	1	Dead	8.47639	MALE	WHITE	[Not Available]	NX	[Not Applicable]	MX	Stage II	67	NOT HISPANIC OR LATINO	2011	---	No	No	4	Current reformed smoker for < or = 15 years	---	---	Non-Papillary	0.300184	493.985	56.8661	149.977	12.8105	3.1245	32.8074	0.6249	4.6868	0	19.9969	---	---	---	---
BLCA	TCGA-GV-A3QI-01	yes	yes	yes	yes	yes	yes	5	6	1	5	1	5	2	Alive	36.4682	MALE	WHITE	T3b	N0	[Not Applicable]	MX	Stage III	47	NOT HISPANIC OR LATINO	2011	---	No	No	4	Current reformed smoker for < or = 15 years	---	---	Papillary	0.325261	0.2657	0	0	40.6482	2.6567	7.4389	3.1881	1.0627	0.797	15.9405	---	---	---	---
BLCA	TCGA-GV-A3QK-01	yes	yes	yes	yes	yes	yes	5	6	1	1	1	5	1	Alive	27.3347	FEMALE	WHITE	T4a	N2	[Not Applicable]	M0	Stage IV	56	NOT HISPANIC OR LATINO	2012	---	Yes	Yes	4	Current reformed smoker for < or = 15 years	---	---	Non-Papillary	0.336615	0	0	0	27.3921	46.5291	159.099	25.8912	177.486	12.0075	129.831	---	---	---	---
BLCA	TCGA-GV-A40E-01	yes	yes	yes	yes	yes	yes	5	6	4	7	4	2	8	Dead	8.57495	MALE	WHITE	[Not Available]	NX	[Not Applicable]	MX	Stage II	75	NOT HISPANIC OR LATINO	2012	---	Yes	Yes	3	Current reformed smoker for > 15 years	---	---	Non-Papillary	0.307301	2.0054	0.4011	158.425	229.817	38.9045	43.7174	360.569	38.9045	4.0108	36.097	---	---	---	---
BLCA	TCGA-GV-A40G-01	yes	yes	yes	yes	yes	yes	5	6	1	1	2	5	1	Alive	19.0554	MALE	WHITE	T2a	N0	[Not Applicable]	MX	Stage II	77	NOT HISPANIC OR LATINO	2012	---	Yes	Yes	4	Current reformed smoker for < or = 15 years	---	---	Non-Papillary	0.332649	0.9807	4.2498	0	5.2305	0.3269	7.8457	2.6152	0.6538	0	34.3249	---	---	---	---
BLCA	TCGA-GV-A6ZA-01	yes	yes	yes	yes	yes	yes	5	6	1	1	1	5	1	Alive	22.7023	MALE	WHITE	T2b	N0	[Not Applicable]	MX	Stage II	54	NOT HISPANIC OR LATINO	2012	---	No	No	2	Current Smoker	---	---	Papillary	0.255892	64.7517	1.4606	0	8.2765	56.962	74.9757	10.224	71.5677	6.3291	78.8705	---	---	---	---
BLCA	TCGA-H4-A2HO-01	yes	yes	yes	yes	yes	yes	5	3	1	1	2	2	1	Alive	1.51129	MALE	WHITE	T4a	N0	[Not Applicable]	MX	Stage III	53	NOT HISPANIC OR LATINO	2010	---	No	No	2	Current Smoker	---	---	Papillary	0.29914	9.3941	651.323	11.2729	2.5051	20.667	96.4459	10.0204	58.2433	5.0102	96.4459	---	---	---	---
BLCA	TCGA-H4-A2HQ-01	yes	yes	yes	yes	yes	yes	5	6	1	1	1	2	1	Alive	19.384	FEMALE	BLACK OR AFRICAN AMERICAN	[Not Available]	NX	[Not Applicable]	M1	Stage IV	64	NOT HISPANIC OR LATINO	2010	---	No	No	4	Current reformed smoker for < or = 15 years	---	---	Non-Papillary	0.252311	126.767	809.85	174.191	15.9599	10.9439	19.1518	7.2959	30.0958	2.28	17.3279	---	---	---	---
BLCA	TCGA-HQ-A2OE-01	yes	yes	yes	yes	yes	yes	5	6	1	1	2	5	1	Alive	38.5708	MALE	[Not Evaluated]	T2a	N2	[Not Applicable]	MX	[Not Available]	69	[Not Evaluated]	2007	---	No	No	4	Current reformed smoker for < or = 15 years	---	---	Papillary	0.249626	100.023	283.206	0	60.2911	10.626	22.176	4.62	21.483	4.389	19.404	---	---	---	---
BLCA	TCGA-HQ-A2OF-01	yes	yes	yes	yes	yes	yes	5	4	1	1	1	2	1	Alive	63.9671	FEMALE	[Not Evaluated]	T3b	N0	[Not Applicable]	M0	Stage III	52	[Not Evaluated]	[Not Available]	---	No	No	1	Lifelong Non-Smoker	---	---	Papillary	0.310335	0	0.4085	0	3.6765	2.0425	4.902	2.0425	1.2255	0.817	3.6765	---	---	---	---
BLCA	TCGA-HQ-A5ND-01	yes	yes	yes	yes	yes	yes	5	6	1	7	3	7	2	Dead	9.00205	MALE	[Not Evaluated]	T3b	N1	[Not Applicable]	M0	Stage IV	78	[Not Evaluated]	[Not Available]	---	No	No	3	Current reformed smoker for > 15 years	---	---	[Not Available]	0.249412	0	930.787	0	5.8427	5.3933	17.0787	19.7753	16.6292	4.0449	7.191	---	---	---	---
BLCA	TCGA-HQ-A5NE-01	yes	yes	yes	yes	yes	yes	5	6	4	3	4	5	8	Dead	12.1561	MALE	[Not Evaluated]	T3	N0	[Not Applicable]	M0	Stage III	57	[Not Evaluated]	[Not Available]	---	No	No	2	Current Smoker	---	---	Non-Papillary	0.304192	6.8906	1.292	0	96.8992	8.1826	23.2558	215.762	46.081	15.0732	84.41	---	---	---	---
BLCA	TCGA-K4-A3WS-01	yes	yes	yes	yes	yes	yes	5	6	4	5	5	7	8	Alive	25.0021	MALE	WHITE	T3a	N0	[Not Applicable]	MX	Stage III	66	NOT HISPANIC OR LATINO	2011	---	Yes	Yes	3	Current reformed smoker for > 15 years	---	---	Non-Papillary	0.327844	0	313.16	0	26.4169	73.9673	151.297	72.5264	117.195	21.6138	98.9433	---	---	---	---
BLCA	TCGA-K4-A3WU-01	yes	yes	yes	yes	yes	yes	5	6	4	5	2	7	8	Alive	3.44969	MALE	WHITE	T4a	N0	[Not Applicable]	MX	Stage III	87	NOT HISPANIC OR LATINO	2012	---	No	No	1	Lifelong Non-Smoker	---	---	Non-Papillary	0.331821	172.604	95.6322	0.3332	34.3209	47.6495	257.907	47.3163	59.9784	7.9971	62.3108	---	---	---	---
BLCA	TCGA-K4-A3WV-01	yes	yes	yes	yes	yes	yes	5	6	1	5	6	1	2	Alive	21.2238	FEMALE	WHITE	T2b	N0	[Not Applicable]	MX	Stage II	77	HISPANIC OR LATINO	2011	---	No	No	3	Current reformed smoker for > 15 years	---	---	Non-Papillary	0.314722	0	3233.69	347.937	72.9819	5.0918	2.5459	10.1835	1.2729	10.6078	12.3051	---	---	---	---
BLCA	TCGA-K4-A4AB-01	yes	yes	yes	yes	yes	yes	5	6	1	1	5	2	1	Alive	2.49692	MALE	WHITE	T4a	N0	[Not Applicable]	MX	Stage III	76	NOT HISPANIC OR LATINO	2012	---	No	No	2	Current Smoker	---	---	Non-Papillary	0.224209	0	1.4364	1.9153	18.6737	10.0551	35.4321	23.9406	25.3771	6.7034	67.9914	---	---	---	---
BLCA	TCGA-K4-A4AC-01	yes	yes	yes	yes	yes	yes	5	6	4	7	4	5	8	Dead	9.13347	MALE	WHITE	T2b	N0	[Not Applicable]	MX	Stage II	83	NOT HISPANIC OR LATINO	2012	---	No	No	4	Current reformed smoker for < or = 15 years	---	---	Non-Papillary	0.322356	0	0.5485	0	21.3905	43.3295	43.8779	64.7199	99.2738	10.421	107.501	---	---	---	---
BLCA	TCGA-K4-A54R-01	yes	yes	yes	yes	yes	yes	5	6	4	5	1	5	8	Alive	27.6632	MALE	WHITE	T2b	N0	[Not Applicable]	MX	Stage II	59	NOT HISPANIC OR LATINO	2012	---	No	No	[Unknown]	[Unknown]	---	---	Papillary	0.355988	0	0	0	218.653	109.032	193.9	162.664	105.496	13.5553	90.1724	---	---	---	---
BLCA	TCGA-K4-A5RH-01	yes	yes	yes	yes	yes	yes	5	6	4	5	4	5	8	Alive	9.06776	MALE	WHITE	T3a	N0	[Not Applicable]	MX	Stage III	69	NOT HISPANIC OR LATINO	2012	---	No	No	4	Current reformed smoker for < or = 15 years	---	---	Non-Papillary	0.347006	0.2412	4.3418	0	396.792	333.353	389.314	541.518	142.797	177.531	153.41	---	---	---	---
BLCA	TCGA-K4-A5RI-01	yes	yes	yes	yes	yes	yes	5	6	1	7	3	5	2	Dead	11.6961	FEMALE	WHITE	T3a	N0	[Not Applicable]	MX	Stage III	67	NOT HISPANIC OR LATINO	2012	---	No	No	2	Current Smoker	---	---	Non-Papillary	0.314756	2.1344	1724.56	116.109	9.8181	6.83	183.982	15.7943	6.83	2.9881	23.478	---	---	---	---
BLCA	TCGA-K4-A5RJ-01	yes	yes	yes	yes	yes	yes	5	6	4	5	4	5	8	Alive	17.7084	MALE	WHITE	T2b	N0	[Not Applicable]	MX	Stage II	75	NOT HISPANIC OR LATINO	2012	---	No	No	3	Current reformed smoker for > 15 years	---	---	Papillary	0.340447	1.1331	6.2323	0	84.9858	675.921	474.788	512.181	245.892	84.9858	273.088	---	---	---	---
BLCA	TCGA-K4-A6FZ-01	yes	yes	yes	yes	yes	yes	5	6	4	3	4	5	8	Alive	1.80698	FEMALE	WHITE	T3a	N0	[Not Applicable]	MX	Stage III	75	NOT HISPANIC OR LATINO	2012	---	No	No	1	Lifelong Non-Smoker	---	---	Non-Papillary	0.37276	0.3442	0	0	260.248	29.2606	69.1928	95.011	57.8328	8.6061	82.274	---	---	---	---
BLCA	TCGA-K4-A6MB-01	yes	yes	yes	yes	yes	yes	5	6	1	5	5	2	2	Alive	15.4086	MALE	WHITE	T3b	N1	[Not Applicable]	MX	Stage IV	64	NOT HISPANIC OR LATINO	2013	---	No	No	5	Current Reformed Smoker, Duration Not Specified	---	---	Non-Papillary	0.245411	13.3189	2.1598	7.9194	7.1994	7.1994	19.0785	17.9986	15.8387	6.8395	22.3182	---	---	---	---
BLCA	TCGA-K4-A83P-01	yes	yes	yes	yes	yes	yes	5	6	4	5	5	7	8	Alive	16.2628	MALE	WHITE	T4a	N1	[Not Applicable]	MX	Stage IV	77	NOT HISPANIC OR LATINO	2013	---	No	No	3	Current reformed smoker for > 15 years	---	---	Non-Papillary	0.313709	2117.72	11.2186	0	47.8947	218.331	398.259	114.775	168.71	77.6671	308.079	---	---	---	---
BLCA	TCGA-K4-AAQO-01	yes	yes	yes	yes	yes	yes	5	6	4	5	5	5	8	Alive	11.7947	MALE	WHITE	T3a	N0	[Not Applicable]	MX	Stage III	56	NOT HISPANIC OR LATINO	2013	---	No	No	4	Current reformed smoker for < or = 15 years	---	---	Non-Papillary	0.316716	175.316	8.9049	161.402	8.9049	28.941	95.1713	49.5336	43.968	6.6787	79.0311	---	---	---	---
BLCA	TCGA-KQ-A41N-01	yes	yes	yes	yes	yes	yes	5	4	4	1	2	1	8	Alive	52.6982	MALE	BLACK OR AFRICAN AMERICAN	T3b	N0	[Not Applicable]	M0	Stage III	73	NOT HISPANIC OR LATINO	2011	---	No	No	4	Current reformed smoker for < or = 15 years	---	---	Papillary	0.227331	7.732	708.763	0.6443	5.1546	0	13.5309	9.0206	9.0206	0.6443	36.0825	---	---	---	---
BLCA	TCGA-KQ-A41O-01	yes	yes	yes	yes	yes	yes	5	6	1	1	1	5	1	Alive	50.5298	MALE	[Unknown]	T3	N1	[Not Applicable]	M0	Stage IV	84	[Unknown]	2011	---	Yes	Yes	3	Current reformed smoker for > 15 years	---	---	Papillary	0.250867	383.32	227.852	0.6294	1.2589	0	8.812	1.8883	0	0	2.5177	---	---	---	---
BLCA	TCGA-KQ-A41P-01	yes	yes	yes	yes	yes	yes	5	6	1	5	5	5	2	Alive	35.9425	MALE	WHITE	T3b	N3	[Not Applicable]	M1	Stage IV	76	NOT HISPANIC OR LATINO	2011	---	No	No	1	Lifelong Non-Smoker	---	---	Non-Papillary	0.249091	669.276	187.308	253.285	3.3548	24.0425	38.5798	29.6338	20.1286	4.473	90.0196	---	---	---	---
BLCA	TCGA-KQ-A41Q-01	yes	yes	yes	yes	yes	yes	5	6	1	1	4	5	1	Alive	46.9487	MALE	WHITE	T3b	N0	[Not Applicable]	MX	Stage III	89	NOT HISPANIC OR LATINO	2009	---	Yes	Yes	1	Lifelong Non-Smoker	---	---	Non-Papillary	0.322484	2.0804	5.721	61.3704	8.8415	2.0804	8.3214	4.6808	7.2812	1.5603	33.8057	---	---	---	---
BLCA	TCGA-KQ-A41R-01	yes	yes	yes	yes	yes	yes	5	6	1	1	2	2	1	Alive	44.3532	FEMALE	WHITE	T2	N0	[Not Applicable]	MX	Stage II	80	NOT HISPANIC OR LATINO	2011	---	No	No	3	Current reformed smoker for > 15 years	---	---	Papillary	0.239216	10.5914	0	0	3.5305	11.474	45.0132	8.8261	27.361	0.8826	125.331	---	---	---	---
BLCA	TCGA-KQ-A41S-01	yes	yes	yes	yes	yes	yes	5	6	4	5	5	7	8	Alive	1.1499	FEMALE	WHITE	T4a	NX	[Not Applicable]	MX	Stage III	87	[Unknown]	2011	---	No	No	1	Lifelong Non-Smoker	---	---	Papillary	0.3567	0.9009	0	0.4505	7.2072	14.8649	22.5225	15.7658	9.9099	0.4505	36.9369	---	---	---	---
BLCA	TCGA-LC-A66R-01	yes	yes	yes	yes	yes	yes	5	6	4	7	4	6	8	Alive	15.3101	MALE	WHITE	T4a	N2	[Not Applicable]	MX	Stage IV	78	NOT HISPANIC OR LATINO	2012	---	No	No	3	Current reformed smoker for > 15 years	---	---	Papillary	0.32582	0	0	0	214.804	104.499	180.697	298.258	109.579	19.5936	149.492	---	---	---	---
BLCA	TCGA-LT-A5Z6-01	yes	yes	yes	yes	yes	yes	5	6	1	1	1	2	1	Alive	15.5729	MALE	WHITE	[Not Available]	NX	[Not Applicable]	MX	Stage II	56	NOT HISPANIC OR LATINO	2013	---	No	No	1	Lifelong Non-Smoker	---	---	Non-Papillary	0.334117	0	0	0	30.6494	50.3896	43.6364	17.6623	37.4026	9.3506	59.2208	---	---	---	---
BLCA	TCGA-LT-A8JT-01	yes	yes	yes	yes	yes	yes	5	6	1	1	1	2	1	Alive	21.0595	FEMALE	WHITE	T2a	N0	[Not Applicable]	M0	Stage II	69	NOT HISPANIC OR LATINO	2013	---	No	No	4	Current reformed smoker for < or = 15 years	---	---	Papillary	0.2891	0	0	0	4.8985	27.7579	50.2092	6.1231	38.7795	0.8164	27.3497	---	---	---	---
BLCA	TCGA-MV-A51V-01	yes	yes	yes	yes	yes	yes	5	6	1	1	1	2	1	Alive	13.4702	MALE	WHITE	T3a	N0	[Not Applicable]	M0	Stage III	75	NOT HISPANIC OR LATINO	2012	---	No	No	1	Lifelong Non-Smoker	---	---	Papillary	0.281382	2048.59	716.482	0	5.5351	6.7651	19.0652	6.1501	1.23	1.23	43.0504	---	---	---	---
BLCA	TCGA-PQ-A6FI-01	yes	yes	yes	yes	yes	yes	5	6	4	7	4	5	8	Alive	12.2218	MALE	WHITE	T2a	N0	[Not Applicable]	MX	Stage II	70	NOT HISPANIC OR LATINO	2011	---	No	No	4	Current reformed smoker for < or = 15 years	---	---	Non-Papillary	0.236447	0.3526	2329.54	0	27.8586	28.2112	37.7325	24.3322	88.8654	7.7581	39.4957	---	---	---	---
BLCA	TCGA-R3-A69X-01	yes	yes	yes	yes	yes	yes	5	6	4	5	5	7	8	Alive	14.2259	MALE	WHITE	T3a	N0	[Not Applicable]	M0	Stage III	70	NOT HISPANIC OR LATINO	2012	---	No	No	2	Current Smoker	---	---	Non-Papillary	0.312717	170.172	110.022	0	15.6086	46.8259	149.614	68.9064	55.582	20.5577	121.443	---	---	---	---
BLCA	TCGA-S5-A6DX-01	yes	yes	yes	yes	yes	yes	5	6	4	5	5	5	8	Dead	1.83984	MALE	WHITE	T4a	N2	[Not Applicable]	MX	Stage IV	83	NOT HISPANIC OR LATINO	2013	---	No	No	4	Current reformed smoker for < or = 15 years	---	---	Non-Papillary	0.309281	2962.65	1729.18	0	3.8911	218.677	308.171	109.728	194.552	9.3385	591.44	---	---	---	---
BLCA	TCGA-S5-AA26-01	yes	yes	yes	yes	yes	yes	5	6	1	1	1	2	1	Alive	16.5257	MALE	BLACK OR AFRICAN AMERICAN	T3a	N0	[Not Applicable]	MX	Stage III	46	NOT HISPANIC OR LATINO	2013	---	No	No	1	Lifelong Non-Smoker	---	---	Papillary	0.222959	2.8797	586.736	0	4.3195	2.8797	19.4379	3.5996	10.7988	0	25.9172	---	---	---	---
BLCA	TCGA-UY-A78K-01	yes	yes	yes	yes	yes	yes	5	6	4	5	1	2	8	Dead	17.6099	MALE	WHITE	[Not Available]	N2	[Not Applicable]	MX	Stage IV	60	NOT HISPANIC OR LATINO	[Not Available]	---	No	No	2	Current Smoker	---	---	Papillary	0.343356	565.789	0	1.6447	28.7829	164.062	395.148	62.0888	205.592	22.2039	109.375	---	---	---	---
BLCA	TCGA-UY-A78L-01	yes	yes	yes	yes	yes	yes	5	6	4	7	4	2	8	Alive	37.0267	MALE	WHITE	[Not Available]	N1	[Not Applicable]	MX	Stage IV	62	NOT HISPANIC OR LATINO	[Not Available]	---	No	No	[Unknown]	[Unknown]	---	---	Papillary	0.312262	28.4162	237.359	0	94.86	5.8504	14.626	96.1137	11.2829	49.3105	36.356	---	---	---	---
BLCA	TCGA-UY-A78M-01	yes	yes	yes	yes	yes	yes	5	6	1	5	5	2	2	Dead	22.6694	FEMALE	ASIAN	T2	N2	[Not Applicable]	MX	Stage IV	81	NOT HISPANIC OR LATINO	[Not Available]	---	No	No	1	Lifelong Non-Smoker	---	---	Non-Papillary	0.286105	532.635	0.4764	0	3.8113	0.9528	17.6274	20.0095	10.0048	1.4293	106.718	---	---	---	---
BLCA	TCGA-UY-A78N-01	yes	yes	yes	yes	yes	yes	5	6	1	5	5	5	2	Dead	86.768	MALE	WHITE	T2	N1	[Not Applicable]	MX	Stage IV	80	NOT HISPANIC OR LATINO	[Not Available]	---	Yes	Yes	3	Current reformed smoker for > 15 years	---	---	Non-Papillary	0.336114	0.3887	0	0	6.2185	5.0525	17.8781	4.6638	14.3802	3.4979	34.2015	---	---	---	---
BLCA	TCGA-UY-A78O-01	yes	yes	yes	yes	yes	yes	5	6	1	1	4	6	2	Alive	75.9589	FEMALE	WHITE	T2	N0	[Not Applicable]	MX	Stage II	75	NOT HISPANIC OR LATINO	[Not Available]	---	No	No	1	Lifelong Non-Smoker	---	---	Non-Papillary	0.314756	0	3.4423	0	18.9329	11.4745	33.276	8.0321	17.7854	6.311	141.71	---	---	---	---
BLCA	TCGA-UY-A8OB-01	yes	yes	yes	yes	yes	yes	5	6	4	7	2	5	8	Alive	69.2895	MALE	WHITE	T3a	N1	[Not Applicable]	MX	Stage IV	63	HISPANIC OR LATINO	[Not Available]	---	No	No	4	Current reformed smoker for < or = 15 years	---	---	Non-Papillary	0.317094	0	0	0	144.474	31.623	44.6442	550.612	96.7292	2.4802	17.3616	---	---	---	---
BLCA	TCGA-UY-A8OC-01	yes	yes	yes	yes	yes	yes	5	6	1	7	4	5	2	Dead	3.02259	MALE	WHITE	T4	N1	[Not Applicable]	MX	Stage IV	90	NOT HISPANIC OR LATINO	[Not Available]	---	No	No	1	Lifelong Non-Smoker	---	---	Non-Papillary	0.347806	0	0	0	24.4457	2.274	15.3496	59.1245	11.9386	2.274	89.2553	---	---	---	---
BLCA	TCGA-UY-A8OD-01	yes	yes	yes	yes	yes	yes	5	4	1	5	5	7	2	Alive	112.756	FEMALE	BLACK OR AFRICAN AMERICAN	T2b	N0	[Not Applicable]	MX	Stage II	68	NOT HISPANIC OR LATINO	[Not Available]	---	No	No	[Unknown]	[Unknown]	---	---	Non-Papillary	0.330781	1.2338	0	0	7.4028	25.9099	121.53	33.3128	61.6903	12.955	137.569	---	---	---	---
BLCA	TCGA-UY-A9PD-01	yes	yes	yes	yes	yes	yes	5	6	1	5	2	5	2	Alive	17.807	MALE	WHITE	T3a	N0	[Not Applicable]	MX	Stage III	80	NOT HISPANIC OR LATINO	[Not Available]	---	No	No	2	Current Smoker	---	---	Non-Papillary	0.239659	1901.57	1066.11	6.0105	4.5079	6.7618	152.516	17.2801	26.2959	3.7566	62.3588	---	---	---	---
BLCA	TCGA-XF-A8HB-01	yes	yes	yes	yes	yes	yes	5	6	1	1	1	2	1	Alive	45.0103	FEMALE	[Unknown]	T2b	N0	[Not Applicable]	MX	Stage II	50	HISPANIC OR LATINO	2006	---	No	No	3	Current reformed smoker for > 15 years	---	---	Papillary	0.340462	0	0	0.3434	7.899	4.8081	3.4344	2.0606	4.1212	0.3434	5.1515	---	---	---	---
BLCA	TCGA-XF-A8HC-01	yes	yes	yes	yes	yes	yes	5	6	1	1	1	2	1	Dead	6.57084	MALE	ASIAN	T3a	N2	[Not Applicable]	MX	Stage IV	79	NOT HISPANIC OR LATINO	2005	---	No	No	1	Lifelong Non-Smoker	---	---	Papillary	0.308321	0.5923	0	0	14.2156	0	3.5539	1.1846	4.1462	0	7.1078	---	---	---	---
BLCA	TCGA-XF-A8HD-01	yes	yes	yes	yes	yes	yes	5	6	4	5	4	5	8	Alive	97.3799	MALE	WHITE	T3a	N0	[Not Applicable]	MX	Stage III	77	NOT HISPANIC OR LATINO	2006	---	No	No	3	Current reformed smoker for > 15 years	---	---	Non-Papillary	0.381079	0	0	0	220.642	76.9511	276.441	203.136	84.9745	12.035	90.0802	---	---	---	---
BLCA	TCGA-XF-A8HE-01	yes	yes	yes	yes	yes	yes	5	2	4	7	4	6	8	Alive	125.405	MALE	WHITE	T3b	N0	[Not Applicable]	MX	Stage III	47	NOT HISPANIC OR LATINO	2004	---	No	No	1	Lifelong Non-Smoker	---	---	Non-Papillary	0.311947	630.028	6878.61	0	188.429	107.742	115.473	76.3377	145.911	36.2363	82.6187	---	---	---	---
BLCA	TCGA-XF-A8HF-01	yes	yes	yes	yes	yes	yes	5	4	1	5	4	2	2	Dead	97.0513	MALE	WHITE	T3a	N0	[Not Applicable]	M0	Stage III	80	NOT HISPANIC OR LATINO	2004	---	No	No	3	Current reformed smoker for > 15 years	---	---	Non-Papillary	0.253807	353.942	0.5672	187.181	3.9705	21.5542	386.273	18.7181	55.0199	2.2689	104.368	---	---	---	---
BLCA	TCGA-XF-A8HG-01	yes	yes	yes	yes	yes	yes	5	4	1	1	1	2	1	Dead	15.3429	MALE	WHITE	T3b	N0	[Not Applicable]	MX	Stage III	69	NOT HISPANIC OR LATINO	2005	---	No	No	3	Current reformed smoker for > 15 years	---	---	Non-Papillary	0.272086	7.9669	0	0	12.8696	1.8385	2.4514	1.8385	1.2257	0.6128	2.4514	---	---	---	---
BLCA	TCGA-XF-A8HH-01	yes	yes	yes	yes	yes	yes	5	6	1	5	5	2	2	Dead	1.87269	FEMALE	WHITE	T3b	N2	[Not Applicable]	M0	Stage IV	61	NOT HISPANIC OR LATINO	2004	---	No	No	1	Lifelong Non-Smoker	---	---	Non-Papillary	0.331308	5.1487	0	0	12.0137	14.8741	45.1945	33.7529	23.4554	4.0046	89.2449	---	---	---	---
BLCA	TCGA-XF-A8HI-01	yes	yes	yes	yes	yes	yes	5	6	1	1	1	2	1	Dead	17.8727	FEMALE	WHITE	T2b	N2	[Not Applicable]	MX	Stage IV	57	NOT HISPANIC OR LATINO	2005	---	No	No	1	Lifelong Non-Smoker	---	---	Papillary	0.270631	0	1.4606	0	12.1714	18.0136	38.9484	5.3554	28.2376	4.3817	34.0798	---	---	---	---
BLCA	TCGA-XF-A9SG-01	yes	yes	yes	no	yes	yes	4	6	4	---	4	7	8	Alive	48.5914	MALE	[Unknown]	T2a	N0	[Not Applicable]	MX	Stage II	81	HISPANIC OR LATINO	2006	---	No	No	1	Lifelong Non-Smoker	---	---	Non-Papillary	0.308173	NA	NA	NA	NA	NA	NA	NA	NA	NA	NA	---	---	---	---
BLCA	TCGA-XF-A9SH-01	yes	yes	yes	yes	yes	yes	5	6	1	5	1	2	2	Dead	64.7556	FEMALE	ASIAN	T2b	N0	[Not Applicable]	M0	Stage II	65	NOT HISPANIC OR LATINO	2005	---	No	No	1	Lifelong Non-Smoker	---	---	Non-Papillary	0.257881	1.8399	0	0	3.6799	7.3597	20.2392	18.3993	41.3983	4.5998	41.3983	---	---	---	---
BLCA	TCGA-XF-A9SI-01	yes	yes	yes	yes	yes	yes	5	6	4	5	5	7	8	Alive	79.6057	FEMALE	ASIAN	T2b	N0	[Not Applicable]	MX	Stage II	73	NOT HISPANIC OR LATINO	2006	---	No	No	1	Lifelong Non-Smoker	---	---	Papillary	0.323524	0	28.3065	0	160.078	502.196	657.394	235.237	420.693	139.58	179.112	---	---	---	---
BLCA	TCGA-XF-A9SJ-01	yes	yes	yes	yes	yes	yes	5	6	4	7	2	5	8	Dead	3.21971	MALE	WHITE	T3b	N2	[Not Applicable]	MX	Stage IV	83	NOT HISPANIC OR LATINO	2004	---	Yes	Yes	3	Current reformed smoker for > 15 years	---	---	Non-Papillary	0.342928	14.9793	0	0.5165	90.3926	100.723	169.938	221.591	53.2025	14.9793	166.322	---	---	---	---
BLCA	TCGA-XF-A9SK-01	yes	yes	yes	yes	yes	yes	5	6	1	5	5	6	2	Dead	15.9671	MALE	WHITE	T3b	N1	[Not Applicable]	MX	Stage IV	65	NOT HISPANIC OR LATINO	2004	---	Yes	Yes	3	Current reformed smoker for > 15 years	---	---	Non-Papillary	0.290436	0.5461	602.403	1.6384	9.2845	45.8766	524.85	79.7378	74.8225	14.746	99.3992	---	---	---	---
BLCA	TCGA-XF-A9SL-01	yes	yes	yes	yes	yes	yes	5	2	4	5	5	7	8	Dead	66.3655	MALE	WHITE	T3a	N2	[Not Applicable]	MX	Stage IV	69	NOT HISPANIC OR LATINO	2004	---	No	No	4	Current reformed smoker for < or = 15 years	---	---	Non-Papillary	0.311035	0.5316	0	0	9.5694	68.5805	365.231	92.504	75.4918	7.9745	169.059	---	---	---	---
BLCA	TCGA-XF-A9SM-01	yes	yes	yes	yes	yes	yes	5	6	4	7	4	5	8	Alive	34.4312	MALE	WHITE	T3b	N0	[Not Applicable]	MX	Stage III	76	NOT HISPANIC OR LATINO	2004	---	Yes	Yes	3	Current reformed smoker for > 15 years	---	---	Non-Papillary	0.308124	1.462	3728.07	0.4873	226.608	237.329	308.48	322.612	317.739	51.1696	180.799	---	---	---	---
BLCA	TCGA-XF-A9SP-01	yes	yes	yes	yes	yes	yes	5	6	4	5	5	7	8	Dead	14.9158	MALE	WHITE	T3b	N0	[Not Applicable]	MX	Stage III	59	NOT HISPANIC OR LATINO	2004	---	Yes	Yes	2	Current Smoker	---	---	Non-Papillary	0.296805	3073.43	79.2262	76.4943	4.3711	27.8658	71.5768	64.4737	33.876	1.6392	84.1437	---	---	---	---
BLCA	TCGA-XF-A9ST-01	yes	yes	yes	yes	no	yes	4	6	1	5	---	7	2	Dead	4.20534	MALE	WHITE	T3b	N0	[Not Applicable]	MX	Stage III	68	NOT HISPANIC OR LATINO	2005	---	Yes	Yes	3	Current reformed smoker for > 15 years	---	---	Papillary	0.379614	418.736	0	0	80.5261	2.6842	3.221	4.2947	0.5368	0.5368	5.3684	---	---	---	---
BLCA	TCGA-XF-A9SV-01	yes	yes	yes	yes	yes	yes	5	6	1	5	5	7	2	Dead	12.7474	MALE	WHITE	T4a	N2	[Not Applicable]	M1	Stage IV	82	NOT HISPANIC OR LATINO	2006	---	Yes	Yes	3	Current reformed smoker for > 15 years	---	---	Papillary	0.308476	0	0.9497	0	0.9497	5.698	15.1947	16.1443	2.849	1.8993	23.7417	---	---	---	---
BLCA	TCGA-XF-A9SW-01	yes	yes	yes	yes	yes	yes	5	6	4	5	5	6	8	Dead	11.8932	MALE	WHITE	T3b	N2	[Not Applicable]	MX	Stage IV	85	NOT HISPANIC OR LATINO	2006	---	Yes	Yes	3	Current reformed smoker for > 15 years	---	---	Non-Papillary	0.363893	0	0	0	8.3074	12.4611	89.3043	83.0737	44.6521	1.0384	38.4216	---	---	---	---
BLCA	TCGA-XF-A9SX-01	yes	yes	yes	yes	yes	yes	5	6	4	5	5	7	8	Dead	23.6222	FEMALE	WHITE	T3b	N2	[Not Applicable]	MX	Stage IV	63	NOT HISPANIC OR LATINO	2006	---	No	No	4	Current reformed smoker for < or = 15 years	---	---	Non-Papillary	0.379983	0	2.1859	0	112.937	103.465	301.65	267.405	323.509	12.3866	569.784	---	---	---	---
BLCA	TCGA-XF-A9SY-01	yes	yes	yes	yes	yes	yes	5	6	4	7	4	6	8	Alive	21.0267	FEMALE	WHITE	T3b	N2	[Not Applicable]	MX	Stage IV	60	NOT HISPANIC OR LATINO	2006	---	Yes	Yes	2	Current Smoker	---	---	Non-Papillary	0.319841	2.3824	63.7284	0	954.139	189.399	216.796	1011.32	222.156	53.6033	166.766	---	---	---	---
BLCA	TCGA-XF-A9SZ-01	yes	yes	yes	yes	yes	yes	5	6	4	5	5	2	8	Dead	28.2218	MALE	WHITE	T3b	N2	[Not Applicable]	MX	Stage IV	79	NOT HISPANIC OR LATINO	2007	---	No	No	3	Current reformed smoker for > 15 years	---	---	Non-Papillary	0.295295	6.8221	1.137	0	7.9591	19.3292	58.556	51.7339	40.3638	4.548	312.678	---	---	---	---
BLCA	TCGA-XF-A9T0-01	yes	yes	yes	yes	yes	yes	5	4	1	5	1	6	2	Alive	26.2505	MALE	WHITE	T3b	N0	[Not Applicable]	MX	Stage III	68	NOT HISPANIC OR LATINO	2007	---	Yes	Yes	5	Current Reformed Smoker, Duration Not Specified	---	---	Non-Papillary	0.255304	3578.11	698.725	7.4389	10.0956	41.4453	60.5739	31.3496	66.4187	6.3762	78.1084	---	---	---	---
BLCA	TCGA-XF-A9T2-01	yes	yes	yes	yes	yes	yes	5	2	1	5	3	5	3	Dead	18.8912	MALE	WHITE	T3b	N0	[Not Applicable]	MX	Stage III	54	NOT HISPANIC OR LATINO	2007	---	Yes	Yes	1	Lifelong Non-Smoker	---	---	Non-Papillary	0.175813	744.581	0	0	4.7125	50.8954	58.4354	18.8501	92.3657	1.885	391.14	---	---	---	---
BLCA	TCGA-XF-A9T3-01	yes	yes	yes	yes	yes	yes	5	6	4	5	5	1	8	Alive	2.23409	FEMALE	WHITE	T3b	N2	[Not Applicable]	MX	Stage IV	69	NOT HISPANIC OR LATINO	2008	---	Yes	Yes	2	Current Smoker	---	---	Non-Papillary	0.336016	0	1.0604	0	133.616	55.1432	201.485	183.457	90.1379	8.4836	78.473	---	---	---	---
BLCA	TCGA-XF-A9T4-01	yes	yes	yes	yes	yes	yes	5	6	1	3	4	2	2	Dead	16.2628	MALE	WHITE	T2b	N1	[Not Applicable]	MX	Stage IV	48	NOT HISPANIC OR LATINO	2008	---	No	No	1	Lifelong Non-Smoker	---	---	Non-Papillary	0.309568	0	0	0	520.989	38.1625	44.6643	598.445	25.4417	14.6996	25.7244	---	---	---	---
BLCA	TCGA-XF-A9T5-01	yes	yes	yes	yes	yes	yes	5	5	4	5	4	2	2	Alive	66.5955	FEMALE	WHITE	T3a	N1	[Not Applicable]	MX	Stage IV	78	NOT HISPANIC OR LATINO	2008	---	Yes	Yes	1	Lifelong Non-Smoker	---	---	Non-Papillary	0.354514	1.1615	9507.83	7.5496	62.7196	247.975	299.66	159.122	276.431	68.527	174.221	---	---	---	---
BLCA	TCGA-XF-A9T6-01	yes	yes	yes	yes	yes	yes	5	6	1	7	4	1	2	Alive	2.10267	FEMALE	WHITE	T3b	N0	[Not Applicable]	MX	Stage III	88	NOT HISPANIC OR LATINO	2008	---	Yes	Yes	1	Lifelong Non-Smoker	---	---	Papillary	0.313181	0	4.3563	0	65.3452	14.5211	13.069	54.2123	47.4357	2.4202	959.848	---	---	---	---
BLCA	TCGA-XF-A9T8-01	yes	yes	yes	yes	yes	yes	5	6	4	7	4	6	8	Dead	13.7331	MALE	WHITE	T3b	N0	[Not Applicable]	MX	Stage III	64	NOT HISPANIC OR LATINO	2008	---	Yes	Yes	3	Current reformed smoker for > 15 years	---	---	Non-Papillary	0.338309	751.341	3275.46	2.3204	282.623	176.35	173.565	123.445	256.171	36.6621	129.942	---	---	---	---
BLCA	TCGA-XF-AAME-01	yes	yes	yes	yes	yes	yes	5	4	4	5	5	6	8	Dead	92.9117	FEMALE	WHITE	T2b	N0	[Not Applicable]	MX	Stage II	64	NOT HISPANIC OR LATINO	2006	---	No	No	1	Lifelong Non-Smoker	---	---	Non-Papillary	0.305038	0	0	0.4316	39.2792	123.449	365.598	147.621	280.565	24.1718	225.316	---	---	---	---
BLCA	TCGA-XF-AAMF-01	yes	yes	yes	no	yes	yes	4	6	1	---	5	7	2	Dead	10.809	MALE	WHITE	T4	N2	[Not Applicable]	MX	Stage IV	68	NOT HISPANIC OR LATINO	2004	---	Yes	Yes	3	Current reformed smoker for > 15 years	---	---	Non-Papillary	0.318737	NA	NA	NA	NA	NA	NA	NA	NA	NA	NA	---	---	---	---
BLCA	TCGA-XF-AAMG-01	yes	yes	yes	yes	yes	yes	5	4	1	5	1	5	2	Alive	110.522	MALE	WHITE	T4a	N0	[Not Applicable]	MX	Stage III	49	HISPANIC OR LATINO	2004	---	No	No	5	Current Reformed Smoker, Duration Not Specified	---	---	Non-Papillary	0.251209	1792.52	534.181	0.4896	12.7302	33.7841	111.635	26.9294	38.1907	3.917	87.6428	---	---	---	---
BLCA	TCGA-XF-AAMH-01	yes	yes	yes	yes	yes	yes	5	4	1	5	2	5	2	Dead	11.3018	MALE	WHITE	T3b	N1	[Not Applicable]	MX	Stage IV	80	NOT HISPANIC OR LATINO	2005	---	No	No	2	Current Smoker	---	---	Non-Papillary	0.276262	0.523	0.523	0	1.569	48.6402	11.5063	8.8912	179.393	1.046	61.7155	---	---	---	---
BLCA	TCGA-XF-AAMJ-01	yes	yes	yes	yes	yes	yes	5	6	4	5	5	6	8	Dead	54.8665	MALE	ASIAN	T3b	N0	[Not Applicable]	M0	Stage III	70	NOT HISPANIC OR LATINO	2006	---	Yes	Yes	1	Lifelong Non-Smoker	---	---	Non-Papillary	0.357317	0	0	0	9.4135	18.1028	46.3432	74.5836	49.2397	17.3787	121.651	---	---	---	---
BLCA	TCGA-XF-AAML-01	yes	yes	yes	yes	yes	yes	5	6	1	1	1	6	1	Dead	7.62218	MALE	WHITE	T2b	N0	[Not Applicable]	MX	Stage II	75	NOT HISPANIC OR LATINO	2007	---	Yes	Yes	3	Current reformed smoker for > 15 years	---	---	Papillary	0.306289	0	10.6784	0	38.3166	65.9548	70.9799	14.4472	54.0201	5.0251	51.5075	---	---	---	---
BLCA	TCGA-XF-AAMQ-01	yes	yes	yes	yes	yes	yes	5	6	1	1	1	2	1	Alive	71.5236	FEMALE	WHITE	T2a	N0	[Not Applicable]	MX	Stage II	59	NOT HISPANIC OR LATINO	2006	---	No	No	3	Current reformed smoker for > 15 years	---	---	Papillary	0.343103	0	0	0	36.5347	122.441	124.416	40.4844	90.8431	21.4765	74.3037	---	---	---	---
BLCA	TCGA-XF-AAMT-01	yes	yes	yes	yes	yes	yes	5	6	4	7	5	7	8	Dead	2.95688	FEMALE	WHITE	T3b	N2	[Not Applicable]	MX	Stage IV	75	NOT HISPANIC OR LATINO	2006	---	No	No	3	Current reformed smoker for > 15 years	---	---	Non-Papillary	0.280305	370.324	6.3052	15.1324	47.4989	5.8848	127.364	176.124	46.6583	15.5528	158.89	---	---	---	---
BLCA	TCGA-XF-AAMW-01	yes	yes	yes	yes	yes	yes	5	4	1	3	4	5	2	Dead	8.31211	FEMALE	WHITE	T2b	N0	[Not Applicable]	[Discrepancy]	Stage IV	79	NOT HISPANIC OR LATINO	2006	---	No	No	1	Lifelong Non-Smoker	---	---	Non-Papillary	0.292808	0	0	0	155.325	18.8272	36.0855	121.593	99.6274	5.4913	72.9555	---	---	---	---
BLCA	TCGA-XF-AAMX-01	yes	yes	yes	yes	yes	yes	5	6	1	5	4	2	2	Dead	6.76797	FEMALE	BLACK OR AFRICAN AMERICAN	T3b	N0	[Not Applicable]	MX	Stage III	87	NOT HISPANIC OR LATINO	2006	---	No	No	1	Lifelong Non-Smoker	---	---	Non-Papillary	0.223643	34.3915	0	0	8.4656	16.4021	14.8148	11.6402	14.8148	2.6455	19.5767	---	---	---	---
BLCA	TCGA-XF-AAMY-01	yes	yes	yes	yes	yes	yes	5	6	1	5	5	2	2	Alive	98.924	MALE	WHITE	T3b	N0	[Not Applicable]	MX	Stage III	78	NOT HISPANIC OR LATINO	2006	---	Yes	Yes	1	Lifelong Non-Smoker	---	---	Papillary	0.288501	167.596	102.378	0	6.0668	6.8252	23.509	21.9923	9.8586	2.2751	31.8509	---	---	---	---
BLCA	TCGA-XF-AAMZ-01	yes	yes	yes	yes	yes	yes	5	6	4	5	2	6	8	Dead	44.2875	FEMALE	WHITE	T3a	N2	[Not Applicable]	MX	Stage IV	81	NOT HISPANIC OR LATINO	2007	---	Yes	Yes	1	Lifelong Non-Smoker	---	---	Papillary	0.380571	1.6964	88.2103	0	4.2409	39.0161	69.5505	12.7226	56.8278	7.6336	37.3198	---	---	---	---
BLCA	TCGA-XF-AAN0-01	yes	yes	yes	yes	yes	yes	5	6	4	5	3	7	8	Dead	56.4435	MALE	WHITE	T4a	N2	[Not Applicable]	M0	Stage IV	68	NOT HISPANIC OR LATINO	2007	---	No	No	3	Current reformed smoker for > 15 years	---	---	Non-Papillary	0.336559	0	0	0	13.4009	65.556	93.8066	53.6038	72.7997	14.1253	27.1641	---	---	---	---
BLCA	TCGA-XF-AAN2-01	yes	yes	yes	yes	yes	yes	5	6	4	7	4	1	8	Dead	61.4045	MALE	WHITE	T2b	N0	[Not Applicable]	MX	Stage II	73	NOT HISPANIC OR LATINO	2007	---	No	No	3	Current reformed smoker for > 15 years	---	---	Non-Papillary	0.337061	0	0	0	212.389	102.03	129.793	167.274	74.2669	20.1284	35.3982	---	---	---	---
BLCA	TCGA-XF-AAN3-01	yes	yes	yes	yes	yes	yes	5	6	4	7	5	5	8	Alive	86.2423	MALE	WHITE	T3b	N2	[Not Applicable]	MX	Stage IV	76	NOT HISPANIC OR LATINO	2007	---	No	No	1	Lifelong Non-Smoker	---	---	Non-Papillary	0.351957	0.3965	0	0	16.6534	18.4377	52.9342	49.7621	39.0563	15.4639	77.7161	---	---	---	---
BLCA	TCGA-XF-AAN4-01	yes	yes	yes	yes	yes	yes	5	6	4	5	5	7	8	Dead	27.039	FEMALE	WHITE	T3b	N0	[Not Applicable]	MX	Stage III	77	NOT HISPANIC OR LATINO	2007	---	No	No	2	Current Smoker	---	---	Non-Papillary	0.341922	0	0	0	207.208	29.9998	190.464	422.09	104.65	11.8604	101.86	---	---	---	---
BLCA	TCGA-XF-AAN5-01	yes	yes	yes	yes	yes	yes	5	4	4	7	4	6	8	Alive	75.3347	FEMALE	WHITE	T3b	N0	[Not Applicable]	MX	Stage III	61	NOT HISPANIC OR LATINO	2008	---	No	No	4	Current reformed smoker for < or = 15 years	---	---	Non-Papillary	0.406512	0	0.9461	0	185.43	47.3037	200.568	156.102	140.019	10.4068	30.2744	---	---	---	---
BLCA	TCGA-XF-AAN7-01	yes	yes	yes	yes	yes	yes	5	6	1	5	4	2	2	Dead	18.5626	MALE	WHITE	T3a	N1	[Not Applicable]	MX	Stage IV	60	NOT HISPANIC OR LATINO	2008	---	Yes	Yes	2	Current Smoker	---	---	Non-Papillary	0.240447	3438.72	0	240.068	8.4531	6.7625	23.6686	28.7405	20.2874	2.5359	333.897	---	---	---	---
BLCA	TCGA-XF-AAN8-01	yes	yes	yes	yes	yes	yes	5	6	4	5	5	7	8	Dead	3.8768	FEMALE	WHITE	T3b	N0	[Not Applicable]	MX	Stage III	74	NOT HISPANIC OR LATINO	2007	---	Yes	Yes	2	Current Smoker	---	---	Non-Papillary	0.300368	1.8993	117.759	0	15.1947	58.8794	160.494	97.8158	70.2754	2.849	126.306	---	---	---	---
BLCA	TCGA-YC-A89H-01	yes	yes	yes	yes	yes	yes	5	4	1	5	1	2	2	Alive	18.8255	FEMALE	WHITE	[Not Available]	[Not Available]	[Not Applicable]	MX	Stage II	78	NOT HISPANIC OR LATINO	2013	---	No	No	2	Current Smoker	---	---	Non-Papillary	0.352951	2449.53	513.95	0	21.0753	15.8065	35.9238	39.7557	47.4195	7.6638	56.0412	---	---	---	---
BLCA	TCGA-YC-A8S6-01	yes	yes	yes	yes	yes	yes	5	6	4	1	5	7	8	Alive	9.62628	MALE	WHITE	T2a	N0	[Not Applicable]	MX	Stage II	71	NOT HISPANIC OR LATINO	2013	---	Yes	Yes	5	Current Reformed Smoker, Duration Not Specified	---	---	Papillary	0.316485	0	0	0	58.1259	36.0782	100.885	66.8114	104.894	39.4187	384.166	---	---	---	---
BLCA	TCGA-YC-A9TC-01	yes	yes	yes	yes	yes	yes	5	6	1	5	1	6	2	Dead	0.657084	MALE	WHITE	[Not Available]	[Not Available]	[Not Applicable]	M1	Stage IV	71	NOT HISPANIC OR LATINO	2013	---	No	No	1	Lifelong Non-Smoker	---	---	Papillary	0.24845	859.899	7.3851	0	474.029	16.6164	23.5399	22.6168	27.694	2.7694	144.932	---	---	---	---
BLCA	TCGA-YF-AA3M-01	yes	yes	yes	yes	yes	yes	5	6	1	7	3	7	2	Alive	13.6345	MALE	[Unknown]	T2a	NX	[Not Applicable]	MX	Stage II	57	HISPANIC OR LATINO	2013	---	Yes	Yes	2	Current Smoker	---	---	Non-Papillary	0.276557	0	1.443	0	15.1516	2.1645	16.5946	15.1516	12.2656	2.1645	15.8731	---	---	---	---
BLCA	TCGA-ZF-A9R0-01	yes	yes	yes	yes	yes	yes	5	6	1	5	5	2	2	Dead	22.3409	MALE	WHITE	T3b	NX	[Not Applicable]	M0	Stage III	82	NOT HISPANIC OR LATINO	2013	---	No	No	3	Current reformed smoker for > 15 years	---	---	Non-Papillary	0.317113	0	0.7283	0	48.0699	16.7516	40.0583	22.5783	32.0466	3.6417	74.2899	---	---	---	---
BLCA	TCGA-ZF-A9R1-01	yes	yes	yes	yes	yes	yes	5	6	1	1	5	5	1	Alive	25.3963	MALE	WHITE	T3b	N1	[Not Applicable]	M0	Stage IV	81	NOT HISPANIC OR LATINO	2013	---	No	No	1	Lifelong Non-Smoker	---	---	Non-Papillary	0.314457	17.0213	1.4184	0	9.4563	7.0922	24.1135	2.3641	11.8203	6.1466	28.8416	---	---	---	---
BLCA	TCGA-ZF-A9R2-01	yes	yes	yes	yes	yes	yes	5	6	1	1	1	5	1	Alive	21.0924	MALE	WHITE	T2b	N0	[Not Applicable]	M0	Stage II	75	NOT HISPANIC OR LATINO	2013	---	Yes	Yes	3	Current reformed smoker for > 15 years	---	---	Papillary	0.285672	0	2.0642	0	7.2249	1.5482	7.2249	0	2.5803	0.5161	2.5803	---	---	---	---
BLCA	TCGA-ZF-A9R9-01	yes	yes	yes	yes	yes	yes	5	6	1	5	2	2	2	Dead	28.386	MALE	WHITE	T3b	N2	[Not Applicable]	MX	Stage IV	58	NOT HISPANIC OR LATINO	2010	---	No	No	3	Current reformed smoker for > 15 years	---	---	Non-Papillary	0.337601	0	0	1.7528	14.0228	16.6521	101.665	49.9562	41.1919	4.3821	93.7774	---	---	---	---
BLCA	TCGA-ZF-A9RD-01	yes	yes	yes	yes	yes	yes	5	6	4	7	4	5	8	Dead	13.4045	FEMALE	WHITE	T3a	N2	[Not Applicable]	MX	Stage IV	75	NOT HISPANIC OR LATINO	2008	---	No	No	3	Current reformed smoker for > 15 years	---	---	Non-Papillary	0.365885	0.8937	392.315	0	104.558	77.748	227.882	207.328	154.602	28.597	117.963	---	---	---	---
BLCA	TCGA-ZF-A9RG-01	yes	yes	yes	no	yes	yes	4	6	4	---	4	7	8	Alive	58.6776	FEMALE	WHITE	T3b	N0	[Not Applicable]	MX	Stage III	70	NOT HISPANIC OR LATINO	2010	---	No	No	1	Lifelong Non-Smoker	---	---	Non-Papillary	0.349709	NA	NA	NA	NA	NA	NA	NA	NA	NA	NA	---	---	---	---
BLCA	TCGA-ZF-A9RM-01	yes	yes	yes	yes	yes	yes	5	6	1	1	1	2	1	Alive	47.8029	MALE	WHITE	T0	N0	[Not Applicable]	MX	Stage II	70	NOT HISPANIC OR LATINO	2010	---	No	No	2	Current Smoker	---	---	Papillary	0.280329	0	0	0	18.6191	0	17.0675	3.4911	2.3274	0	9.3095	---	---	---	---
BLCA	TCGA-ZF-A9RN-01	yes	yes	yes	yes	yes	yes	5	6	1	5	1	5	2	Dead	20.2053	FEMALE	WHITE	T3b	NX	[Not Applicable]	M0	Stage III	67	NOT HISPANIC OR LATINO	2010	---	No	No	1	Lifelong Non-Smoker	---	---	Non-Papillary	0.269942	0.4801	4846.86	0	228.997	81.133	145.463	46.0874	94.5751	265.963	93.1349	---	---	---	---
BLCA	TCGA-ZF-AA4N-01	yes	yes	yes	yes	yes	yes	5	6	4	7	4	6	8	Dead	2.89117	MALE	WHITE	[Not Available]	[Not Available]	[Not Applicable]	[Not Available]	Stage II	74	NOT HISPANIC OR LATINO	2011	---	No	No	5	Current Reformed Smoker, Duration Not Specified	---	---	Non-Papillary	0.307475	271.873	4.6976	0	57.5455	41.6911	63.4175	64.5919	81.0335	18.7904	34.0575	---	---	---	---
BLCA	TCGA-ZF-AA4T-01	yes	yes	yes	yes	yes	yes	5	6	4	1	1	6	8	Dead	19.6797	MALE	WHITE	T4	N2	[Not Applicable]	MX	Stage IV	65	NOT HISPANIC OR LATINO	2008	---	Yes	Yes	1	Lifelong Non-Smoker	---	---	Non-Papillary	0.273591	742.954	0	281.341	23.8095	1.9436	19.9223	4.8591	10.2041	3.4014	15.5491	---	---	---	---
BLCA	TCGA-ZF-AA4V-01	yes	yes	yes	yes	yes	yes	5	6	4	7	4	5	8	Alive	59.3347	MALE	WHITE	T3b	N0	[Not Applicable]	M0	Stage III	66	NOT HISPANIC OR LATINO	2008	---	No	No	2	Current Smoker	---	---	Non-Papillary	0.321886	0	6286.99	0.4174	175.311	49.254	163.206	183.242	33.3926	12.1048	72.2114	---	---	---	---
BLCA	TCGA-ZF-AA4W-01	yes	yes	yes	yes	yes	yes	5	3	4	7	4	6	8	Alive	60.1232	MALE	WHITE	T3b	N0	[Not Applicable]	MX	Stage III	56	NOT HISPANIC OR LATINO	2009	---	No	No	1	Lifelong Non-Smoker	---	---	Non-Papillary	0.3073	0.6183	1682.88	300.47	17.9293	16.0745	79.1362	19.1658	13.6015	2.473	16.6928	---	---	---	---
BLCA	TCGA-ZF-AA51-01	yes	yes	yes	yes	yes	yes	5	6	1	5	2	5	2	Alive	56.3121	FEMALE	WHITE	T2	NX	[Not Applicable]	M0	Stage II	69	NOT HISPANIC OR LATINO	2009	---	No	No	4	Current reformed smoker for < or = 15 years	---	---	Papillary	0.373396	0	767.898	3.0143	29.3896	66.315	211.002	32.4039	157.498	33.9111	161.266	---	---	---	---
BLCA	TCGA-ZF-AA52-01	yes	yes	yes	yes	yes	yes	5	6	4	5	5	6	8	Dead	35.384	MALE	WHITE	T3a	NX	[Not Applicable]	MX	Stage III	70	NOT HISPANIC OR LATINO	2009	---	No	No	3	Current reformed smoker for > 15 years	---	---	Papillary	0.323995	0.5889	0	0	11.7786	20.0236	67.7267	61.2485	21.7903	3.5336	143.698	---	---	---	---
BLCA	TCGA-ZF-AA53-01	yes	yes	yes	yes	yes	yes	5	6	4	7	5	5	8	Alive	57.8563	MALE	WHITE	T2	NX	[Not Applicable]	M0	Stage II	60	NOT HISPANIC OR LATINO	2010	---	Yes	Yes	1	Lifelong Non-Smoker	---	---	Non-Papillary	0.287327	0	160.468	0	101.24	75.7576	123.967	681.129	118.457	41.3223	165.289	---	---	---	---
BLCA	TCGA-ZF-AA54-01	yes	yes	yes	yes	yes	yes	5	6	4	5	4	5	8	Dead	19.384	MALE	WHITE	T3	NX	[Not Applicable]	MX	Stage III	71	NOT HISPANIC OR LATINO	2009	---	No	No	4	Current reformed smoker for < or = 15 years	---	---	Non-Papillary	0.305646	9.6154	539.98	0.5061	221.66	36.4372	118.927	207.49	49.5951	28.3401	185.729	---	---	---	---
BLCA	TCGA-ZF-AA56-01	yes	yes	yes	yes	yes	yes	5	6	4	7	4	5	8	Dead	8.50924	FEMALE	WHITE	T4a	N0	[Not Applicable]	MX	Stage III	79	NOT HISPANIC OR LATINO	2010	---	No	No	1	Lifelong Non-Smoker	---	---	Non-Papillary	0.325706	0.8822	6.1756	0.4411	28.6723	36.6123	84.2523	56.0212	50.2867	9.7045	85.5757	---	---	---	---
BLCA	TCGA-ZF-AA58-01	yes	yes	yes	yes	yes	yes	5	6	4	7	4	6	8	Alive	54.1766	FEMALE	WHITE	T3a	N2	[Not Applicable]	MX	Stage IV	61	NOT HISPANIC OR LATINO	2010	---	No	No	4	Current reformed smoker for < or = 15 years	---	---	Non-Papillary	0.337075	0.4216	0	0	383.221	136.594	313.659	810.287	182.546	50.1686	176.223	---	---	---	---
BLCA	TCGA-ZF-AA5P-01	yes	yes	yes	yes	yes	yes	5	6	4	5	5	7	8	Alive	12.2218	MALE	WHITE	T2b	N2	[Not Applicable]	M0	Stage IV	65	NOT HISPANIC OR LATINO	2013	---	No	No	3	Current reformed smoker for > 15 years	---	---	Non-Papillary	0.303905	20.0111	9.4497	18.8994	19.4553	25.5698	105.058	47.2485	62.8127	6.6704	94.4969	---	---	---	---
PRAD	TCGA-2A-A8VL-01	yes	yes	yes	yes	yes	yes	5	3	1	3	3	7	2	Alive	20.4025	MALE	[Not Available]	T2b	N0	M0	[Not Applicable]	[Not Applicable]	51	[Not Available]	2010	Left	No	No	---	---	---	---	---	0.325862	0	0	0	6.1792	15.9629	18.5376	3.6045	8.2389	0	17.5077	---	---	3	3
PRAD	TCGA-2A-A8VO-01	yes	yes	yes	yes	yes	yes	5	3	1	5	1	6	2	Alive	55.885	MALE	[Not Available]	T3a	[Not Available]	M0	[Not Applicable]	[Not Applicable]	57	[Not Available]	2010	Bilateral	No	No	---	---	---	---	---	0.325235	0	0	0	5.9816	9.3047	38.5481	15.9509	14.6217	3.9877	13.9571	---	---	1	4
PRAD	TCGA-2A-A8VT-01	yes	yes	yes	yes	yes	yes	5	3	1	6	4	2	2	Alive	45.1088	MALE	[Not Available]	T4	N1	M0	[Not Applicable]	[Not Applicable]	47	[Not Available]	2011	Bilateral	No	No	---	---	---	---	---	0.322014	3.6765	0	65.4412	14.3382	7.3529	36.7647	6.9853	12.5	4.0441	8.0882	---	---	2	3
PRAD	TCGA-2A-A8VV-01	yes	yes	yes	yes	yes	yes	5	4	1	5	3	7	2	Alive	22.0452	MALE	[Not Available]	T2b	N0	M0	[Not Applicable]	[Not Applicable]	52	[Not Available]	2010	Right	No	No	---	---	---	---	---	0.330139	0	0	0	1.4119	15.0606	15.0606	3.7651	4.7064	0	12.2367	---	---	2	3
PRAD	TCGA-2A-A8VX-01	yes	yes	yes	yes	yes	yes	5	4	5	6	1	5	4	Alive	45.2731	MALE	[Not Available]	T3b	N0	M0	[Not Applicable]	[Not Applicable]	70	[Not Available]	2011	Bilateral	No	No	---	---	---	---	---	0.335614	0.5038	0	0	2.5192	9.573	5.0384	4.5346	69.5302	0.5038	5.0384	---	---	---	---
PRAD	TCGA-2A-A8W1-01	yes	yes	yes	yes	yes	yes	5	4	5	6	1	3	4	Alive	3.67967	MALE	[Not Available]	T3a	N0	M0	[Not Applicable]	[Not Applicable]	54	[Not Available]	2011	Left	No	No	---	---	---	---	---	0.307383	0	0	0	5.1942	5.1942	6.1386	4.2498	6.1386	0.9444	5.6664	---	---	1	4
PRAD	TCGA-2A-A8W3-01	yes	yes	yes	yes	yes	yes	5	6	5	6	3	3	4	Alive	28.3532	MALE	[Not Available]	T3a	N0	M0	[Not Applicable]	[Not Applicable]	69	[Not Available]	2011	Left	No	No	---	---	---	---	---	0.359911	0	0	0	5.3159	13.4942	26.5794	7.7694	4.4981	1.2267	25.3527	---	---	2	1
PRAD	TCGA-2A-AAYF-01	yes	yes	yes	yes	yes	yes	5	3	1	5	1	3	2	Alive	44.8131	MALE	[Not Available]	T3a	[Not Available]	M0	[Not Applicable]	[Not Applicable]	57	[Not Available]	2011	Right	No	No	---	---	---	---	---	0.310821	0.4244	0.8489	0	5.9423	4.2445	19.9491	16.129	5.0934	1.6978	11.4601	---	---	---	---
PRAD	TCGA-2A-AAYO-01	yes	yes	yes	yes	yes	yes	5	3	1	5	1	1	2	Alive	41.7906	MALE	[Not Available]	T2c	[Not Available]	M0	[Not Applicable]	[Not Applicable]	57	[Not Available]	2011	Bilateral	No	No	---	---	---	---	---	0.316893	0	3.6707	0	9.4389	61.8773	151.023	55.0603	37.2313	5.2438	74.4625	---	---	---	---
PRAD	TCGA-2A-AAYU-01	yes	yes	yes	yes	yes	yes	5	3	1	5	3	3	2	Alive	20.2053	MALE	[Not Available]	T3a	N0	M0	[Not Applicable]	[Not Applicable]	56	[Not Available]	2012	Left	No	No	---	---	---	---	---	0.298644	0	0	0	2.9623	6.7711	6.7711	5.9247	4.2319	0.8464	8.0406	---	---	---	---
PRAD	TCGA-4L-AA1F-01	yes	yes	yes	yes	yes	yes	5	3	6	5	4	1	9	Alive	11.499	MALE	[Not Available]	T3b	N0	M1a	[Not Applicable]	[Not Applicable]	64	[Not Available]	2013	Bilateral	No	No	---	---	---	---	---	0.335058	0.4331	0	0.8662	18.6228	39.8441	135.123	93.547	99.1771	19.489	73.1919	---	---	---	---
PRAD	TCGA-CH-5737-01	yes	yes	yes	yes	yes	yes	5	3	5	6	3	2	4	Alive	2.98973	MALE	WHITE	T2c	N0	M0	[Not Applicable]	[Not Applicable]	73	NOT HISPANIC OR LATINO	2007	Bilateral	No	No	---	---	---	---	---	0.321711	10.3627	0	0	42.6465	5.5799	10.3627	7.9713	2.3914	0.7971	5.5799	---	---	1	2
PRAD	TCGA-CH-5738-01	yes	yes	yes	yes	yes	yes	5	3	1	3	3	7	2	Alive	6.96509	MALE	WHITE	[Discrepancy]	[Not Available]	M0	[Not Applicable]	[Not Applicable]	72	NOT HISPANIC OR LATINO	2006	Bilateral	No	No	---	---	---	---	---	0.325235	0	0	0	13.2969	19.2806	55.1823	35.9017	26.5939	7.6457	32.5775	---	---	3	3
PRAD	TCGA-CH-5739-01	yes	yes	yes	yes	yes	yes	5	4	1	5	4	2	2	Alive	22.0452	MALE	WHITE	T3a	N0	M0	[Not Applicable]	[Not Applicable]	65	NOT HISPANIC OR LATINO	2006	Left	No	No	---	---	---	---	---	0.33811	0	0	0	11.9237	13.5135	37.7583	35.7711	43.3227	9.1415	12.3211	---	---	2	3
PRAD	TCGA-CH-5740-01	yes	yes	yes	yes	yes	yes	5	3	1	6	3	2	2	Alive	1.01848	MALE	WHITE	T2c	N0	M0	[Not Applicable]	[Not Applicable]	57	NOT HISPANIC OR LATINO	2009	Bilateral	No	No	---	---	---	---	---	0.341802	0	0	0	8.5955	11.0514	57.713	11.0514	24.5587	4.9117	17.1911	---	---	2	3
PRAD	TCGA-CH-5741-01	yes	yes	yes	yes	yes	yes	5	3	1	6	3	2	2	Alive	12.9774	MALE	WHITE	T3b	N1	M0	[Not Applicable]	[Not Applicable]	56	NOT HISPANIC OR LATINO	2008	Bilateral	No	No	---	---	---	---	---	0.313246	0	0	0	2.0529	5.1322	13.3436	2.5661	2.0529	0.5132	6.6718	---	---	2	3
PRAD	TCGA-CH-5743-01	no	yes	yes	yes	yes	yes	5	5	6	3	3	2	9	Alive	13.963	MALE	WHITE	T2c	N0	M0	[Not Applicable]	[Not Applicable]	66	NOT HISPANIC OR LATINO	2008	Bilateral	No	No	---	---	---	---	---	0.277483	0	0	0	22.0918	17.9496	98.0324	30.0311	43.1481	5.8681	24.1629	---	---	3	4
PRAD	TCGA-CH-5744-01	yes	yes	yes	yes	yes	yes	5	3	1	6	3	2	2	Alive	1.97125	MALE	WHITE	T2c	N0	M0	[Not Applicable]	[Not Applicable]	64	NOT HISPANIC OR LATINO	2008	Bilateral	No	No	---	---	---	---	---	0.338537	0.2312	0	0	5.779	22.4226	38.835	9.2464	20.8044	2.7739	37.9103	---	---	2	3
PRAD	TCGA-CH-5745-01	yes	no	yes	yes	yes	yes	4	---	1	3	3	2	2	Alive	2.98973	MALE	WHITE	T3a	N0	M0	[Not Applicable]	[Not Applicable]	68	NOT HISPANIC OR LATINO	2008	[Not Available]	No	No	---	---	---	---	---	0.362933	0	0	0	13.8559	26.5241	53.0483	39.9842	30.483	5.5424	13.0641	---	---	---	---
PRAD	TCGA-CH-5748-01	yes	yes	yes	yes	yes	yes	5	3	1	6	3	2	2	Alive	1.01848	MALE	WHITE	T3a	N0	[Not Available]	[Not Applicable]	[Not Applicable]	64	NOT HISPANIC OR LATINO	2009	Bilateral	No	No	---	---	---	---	---	0.322926	0	0	0	10.8424	5.4212	20.4337	6.6722	8.3403	1.6681	4.1701	---	---	1	4
PRAD	TCGA-CH-5750-01	yes	yes	yes	yes	yes	yes	5	3	1	6	3	2	2	Alive	13.0103	MALE	WHITE	T2c	N0	M0	[Not Applicable]	[Not Applicable]	72	NOT HISPANIC OR LATINO	2008	Bilateral	No	No	---	---	---	---	---	0.331152	0	0	0	16.9105	41.7126	98.0811	28.1842	43.9674	29.3116	21.42	---	---	2	2
PRAD	TCGA-CH-5751-01	yes	yes	yes	yes	no	yes	4	4	5	6	---	1	4	Alive	34.9897	MALE	WHITE	T4	N1	M0	[Not Applicable]	[Not Applicable]	68	NOT HISPANIC OR LATINO	2006	Bilateral	No	No	---	---	---	---	---	0.364799	0	0	0	36.864	138.629	282.451	115.784	93.9772	80.4777	57.1132	---	---	1	2
PRAD	TCGA-CH-5752-01	yes	yes	yes	yes	yes	yes	5	3	1	6	3	5	2	Alive	30.9815	MALE	WHITE	T3a	N0	M0	[Not Applicable]	[Not Applicable]	66	NOT HISPANIC OR LATINO	2006	Bilateral	No	No	---	---	---	---	---	0.362303	0	0	0	5.8027	4.8356	6.7698	7.7369	8.0593	3.2237	5.4803	---	---	2	1
PRAD	TCGA-CH-5753-01	yes	yes	yes	yes	yes	yes	5	3	1	6	3	2	2	Alive	1.01848	MALE	WHITE	T3b	N1	M0	[Not Applicable]	[Not Applicable]	70	NOT HISPANIC OR LATINO	2008	Bilateral	Yes	Yes	---	---	---	---	---	0.337539	0	0	0	23.5187	14.7568	40.5812	18.9072	41.5035	11.0676	11.5288	---	---	2	2
PRAD	TCGA-CH-5754-01	yes	yes	yes	yes	yes	yes	5	4	1	6	3	1	2	Alive	2.03696	MALE	WHITE	T3b	N1	M0	[Not Applicable]	[Not Applicable]	65	NOT HISPANIC OR LATINO	2008	Bilateral	No	No	---	---	---	---	---	0.32361	9.3651	0	0	33.758	86.2463	107.808	44.2121	74.921	40.2918	116.955	---	---	2	4
PRAD	TCGA-CH-5761-01	yes	yes	yes	yes	yes	yes	5	6	5	6	3	5	4	Alive	0.919918	MALE	WHITE	T3b	N0	M0	[Not Applicable]	[Not Applicable]	61	NOT HISPANIC OR LATINO	2007	Left	No	No	---	---	---	---	---	0.337525	0	0	0	12.5557	3.7328	9.841	21.0394	1.6967	1.018	43.4361	---	---	1	2
PRAD	TCGA-CH-5762-01	yes	yes	yes	yes	yes	yes	5	6	6	3	3	2	9	Alive	43.9918	MALE	WHITE	T3b	N0	M0	[Not Applicable]	[Not Applicable]	60	NOT HISPANIC OR LATINO	2005	Bilateral	No	No	---	---	---	---	---	0.346193	0	0	0	12.7246	21.2076	70.4094	20.7835	47.081	11.4521	13.5729	---	---	3	2
PRAD	TCGA-CH-5763-01	yes	yes	yes	yes	yes	yes	5	3	6	3	3	2	9	Alive	11.9918	MALE	WHITE	T3a	N0	M0	[Not Applicable]	[Not Applicable]	66	NOT HISPANIC OR LATINO	2008	Bilateral	Yes	Yes	---	---	---	---	---	0.306942	0	0	0	20.2695	15.6628	27.1795	18.8875	11.5168	5.0674	7.3707	---	---	3	4
PRAD	TCGA-CH-5764-01	yes	yes	yes	yes	yes	yes	5	3	1	6	3	7	2	Alive	1.01848	MALE	WHITE	T3b	N0	M0	[Not Applicable]	[Not Applicable]	66	NOT HISPANIC OR LATINO	2008	Bilateral	Yes	Yes	---	---	---	---	---	0.34109	0	0	0	16.3038	9.7823	30.1621	9.7823	29.3469	4.076	8.1519	---	---	2	3
PRAD	TCGA-CH-5765-01	yes	yes	yes	yes	yes	yes	5	3	1	6	3	2	2	Alive	22.9979	MALE	WHITE	T3a	N0	M0	[Not Applicable]	[Not Applicable]	55	NOT HISPANIC OR LATINO	2007	Bilateral	No	No	---	---	---	---	---	0.363858	0	0	0	4.8985	2.7992	8.7474	7.6977	5.2484	2.0994	3.8488	---	---	2	1
PRAD	TCGA-CH-5766-01	yes	yes	yes	yes	yes	yes	5	3	5	6	3	6	4	Alive	1.01848	MALE	WHITE	T3a	N1	M0	[Not Applicable]	[Not Applicable]	55	NOT HISPANIC OR LATINO	2007	Bilateral	No	No	---	---	---	---	---	0.301938	1574.39	0	125.992	13.4622	30.0311	61.7881	18.64	51.7777	7.9392	18.64	---	---	3	4
PRAD	TCGA-CH-5767-01	yes	yes	yes	yes	yes	yes	5	4	5	6	3	2	4	Alive	15.0472	MALE	WHITE	T2c	N0	M0	[Not Applicable]	[Not Applicable]	66	NOT HISPANIC OR LATINO	2007	Bilateral	No	No	---	---	---	---	---	0.322317	0	0	0.3748	5.6222	5.2474	7.8711	3.7481	7.8711	2.2489	4.4978	---	---	1	2
PRAD	TCGA-CH-5768-01	yes	yes	yes	yes	yes	yes	5	3	1	6	3	2	2	Alive	24.0164	MALE	WHITE	T3a	N0	M0	[Not Applicable]	[Not Applicable]	72	NOT HISPANIC OR LATINO	2007	Bilateral	No	No	---	---	---	---	---	0.336014	0	0	0	11.4596	5.0557	24.9415	8.4262	4.0446	3.3705	4.3816	---	---	2	2
PRAD	TCGA-CH-5769-01	yes	yes	yes	yes	yes	yes	5	3	1	5	3	5	2	Alive	2.03696	MALE	WHITE	T3b	N0	M0	[Not Applicable]	[Not Applicable]	48	NOT HISPANIC OR LATINO	2007	Bilateral	No	No	---	---	---	---	---	0.318891	0	0	0	7.1027	6.6292	35.5136	18.9406	18.4671	2.3676	13.2584	---	---	2	3
PRAD	TCGA-CH-5771-01	yes	yes	yes	yes	yes	yes	5	3	6	3	3	7	9	Alive	13.0103	MALE	WHITE	T2c	N0	M0	[Not Applicable]	[Not Applicable]	63	NOT HISPANIC OR LATINO	2008	Bilateral	No	No	---	---	---	---	---	0.329683	0	0	0	14.3585	31.4961	91.4775	21.0746	18.9903	5.5581	29.6434	---	---	3	4
PRAD	TCGA-CH-5772-01	yes	yes	yes	yes	yes	yes	5	3	5	6	3	7	4	Alive	15.9671	MALE	WHITE	T3a	N0	M0	[Not Applicable]	[Not Applicable]	63	NOT HISPANIC OR LATINO	2008	Bilateral	Yes	Yes	---	---	---	---	---	0.395851	2.3715	0	0.7905	8.6957	6.3241	29.249	22.9249	4.7431	1.581	14.2292	---	---	1	2
PRAD	TCGA-CH-5788-01	yes	yes	yes	yes	yes	yes	5	3	5	6	4	5	4	Alive	26.9733	MALE	WHITE	T3b	N1	M0	[Not Applicable]	[Not Applicable]	69	NOT HISPANIC OR LATINO	2007	Bilateral	No	No	---	---	---	---	---	0.301724	0	0	0	6.4935	3.6075	8.658	4.329	5.0505	1.443	4.329	---	---	1	2
PRAD	TCGA-CH-5789-01	yes	yes	yes	yes	yes	yes	5	3	6	3	3	2	9	Alive	9.98768	MALE	WHITE	T3a	N0	M0	[Not Applicable]	[Not Applicable]	61	NOT HISPANIC OR LATINO	2006	Bilateral	No	No	---	---	---	---	---	0.297904	0	0	0	7.817	17.4733	29.4287	8.2768	10.1161	6.4375	7.817	---	---	3	4
PRAD	TCGA-CH-5790-01	yes	yes	yes	yes	yes	yes	5	3	1	6	3	2	2	Alive	32	MALE	WHITE	T2c	N0	M0	[Not Applicable]	[Not Applicable]	64	NOT HISPANIC OR LATINO	2006	Bilateral	Yes	Yes	---	---	---	---	---	0.321642	0	0	0.544	9.248	8.704	16.864	8.16	4.352	1.088	3.808	---	---	2	3
PRAD	TCGA-CH-5791-01	yes	yes	yes	yes	yes	yes	5	3	1	6	3	2	2	Alive	32.9856	MALE	WHITE	T3a	N0	M0	[Not Applicable]	[Not Applicable]	72	NOT HISPANIC OR LATINO	2006	Bilateral	Yes	Yes	---	---	---	---	---	0.346465	0	0	0	4.5591	6.2687	17.6663	5.6988	7.4085	5.1289	9.688	---	---	2	3
PRAD	TCGA-CH-5792-01	yes	yes	yes	yes	yes	yes	5	3	5	3	2	5	4	Alive	2.98973	MALE	WHITE	T3a	N0	M0	[Not Applicable]	[Not Applicable]	57	NOT HISPANIC OR LATINO	2009	Bilateral	No	No	---	---	---	---	---	0.344553	0	0	0.2575	23.9473	32.9597	104.544	29.6122	17.7673	7.7249	24.4623	---	---	3	2
PRAD	TCGA-CH-5794-01	yes	yes	yes	yes	yes	yes	5	3	1	6	3	2	2	Alive	28.9774	MALE	WHITE	T2b	N0	M0	[Not Applicable]	[Not Applicable]	65	NOT HISPANIC OR LATINO	2006	Bilateral	No	No	---	---	---	---	---	0.330325	0	0	0	7.7256	6.7985	17.9234	7.7256	11.7429	1.5451	10.1978	---	---	2	3
PRAD	TCGA-EJ-5494-01	yes	yes	yes	yes	yes	yes	5	2	5	6	3	1	4	Alive	48.5257	MALE	WHITE	T3a	N0	M0	[Not Applicable]	[Not Applicable]	50	NOT HISPANIC OR LATINO	2009	Bilateral	No	No	---	---	---	---	---	0.363302	0	0.3996	0.7992	29.1708	50.7493	28.3716	15.5844	40.3596	5.1948	27.972	---	---	1	2
PRAD	TCGA-EJ-5495-01	yes	yes	yes	yes	yes	yes	5	2	6	5	3	2	3	Alive	57.8234	MALE	WHITE	T3b	N1	M0	[Not Applicable]	[Not Applicable]	68	NOT HISPANIC OR LATINO	2009	Bilateral	No	No	---	---	---	---	---	0.357271	0	0	0.6484	26.2582	25.934	95.6317	59.6483	21.3956	15.2362	31.1208	---	---	2	1
PRAD	TCGA-EJ-5496-01	yes	yes	yes	yes	yes	yes	5	3	1	3	3	2	2	Alive	19.5483	MALE	WHITE	T2c	N0	M0	[Not Applicable]	[Not Applicable]	59	NOT HISPANIC OR LATINO	2009	Bilateral	No	No	---	---	---	---	---	0.340875	0	0	0	8.6207	14.8467	17.2414	10.5364	8.6207	1.9157	0.4789	---	---	2	3
PRAD	TCGA-EJ-5497-01	yes	yes	yes	yes	yes	yes	5	6	6	3	3	7	9	Alive	13.306	MALE	WHITE	T2c	N0	M0	[Not Applicable]	[Not Applicable]	47	NOT HISPANIC OR LATINO	2009	Bilateral	No	No	---	---	---	---	---	0.340276	0	0	0	16.1734	19.1527	38.3054	34.0492	13.6197	7.6611	7.2355	---	---	3	3
PRAD	TCGA-EJ-5498-01	yes	yes	yes	yes	yes	yes	5	3	6	3	3	7	9	Alive	56.5092	MALE	WHITE	T2c	N0	[Not Available]	[Not Applicable]	[Not Applicable]	56	NOT HISPANIC OR LATINO	2010	Bilateral	No	No	---	---	---	---	---	0.32984	0	0	0.5359	20.3644	21.9721	40.7288	43.9443	7.5027	2.6795	6.4309	---	---	3	3
PRAD	TCGA-EJ-5499-01	yes	yes	yes	yes	yes	yes	5	3	1	3	3	7	2	Alive	46.4887	MALE	ASIAN	T3a	N0	M0	[Not Applicable]	[Not Applicable]	61	NOT HISPANIC OR LATINO	2010	Bilateral	No	No	---	---	---	---	---	0.343527	0.3489	0	0	11.1664	13.958	47.806	13.2601	16.7495	8.7237	11.8643	---	---	2	1
PRAD	TCGA-EJ-5501-01	yes	yes	yes	yes	yes	yes	5	3	6	3	3	7	9	Alive	44.846	MALE	WHITE	T3b	N0	M0	[Not Applicable]	[Not Applicable]	55	NOT HISPANIC OR LATINO	2010	Bilateral	No	No	---	---	---	---	---	0.325121	0.231	0	0	15.2478	9.2411	39.5056	20.3304	6.4688	2.5413	15.2478	---	---	3	4
PRAD	TCGA-EJ-5502-01	yes	yes	yes	yes	yes	yes	5	3	6	3	3	7	9	Alive	38.4723	MALE	[Not Available]	T2c	N0	M0	[Not Applicable]	[Not Applicable]	50	[Not Available]	2010	Bilateral	No	No	---	---	---	---	---	0.327602	0	0.698	0	15.8222	24.1987	57.4719	17.451	20.0105	7.9111	41.6497	---	---	3	3
PRAD	TCGA-EJ-5503-01	yes	yes	yes	yes	yes	yes	5	2	6	3	3	1	9	Alive	45.7002	MALE	WHITE	T3a	N0	M0	[Not Applicable]	[Not Applicable]	50	NOT HISPANIC OR LATINO	2010	Bilateral	No	No	---	---	---	---	---	0.288207	0	3.8005	0	13.0641	28.7411	51.7815	22.3278	14.9644	7.1259	27.5534	---	---	3	4
PRAD	TCGA-EJ-5504-01	yes	yes	yes	yes	yes	yes	5	3	5	5	6	2	4	Alive	46.883	MALE	WHITE	T3a	N1	M0	[Not Applicable]	[Not Applicable]	65	NOT HISPANIC OR LATINO	2010	Bilateral	No	No	---	---	---	---	---	0.347705	0	0	0	12.3923	5.311	23.4569	25.6698	3.0981	2.6555	9.7368	---	---	1	2
PRAD	TCGA-EJ-5505-01	yes	yes	yes	yes	yes	yes	5	3	6	6	3	2	9	Alive	30.2916	MALE	WHITE	T2c	N0	M0	[Not Applicable]	[Not Applicable]	57	NOT HISPANIC OR LATINO	2010	Bilateral	No	No	---	---	---	---	---	0.357399	0	0	0	13.5714	7.8571	15	16.4286	1.4286	0.7143	4.2857	---	---	3	2
PRAD	TCGA-EJ-5506-01	yes	yes	yes	yes	yes	yes	5	5	6	3	3	2	9	Alive	45.3717	MALE	WHITE	T3b	N1	M0	[Not Applicable]	[Not Applicable]	67	NOT HISPANIC OR LATINO	2010	Bilateral	No	No	---	---	---	---	---	0.291795	0	0	0	14.7436	10.2564	31.0897	19.8718	5.4487	2.8846	9.6154	---	---	3	4
PRAD	TCGA-EJ-5507-01	yes	yes	yes	yes	yes	yes	5	3	1	6	3	5	2	Alive	47.8686	MALE	WHITE	T3b	N1	M0	[Not Applicable]	[Not Applicable]	54	NOT HISPANIC OR LATINO	2010	Bilateral	No	No	---	---	---	---	---	0.313572	0	0	0	19.9098	12.021	56.3486	13.5237	13.5237	1.8783	14.275	---	---	3	3
PRAD	TCGA-EJ-5508-01	yes	yes	yes	yes	yes	yes	5	3	6	3	3	2	9	Alive	64.5585	MALE	WHITE	T3a	N0	M0	[Not Applicable]	[Not Applicable]	65	NOT HISPANIC OR LATINO	2008	Bilateral	No	No	---	---	---	---	---	0.347419	0	0	0.5079	14.7283	20.3149	68.5627	32.5038	20.8228	10.6653	12.1889	---	---	3	3
PRAD	TCGA-EJ-5509-01	yes	yes	yes	yes	yes	yes	5	2	5	3	3	2	4	Alive	48.0986	MALE	WHITE	T2c	N0	M0	[Not Applicable]	[Not Applicable]	63	NOT HISPANIC OR LATINO	2009	Bilateral	No	No	---	---	---	---	---	0.361447	0	0	0.6414	24.3746	29.5061	63.2884	34.6376	21.595	11.9735	31.4304	---	---	1	2
PRAD	TCGA-EJ-5510-01	yes	yes	yes	yes	yes	yes	5	6	6	3	3	1	9	Alive	61.9959	MALE	WHITE	T2c	N0	M0	[Not Applicable]	[Not Applicable]	48	NOT HISPANIC OR LATINO	2009	Bilateral	No	No	---	---	---	---	---	0.326761	0.3234	0	0	10.997	32.3441	51.7506	13.2611	9.7032	2.2641	10.3501	---	---	3	4
PRAD	TCGA-EJ-5511-01	yes	yes	yes	yes	yes	yes	5	4	1	5	3	1	2	Alive	48.4928	MALE	BLACK OR AFRICAN AMERICAN	T3a	N0	M0	[Not Applicable]	[Not Applicable]	55	NOT HISPANIC OR LATINO	2009	Bilateral	No	No	---	---	---	---	---	0.310992	0	0	0	12.9916	5.6691	17.2434	13.7002	7.5588	2.8345	10.8657	---	---	3	4
PRAD	TCGA-EJ-5512-01	yes	yes	yes	yes	yes	yes	5	3	6	3	3	7	9	Alive	56.9363	MALE	WHITE	T2c	N0	M0	[Not Applicable]	[Not Applicable]	46	NOT HISPANIC OR LATINO	2009	Bilateral	No	No	---	---	---	---	---	0.327315	0	0	0	9.6317	2.8329	28.8952	10.7649	7.932	1.6997	6.2323	---	---	3	3
PRAD	TCGA-EJ-5514-01	yes	yes	yes	yes	yes	yes	5	3	5	6	4	5	4	Alive	60.0903	MALE	WHITE	T2c	N0	M0	[Not Applicable]	[Not Applicable]	66	NOT HISPANIC OR LATINO	2009	Bilateral	No	No	---	---	---	---	---	0.337468	2.6839	0	0	18.7872	7.3807	32.5421	38.2454	22.1421	6.7097	19.4582	---	---	1	2
PRAD	TCGA-EJ-5515-01	yes	yes	yes	yes	yes	yes	5	2	6	3	3	7	9	Alive	60.1889	MALE	WHITE	T3a	N0	M0	[Not Applicable]	[Not Applicable]	60	NOT HISPANIC OR LATINO	2009	Right	No	No	---	---	---	---	---	0.288531	0	0	0	13.494	4.3529	30.4704	19.5881	3.047	2.1765	2.1765	---	---	3	4
PRAD	TCGA-EJ-5516-01	yes	yes	yes	yes	yes	yes	5	3	6	3	3	2	9	Alive	62.0616	MALE	WHITE	T3a	N0	M0	[Not Applicable]	[Not Applicable]	49	NOT HISPANIC OR LATINO	2009	Bilateral	No	No	---	---	---	---	---	0.328172	0	0	0	22.9958	9.3687	37.9006	40.4557	11.9238	6.3877	4.2585	---	---	3	3
PRAD	TCGA-EJ-5517-01	yes	yes	yes	yes	yes	yes	5	6	1	5	3	7	2	Alive	62.0616	MALE	WHITE	T2c	N0	M0	[Not Applicable]	[Not Applicable]	55	NOT HISPANIC OR LATINO	2008	Bilateral	No	No	---	---	---	---	---	0.308696	0	0	0	10.3904	15.7431	57.6196	25.1889	11.6499	9.4458	11.9647	---	---	3	4
PRAD	TCGA-EJ-5518-01	yes	yes	yes	yes	yes	yes	5	2	5	3	3	5	4	Alive	69.5852	MALE	WHITE	T4	N0	M0	[Not Applicable]	[Not Applicable]	66	NOT HISPANIC OR LATINO	2008	Bilateral	No	No	---	---	---	---	---	0.357897	0	0.2253	0.2253	8.7868	8.7868	29.7398	33.5699	5.1819	3.8301	25.2338	---	---	1	2
PRAD	TCGA-EJ-5519-01	yes	yes	yes	yes	yes	yes	5	3	5	6	3	5	4	Alive	64.46	MALE	WHITE	T3b	N1	M0	[Not Applicable]	[Not Applicable]	64	NOT HISPANIC OR LATINO	2008	Bilateral	No	No	---	---	---	---	---	0.328543	0	0	0	6.6116	6.0606	14.6006	14.0496	5.7851	1.3774	27.8237	---	---	1	4
PRAD	TCGA-EJ-5521-01	yes	yes	yes	yes	yes	yes	5	3	1	6	3	1	2	Alive	74.8747	MALE	WHITE	T3a	N0	M0	[Not Applicable]	[Not Applicable]	63	NOT HISPANIC OR LATINO	2008	Right	No	No	---	---	---	---	---	0.317206	6.6705	0.29	0	4.6404	14.7912	29.0023	7.5406	1.4501	0.29	20.3016	---	---	2	3
PRAD	TCGA-EJ-5522-01	yes	yes	yes	yes	yes	yes	5	3	1	3	3	6	2	Alive	68.3039	MALE	WHITE	T2c	N0	M0	[Not Applicable]	[Not Applicable]	51	NOT HISPANIC OR LATINO	2008	Bilateral	No	No	---	---	---	---	---	0.334574	0	0	0	19.5819	11.6433	74.6229	30.1667	25.1389	12.1725	22.4927	---	---	3	3
PRAD	TCGA-EJ-5524-01	yes	yes	yes	yes	yes	yes	5	3	1	3	3	2	2	Alive	61.8316	MALE	WHITE	T3a	N0	M0	[Not Applicable]	[Not Applicable]	57	NOT HISPANIC OR LATINO	2009	Bilateral	No	No	---	---	---	---	---	0.355246	0	0	0.7378	16.2317	26.5609	61.9755	30.9877	26.9298	7.378	8.8536	---	---	2	3
PRAD	TCGA-EJ-5525-01	yes	yes	yes	yes	yes	yes	5	4	1	5	3	5	2	Alive	36.6324	MALE	WHITE	T2c	N0	M0	[Not Applicable]	[Not Applicable]	67	NOT HISPANIC OR LATINO	2009	Bilateral	No	No	---	---	---	---	---	0.308196	0	0	0	4.3942	7.533	11.9272	10.6717	12.5549	3.7665	9.4162	---	---	2	3
PRAD	TCGA-EJ-5526-01	yes	yes	yes	yes	yes	yes	5	6	1	3	3	6	2	Alive	62.7187	MALE	WHITE	T3a	N1	M0	[Not Applicable]	[Not Applicable]	56	NOT HISPANIC OR LATINO	2009	Bilateral	No	No	---	---	---	---	---	0.371086	0	0	0	19.4386	15.752	27.4822	22.455	13.0708	3.0163	7.7084	---	---	2	1
PRAD	TCGA-EJ-5527-01	yes	yes	yes	yes	yes	yes	5	4	6	3	3	2	9	Alive	58.4148	MALE	WHITE	T3a	N0	M0	[Not Applicable]	[Not Applicable]	69	NOT HISPANIC OR LATINO	2009	Bilateral	No	No	---	---	---	---	---	0.368711	0	0	0	19.5135	15.7192	65.0451	38.214	18.9715	12.1959	10.2988	---	---	2	1
PRAD	TCGA-EJ-5530-01	yes	yes	yes	yes	yes	yes	5	3	1	5	3	6	2	Alive	60.1889	MALE	WHITE	T2c	N0	M0	[Not Applicable]	[Not Applicable]	61	NOT HISPANIC OR LATINO	2008	Bilateral	No	No	---	---	---	---	---	0.310321	0.2736	0.2736	0	6.0192	8.4815	22.1614	17.2367	4.104	1.368	29.5486	---	---	2	3
PRAD	TCGA-EJ-5531-01	yes	yes	yes	yes	yes	yes	5	3	6	3	3	1	9	Alive	41.8234	MALE	WHITE	T3a	N0	M0	[Not Applicable]	[Not Applicable]	62	NOT HISPANIC OR LATINO	2009	Bilateral	No	No	---	---	---	---	---	0.318662	0	0.4072	0.8145	18.7335	15.4755	68.0106	26.4712	9.3667	4.4797	19.548	---	---	3	4
PRAD	TCGA-EJ-5532-01	yes	yes	yes	yes	yes	yes	5	4	1	5	3	7	2	Alive	60.0575	MALE	WHITE	T3a	N0	M0	[Not Applicable]	[Not Applicable]	57	NOT HISPANIC OR LATINO	2009	Bilateral	No	No	---	---	---	---	---	0.327958	0	0	0	13.3172	5.1453	21.4891	17.2518	6.3559	2.4213	11.5012	---	---	3	4
PRAD	TCGA-EJ-5542-01	yes	yes	yes	yes	yes	yes	5	2	1	3	3	2	2	Alive	49.7084	MALE	WHITE	T3a	N0	M0	[Not Applicable]	[Not Applicable]	60	NOT HISPANIC OR LATINO	2010	Bilateral	Yes	Yes	---	---	---	---	---	0.329498	0	0	0	8.7044	12.124	28.2894	21.4502	9.3262	3.1087	4.6631	---	---	2	3
PRAD	TCGA-EJ-7115-01	yes	yes	yes	yes	yes	yes	5	3	5	3	6	7	4	Alive	88.2793	MALE	WHITE	T3a	N0	M0	[Not Applicable]	[Not Applicable]	65	NOT HISPANIC OR LATINO	2006	Bilateral	No	No	---	---	---	---	---	0.366514	0.3918	0	0.7835	8.619	9.4025	24.6817	23.8981	5.093	1.5671	7.4437	---	---	1	2
PRAD	TCGA-EJ-7125-01	yes	yes	yes	yes	yes	yes	5	4	5	5	6	1	4	Alive	93.6345	MALE	WHITE	T2c	N0	M0	[Not Applicable]	[Not Applicable]	44	NOT HISPANIC OR LATINO	2005	Bilateral	No	No	---	---	---	---	---	0.397876	0	0	0	11.5906	11.1767	19.0417	16.972	11.1767	3.3116	14.4883	---	---	1	2
PRAD	TCGA-EJ-7218-01	yes	yes	yes	yes	yes	yes	5	3	5	6	6	2	4	Alive	83.5154	MALE	[Not Available]	T2c	N0	M0	[Not Applicable]	[Not Applicable]	71	[Not Available]	2006	Bilateral	No	No	---	---	---	---	---	0.305428	0.9656	0.3219	0.6437	10.6212	4.506	25.1046	12.5523	6.1152	1.9311	19.9549	---	---	1	4
PRAD	TCGA-EJ-7312-01	yes	yes	yes	yes	yes	yes	5	3	5	6	3	6	4	Alive	36.1068	MALE	[Not Available]	T3b	N0	M0	[Not Applicable]	[Not Applicable]	58	[Not Available]	2011	Bilateral	Yes, History of Prior Malignancy	Yes, History of Prior Malignancy	---	---	---	---	---	0.383552	0	0	0	1.2323	3.6968	16.0195	6.7775	1.8484	0.6161	12.3227	---	---	---	---
PRAD	TCGA-EJ-7314-01	yes	yes	yes	yes	yes	yes	5	2	1	6	6	2	3	Alive	37.7823	MALE	WHITE	T3b	N0	M0	[Not Applicable]	[Not Applicable]	62	NOT HISPANIC OR LATINO	2011	Bilateral	No	No	---	---	---	---	---	0.370567	0	0	0	8.6811	6.6778	17.3623	8.0134	3.6728	0.3339	3.005	---	---	2	1
PRAD	TCGA-EJ-7315-01	yes	yes	yes	yes	yes	yes	5	3	1	6	6	7	2	Alive	33.117	MALE	WHITE	T3a	N0	M0	[Not Applicable]	[Not Applicable]	68	NOT HISPANIC OR LATINO	2011	Bilateral	No	No	---	---	---	---	---	0.37045	0	0	0	8.6705	52.3121	158.959	39.5954	21.3873	15.0289	58.3815	---	---	2	1
PRAD	TCGA-EJ-7317-01	yes	yes	yes	yes	yes	yes	5	3	1	5	6	7	2	Alive	25.3306	MALE	WHITE	T2c	N0	M0	[Not Applicable]	[Not Applicable]	71	NOT HISPANIC OR LATINO	2011	Bilateral	No	No	---	---	---	---	---	0.33205	0	0	0	3.0698	2.3024	9.5932	7.6746	2.6861	0	3.8373	---	---	1	2
PRAD	TCGA-EJ-7318-01	yes	yes	yes	yes	yes	yes	5	3	1	2	3	5	2	Alive	33.807	MALE	[Not Available]	T3a	[Not Available]	M0	[Not Applicable]	[Not Applicable]	51	[Not Available]	2011	Bilateral	No	No	---	---	---	---	---	0.346552	0	0	0	3.6377	25.4638	49.1088	14.5507	20.0073	1.4551	35.6493	---	---	1	2
PRAD	TCGA-EJ-7321-01	yes	yes	yes	yes	yes	yes	5	3	1	6	1	2	2	Alive	27.0719	MALE	BLACK OR AFRICAN AMERICAN	T3a	N0	M0	[Not Applicable]	[Not Applicable]	57	NOT HISPANIC OR LATINO	2011	Bilateral	No	No	---	---	---	---	---	0.354363	0	0	0	8.0543	12.2933	63.1624	19.9237	30.5214	11.4455	12.2933	---	---	2	1
PRAD	TCGA-EJ-7325-01	yes	yes	yes	yes	yes	yes	5	3	1	2	3	5	2	Alive	35.154	MALE	[Not Available]	T3b	N0	M0	[Not Applicable]	[Not Applicable]	63	[Not Available]	2011	Bilateral	Yes, History of Prior Malignancy	Yes, History of Prior Malignancy	---	---	---	---	---	0.337387	0	0	0	0	5.0063	13.7672	7.5094	33.7922	0	41.9274	---	---	---	---
PRAD	TCGA-EJ-7328-01	yes	yes	yes	yes	yes	yes	5	3	6	3	6	6	9	Alive	27.6632	MALE	WHITE	T3a	N0	M0	[Not Applicable]	[Not Applicable]	70	NOT HISPANIC OR LATINO	2011	Bilateral	No	No	---	---	---	---	---	0.35358	0	0	0.8075	16.554	82.7698	90.4411	50.0656	37.5492	8.0751	72.2721	---	---	3	1
PRAD	TCGA-EJ-7330-01	yes	yes	yes	yes	yes	yes	5	3	6	3	6	7	9	Alive	6.27515	MALE	WHITE	T3a	N0	M0	[Not Applicable]	[Not Applicable]	68	NOT HISPANIC OR LATINO	2011	Bilateral	No	No	---	---	---	---	---	0.339921	0.31	0	0	22.0082	10.8491	31.3075	19.2184	5.5795	0.6199	17.3586	---	---	3	2
PRAD	TCGA-EJ-7331-01	yes	yes	yes	yes	yes	yes	5	3	5	3	6	7	4	Alive	24.3778	MALE	WHITE	T2c	N0	M0	[Not Applicable]	[Not Applicable]	64	NOT HISPANIC OR LATINO	2011	Bilateral	No	No	---	---	---	---	---	0.338025	0	0	0	21.868	14.168	27.412	39.116	18.48	8.932	15.708	---	---	3	4
PRAD	TCGA-EJ-7781-01	yes	yes	yes	yes	yes	yes	5	4	1	3	6	7	2	Alive	35.2526	MALE	WHITE	T2c	N0	M0	[Not Applicable]	[Not Applicable]	65	NOT HISPANIC OR LATINO	2011	Bilateral	No	No	---	---	---	---	---	0.312786	0	0	0	15.0376	7.1919	41.8437	35.9595	16.6721	11.1147	16.999	---	---	3	4
PRAD	TCGA-EJ-7782-01	yes	yes	yes	yes	yes	yes	5	6	5	3	6	5	4	Alive	38.3409	MALE	BLACK OR AFRICAN AMERICAN	T2c	N0	M0	[Not Applicable]	[Not Applicable]	71	NOT HISPANIC OR LATINO	2010	Bilateral	No	No	---	---	---	---	---	0.335615	104.451	0	0	6.5282	7.4184	18.1009	23.7389	16.0237	8.3086	22.2552	---	---	1	2
PRAD	TCGA-EJ-7783-01	yes	yes	yes	yes	yes	yes	5	3	6	3	6	2	9	Alive	25.8563	MALE	WHITE	T3a	N0	M0	[Not Applicable]	[Not Applicable]	70	NOT HISPANIC OR LATINO	2011	Bilateral	No	No	---	---	---	---	---	0.359896	0	0	0.3052	18.0056	34.4854	31.7388	32.6543	16.4797	1.5259	11.902	---	---	2	1
PRAD	TCGA-EJ-7784-01	yes	yes	yes	yes	yes	yes	5	2	1	6	6	2	3	Alive	25.6591	MALE	WHITE	T2c	N0	M0	[Not Applicable]	[Not Applicable]	63	NOT HISPANIC OR LATINO	2011	Bilateral	No	No	---	---	---	---	---	0.355933	0	0	0	8.9728	13.6139	27.2277	15.4703	10.2104	1.547	6.1881	---	---	2	1
PRAD	TCGA-EJ-7785-01	yes	yes	yes	yes	yes	yes	5	3	6	3	6	2	9	Alive	38.6694	MALE	WHITE	T3a	N0	M0	[Not Applicable]	[Not Applicable]	54	NOT HISPANIC OR LATINO	2011	Bilateral	No	No	---	---	---	---	---	0.341845	0	0	0	21.0935	20.5384	42.1871	23.869	11.1019	8.3264	13.5998	---	---	3	3
PRAD	TCGA-EJ-7786-01	yes	yes	yes	yes	yes	yes	5	3	1	5	5	7	2	Alive	36.0082	MALE	WHITE	T2c	N0	M0	[Not Applicable]	[Not Applicable]	62	NOT HISPANIC OR LATINO	2011	Bilateral	No	No	---	---	---	---	---	0.333333	0	0	0.3557	15.6528	17.0758	20.6332	18.143	5.3362	0.7115	12.8068	---	---	3	4
PRAD	TCGA-EJ-7788-01	yes	yes	yes	yes	yes	yes	5	3	5	5	6	5	4	Alive	28.2218	MALE	WHITE	T3b	N0	M0	[Not Applicable]	[Not Applicable]	53	NOT HISPANIC OR LATINO	2011	Bilateral	No	No	---	---	---	---	---	0.348263	0	0	0	6.703	8.7139	40.2178	30.4985	16.4223	4.0218	13.4059	---	---	2	2
PRAD	TCGA-EJ-7789-01	yes	yes	yes	yes	yes	yes	5	4	5	6	6	2	4	Alive	36.3039	MALE	BLACK OR AFRICAN AMERICAN	T3a	N0	M0	[Not Applicable]	[Not Applicable]	66	NOT HISPANIC OR LATINO	2011	Bilateral	No	No	---	---	---	---	---	0.34139	17.8286	0	0	6.3674	2.5469	9.3388	11.8858	3.3959	2.1225	13.1592	---	---	1	2
PRAD	TCGA-EJ-7791-01	yes	yes	yes	yes	yes	yes	5	2	6	3	6	7	9	Alive	36.731	MALE	WHITE	T2c	N0	M0	[Not Applicable]	[Not Applicable]	67	NOT HISPANIC OR LATINO	2011	Bilateral	No	No	---	---	---	---	---	0.319873	0	0.2316	0	14.1269	9.4951	48.402	27.3275	11.1163	3.937	33.8119	---	---	3	4
PRAD	TCGA-EJ-7792-01	yes	yes	yes	yes	yes	yes	5	6	6	5	6	7	4	Alive	45.8645	MALE	WHITE	T2c	N0	M0	[Not Applicable]	[Not Applicable]	53	NOT HISPANIC OR LATINO	2010	Bilateral	No	No	---	---	---	---	---	0.330453	0	0	0	12.7576	26.4966	101.407	56.2643	20.2813	7.1966	52.666	---	---	3	4
PRAD	TCGA-EJ-7793-01	yes	yes	yes	yes	yes	yes	5	3	6	3	3	7	9	Alive	3.74538	MALE	WHITE	T2c	[Not Available]	M0	[Not Applicable]	[Not Applicable]	49	NOT HISPANIC OR LATINO	2011	Bilateral	No	No	---	---	---	---	---	0.312559	0	0	0	5.9148	3.5489	13.0126	8.2808	2.3659	0	0.7886	---	---	3	3
PRAD	TCGA-EJ-7794-01	yes	yes	yes	yes	yes	yes	5	3	6	3	6	7	9	Alive	42.9076	MALE	WHITE	T2c	N0	M0	[Not Applicable]	[Not Applicable]	67	NOT HISPANIC OR LATINO	2010	Bilateral	No	No	---	---	---	---	---	0.325862	0	0	0	11.0112	9.0681	35.6245	24.9372	7.4488	5.5056	13.6021	---	---	3	4
PRAD	TCGA-EJ-7797-01	yes	yes	yes	yes	yes	yes	5	3	6	3	6	7	9	Alive	32.2957	MALE	WHITE	T2c	N0	M0	[Not Applicable]	[Not Applicable]	53	NOT HISPANIC OR LATINO	2011	Bilateral	No	No	---	---	---	---	---	0.313759	0	0	0	14.1706	12.3993	34.3637	10.2737	10.2737	2.4799	14.8791	---	---	3	3
PRAD	TCGA-EJ-8468-01	yes	yes	yes	yes	yes	yes	5	6	5	5	6	2	4	Alive	77.1088	MALE	[Not Available]	T3a	N0	[Not Available]	[Not Applicable]	[Not Applicable]	63	[Not Available]	2007	Left	No	No	---	---	---	---	---	0.357815	0	0	0.6988	16.7715	18.8679	39.8323	47.5192	24.4584	6.9881	24.4584	---	---	1	2
PRAD	TCGA-EJ-8469-01	yes	yes	yes	yes	yes	yes	5	4	1	6	6	5	2	Alive	76.3532	MALE	[Not Available]	T3a	N0	M0	[Not Applicable]	[Not Applicable]	46	[Not Available]	2007	Bilateral	No	No	---	---	---	---	---	0.343413	0.8042	0	0	12.0626	24.1251	13.6709	12.0626	12.8667	4.825	10.4542	---	---	2	1
PRAD	TCGA-EJ-8470-01	yes	yes	yes	yes	yes	yes	5	3	5	3	6	7	4	Alive	38.078	MALE	[Not Available]	T2c	N0	M0	[Not Applicable]	[Not Applicable]	58	[Not Available]	2010	Bilateral	No	No	---	---	---	---	---	0.35787	0	0	0.3171	47.5587	87.825	155.675	50.4122	133.798	24.0964	65.948	---	---	3	2
PRAD	TCGA-EJ-8474-01	yes	yes	yes	yes	yes	yes	5	3	5	5	6	6	4	Alive	25.1663	MALE	[Not Available]	T3a	N0	M0	[Not Applicable]	[Not Applicable]	69	[Not Available]	2011	Bilateral	No	No	---	---	---	---	---	0.384714	0.8703	0	0	7.3977	9.5735	28.2855	20.8877	6.5274	1.7406	16.5361	---	---	2	2
PRAD	TCGA-EJ-A46B-01	yes	yes	yes	yes	yes	yes	5	2	6	3	1	7	9	Alive	21.5852	MALE	[Not Available]	T3a	N0	M0	[Not Applicable]	[Not Applicable]	66	[Not Available]	2012	Bilateral	Yes, History of Prior Malignancy	Yes, History of Prior Malignancy	---	---	---	---	---	0.305998	0.5571	0	0	5.0139	10.585	11.6992	11.6992	1.1142	0	7.7994	---	---	---	---
PRAD	TCGA-EJ-A46D-01	yes	yes	yes	yes	yes	yes	5	3	6	3	3	1	9	Alive	20.5667	MALE	[Not Available]	T2c	N0	M0	[Not Applicable]	[Not Applicable]	53	[Not Available]	2012	Bilateral	No	No	---	---	---	---	---	0.318773	0	0	0.5828	6.993	11.0723	33.7995	11.655	16.8998	0	23.31	---	---	3	3
PRAD	TCGA-EJ-A46E-01	yes	yes	yes	yes	yes	yes	5	5	6	3	3	7	9	Alive	17.2156	MALE	[Not Available]	[Not Available]	N0	M0	[Not Applicable]	[Not Applicable]	57	[Not Available]	2011	Bilateral	No	No	---	---	---	---	---	0.278527	1.1383	0.5692	0	11.383	17.0746	43.8247	5.6915	13.0905	0.5692	16.5054	---	---	---	---
PRAD	TCGA-EJ-A46F-01	yes	yes	yes	yes	yes	yes	5	3	1	6	1	7	2	Alive	25.7248	MALE	[Not Available]	T3b	N1	M0	[Not Applicable]	[Not Applicable]	57	[Not Available]	2011	Bilateral	No	No	---	---	---	---	---	0.344414	1.1636	0	0	0.5818	23.2727	6.4	0	5.2364	1.1636	9.3091	---	---	---	---
PRAD	TCGA-EJ-A46G-01	yes	yes	yes	yes	yes	yes	5	3	1	6	4	2	2	Alive	21.9466	MALE	[Not Available]	T3a	N0	M0	[Not Applicable]	[Not Applicable]	71	[Not Available]	2012	Bilateral	Yes, History of Prior Malignancy	Yes, History of Prior Malignancy	---	---	---	---	---	0.343328	0	0	0.5435	17.3913	19.0217	50.5435	8.6957	20.1087	4.3478	63.587	---	---	2	2
PRAD	TCGA-EJ-A65B-01	yes	yes	yes	yes	yes	yes	5	3	6	2	7	7	4	Alive	23.3265	MALE	[Not Available]	T3b	N0	M0	[Not Applicable]	[Not Applicable]	55	[Not Available]	2012	[Not Available]	No	No	---	---	---	---	---	0.313842	0	0	0	0.5072	9.1288	18.2576	9.1288	9.1288	0.5072	62.3802	---	---	---	---
PRAD	TCGA-EJ-A65D-01	yes	yes	yes	yes	yes	yes	5	3	1	6	1	5	2	Alive	12.9117	MALE	[Not Available]	T3a	N0	M0	[Not Applicable]	[Not Applicable]	66	[Not Available]	2012	Bilateral	No	No	---	---	---	---	---	0.318563	0	0	0	0	30.7919	4.2181	1.2654	2.5308	0	22.3558	---	---	---	---
PRAD	TCGA-EJ-A65E-01	yes	yes	yes	yes	yes	yes	5	3	5	6	7	1	4	Alive	13.7002	MALE	[Not Available]	T3b	N0	M0	[Not Applicable]	[Not Applicable]	67	[Not Available]	2012	Bilateral	No	No	---	---	---	---	---	0.354521	0.4709	0	0	3.2961	10.359	27.3102	13.1842	15.0677	0.9417	19.7763	---	---	1	2
PRAD	TCGA-EJ-A65F-01	yes	yes	yes	yes	yes	yes	5	3	1	6	7	2	2	Alive	18.3984	MALE	[Not Available]	T3b	N0	M0	[Not Applicable]	[Not Applicable]	59	[Not Available]	2012	Bilateral	No	No	---	---	---	---	---	0.365157	0	0	0	11.0981	19.635	40.5506	35.4284	14.5129	2.1342	14.5129	---	---	2	1
PRAD	TCGA-EJ-A65J-01	yes	yes	yes	yes	yes	yes	5	6	5	6	7	1	4	Alive	14.8172	MALE	[Not Available]	T3a	N0	M0	[Not Applicable]	[Not Applicable]	62	[Not Available]	2012	Bilateral	Yes, History of Prior Malignancy	Yes, History of Prior Malignancy	---	---	---	---	---	0.30888	105.162	0	0	3.4542	7.2923	15.3521	7.6761	11.8979	1.5352	13.8169	---	---	1	2
PRAD	TCGA-EJ-A65M-01	yes	yes	yes	yes	yes	yes	5	3	5	6	7	7	4	Alive	7.55647	MALE	[Not Available]	T2c	N0	M0	[Not Applicable]	[Not Applicable]	65	[Not Available]	2013	Bilateral	No	No	---	---	---	---	---	0.346095	0	0	0	2.426	12.13	47.5497	14.0708	26.2009	1.9408	23.7749	---	---	---	---
PRAD	TCGA-EJ-A6RA-01	yes	yes	yes	yes	yes	yes	5	4	6	2	3	3	9	Alive	11.5975	MALE	[Not Available]	T3b	N1	M0	[Not Applicable]	[Not Applicable]	70	[Not Available]	2012	Bilateral	No	No	---	---	---	---	---	0.303944	0	0.5025	0	3.0151	21.1055	65.3266	9.0452	7.0352	0.5025	26.1307	---	---	3	4
PRAD	TCGA-EJ-A6RC-01	yes	yes	yes	yes	yes	yes	5	2	6	5	5	7	4	Alive	28.6817	MALE	[Not Available]	[Not Available]	N0	M0	[Not Applicable]	[Not Applicable]	64	[Not Available]	2011	Bilateral	Yes, History of Prior Malignancy	Yes, History of Prior Malignancy	---	---	---	---	---	0.342507	0	0	0	13.4875	65.5106	129.48	50.8671	32.7553	10.79	63.9692	---	---	3	4
PRAD	TCGA-EJ-A7NF-01	yes	yes	yes	yes	yes	yes	5	3	1	6	7	7	2	Alive	8.21355	MALE	[Not Available]	T2c	N0	M0	[Not Applicable]	[Not Applicable]	56	[Not Available]	2013	Bilateral	No	No	---	---	---	---	---	0.339873	0	0	0	2.9112	11.6448	22.8045	3.8816	9.2188	1.9408	9.2188	---	---	2	3
PRAD	TCGA-EJ-A7NG-01	yes	yes	yes	yes	yes	yes	5	3	6	3	3	2	9	Alive	14.193	MALE	[Not Available]	T3a	N0	M0	[Not Applicable]	[Not Applicable]	64	[Not Available]	2013	Bilateral	No	No	---	---	---	---	---	0.295676	0	0	0	6.4367	10.0573	41.8385	16.494	18.5055	1.2069	20.9192	---	---	3	4
PRAD	TCGA-EJ-A7NH-01	yes	yes	yes	yes	yes	yes	5	3	6	3	7	5	9	Alive	15.5729	MALE	[Not Available]	T2c	N0	M0	[Not Applicable]	[Not Applicable]	56	[Not Available]	2013	Bilateral	No	No	---	---	---	---	---	0.290629	0	0	0	14.9314	15.3349	37.1267	11.703	6.8604	1.2107	24.2131	---	---	3	4
PRAD	TCGA-EJ-A7NJ-01	yes	yes	yes	yes	yes	yes	5	5	6	3	3	7	9	Alive	6.47228	MALE	[Not Available]	T2c	N0	M0	[Not Applicable]	[Not Applicable]	59	[Not Available]	2013	Bilateral	No	No	---	---	---	---	---	0.292867	0	0	0	13.673	41.8232	57.1048	15.6837	23.3245	8.0429	28.9545	---	---	3	4
PRAD	TCGA-EJ-A7NK-01	yes	yes	yes	yes	yes	yes	5	5	6	3	3	7	9	Alive	15.6386	MALE	[Not Available]	T3a	N0	M0	[Not Applicable]	[Not Applicable]	58	[Not Available]	2012	Bilateral	No	No	---	---	---	---	---	0.300394	0	0	0	9.0549	5.0934	53.1975	8.489	6.7912	1.1319	16.412	---	---	3	4
PRAD	TCGA-EJ-A7NM-01	yes	yes	yes	yes	yes	yes	5	3	5	6	1	1	4	Alive	4.20534	MALE	[Not Available]	T3b	N1	M0	[Not Applicable]	[Not Applicable]	64	[Not Available]	2013	Bilateral	No	No	---	---	---	---	---	0.348838	0	0	0.389	7.3908	61.8497	175.046	21.3945	54.0698	9.7248	91.802	---	---	1	2
PRAD	TCGA-EJ-A7NN-01	yes	no	yes	yes	yes	yes	4	---	1	3	7	1	2	Alive	6.47228	MALE	[Not Available]	T3b	N1	M0	[Not Applicable]	[Not Applicable]	61	[Not Available]	2013	Bilateral	No	No	---	---	---	---	---	0.303307	0	0	0	13.7107	11.9969	64.269	12.8538	15.853	2.5708	31.706	---	---	---	---
PRAD	TCGA-EJ-A8FN-01	yes	yes	yes	yes	yes	yes	5	2	5	5	5	3	4	Alive	10.809	MALE	[Not Available]	T2c	N0	M0	[Not Applicable]	[Not Applicable]	58	[Not Available]	2013	Bilateral	No	No	---	---	---	---	---	0.308258	0	0	0	8.4409	22.3436	56.1072	22.3436	21.3505	4.4687	44.1907	---	---	3	4
PRAD	TCGA-EJ-A8FO-01	yes	yes	yes	yes	yes	yes	5	3	6	3	3	1	9	Alive	9.26489	MALE	[Not Available]	T3a	N0	M0	[Not Applicable]	[Not Applicable]	51	[Not Available]	2013	Bilateral	No	No	---	---	---	---	---	0.312931	0	0	0	9.3681	8.6186	19.1109	8.2439	4.4967	0.3747	26.98	---	---	---	---
PRAD	TCGA-EJ-A8FS-01	yes	yes	yes	yes	yes	yes	5	3	5	6	1	7	4	Alive	8.73922	MALE	[Not Available]	T3a	N0	M0	[Not Applicable]	[Not Applicable]	66	[Not Available]	2013	Bilateral	No	No	---	---	---	---	---	0.326404	0	0	0	8.1466	7.332	14.2566	4.0733	16.2933	0.4073	5.2953	---	---	1	2
PRAD	TCGA-EJ-A8FU-01	yes	yes	yes	yes	yes	yes	5	4	6	3	3	7	9	Alive	4.53388	MALE	[Not Available]	T3a	N0	M0	[Not Applicable]	[Not Applicable]	64	[Not Available]	2013	Bilateral	No	No	---	---	---	---	---	0.30765	0	0	0	11.254	19.2926	62.701	29.4748	24.1158	2.6795	16.0772	---	---	3	4
PRAD	TCGA-EJ-AB20-01	yes	yes	yes	yes	yes	yes	5	2	6	3	5	7	9	Alive	4.3039	MALE	[Not Available]	T2c	N0	M0	[Not Applicable]	[Not Applicable]	61	[Not Available]	2013	Bilateral	No	No	---	---	---	---	---	0.309653	0	0	0	4.759	40.1116	97.8994	40.7914	25.8346	0.6799	149.569	---	---	---	---
PRAD	TCGA-EJ-AB27-01	yes	yes	yes	yes	yes	yes	5	4	6	3	3	6	9	Alive	4.76386	MALE	[Not Available]	T2c	N0	M0	[Not Applicable]	[Not Applicable]	51	[Not Available]	2013	Bilateral	No	No	---	---	---	---	---	0.305027	0	0	0	13.335	33.9438	135.29	13.335	37.3381	8.001	50.4307	---	---	---	---
PRAD	TCGA-FC-7708-01	yes	yes	yes	yes	yes	yes	5	3	6	3	6	6	9	Alive	28.386	MALE	ASIAN	T3a	N0	M0	[Not Applicable]	[Not Applicable]	52	NOT HISPANIC OR LATINO	2011	Bilateral	No	No	---	---	---	---	---	0.356147	0.6866	0	0	12.3587	37.7627	54.2409	17.5081	28.1504	7.2092	23.6875	---	---	3	1
PRAD	TCGA-FC-7961-01	yes	yes	yes	yes	yes	yes	5	3	5	3	4	5	4	Alive	15.4086	MALE	WHITE	T3a	N0	M0	[Not Applicable]	[Not Applicable]	62	NOT HISPANIC OR LATINO	2011	Bilateral	No	No	---	---	---	---	---	0.360079	0	0	0	14.429	15.7818	30.6617	30.6617	36.9744	4.5091	13.5272	---	---	1	2
PRAD	TCGA-FC-A4JI-01	yes	yes	yes	yes	yes	yes	5	4	5	6	1	6	4	Alive	28.8131	MALE	[Not Available]	T3a	[Not Available]	M0	[Not Applicable]	[Not Applicable]	70	[Not Available]	2012	Bilateral	No	No	---	---	---	---	---	0.313925	0	0	0.3685	4.0534	9.9493	39.0603	7.7384	21.3726	0.737	16.5822	---	---	1	2
PRAD	TCGA-FC-A5OB-01	yes	yes	yes	yes	yes	yes	5	3	1	6	7	5	2	Alive	22.3409	MALE	[Not Available]	T3b	N0	M0	[Not Applicable]	[Not Applicable]	53	[Not Available]	2012	Bilateral	No	No	---	---	---	---	---	0.346193	0	0	0.4708	1.4124	0.4708	3.7665	4.7081	1.8832	0.4708	8.4746	---	---	1	2
PRAD	TCGA-FC-A66V-01	yes	yes	yes	yes	yes	yes	5	5	6	2	7	5	9	Alive	17.2156	MALE	[Not Available]	T3b	N0	M0	[Not Applicable]	[Not Applicable]	74	[Not Available]	2012	Bilateral	No	No	---	---	---	---	---	0.267528	491.084	0	0	1.5394	18.9865	29.7627	3.0789	5.6446	0	45.1572	---	---	---	---
PRAD	TCGA-FC-A6HD-01	yes	yes	yes	yes	yes	yes	5	3	5	2	7	7	4	Alive	25.922	MALE	[Not Available]	T3a	N0	M0	[Not Applicable]	[Not Applicable]	77	[Not Available]	2013	Bilateral	No	No	---	---	---	---	---	0.334745	0	0	0	1.279	9.5923	24.94	5.7554	10.8713	0	46.0432	---	---	---	---
PRAD	TCGA-FC-A8O0-01	yes	yes	yes	yes	yes	yes	5	6	6	3	1	6	9	Alive	20.2382	MALE	[Not Available]	T3a	N0	M0	[Not Applicable]	[Not Applicable]	68	[Not Available]	2013	Bilateral	No	No	---	---	---	---	---	0.302092	0	0	0	14.8895	25.9366	21.6138	12.9683	0.9606	0.4803	34.1018	---	---	3	3
PRAD	TCGA-G9-6329-01	yes	yes	yes	yes	yes	yes	5	3	6	3	3	7	9	Alive	41.5934	MALE	WHITE	T2c	[Not Available]	M0	[Not Applicable]	[Not Applicable]	67	NOT HISPANIC OR LATINO	2009	Bilateral	No	No	---	---	---	---	---	0.330878	0.3971	0	0	10.3257	27.7998	45.6712	36.5369	7.1485	2.78	27.0056	---	---	3	3
PRAD	TCGA-G9-6338-01	yes	yes	yes	yes	yes	yes	5	3	5	5	5	1	4	Alive	66.6283	MALE	WHITE	T3a	N0	M0	[Not Applicable]	[Not Applicable]	61	NOT HISPANIC OR LATINO	2007	Bilateral	No	No	---	---	---	---	---	0.334089	0	0	0	6.3966	12.7932	15.9915	12.2601	13.8593	0	29.3177	---	---	---	---
PRAD	TCGA-G9-6339-01	yes	yes	yes	yes	yes	yes	5	3	1	3	7	1	2	Alive	83.8111	MALE	[Not Available]	T3b	N0	M0	[Not Applicable]	[Not Applicable]	58	[Not Available]	2007	Bilateral	No	No	---	---	---	---	---	0.347904	0	0	0.5444	0.5444	23.9554	45.733	5.4444	9.7999	3.2666	12.5221	---	---	---	---
PRAD	TCGA-G9-6342-01	yes	yes	yes	yes	yes	yes	5	3	1	6	6	7	2	Alive	55.7207	MALE	WHITE	T3a	[Not Available]	M0	[Not Applicable]	[Not Applicable]	61	NOT HISPANIC OR LATINO	2008	Bilateral	No	No	---	---	---	---	---	0.340904	0	0	0	2.1798	15.9855	18.8919	8.356	6.9028	0.7266	23.9782	---	---	2	3
PRAD	TCGA-G9-6343-01	yes	yes	yes	yes	yes	yes	5	3	1	5	6	7	2	Alive	80.4928	MALE	WHITE	T2c	[Not Available]	M0	[Not Applicable]	[Not Applicable]	62	NOT HISPANIC OR LATINO	2008	Bilateral	No	No	---	---	---	---	---	0.323628	5.4041	0	0.4913	1.9651	12.7733	19.1599	7.3692	2.9477	0.4913	21.6163	---	---	---	---
PRAD	TCGA-G9-6347-01	yes	yes	yes	yes	yes	yes	5	3	6	2	3	6	9	Alive	68.6324	MALE	[Not Available]	T2c	[Not Available]	M0	[Not Applicable]	[Not Applicable]	59	[Not Available]	2008	Bilateral	No	No	---	---	---	---	---	0.32024	35.982	0	0.9226	2.3065	26.7559	145.773	40.5951	34.1368	0	250.029	---	---	---	---
PRAD	TCGA-G9-6351-01	yes	yes	yes	yes	yes	yes	5	3	6	3	6	7	9	Alive	67.2854	MALE	WHITE	T2c	[Not Available]	M0	[Not Applicable]	[Not Applicable]	51	NOT HISPANIC OR LATINO	2008	Bilateral	No	No	---	---	---	---	---	0.340025	0	0	0	3.6062	8.2943	13.7036	11.5398	2.885	1.0819	2.885	---	---	3	3
PRAD	TCGA-G9-6353-01	yes	yes	yes	yes	yes	yes	5	2	6	3	3	6	9	Alive	50.6612	MALE	WHITE	T3a	[Not Available]	M0	[Not Applicable]	[Not Applicable]	58	NOT HISPANIC OR LATINO	2009	Bilateral	No	No	---	---	---	---	---	0.31181	0	0	0	3.6982	9.2456	18.4911	9.2456	3.3284	0.7396	15.5325	---	---	3	4
PRAD	TCGA-G9-6356-01	yes	yes	yes	yes	yes	yes	5	3	6	3	3	5	9	Alive	47.1129	MALE	WHITE	T3b	N0	M0	[Not Applicable]	[Not Applicable]	60	NOT HISPANIC OR LATINO	2009	Bilateral	No	No	---	---	---	---	---	0.347463	0	0	0	12.9425	27.7884	78.4164	20.5558	20.5558	4.5679	11.0392	---	---	3	3
PRAD	TCGA-G9-6361-01	yes	yes	yes	yes	yes	yes	5	3	1	5	2	5	2	Alive	46.4887	MALE	WHITE	T3a	N0	M0	[Not Applicable]	[Not Applicable]	61	NOT HISPANIC OR LATINO	2009	Bilateral	No	No	---	---	---	---	---	0.367578	0	0	0	6.7901	10.3468	17.7835	18.4302	5.4967	0.6467	7.7601	---	---	2	1
PRAD	TCGA-G9-6362-01	yes	yes	yes	yes	yes	yes	5	6	1	6	3	5	2	Alive	47.4086	MALE	WHITE	T3a	N0	M0	[Not Applicable]	[Not Applicable]	57	NOT HISPANIC OR LATINO	2009	Bilateral	No	No	---	---	---	---	---	0.35062	0	0	0	4.5789	4.5789	20.9321	11.7743	10.4661	0	47.0973	---	---	---	---
PRAD	TCGA-G9-6363-01	yes	yes	yes	yes	yes	yes	5	6	1	5	3	5	2	Alive	45.2731	MALE	WHITE	T4	N0	M0	[Not Applicable]	[Not Applicable]	64	NOT HISPANIC OR LATINO	2009	Bilateral	No	No	---	---	---	---	---	0.336884	273.381	0	0	4.111	18.4995	27.7492	9.2497	12.333	2.0555	9.2497	---	---	2	3
PRAD	TCGA-G9-6364-01	yes	yes	yes	yes	yes	yes	5	3	1	5	3	1	2	Alive	39.3593	MALE	WHITE	T3a	N0	M0	[Not Applicable]	[Not Applicable]	72	NOT HISPANIC OR LATINO	2009	Bilateral	Yes	Yes	---	---	---	---	---	0.327587	0	0	0	4.8737	7.0891	25.6978	18.6088	5.3168	2.2153	9.3044	---	---	3	3
PRAD	TCGA-G9-6365-01	yes	yes	yes	yes	yes	yes	5	3	1	3	3	5	2	Alive	44.7803	MALE	WHITE	T4	N0	[Not Available]	[Not Applicable]	[Not Applicable]	71	NOT HISPANIC OR LATINO	2009	Bilateral	No	No	---	---	---	---	---	0.34855	0	0	0	7.8855	12.6854	45.9417	33.942	8.2284	0.6857	44.9131	---	---	3	3
PRAD	TCGA-G9-6366-01	yes	yes	yes	yes	yes	yes	5	4	1	6	6	6	2	Alive	63.9671	MALE	WHITE	T3b	[Not Available]	[Not Available]	[Not Applicable]	[Not Applicable]	61	NOT HISPANIC OR LATINO	2009	Left	No	No	---	---	---	---	---	0.323381	0	0	0	3.8425	15.69	29.4589	3.5223	4.8031	3.5223	11.5274	---	---	3	4
PRAD	TCGA-G9-6367-01	yes	yes	yes	yes	yes	yes	5	3	6	3	3	7	9	Alive	40.1478	MALE	WHITE	T3a	N0	M0	[Not Applicable]	[Not Applicable]	60	NOT HISPANIC OR LATINO	2009	Bilateral	No	No	---	---	---	---	---	0.302735	0	0	0	11.0833	12.1559	38.6128	16.0887	4.2903	0.3575	10.3683	---	---	3	4
PRAD	TCGA-G9-6370-01	yes	yes	yes	yes	yes	yes	5	5	6	3	3	7	9	Alive	37.9795	MALE	WHITE	T3b	N0	M0	[Not Applicable]	[Not Applicable]	52	NOT HISPANIC OR LATINO	2009	Bilateral	No	No	---	---	---	---	---	0.304776	0.3536	0	0	20.1556	23.338	36.4215	33.5926	5.6577	1.0608	15.9123	---	---	3	4
PRAD	TCGA-G9-6371-01	yes	yes	yes	yes	yes	yes	5	2	5	3	3	7	4	Alive	40.2793	MALE	WHITE	T2c	[Not Available]	M0	[Not Applicable]	[Not Applicable]	58	NOT HISPANIC OR LATINO	2009	Bilateral	No	No	---	---	---	---	---	0.342658	0	0	0	3.3569	15.7775	25.8483	9.0637	3.3569	2.3498	8.3923	---	---	1	2
PRAD	TCGA-G9-6373-01	yes	yes	yes	yes	yes	yes	5	4	1	6	3	5	2	Alive	26.6448	MALE	WHITE	T3a	[Not Available]	M0	[Not Applicable]	[Not Applicable]	68	NOT HISPANIC OR LATINO	2009	Bilateral	No	No	---	---	---	---	---	0.33021	0	0.8647	0	4.3234	30.6961	74.3623	13.8348	19.8876	1.297	11.6732	---	---	---	---
PRAD	TCGA-G9-6377-01	yes	yes	yes	yes	yes	yes	5	3	1	3	6	5	2	Alive	31.4743	MALE	WHITE	T2c	N0	M0	[Not Applicable]	[Not Applicable]	61	NOT HISPANIC OR LATINO	2009	Bilateral	No	No	---	---	---	---	---	0.329522	0.3748	0	0	10.1199	21.7391	43.8531	9.3703	11.994	2.9985	20.9895	---	---	2	3
PRAD	TCGA-G9-6378-01	yes	yes	yes	yes	yes	yes	5	3	6	5	3	6	9	Alive	37.9466	MALE	BLACK OR AFRICAN AMERICAN	T2c	[Not Available]	M0	[Not Applicable]	[Not Applicable]	54	NOT HISPANIC OR LATINO	2009	Bilateral	No	No	---	---	---	---	---	0.318958	0	0	0	7.706	9.4843	26.6746	26.0818	14.8192	2.9638	33.195	---	---	3	4
PRAD	TCGA-G9-6379-01	yes	yes	yes	yes	yes	yes	5	3	6	2	7	6	4	Alive	58.4148	MALE	[Not Available]	T3b	N0	M0	[Not Applicable]	[Not Applicable]	68	[Not Available]	2009	Bilateral	No	No	---	---	---	---	---	0.33941	0	0	0	0	81.5444	182.857	23.4749	53.7452	1.2355	177.297	---	---	---	---
PRAD	TCGA-G9-6384-01	yes	yes	yes	yes	yes	yes	5	3	6	3	3	1	9	Alive	25.1335	MALE	WHITE	T3a	N0	M0	[Not Applicable]	[Not Applicable]	53	NOT HISPANIC OR LATINO	2010	Bilateral	No	No	---	---	---	---	---	0.33667	0	0	0	16.4961	23.2712	38.2944	32.403	17.9689	12.6666	22.3875	---	---	3	3
PRAD	TCGA-G9-6494-01	yes	yes	yes	yes	yes	yes	5	4	5	5	3	1	4	Alive	58.1848	MALE	WHITE	T4	N0	M0	[Not Applicable]	[Not Applicable]	66	NOT HISPANIC OR LATINO	2008	Bilateral	No	No	---	---	---	---	---	0.36662	0	0	0	9.4378	7.3861	18.4653	12.7206	5.7448	1.231	8.6172	---	---	1	2
PRAD	TCGA-G9-6496-01	yes	yes	yes	yes	yes	yes	5	2	5	6	3	1	4	Alive	56.7064	MALE	WHITE	T2c	N0	M0	[Not Applicable]	[Not Applicable]	61	NOT HISPANIC OR LATINO	2008	Bilateral	No	No	---	---	---	---	---	0.31311	0	0	0.7184	2.1552	6.4655	20.1149	7.9023	2.1552	1.4368	60.3448	---	---	---	---
PRAD	TCGA-G9-6498-01	yes	yes	yes	yes	yes	yes	5	3	5	2	7	5	4	Alive	64.1314	MALE	[Not Available]	T3a	[Not Available]	M0	[Not Applicable]	[Not Applicable]	53	[Not Available]	2008	Bilateral	No	No	---	---	---	---	---	0.345224	0	0	0	17.4751	101.714	226.28	21.0597	116.501	5.3769	108.435	---	---	---	---
PRAD	TCGA-G9-6499-01	yes	yes	yes	yes	yes	yes	5	2	5	6	3	7	4	Alive	50.694	MALE	WHITE	T3a	N0	M0	[Not Applicable]	[Not Applicable]	66	NOT HISPANIC OR LATINO	2008	Bilateral	No	No	---	---	---	---	---	0.342504	0	0	0	5.0569	13.7258	20.95	5.0569	3.2509	0.7224	11.9198	---	---	3	2
PRAD	TCGA-G9-7510-01	yes	yes	yes	yes	yes	yes	5	4	5	3	6	6	9	Alive	38.9322	MALE	[Not Available]	T3a	N0	M0	[Not Applicable]	[Not Applicable]	66	[Not Available]	2010	Bilateral	No	No	---	---	---	---	---	0.353678	0.3238	0	0	13.2772	16.5155	31.7358	10.0389	13.2772	3.5622	30.1166	---	---	3	2
PRAD	TCGA-G9-7521-01	yes	yes	yes	yes	yes	yes	5	4	5	6	4	5	4	Alive	30.9487	MALE	[Not Available]	T3a	N1	M0	[Not Applicable]	[Not Applicable]	52	[Not Available]	2010	Bilateral	No	No	---	---	---	---	---	0.312955	89.8384	0.2739	0.2739	23.5552	97.5075	112.572	73.4045	96.6858	15.6122	26.0203	---	---	3	4
PRAD	TCGA-G9-7522-01	yes	yes	yes	yes	yes	yes	5	3	6	3	3	6	9	Alive	35.4168	MALE	[Not Available]	T2c	N0	M0	[Not Applicable]	[Not Applicable]	49	[Not Available]	2011	Bilateral	No	No	---	---	---	---	---	0.31882	0	0	0	9.1628	12.4948	28.3215	9.1628	7.4969	1.9436	9.4405	---	---	3	3
PRAD	TCGA-G9-7523-01	yes	yes	yes	yes	yes	yes	5	5	5	5	5	6	4	Alive	28.1561	MALE	[Not Available]	T3a	N0	M0	[Not Applicable]	[Not Applicable]	44	[Not Available]	2011	Bilateral	No	No	---	---	---	---	---	0.390419	0	0	0.3583	18.6313	26.1555	78.1082	73.4504	76.675	10.7488	78.8248	---	---	3	2
PRAD	TCGA-G9-7525-01	yes	yes	yes	yes	yes	yes	5	3	1	5	6	5	2	Alive	32.6571	MALE	[Not Available]	T2c	N0	M0	[Not Applicable]	[Not Applicable]	64	[Not Available]	2010	Bilateral	No	No	---	---	---	---	---	0.346664	0.8425	0	0.4213	2.9488	6.3189	10.1102	5.4763	7.1614	1.2638	10.5314	---	---	---	---
PRAD	TCGA-G9-A9S0-01	yes	yes	yes	yes	yes	yes	5	4	5	6	2	5	4	Dead	25.9877	MALE	[Not Available]	T3b	N1	M0	[Not Applicable]	[Not Applicable]	53	[Not Available]	2011	Bilateral	No	No	---	---	---	---	---	0.332093	0	0	0	3.9344	27.541	59.0164	14.4262	8.5246	1.3115	36.0656	---	---	---	---
PRAD	TCGA-G9-A9S4-01	yes	no	yes	yes	yes	yes	4	---	1	6	1	5	2	Alive	29.7659	MALE	[Not Available]	T3b	N1	M0	[Not Applicable]	[Not Applicable]	62	[Not Available]	2012	Bilateral	No	No	---	---	---	---	---	0.340149	0	0	0	2.5707	8.9974	24.4216	3.856	7.2836	0.8569	13.2819	---	---	---	---
PRAD	TCGA-G9-A9S7-01	yes	yes	yes	yes	yes	yes	5	3	1	6	1	6	2	Alive	23.9179	MALE	[Not Available]	T3a	N0	M0	[Not Applicable]	[Not Applicable]	55	[Not Available]	2012	Bilateral	No	No	---	---	---	---	---	0.304908	0.4085	0	0.4085	4.902	40.8497	41.6667	8.9869	16.7484	2.0425	24.5098	---	---	---	---
PRAD	TCGA-H9-7775-01	yes	yes	yes	yes	yes	yes	5	3	1	5	6	6	2	Alive	6.07803	MALE	WHITE	T2c	[Not Available]	[Not Available]	[Not Applicable]	[Not Applicable]	68	NOT HISPANIC OR LATINO	2011	Right	No	No	---	---	---	---	---	0.350984	2.6532	0	0	5.3064	5.3064	13.2659	21.8887	2.9848	0.3316	22.552	---	---	2	2
PRAD	TCGA-H9-A6BX-01	yes	yes	yes	yes	yes	yes	5	3	6	3	3	7	9	Alive	30.9158	MALE	[Not Available]	T2c	[Not Available]	[Not Available]	[Not Applicable]	[Not Applicable]	60	[Not Available]	2012	Bilateral	No	No	---	---	---	---	---	0.296621	0	0	0	7.0432	27.7031	74.6574	42.7285	21.599	3.2868	43.198	---	---	---	---
PRAD	TCGA-H9-A6BY-01	yes	yes	yes	yes	yes	yes	5	3	1	6	7	3	2	Alive	3.67967	MALE	[Not Available]	T3a	N0	[Not Available]	[Not Applicable]	[Not Applicable]	63	[Not Available]	2012	Bilateral	No	No	---	---	---	---	---	0.345979	0.4724	0	0	1.4171	20.3118	8.975	5.6684	0.4724	0.4724	35.4275	---	---	---	---
PRAD	TCGA-HC-7077-01	yes	yes	yes	yes	yes	yes	5	3	1	6	6	1	2	Alive	69.4867	MALE	BLACK OR AFRICAN AMERICAN	T3a	[Not Available]	M0	[Not Applicable]	[Not Applicable]	64	NOT HISPANIC OR LATINO	2006	Bilateral	No	No	---	---	---	---	---	0.359752	0	0	0	4.3455	4.6559	5.8974	2.7935	3.7247	0.6208	5.8974	---	---	2	1
PRAD	TCGA-HC-7079-01	yes	yes	yes	yes	yes	yes	5	3	6	3	6	6	9	Alive	38.8994	MALE	WHITE	T3a	N0	M0	[Not Applicable]	[Not Applicable]	51	NOT HISPANIC OR LATINO	2010	Bilateral	No	No	---	---	---	---	---	0.335233	0	0	0	169.743	217.095	597.512	201.846	377.608	101.124	308.989	---	---	3	3
PRAD	TCGA-HC-7081-01	yes	yes	yes	yes	yes	yes	5	3	1	5	2	1	2	Alive	37.3224	MALE	WHITE	T3b	[Not Available]	[Not Available]	[Not Applicable]	[Not Applicable]	62	[Not Available]	2010	Bilateral	No	No	---	---	---	---	---	0.365866	0	0	0	8.9153	25.26	38.633	25.7553	9.9059	3.4671	38.1377	---	---	2	2
PRAD	TCGA-HC-7210-01	yes	yes	yes	yes	yes	yes	5	3	5	3	6	1	4	Alive	28.5175	MALE	WHITE	T2a	N0	[Not Available]	[Not Applicable]	[Not Applicable]	74	NOT HISPANIC OR LATINO	2011	Right	No	No	---	---	---	---	---	0.34594	5.8134	0	0	37.1413	21.9618	51.6749	17.4403	19.0551	2.9067	26.4834	---	---	3	2
PRAD	TCGA-HC-7211-01	yes	yes	yes	yes	yes	yes	5	3	5	3	6	1	4	Alive	40.115	MALE	WHITE	T2c	N0	M0	[Not Applicable]	[Not Applicable]	62	NOT HISPANIC OR LATINO	2010	Bilateral	No	No	---	---	---	---	---	0.317622	0	0	0	41.8756	5.898	18.5786	10.6163	12.9755	5.6031	10.9112	---	---	3	4
PRAD	TCGA-HC-7212-01	yes	yes	yes	yes	yes	yes	5	3	1	6	6	5	2	Alive	28.5832	MALE	WHITE	T2a	N0	M0	[Not Applicable]	[Not Applicable]	56	NOT HISPANIC OR LATINO	2011	Right	No	No	---	---	---	---	---	0.330867	14.626	0	0	3.4975	6.9951	14.944	14.626	6.0412	1.5898	21.6211	---	---	2	3
PRAD	TCGA-HC-7213-01	yes	yes	yes	yes	yes	yes	5	4	1	6	6	5	2	Alive	40.0493	MALE	WHITE	T3b	N0	M0	[Not Applicable]	[Not Applicable]	53	NOT HISPANIC OR LATINO	2010	Bilateral	No	No	---	---	---	---	---	0.284132	7.4786	0	0.3561	5.698	9.6154	28.8462	11.7521	13.8889	5.3419	20.2991	---	---	3	3
PRAD	TCGA-HC-7232-01	yes	yes	yes	yes	yes	yes	5	3	1	3	6	6	2	Alive	38.1437	MALE	WHITE	T3b	[Not Available]	[Not Available]	[Not Applicable]	[Not Applicable]	66	NOT HISPANIC OR LATINO	2011	Bilateral	No	No	---	---	---	---	---	0.380924	2.973	0	0	4.955	11.2313	18.829	5.6157	4.955	0.991	6.6067	---	---	2	1
PRAD	TCGA-HC-7233-01	yes	yes	yes	yes	yes	yes	5	3	1	3	6	6	2	Alive	44.5175	MALE	WHITE	T2a	N0	[Not Available]	[Not Applicable]	[Not Applicable]	73	[Not Available]	2010	Left	Yes	Yes	---	---	---	---	---	0.347651	0	0	0	24.3236	33.1365	92.7117	55.6975	23.2661	11.633	27.8488	---	---	3	2
PRAD	TCGA-HC-7736-01	yes	yes	yes	yes	yes	yes	5	3	5	3	6	2	4	Alive	36.2382	MALE	WHITE	T2c	N0	M0	[Not Applicable]	[Not Applicable]	59	NOT HISPANIC OR LATINO	2010	Bilateral	No	No	---	---	---	---	---	0.346037	0	0	0.263	19.9895	16.5702	53.1299	26.828	14.2031	4.4713	24.7238	---	---	3	2
PRAD	TCGA-HC-7740-01	yes	yes	yes	yes	yes	yes	5	5	6	3	6	7	9	Alive	23.5565	MALE	WHITE	T2c	N0	M0	[Not Applicable]	[Not Applicable]	59	NOT HISPANIC OR LATINO	2011	Bilateral	No	No	---	---	---	---	---	0.325435	0	0	0	13.9358	16.4696	40.5405	23.6486	12.2466	0.4223	18.1588	---	---	3	4
PRAD	TCGA-HC-7744-01	yes	yes	yes	yes	yes	yes	5	3	1	6	6	5	2	Alive	17.4456	MALE	WHITE	T3b	N0	M0	[Not Applicable]	[Not Applicable]	46	NOT HISPANIC OR LATINO	2011	Bilateral	No	No	---	---	---	---	---	0.308837	0.3607	0	0.3607	3.9679	6.1322	11.543	5.4108	7.5751	2.1643	1.8036	---	---	2	3
PRAD	TCGA-HC-7748-01	yes	yes	yes	yes	yes	yes	5	3	1	3	6	2	2	Alive	26.0205	MALE	WHITE	T2a	N0	[Not Available]	[Not Applicable]	[Not Applicable]	60	NOT HISPANIC OR LATINO	2011	Right	Yes	Yes	---	---	---	---	---	0.336599	0.2645	0	0	15.6054	8.9929	35.9717	28.3013	15.8699	2.9095	9.7864	---	---	2	3
PRAD	TCGA-HC-7817-01	yes	yes	yes	yes	yes	yes	5	3	6	3	7	5	9	Alive	30.4887	MALE	[Not Available]	T3b	[Not Available]	M0	[Not Applicable]	[Not Applicable]	52	[Not Available]	2011	Bilateral	No	No	---	---	---	---	---	0.312904	0	0	3.2243	11.5154	37.31	66.7895	44.6799	32.7038	6.9093	64.0258	---	---	---	---
[truncated: 663 more rows]
[truncated: 341 more columns]

## Sheet: data_platform_summary
Summary of data types.
[truncated: 9 more rows]
