# Supplementary material for: Pan-urologic cancer genomic subtypes that transcend tissue of origin
Source: Nat Commun. 2017 Aug 4;8:199. doi: 10.1038/s41467-017-00289-x (PMC5543131; doi:10.1038/s41467-017-00289-x)
Supplement: Supplementary file 4 — Supplementary Data 2 [file 41467_2017_289_MOESM4_ESM.xlsx]

## Sheet: TableS2 - expression data
Supplementary Data 2. mRNA features that help to distinguish between the pan-urologic cancer genomic subtypes
	subtype	1	1	1	1	1	1	1	1	1	1	1	1	1	1	1	1	1	1	1	1	1	1	1	1	1	1	1	1	1	1	1	1	1	1	1	1	1	1	1	1	1	1	1	1	1	1	1	1
ID	NAME	BLCA:TCGA-2F-A9KQ-01	BLCA:TCGA-2F-A9KR-01	BLCA:TCGA-4Z-AA7M-01	BLCA:TCGA-4Z-AA7O-01	BLCA:TCGA-4Z-AA7S-01	BLCA:TCGA-4Z-AA7Y-01	BLCA:TCGA-4Z-AA80-01	BLCA:TCGA-4Z-AA83-01	BLCA:TCGA-4Z-AA89-01	BLCA:TCGA-BL-A0C8-01	BLCA:TCGA-BT-A20P-01	BLCA:TCGA-BT-A20T-01	BLCA:TCGA-BT-A42C-01	BLCA:TCGA-CF-A27C-01	BLCA:TCGA-CF-A3MF-01	BLCA:TCGA-CF-A3MG-01	BLCA:TCGA-CF-A3MH-01	BLCA:TCGA-CF-A3MI-01	BLCA:TCGA-CF-A47S-01	BLCA:TCGA-CF-A47T-01	BLCA:TCGA-CF-A47V-01	BLCA:TCGA-CF-A47W-01	BLCA:TCGA-CF-A47Y-01	BLCA:TCGA-CF-A5U8-01	BLCA:TCGA-CF-A5UA-01	BLCA:TCGA-CF-A8HX-01	BLCA:TCGA-CF-A8HY-01	BLCA:TCGA-CF-A9FF-01	BLCA:TCGA-CF-A9FH-01	BLCA:TCGA-CF-A9FL-01	BLCA:TCGA-CF-A9FM-01	BLCA:TCGA-CU-A3QU-01	BLCA:TCGA-CU-A3YL-01	BLCA:TCGA-DK-A1AA-01	BLCA:TCGA-DK-A1AG-01	BLCA:TCGA-DK-A3X2-01	BLCA:TCGA-DK-A6AW-01	BLCA:TCGA-DK-A6B0-01	BLCA:TCGA-DK-A6B1-01	BLCA:TCGA-DK-A6B6-01	BLCA:TCGA-DK-AA6L-01	BLCA:TCGA-DK-AA6P-01	BLCA:TCGA-DK-AA75-01	BLCA:TCGA-DK-AA76-01	BLCA:TCGA-DK-AA77-01	BLCA:TCGA-E5-A4U1-01	BLCA:TCGA-E7-A3Y1-01	BLCA:TCGA-E7-A4XJ-01
199	AIF1|199	-1.05	-0.95	-0.39	-0.15	-1.33	-1.31	-1.21	0.02	-0.79	-0.44	-0.85	0.23	-1.47	-2.01	-1.37	-2.56	-1.14	-0.49	-0.61	-2.26	-0.67	-0.95	-1.36	-2.07	-0.13	-0.82	-0.47	-0.67	-1.45	-0.39	-0.44	-1.51	-0.46	-0.54	-0.33	-1.14	-0.74	-0.52	-0.98	-0.31	0.83	-1.26	-1.64	-1.83	-0.21	-1.34	-0.77	-1.1
160428	ALDH1L2|160428	-0.96	-1.31	-0.36	-0.39	-1.23	-1.41	-0.87	-0.6	-2.04	-0.24	-1.47	0.2	-0.98	-1.74	-2.28	-2.33	-1.76	-1.57	-1.76	-1.48	-1.04	-2.33	-1.51	-2.08	-2.21	-2.1	-2.47	-0.34	-2.04	-0.06	-1.43	-2.03	-0.95	-1.19	-1.67	-0.16	-1.53	-1.85	-1.24	-0.89	-1.11	-1.08	-1.54	-1.29	-0.69	-1.36	-1.28	-0.98
309	ANXA6|309	-0.87	-0.54	-0.29	-0.32	-1.02	-1.35	-1.64	-0.38	-2.33	0.08	-1.01	0.41	-1.42	-2.02	-0.95	-2.09	-1.39	-0.72	-1.35	-0.75	-0.54	-1.16	-1.45	-1.86	-1.24	-1.28	-0.78	-0.05	-1.53	-0.13	-1.5	-1.94	-0.58	-1.1	-1.23	-1.2	-0.22	-1.61	-0.41	-1	-0.96	-1.05	-1.38	-1.51	-0.89	-1.52	-0.62	-1.03
164284	APCDD1L|164284	-0.65	-0.08	-0.48	0.51	-0.66	-0.72	-1.51	-0.91	-1.51	-0.25	-1.18	0.03	-1.24	-1.33	-1.51	-1.3	-0.9	-0.88	-1.28	-0.6	-0.76	-1.51	-1.51	-1.51	-1.51	-1.07	-1.04	-0.83	-1.51	0.24	-1.51	-1.51	-0.93	-1.14	-1.34	-0.57	-1.51	-1.51	-1.51	-1.51	-0.89	-1.27	-0.94	-1.51	-1.51	-0.85	-1.08	-0.66
340075	ARSI|340075	-0.92	-0.38	-0.15	-0.48	-0.99	-1.79	-1.68	-0.9	-1.7	-1.24	-0.87	0.79	-1.03	-2.05	-1.44	-1.77	-0.58	-1.19	-1.48	-0.8	-1.68	-1.39	-1.4	-1.44	-0.38	-0.79	-0.47	-0.31	-2.12	-0.16	-1.44	-2.22	-0.53	-1.52	-1.28	-1.09	-1.01	-1.99	-0.86	-1.8	-0.01	-1.1	-1.32	-2.14	-1.38	-1.94	-1.2	-0.5
80183	C13orf18|80183	-1.07	-1.06	-0.55	-0.25	-0.84	-1.91	-1.4	-0.3	-1.66	-1.12	-1.68	0.04	-1.28	-1.82	-2.39	-2.1	-1.96	-1.29	-1.37	-1.81	-0.7	-1.5	-1.3	-1.45	-2.09	-1.18	-2.39	0.73	-1.66	-0.15	-0.57	-1.79	-1.13	-0.94	-0.58	-1.62	-1.04	-1.17	-1.59	-0.17	0.16	-1.31	-0.7	-1.7	-0.64	-1.21	-0.65	-1.73
712	C1QA|712	-1.17	-1	-0.73	-0.22	-1.34	-1.56	-0.83	-0.05	-0.66	-0.7	-1	0.2	-1.53	-2.21	-1.18	-2.33	-1.26	-0.55	-1.04	-1.95	-1.07	-0.95	-1.3	-1.79	-0.43	-1.12	-0.72	-1.29	-1.36	-0.54	-0.89	-1.63	-0.67	-0.89	-0.69	-0.9	-0.5	-0.77	-1.1	0.09	0.32	-1.04	-1.77	-2.09	-0.22	-1.96	-0.8	-1.28
713	C1QB|713	-1.31	-0.83	-0.9	-0.2	-1.36	-1.68	-0.84	-0.07	-0.78	-0.67	-0.96	0.26	-1.59	-2.25	-1.5	-2.14	-1.25	-0.55	-1.02	-1.96	-1	-0.94	-1.39	-1.73	-0.39	-1.27	-0.96	-1.47	-1.51	-0.47	-0.78	-1.54	-0.58	-0.68	-0.54	-0.68	-0.57	-0.74	-1.25	-0.04	0.34	-1	-1.85	-2	-0.01	-2.27	-0.85	-1.65
714	C1QC|714	-1.25	-0.84	-0.76	-0.17	-1.41	-1.63	-0.9	-0.06	-0.89	-0.47	-1.08	0.23	-1.49	-2.2	-1.8	-2.56	-1.37	-0.63	-0.92	-1.95	-0.98	-1.09	-1.45	-1.93	-0.66	-1.38	-1.26	-1.66	-1.31	-0.41	-0.72	-1.58	-0.6	-0.69	-0.55	-0.67	-0.66	-0.77	-1.28	0.01	0.4	-0.89	-2.09	-2.03	-0.14	-2.41	-0.87	-1.92
128346	C1orf162|128346	-1.33	-0.83	-0.95	-0.22	-1.17	-1.8	-1.61	-0.24	-0.86	-0.17	-0.71	0.08	-1.71	-1.91	0.02	-2.46	-0.95	-0.21	-1.06	-1.59	-0.43	-0.99	-0.89	-1.84	-0.6	-0.39	-1.04	-0.34	-2.02	-0.25	-1.24	-1.44	-0.62	-0.67	-0.67	-0.98	-0.17	-0.89	-1.07	-1.27	0.69	-1.65	-1.41	-2.31	0.02	-1.08	-0.63	-0.92
9473	C1orf38|9473	-1.24	-1.05	0.13	-0.67	-0.32	-0.32	-0.82	-0.5	-1.16	-1.3	-1.82	-0.25	-0.27	-1.48	-1.37	-0.82	-1.18	-0.95	-0.31	-2.33	-0.17	-2.17	-1.67	-1.73	-1.49	0.31	-1.74	-0.62	0.12	0.35	-0.96	-1.81	-0.94	-1.33	-1.01	0.88	-1.15	-1.67	-1.31	-1.04	-0.33	-1.92	-1.58	-3.17	-0.26	-1.05	-1.74	-1.27
719	C3AR1|719	-1.22	-0.88	-0.52	-0.04	-1.55	-1.84	-1.16	-0.22	-1.09	-0.27	-1.41	0.02	-1.73	-2.17	-1.6	-2.32	-1.63	-0.83	-0.85	-2.18	-1.28	-1.64	-1.78	-1.67	-0.9	-1.79	-1.23	-1.13	-1.25	-0.14	-0.52	-1.4	-0.87	-0.8	-0.62	-1.03	-0.7	-0.83	-1.17	-0.05	0.33	-1.02	-2.62	-1.64	-0.2	-2.06	-0.89	-2.15
728	C5AR1|728	-0.88	-0.65	-0.71	-0.54	-1.48	-1.84	-1.58	-0.36	-0.95	-0.07	-1.3	0.16	-1.37	-2.22	-0.47	-2.36	-1.18	-0.67	-1.82	-2.47	-1.2	-0.77	-1.54	-1.53	-0.4	-1.67	-1.32	-0.85	-2.08	-0.52	-0.83	-1.1	0.35	-0.99	-0.71	-0.43	-0.28	-1.1	-0.62	-1.26	-0.19	-1.58	-1.86	-1.99	-0.37	-1.66	-1.11	-0.98
195827	C9orf21|195827	-1.48	-0.98	-0.84	-1.71	-1.89	-1.21	-0.68	-0.67	-2.21	0.5	-0.92	-0.39	-0.54	-3	-1.7	-2.51	-2.19	-1.36	-1.21	-1.05	-0.97	-1.74	-1.14	-1.47	-1.25	-1.6	-2.02	-0.47	-1.64	-0.79	-1.5	-0.02	-1.23	-0.91	-1.17	-2.2	0.52	-1.01	-0.09	-0.33	0.04	-1.31	-1.98	-0.91	-1.51	-1.47	-1.65	-0.83
151887	CCDC80|151887	-1.03	-0.68	-0.15	-0.32	-0.2	-1.56	-1.55	-1.28	-2.41	-0.45	-1.41	-0.07	-0.82	-2.11	-1.2	-2.03	-1.34	-1.29	-1.76	-1.2	-1.3	-1.54	-1.36	-2.01	-1.3	-1	-1.53	-0.5	-1.84	0.41	-1.73	-2.36	-0.78	-1.15	-1.49	0.32	-1.07	-1.92	-1.17	-1.79	0.09	-1.34	-1.45	-1.04	-1.59	-2.03	-1.02	-1.43
929	CD14|929	-0.77	-1.1	-0.34	-0.43	-1.23	-1.97	-1.33	0.05	-1.2	-0.96	-0.94	-0.03	-1.45	-2.23	-1.07	-2.14	-1.46	-0.65	-0.46	-1.4	-0.92	-0.86	-1.43	-1.59	-0.38	-1.09	-0.78	-1.25	-1.6	-0.47	-0.38	-1.5	-0.9	-0.78	-0.51	-0.63	-0.52	-0.44	-0.87	-0.18	0.67	-1.33	-1.6	-1.82	-0.52	-1.16	-0.7	-1.67
9332	CD163|9332	-1.23	-0.38	-0.6	-0.27	-1.24	-1.83	-0.83	-0.42	-1.26	0.25	-1.21	-0.41	-1.68	-2.48	-2.11	-2.38	-2.37	-1.27	-1.15	-2.05	-1.55	-1.55	-2.07	-2.15	-1.7	-1.57	-1.4	-1.51	-1.58	-0.43	-0.6	-0.78	-1.09	-0.95	-0.85	-0.15	-1.1	-0.8	-0.65	-0.18	0.35	-0.74	-2.06	-1.38	-0.13	-2.48	-1.35	-2.55
963	CD53|963	-0.95	-0.61	-0.82	0.07	-1.34	-1.67	-0.92	-0.28	-1.08	-0.57	-1.38	0.29	-1.31	-1.58	-2.03	-2.72	-1.48	-0.49	-0.87	-1.74	-0.76	-1.43	-1.16	-1.6	-1.13	-1.34	-1.66	0.2	-1.66	-0.32	-0.5	-1.32	-0.4	-0.7	-0.38	-1.09	-0.68	-0.92	-1.04	0.23	0.37	-1.11	-1.42	-2.17	-0.06	-2.25	-0.52	-1.28
942	CD86|942	-1.25	-0.91	-0.78	0.01	-1.37	-1.69	-1.19	-0.12	-1.02	-0.59	-1.16	0.19	-0.58	-2.37	-1.38	-1.64	-0.91	-0.4	-1.13	-1.4	-0.8	-2.07	-1.99	-2.29	-0.57	-0.9	-0.94	-0.83	-2.12	-0.5	-0.78	-1.69	-1.08	-0.51	-0.96	-0.45	-1.07	-1.23	-1.07	-0.3	0.25	-1.32	-1.87	-1.49	-0.08	-0.74	-1.04	-1.76
1116	CHI3L1|1116	-1.55	-0.33	-0.26	-0.22	-0.9	-1.68	-0.72	0.24	-1.77	-0.76	-1.51	0.05	-0.14	-2.66	-1.89	-2.4	-2.45	-1.43	-1.02	-1.37	-1.89	-2.81	-2.46	-1.75	-2.39	-0.97	-1.75	-0.49	-1.47	0.24	-0.97	-1.78	-1.46	-1.49	-1.01	-0.42	-1.78	-2.63	-1.77	-0.05	0.12	-0.92	-1.36	-0.74	-1.17	-2.6	-2.26	-0.7
50515	CHST11|50515	0.45	-0.7	-0.06	-0.9	-1.63	-1.6	-1.93	-0.6	-2.17	-0.51	-0.73	0.03	-0.7	-2.37	-0.19	-2.41	-2.06	-1.1	-1.78	-1.95	-0.88	-2.6	-2.14	-2.48	-1.96	-1.09	-2.05	-0.76	-1.9	-0.31	-1.52	-1.9	-1.25	-1.39	-1.51	-0.94	-1.02	-1.83	-1.36	-1.07	0.04	-1.33	-0.66	-1.89	-1.08	-1.75	-1.8	-1.12
1307	COL16A1|1307	-1.26	-0.21	0.61	-0.01	-1.26	-1.04	-2.34	-0.87	-1.65	-3.01	-0.86	0.61	-0.61	-1.91	-1.95	-3.35	-2.19	-1.57	-1.31	-1	-0.91	-0.81	-0.88	-1.19	-0.98	-0.06	-1.45	-0.26	-2.79	-0.08	-1.15	-2.26	-0.67	-0.38	-0.35	-0.94	-2.23	-1.56	-1.22	-2.01	0.84	-1.1	-1.59	-2.1	-1.47	-1.25	-0.5	-1.42
1277	COL1A1|1277	-0.43	-0.62	0.16	0.04	-0.64	-1.31	-1.56	-0.4	-2.14	-0.4	-0.55	0.99	-1.08	-1.84	-1.14	-1.81	-1.73	-1.05	-1.5	-0.35	-0.79	-0.98	-1.42	-1.47	-0.95	-0.76	-1.43	-0.16	-1.93	0.37	-1.23	-2	-0.59	-1.06	-1.57	-0.8	-1.11	-1.75	-0.57	-1.83	-0.17	-0.75	-1.81	-1.22	-1.38	-2.23	-0.58	-0.53
1278	COL1A2|1278	-0.36	-0.7	0.09	0.03	-0.71	-1.27	-1.53	-0.34	-2.29	-0.39	-0.65	0.93	-1.12	-1.66	-1.33	-1.8	-1.59	-1	-1.41	-0.48	-0.74	-1.06	-1.44	-1.39	-0.88	-0.91	-1.28	-0.14	-1.82	0.39	-1.18	-1.86	-0.6	-1.03	-1.45	-0.9	-1.28	-1.7	-0.47	-1.63	-0.31	-0.74	-1.82	-1.25	-1.3	-2.39	-0.72	-0.58
1281	COL3A1|1281	-0.41	-0.6	0.18	0.01	-0.56	-1.21	-1.44	-0.19	-2.36	-0.39	-0.86	0.86	-0.97	-1.47	-1.31	-1.58	-1.42	-0.95	-1.43	-0.54	-0.73	-1.35	-1.34	-1.52	-1.14	-1.3	-1.42	-0.11	-1.57	0.54	-1.09	-1.68	-0.64	-0.96	-1.4	-0.79	-1.25	-1.79	-0.4	-1.38	-0.1	-0.64	-1.74	-1.02	-1.36	-0.89	-0.75	-0.51
1289	COL5A1|1289	-0.18	-0.66	-0.03	-0.08	-0.7	-1.15	-1.59	-0.08	-2.4	-0.35	-0.57	0.94	-1.09	-1.66	-1.07	-1.81	-1.38	-1.01	-1.56	-0.41	-0.8	-1.23	-1.54	-1.6	-1	-0.84	-1.38	0.1	-1.63	0.28	-1.21	-1.87	-0.46	-0.91	-1.66	-0.92	-1.05	-1.87	-0.54	-1.87	-0.27	-0.75	-1.85	-1.25	-1.31	-2.11	-0.74	-0.57
1290	COL5A2|1290	-0.2	-0.47	0.09	0.13	-1.06	-0.72	-1.66	-0.1	-2.11	-0.08	-0.51	0.76	-0.66	-1.8	-1.23	-1.8	-0.16	-1.05	-1.74	-0.78	-0.66	-1.96	-1.72	-2.14	-1.54	-1.02	-1.6	-0.35	-1.22	0.42	-1.42	-1.68	-0.77	-0.38	-0.96	-1.22	-0.85	-2.16	-0.7	-1.76	-0.52	-0.76	-2	-0.92	-1.19	0.34	-1.29	-0.63
1293	COL6A3|1293	-0.17	-0.69	0	0.14	-0.72	-1.43	-1.57	-0.43	-2.56	-0.45	-0.48	0.94	-1.04	-1.34	-1.11	-1.93	-1.68	-1.06	-1.44	-0.56	-0.93	-1.39	-1.48	-1.1	-0.8	-1.04	-1.27	0.05	-2.14	0.35	-0.97	-1.9	-0.54	-0.97	-1.5	-0.98	-1.27	-2.07	-0.49	-1.37	-0.62	-0.73	-1.7	-1.08	-1.45	-2.29	-0.72	-0.62
1296	COL8A2|1296	-0.88	-0.19	-0.13	0.32	-1.32	-1.52	-2.06	-1.07	-2.1	-1.51	-0.57	0.95	-0.7	-2.02	-0.95	-1.93	-1.61	-1.05	-1.31	-0.52	-0.45	-0.93	-1.1	-1.17	-0.97	-0.4	-1.48	0.01	-2.46	0.46	-1.11	-2.28	-0.2	-1.49	-1.55	-0.12	-1.31	-1.53	-0.89	-1.76	0.45	-0.69	-1.59	-1.93	-1.12	-2.04	-0.85	-1.71
56265	CPXM1|56265	-0.19	-0.95	0	-0.25	-0.24	-1.73	-1.07	-0.85	-2.25	-1.03	-0.16	0.87	-1.06	-1.51	-0.86	-2.8	-1.58	-0.94	-1.39	-0.5	-1.13	-0.59	-1.44	-1.28	-0.36	-0.5	-0.62	0.05	-2.01	0.29	-0.4	-1.85	-0.18	-1.18	-1.99	-1.13	-0.82	-1.83	-0.59	-0.97	-0.08	-0.63	-1.67	-1.34	-1.86	-1.77	-0.94	-1.19
119587	CPXM2|119587	-1.28	0.19	-0.4	0.32	-0.27	-1.37	-1.92	-0.32	-1.48	-0.13	-1.4	1.11	-0.77	-1.39	-0.76	-1.47	-1.9	-0.19	-1.51	-0.04	-0.86	-0.19	0.41	0.1	-1.56	-1.34	-1.82	-0.05	-2.33	0.59	-1.06	-1.48	-0.1	-0.66	-0.88	-1.88	-0.02	-0.89	-0.88	-0.86	-0.63	-1.49	-0.38	-1.91	-0.97	-0.94	-0.09	-0.65
115908	CTHRC1|115908	-0.7	-0.42	-0.15	0.05	-1.43	-1.62	-1.99	-1.1	-2.26	-0.99	-1.18	0.51	-0.67	-2.48	-1.95	-1.36	-1.14	-1.59	-1.81	-0.76	-1.46	-1.91	-2.52	-2.27	-1.45	-1.19	-1.47	-0.7	-2.44	0.33	-1.72	-1.15	-0.91	-1.27	-1.45	-1.48	-1.75	-2.18	-1.35	-1.73	0.18	-1.23	-1.78	-1.79	-1.72	-2.64	-2.51	-1.07
79901	CYBRD1|79901	-1.58	-0.17	-0.74	0.35	-1.14	-1.96	-2.55	-1.01	-2.41	-1.06	-0.07	0.17	-0.86	-1.9	-1.82	-2.2	-1.98	-1.17	-2.52	-1.27	-1.18	-0.58	-0.82	-0.71	-1.7	-1.29	-1.31	-0.3	-2.69	0.32	-1.48	-0.69	-0.51	-0.71	-0.19	-1.53	0.35	-1.64	-0.81	-1.35	0.57	-0.67	-1.1	-2.35	-1.73	-2.49	-0.61	-1.5
1634	DCN|1634	-0.49	-0.03	-0.09	0.05	-0.29	-1.51	-1.39	-0.38	-2.16	-1.57	-0.55	0.73	-0.86	-1.73	-1.4	-1.87	-1.53	-0.78	-1.08	-0.26	-0.37	-0.97	-0.95	-0.93	-0.85	-0.72	-0.8	0.39	-1.76	0.49	-0.49	-2.1	-0.46	-0.8	-1.28	-0.9	-1.69	-1.2	-0.71	-1.01	-0.15	-0.59	-1.54	-1.31	-1.21	-2.22	-0.46	-0.75
9046	DOK2|9046	-1.19	-0.69	-0.66	-0.16	-1.23	-1.89	-1.12	-0.1	-1.31	-0.53	-1.07	-0.04	-1.31	-1.4	-1.42	-2.09	-0.26	-0.55	-0.64	-1.94	-0.65	-1.34	-1.31	-1.71	-0.49	-1.29	-1.01	-0.54	-1.74	-0.41	-0.53	-1.48	-0.35	-0.92	-0.65	-0.6	-1.08	-0.59	-0.82	0.27	0.56	-1.22	-1.59	-2.09	-0.55	-1.65	-0.58	-1.57
2202	EFEMP1|2202	-1.79	-0.3	-0.38	-0.53	-0.04	-1.95	-1.35	-0.94	-1.87	-0.78	-1.7	-0.45	-0.66	-2.02	-0.76	-2.19	-2.12	-0.32	-0.95	-1.1	-1.42	-1.71	-1.41	-2.07	-1.22	-1.2	-1.88	-0.57	-2.21	0.24	-1.67	-2.02	-0.46	-1.05	-1.22	-1.84	0.2	-1.92	-1.29	-1.71	-0.66	-1.22	-0.8	-2.15	-1.09	-1.77	-0.87	-1.7
11117	EMILIN1|11117	-0.4	-0.41	0.01	-0.13	-0.6	-1.39	-1.4	0.13	-2.49	-0.59	-0.55	0.9	-1.43	-1.53	-0.8	-1.95	-1.54	-0.64	-1.02	-0.19	-0.51	-0.58	-0.81	-1.02	-0.6	-0.71	-0.68	0.18	-1.76	0.26	-0.71	-1.71	-0.3	-1.25	-1.62	-1.41	-0.65	-1.28	-0.47	-1.18	-0.17	-0.5	-1.3	-1.22	-1.51	-1.17	-0.58	-0.55
2123	EVI2A|2123	-1.23	-0.6	-0.56	0.22	-1.19	-1.72	-0.82	-0.49	-1.05	-0.63	-0.94	0.44	-1.54	-1.65	-1.11	-2.48	-1.7	-0.41	-1.18	-1.77	-0.74	-1.66	-0.89	-1.34	-1.25	-1.07	-1.68	0.12	-1.69	-0.21	-0.75	-1.21	-0.43	-0.81	-0.49	-1.14	-0.99	-1.4	-0.97	0.22	0.2	-1.08	-2.08	-2.31	-0.05	-1.86	-0.8	-1.63
56975	FAM20C|56975	-0.85	-0.01	-0.21	-0.71	-1	-1.51	-1.71	-0.33	-2.55	-0.75	-1.1	0.01	-1.24	-2.58	-1.17	-2.68	-2.06	-1.11	-1.08	-0.81	-1.04	-1.01	-1.24	-1.8	-0.07	-0.23	-1.1	-0.1	-2.25	-0.09	-1.42	-1.76	-0.73	-1.6	-1.67	-0.61	-0.4	-1.78	-1.25	-1.32	0.26	-1.13	-1.65	-2.34	-1.47	-1.07	-1.04	-0.78
2191	FAP|2191	-0.5	-0.85	0	-0.05	-0.86	-1.68	-1.92	-0.98	-2.2	-0.6	-1.37	0.16	-1.13	-2.26	-1.63	-2.12	-1.71	-1.04	-1.94	-0.84	-0.77	-1.69	-2.08	-1.87	-1.76	-0.9	-1.65	-0.76	-1.86	0.49	-1.58	-2.01	-0.64	-1.11	-1.58	-1.09	-1	-1.99	-1.38	-1.47	0.11	-1.21	-1.62	-2.31	-1.56	-1.47	-2.13	-0.34
2207	FCER1G|2207	-0.57	-1.06	-0.99	-0.39	-2.11	-1.71	-1.02	-0.12	-1.08	0.73	-0.78	0.34	-1.35	-2.13	-0.87	-2.44	-1.16	-0.29	-0.65	-2.07	-1.06	-1.43	-1.65	-2.14	-0.55	-0.95	-1.16	-1.03	-1.45	-0.2	-0.46	-1.19	-0.68	-0.64	-0.65	-0.84	-0.62	-0.79	-1.35	-0.1	0.66	-1.26	-1.94	-2.12	-0.12	-2.08	-1.13	-1.9
2209	FCGR1A|2209	-1.46	-1.16	-0.12	-0.26	-1.51	-2.04	-0.92	-0.66	-1.1	-0.56	-0.14	0.13	-1.2	-1.47	-2.02	-1.99	-1.68	-0.74	-1.37	-1.57	-1.1	-1.17	-1.23	-1.44	-1.35	-1.11	-2.51	-1.67	-2.2	-0.01	-0.74	-1.89	-1.05	-0.57	-0.51	-0.78	-0.34	-0.93	-1.71	0.1	0.6	-1.43	-1.5	-1.36	-0.02	-1.07	-0.74	-1.91
100132417	FCGR1C|100132417	-0.8	-1.62	0.05	-0.07	-2.14	-1.63	-1.3	-0.63	-0.98	-0.47	-0.87	-0.01	-1.3	-1.69	-1.58	-2.14	-1.53	-1.26	-1.34	-0.85	-1.08	-0.85	-1.36	-1.81	-1.07	-1.52	-2.14	-1.18	-0.98	-0.05	-0.62	-1.62	-0.73	-1.09	-0.46	-0.76	-1.07	-0.65	-1.75	-0.02	0.48	-1.1	-1.64	-0.86	-0.15	-1.79	-1.35	-2.14
2212	FCGR2A|2212	-0.89	-0.79	-0.25	-0.31	-1.64	-1.6	-1.26	0.05	-0.95	-1.15	-0.76	0	-1.51	-2.25	-1.4	-2.74	-1.66	-0.73	-0.96	-2.05	-0.95	-1.57	-1.52	-1.96	-1.16	-1.04	-1.41	-1.39	-1.84	-0.1	-0.52	-1.39	-1.02	-0.8	-0.7	-0.25	-0.42	-1.04	-1.31	0.09	0.58	-1.57	-1.91	-2.52	-0.13	-2.29	-1.24	-1.64
2214	FCGR3A|2214	-1.53	-0.91	-0.41	0.04	-1.39	-2.38	-0.84	0.07	-0.7	-0.27	-1.15	0.28	-0.28	-1.73	-2.25	-2.71	-1.67	-1.09	-1.84	-2.2	-1.46	-1.29	-1.86	-1.91	-1.88	-1.68	-2.36	-1.39	-1.61	-0.24	-0.94	-1.45	-0.77	-1.19	-0.61	-0.75	-0.82	-1.13	-1.53	0.03	0.28	-1.28	-1.78	-2.83	-0.04	-2.27	-1.39	-1.72
2335	FN1|2335	-0.14	-1	-0.2	0.05	-1.16	-0.86	-1.65	0.4	-1.79	0.13	-1.02	0.2	-1.34	-1.85	-1.36	-2.19	-1.9	-1.11	-1.62	-0.92	-0.68	-1.9	-1.72	-2.02	-2.13	-1.42	-1.81	-0.97	-2.03	0.33	-1.84	-1.4	-0.84	-0.79	-1.55	-1.08	-0.67	-1.87	-0.91	-1.63	-0.57	-1.57	-1.66	-1.6	-0.69	-2	-1.13	0.18
84624	FNDC1|84624	-0.52	-0.07	0.58	-0.34	-0.46	-1.33	-1.24	-0.37	-2.09	0.08	-0.47	0.77	-1.2	-2.09	-2.09	-1.91	-1.72	-1.84	-1.83	-0.7	-1.67	-1.6	-1.54	-1.76	-1.51	-1.23	-1.69	-1.11	-1.46	0.77	-1.69	-2.09	-0.97	-1.09	-1.38	-1.12	-1.62	-1.68	-1.06	-1.39	0.05	-1.14	-1.3	-1.03	-1.18	-2.09	-1.2	-0.97
2357	FPR1|2357	-0.83	-0.38	-0.28	-0.21	-1.08	-0.96	-1.56	-0.27	-0.91	-0.39	-1.54	-0.37	-1.31	-1.49	-1.98	-2.48	-1.13	-0.48	-0.52	-2.42	-1.32	-0.9	-1.22	-1.13	-1.44	-1.63	-1.21	-0.86	-2.07	-0.6	-0.17	-0.49	-0.54	-0.64	0.04	-0.61	-1	-0.48	-0.7	-0.58	0.03	-1.47	-1.25	-1.7	-0.3	-2.74	-1.93	-2.37
2359	FPR3|2359	1.21	-1.07	-0.58	-0.25	-1.45	1.04	-0.94	-0.16	-1.5	0.12	-1.45	0.16	-1.43	-2.54	-1.6	-1.81	-1.94	-0.99	-1.56	-2.39	-1.13	-1.68	-2.34	-2.46	-1.67	-1.1	-1.61	-1.09	-1.78	-0.23	-1	-1	-0.7	-0.75	-1.14	-0.9	-0.99	-1.2	-0.8	-0.39	0.36	-1.04	-1.8	-1.71	-0.36	-2.2	-1.37	-2.5
2619	GAS1|2619	-1.46	-0.46	0.22	-0.24	-0.78	-1.73	-1.58	-1.17	-2.22	-1.23	-1.46	0.14	-1.73	-1.76	-1.85	-2.43	-2.03	-0.89	-1.98	-1.39	-1.33	-1.55	-1.35	-1.46	-0.49	-1.32	-0.84	-0.83	-2.22	0.25	-2.16	-1.67	-0.91	-1.89	-1.35	-0.9	-1.17	-1.82	-1.62	-0.6	0.28	-0.58	-1.09	-1.24	-1.54	-1.07	-0.5	-2.34
11010	GLIPR1|11010	-0.89	0.24	-0.11	-0.16	-1.44	-1.22	-0.16	0.04	-0.27	-0.86	-0.4	0.35	-0.85	-1.44	-1.46	-1.9	-0.83	-0.59	-1.58	-0.72	-0.96	-1.88	-0.61	-0.47	-1.96	-1.12	-0.86	0.09	-1.57	0.58	-1.05	-1.49	-0.76	0.2	-0.56	-1.17	-0.86	-2.11	0.62	-0.67	-0.64	-1.6	-2.01	-1.46	-0.95	-2.01	-0.78	-0.77
83468	GLT8D2|83468	-0.21	-0.75	-0.31	0.13	-0.42	-1.89	-1.55	-0.4	-2	-1.45	-1.05	0.72	-0.74	-1.55	-0.65	-1.86	-1.45	-0.51	-1.51	-0.51	-0.29	-1.1	-0.93	-1.12	-0.6	-0.31	-0.92	0.06	-1.91	0.46	-0.75	-2.41	-0.2	-0.8	-1.41	-1.3	-0.98	-1.53	-0.62	-1.11	-0.5	-0.81	-1.77	-1.44	-1.51	-1.91	-0.49	-0.81
59345	GNB4|59345	-0.95	0.15	-0.3	-0.65	-1.41	-1.78	-1.76	-0.92	-2.1	-0.08	-0.17	0.41	-1.58	-2.16	-1.1	-2.57	-1.77	-0.76	-1.82	-1.61	-0.83	-1.54	-1.36	-1.7	-0.69	-1.23	-1.88	-0.61	-1.44	-0.31	-1.32	-2.02	-0.57	-1.19	-1.16	-0.1	-0.53	-1.38	-1.1	-1.17	0.57	-1.34	-1.48	-1.08	-0.72	-1.32	-1.01	-1.86
3055	HCK|3055	-0.73	-0.86	-0.59	-0.32	-1.92	-1.17	-1.47	0.05	-1.16	-0.58	-1.26	0.14	-1.37	-1.84	-1.5	-2.54	-1.38	-0.59	-0.42	-2.05	-0.35	-1.38	-1.74	-1.91	-0.76	-1.36	-1.32	-0.78	-0.91	-0.61	-0.06	-1.13	-0.63	-0.45	-0.42	-1.42	-0.7	-0.71	-0.75	-0.48	0.76	-1.36	-1.92	-2.14	-0.41	-1.35	-1.06	-0.96
94031	HTRA3|94031	-0.41	-0.69	0.2	-0.76	-1.07	-1.44	-1.26	-0.09	-1.74	-1.15	-0.65	0.48	-1.19	-2.17	-1.27	-1.88	-1.41	-0.55	-0.15	-0.47	-0.65	-1.51	-1.51	-1.87	-1.33	-1.73	-0.89	-0.36	-2.11	0.07	-1.41	-1.68	-0.61	-1.6	-1.32	-1.81	-0.94	-1.67	-1.17	-1.9	0.4	-1.56	-1.41	-1.59	-1.5	-0.89	-1.28	-0.26
10437	IFI30|10437	-1.6	-0.92	-0.8	-0.29	-2.23	-1.3	-0.66	-0.17	-1.03	-0.35	-0.33	0.41	-0.41	-2.15	-1.62	-2.59	-1.57	-0.63	-0.51	-1.55	-0.4	-1.48	-1.39	-1.25	-0.72	-0.42	-0.86	-0.9	-0.55	-0.26	-0.73	-1.57	-0.93	-0.5	-0.84	-0.83	-0.61	-0.95	-1.32	0.26	0.49	-2.04	-1.68	-3	0.01	-1.22	-1.01	-1.14
3586	IL10|3586	-0.36	-0.93	-0.54	0.02	-1.23	-1.97	-1.2	-0.24	-1.58	-0.4	-1.14	-0.02	-1.05	-1.17	-1.97	-1.4	-1.15	-1.22	-0.46	-1.09	-0.92	-1.4	-1.32	-1.97	-1.97	-0.91	-1.53	0.18	-1.11	-0.09	-0.25	-1.16	-1.22	-0.75	-0.47	-0.22	-1.97	-1.63	-0.87	-0.67	-0.87	-1.33	-1.42	-1.36	-1.21	-1.97	-1.31	-0.98
3559	IL2RA|3559	-0.9	-0.52	-0.63	-0.2	-1.44	-1.51	-0.88	0.45	-1.49	-1.24	-1.74	0.31	-0.67	-1.77	-1.44	-1.8	-1.86	-1.21	-0.66	-1.57	-1.57	-1.8	-1.88	-2.11	-2.39	-1.03	-0.97	-0.46	-2.39	-0.17	-0.2	-1.04	-0.76	-1.26	-0.92	-1.53	-0.79	-1.28	-0.57	0.16	-0.04	-1.08	-2.39	-1.23	-0.18	-1.6	-1.39	-1.37
3671	ISLR|3671	-0.67	-0.64	0.04	-0.16	-0.61	-1.91	-1.33	-0.6	-2.51	-1.65	-0.83	0.78	-1.01	-2.28	-1.33	-2.74	-2.07	-1.18	-1.37	-0.31	-0.83	-1.52	-1.24	-1.86	-1.42	-0.35	-1.46	-0.05	-2.43	0.38	-1.82	-2.6	-0.17	-1.42	-1.9	-0.92	-1.46	-2.34	-1.05	-1.08	-0.03	-0.76	-1.36	-1.87	-1.65	-2.33	-0.82	-0.57
3687	ITGAX|3687	-1.57	-0.11	-0.16	-0.46	-1.95	-2.21	-1.68	-0.59	-1.52	-0.61	-1.01	-0.1	-1.51	-2.44	-1.67	-3.26	-1.59	-0.66	-1.19	-2.18	-0.95	-1.72	-1.14	-1.81	-1.63	-0.73	-1.66	-0.67	-2.04	-0.03	-0.77	-0.84	-0.78	-1.05	-0.16	-0.66	-0.48	-1.27	-1.49	0.15	0.32	-1.16	-1.78	-2.33	-0.49	-0.99	-0.85	-1.17
3689	ITGB2|3689	-1.19	-0.89	-0.67	-0.01	-1.43	-1.36	-1.44	-0.37	-1.03	-0.43	-1.39	0.02	-1.57	-1.83	-1.56	-2.21	-1.57	-0.6	-0.8	-2.21	-0.53	-1.38	-1.49	-1.68	-1.1	-1.48	-1.17	-0.4	-1.62	-0.37	-0.51	-0.45	-0.69	-0.6	-0.56	-0.78	-1.02	-0.64	-0.92	-0.27	0.9	-1.17	-1.8	-2.06	-0.14	-2.1	-0.95	-1.44
85449	KIAA1755|85449	-1.09	-0.64	-0.16	0.19	-0.95	-2.07	-1.54	-0.59	-2.02	-1	-1.39	0.47	-1.17	-2.31	-1.85	-1.89	-1.94	-1.47	-2.16	-1.03	-1.63	-2.06	-1.68	-2.31	-1.87	-0.86	-1.77	-0.2	-2.02	0.22	-2.07	-2.13	-0.43	-1.71	-1.96	-1.57	-1.21	-2.31	-1.56	-1.15	-0.06	-1.02	-1.23	-2.04	-1.89	-0.97	-1.29	-0.2
3903	LAIR1|3903	-1.24	-0.97	-0.6	-0.17	-1.59	-1.86	-1.26	0.91	-1.07	-0.09	-1.16	0.09	-1.48	-1.72	-0.81	-1.76	-0.24	-0.33	-0.48	-0.84	-0.56	-1.21	-1.24	-2.18	-0.87	-1.21	0.24	-0.49	-1.72	-0.13	-0.74	-1.55	-0.78	-0.69	-0.67	-1.02	-0.74	-0.87	-1.1	-0.28	0.47	-1.22	-2.33	-1.96	-0.26	-1.72	-0.75	-1.69
79168	LILRA6|79168	-1.97	-0.65	-0.55	-0.68	-1.38	-1.35	-1.09	-0.36	-1.22	-0.15	-1.43	-0.09	-1.09	-2.06	-1.66	-2.46	-1.78	-2.46	-1.35	-2.13	-1.18	-2.46	-1.74	-1.51	-1.58	-1.9	-1.35	-1.11	-1.92	-0.32	-0.92	-1.98	-1.14	-1.57	-0.41	-0.5	-0.31	-1.16	-0.93	-0.47	0.09	-1.22	-0.89	-1.37	-0.72	0.4	-2.46	-1.28
10288	LILRB2|10288	-1.3	-0.63	-0.26	-0.45	-1.38	-1.84	-1.34	0.47	-1.47	-0.39	-1.15	0	-1.15	-1.74	-1.04	-2.21	-1.35	-0.14	-0.49	-2.11	-0.5	-1.58	-1.05	-2.04	-1.6	-1.01	-1.71	-0.88	-1.36	-0.34	-0.02	-0.94	-0.19	-0.89	-0.36	-0.97	-0.57	-1.07	-0.92	-0.24	0.11	-1.53	-1.65	-1.84	-0.17	-2.13	-1.27	-1.88
11006	LILRB4|11006	-1.45	-1.07	-0.71	-0.29	-1.4	-1.93	-1	-0.64	-0.98	-0.53	-1.27	-0.02	-1.58	-2.45	-1.51	-2.39	-1.13	-1.01	-1.1	-2.05	-1.42	-1.33	-1.76	-1.86	-0.77	-1.48	-1.61	-0.97	-1.82	-0.36	-0.6	-1.17	-0.68	-0.79	-0.96	-0.93	-1.07	-0.86	-1.14	0.13	0.2	-1.23	-2.4	-1.8	-0.61	-2.79	-0.89	-1.87
541471	LOC541471|541471	-0.26	-0.83	-0.95	0.05	-1.45	-0.94	-1.68	0.01	-1.46	0.09	-0.56	-0.41	-1.12	-2	0.4	-0.86	-0.31	-0.02	-1.14	-0.79	0.1	-1.28	-2.05	-2.08	0.1	-0.49	-0.1	-0.04	-0.77	0.11	-1.97	-1.8	-0.27	-0.96	-1.15	-1.67	0.65	-1.39	-0.35	-2.05	0.25	-1.48	-1.39	-1.54	-1.11	-0.7	-1.09	0.62
126364	LRRC25|126364	-1.51	-0.95	-0.69	-0.29	-1.7	-2.16	-1.48	-0.29	-1.17	-0.64	-0.74	0.02	-1.42	-2.35	-1.14	-2.23	-1.02	-0.69	-0.62	-1.81	-0.91	-1.2	-1.11	-2.17	-0.67	-1.16	-1.73	-1.01	-1.48	-0.32	-0.2	-1.08	-0.5	-0.89	-0.33	-0.62	-0.57	-0.98	-0.94	-0.03	1.01	-0.84	-1.09	-1.84	-0.62	-1.59	-0.79	-1.6
4060	LUM|4060	-0.31	-0.3	-0.2	0.27	-0.61	-1.73	-1.26	-0.32	-2.24	-0.23	-0.24	0.95	-0.78	-1.85	-1.54	-2.31	-2.12	-1.14	-1.19	-0.25	-0.95	-1.28	-1.01	-0.98	-1.04	-0.66	-1.4	0.51	-2.47	0.69	-0.79	-2.32	-0.41	-0.77	-1.75	-1.09	-1.11	-1.67	-0.47	-1.06	-0.52	-0.33	-1.77	-1.25	-1.21	-2.38	-0.73	-0.65
51338	MS4A4A|51338	-1.22	-0.64	-0.88	-0.2	-1.11	-2.29	-1.1	-0.69	-1.12	-0.34	-1.46	0.2	-1.61	-2.56	-2.42	-2.37	-1.99	-0.94	-1.41	-1.86	-1.51	-1.85	-1.68	-2.14	-0.84	-1.25	-1.15	-1.98	-1.83	-0.14	-0.86	-1.54	-0.57	-1.03	-0.63	-0.56	-0.85	-0.82	-1.24	-0.29	0.24	-1.21	-2.3	-1.88	0.04	-1.73	-1.39	-0.92
4481	MSR1|4481	0.3	-1.06	-0.43	-0.31	-1.73	-2.05	-1.46	-1.26	-1.37	0.3	-1.49	0.23	-1.43	-2.41	-2.13	-1.86	-1.6	-1.14	-1.65	-1.94	-2.01	-1.78	-1.68	-2.59	-1.41	-1.09	-1.7	-1.43	-1.77	0.22	-1.16	-1.33	-0.97	-1.08	-1.56	-0.09	-0.69	-1.35	-0.96	-0.34	0.12	-0.73	-2.05	-2.25	0.08	-1.73	-1.33	-2.32
112597	NCRNA00152|112597	-0.3	-1.1	-0.66	-0.48	-1.56	-1.21	-1.7	0.37	-1.56	-0.05	-0.61	-0.07	-0.59	-1.49	0.44	-0.48	0.21	-0.08	-0.81	-0.87	-0.09	-0.91	-1.1	-1.8	0.06	-0.65	0.2	-0.14	-0.77	-0.09	-1.76	-2.34	-0.2	-0.89	-0.83	-1.17	0.46	-1.18	-0.69	-1.53	-0.12	-1.51	-1.08	-2.04	-1.11	-1.69	-1.35	0.56
4837	NNMT|4837	-0.76	-0.87	-0.04	-0.46	-0.88	-1.38	-1.35	0.35	-1.72	-1.11	-0.4	0.07	-1.11	-2.06	-0.94	-2.56	-1.41	-0.18	-0.48	-0.75	-0.79	-0.77	-1.04	-1.13	-0.97	-0.47	-0.64	-0.05	-1.94	0.09	-1.02	-1.95	-0.42	-1.07	-0.71	-1.44	0.38	-1.23	-0.98	-1.41	0.75	-1.45	-0.72	-2.52	-1.27	-1.57	-1.01	-0.61
8828	NRP2|8828	-0.27	-0.6	-0.97	-0.15	-1	-0.68	-1.53	-0.5	-2.14	0.58	-1.18	0.36	-1.11	-2.03	-0.87	-1.35	-0.23	-0.77	-2.22	-0.97	-0.5	-1.91	-2.01	-3.04	-1	-1.29	-1.77	-0.14	-1.52	-0.08	-2.06	-1.33	-0.26	-0.37	-1.15	-0.76	-0.22	-1.95	-0.25	-1.82	0.18	-1.3	-1.44	-1.66	-0.83	-1.73	-1.11	-1.3
25903	OLFML2B|25903	-0.59	-1.4	-0.32	-0.46	-1.17	-1.03	0.53	-0.14	-2.57	0.46	-0.92	0.05	-0.79	-1.8	-0.83	-1.85	-1.09	-0.1	-1.78	0.26	-0.43	-1.16	-1.72	-1.51	-1.49	-1.36	-1.24	-0.84	-1.45	0.18	-1.47	-1.72	-0.27	-0.98	-1.32	-1.4	0.11	-1.63	-0.62	-0.47	-0.24	-1.23	-1.38	-1.22	-1.15	-1.04	-0.59	-0.97
126014	OSCAR|126014	-1.23	-0.41	-0.18	-0.18	-2	-1.99	-1.41	-0.36	-1.24	-0.23	-1.12	-0.04	-1.39	-1.62	-0.93	-1.6	-1.89	-0.86	-1.55	-1.88	-0.92	-1.35	-1.28	-1.69	-1	-0.69	-1.8	-1.13	-1.56	-0.05	-0.47	0.01	-0.03	-0.68	-0.52	-1.6	-0.53	-1.03	-0.86	-0.67	0.7	-1.93	-1.1	-1.52	-0.6	-1.16	-0.93	-0.61
5008	OSM|5008	0.07	-0.35	-0.46	-0.34	-1.35	-1.11	-1.31	-0.28	-1.02	-0.29	0.16	0.56	-0.65	-1.42	-1.84	-2.13	-0.49	0	-0.1	-1.31	-0.11	-1.6	-1.54	-0.91	-0.6	-1.25	-1.07	-0.45	-1.7	-0.24	0.56	-0.23	-0.14	-0.28	0.35	-0.57	0.36	0.16	-0.17	-0.77	1.13	-2.04	-1.3	-1.85	-0.55	-2.36	-1.53	-2.96
283208	P4HA3|283208	-0.83	-0.42	0.37	0.45	-0.33	-0.87	-1.72	-0.69	-1.7	-0.21	-1.58	0.76	-1.11	-2.09	-1.24	-1.81	-2.3	-0.36	-1.5	-0.83	-0.21	-1.74	-1.15	-1.84	-1.52	-0.44	-1.12	-0.84	-1.7	0.44	-2	-1.02	-0.84	-1.78	-1.36	-0.68	-0.57	-1.8	-0.84	-1.35	-0.12	-0.88	-1.76	-2.19	-1.49	-1.37	-1.42	-0.99
80380	PDCD1LG2|80380	-1.07	-1.46	-0.89	-0.05	-1.47	-1.18	-0.87	-0.59	-1.07	-0.69	-1.61	0.26	-1.42	-1.87	-1.78	-2.24	-1.53	-0.7	-1.19	-1.73	-0.62	-1.81	-1.37	-1.63	-1.53	-1.25	-1.19	-0.36	-0.86	-0.35	-1.07	-1.37	-0.94	-0.82	-1.24	-1.14	-0.79	-1.99	-0.78	-0.43	-0.56	-1.29	-1.03	-1.51	-0.38	-1.2	-1.06	-0.82
29992	PILRA|29992	-0.74	-0.05	-0.56	-0.32	-1.12	-2.3	-1.47	-0.79	-0.63	-0.53	-1.22	-0.21	-1.14	-2.2	-1.65	-2.72	-1.17	-0.72	-0.85	-2.27	-1.28	-1.02	-1.6	-2.01	-0.67	-1.68	-1.14	-0.6	-1.87	-0.39	-1.22	-1.44	-0.64	-1.44	-0.99	-0.71	-0.35	-1.56	-0.88	-0.16	0.02	-1.28	-1.88	-2.11	-0.07	-0.2	-1.25	-1.71
10631	POSTN|10631	-0.85	-0.72	0.05	0.05	-0.97	-1.27	-0.96	-0.03	-2.94	-0.39	-1.48	0.59	-1.09	-2.72	-1.39	-3.31	-2.82	-1.19	-1.52	-1.01	-1.01	-2.72	-1.76	-0.9	-1.43	-1.74	-2.8	-0.56	-2.86	0.47	-1.11	-2.1	-1.19	-1.31	-2.62	-0.93	-1.49	-2.6	-0.63	-1.15	-0.08	-0.68	-1.59	-1.45	-2.42	-1.27	-2.34	-0.53
5396	PRRX1|5396	-0.68	-1.04	0.06	-0.15	-1.17	-1.17	-1.56	-0.94	-2.08	-0.68	-0.2	0.2	-0.21	-1.65	-1.3	-1.98	-1.25	-0.68	-1.73	-0.98	-0.95	-1.62	-1.1	-2.52	-1.5	-2.27	-1.92	-0.34	-1.53	0.19	-1.74	-1.99	-0.79	-1.32	-1.48	-1.39	-1.37	-1.7	-1.28	-1.06	-0.41	-1.53	-1.29	-0.32	-1.65	-1.52	-0.68	-0.78
5742	PTGS1|5742	-0.84	0.51	-1.07	-0.68	-1.29	-0.97	-1.89	0.04	-1.37	-0.42	-1.24	-0.34	-0.88	-2.41	-0.07	-1.62	-1.07	-0.95	0.76	-2.09	-0.48	-1.62	-1.73	-0.62	-1.35	-0.23	-1.47	-0.69	-1.59	-0.13	-1.2	-1.46	-1.13	-0.83	-1.24	-1.39	-1.05	-1.29	-1.05	-0.97	1.24	-1.57	-1.45	-2.13	-0.84	-1.26	-1.36	-0.51
5866	RAB3IL1|5866	-0.94	-0.72	-0.33	-0.82	-1.04	-2.16	-0.79	-0.48	-1.6	-0.78	0.15	0.32	-0.77	-2.34	-1.18	-2.36	-1.6	-0.74	-1	-0.86	-0.75	-0.97	-0.96	-1.5	-1.1	-0.6	-1.26	-0.32	-1.6	-0.06	-0.66	-0.41	-0.34	-1.51	-0.83	0.04	-0.49	-1.44	-0.78	-1.32	-0.01	-1.07	-0.97	-2.13	-1.14	-0.34	-0.67	-0.98
204010	RPSAP52|204010	-0.33	-0.85	-0.85	-0.45	-0.85	-0.85	-0.85	-0.85	-0.85	-0.85	-0.85	1.16	-0.2	-0.59	-0.85	-0.85	-0.39	-0.43	-0.85	-0.85	-0.54	-0.33	-0.25	-0.85	-0.85	-0.85	-0.85	-0.09	-0.85	0.31	-0.85	-0.85	-0.55	-0.63	-0.6	-0.6	-0.05	-0.01	-0.85	-0.48	-0.52	-0.85	-0.34	-0.85	-0.85	-0.85	-0.49	-0.85
64092	SAMSN1|64092	-1.13	-0.38	-1.34	-0.13	-1.96	-1.46	-0.76	0.2	-1.1	-0.98	-1.01	0.34	-0.92	-1.45	-1.59	-2.27	-1.38	-0.57	-0.58	-2.04	-0.63	-1.75	-2	-1.81	-1.23	-1.53	-1.34	0.23	-2	-0.3	-0.25	-1.37	-0.56	-0.66	-0.29	-1.09	-0.62	-0.78	-0.72	0.13	0.17	-1.23	-2.59	-1.76	0.08	-1.81	-0.81	-1.44
6404	SELPLG|6404	-1.15	-0.65	-0.85	0.09	-1.39	-1.55	-1.18	-0.47	-1.01	-0.67	-1.27	0.24	-1.29	-1.59	-1.52	-2.42	-1.08	-0.29	-0.8	-1.99	-0.46	-0.92	-1.06	-1.47	-0.55	-1.38	-1.05	-0.52	-1.89	-0.21	-0.46	-1.48	-0.27	-0.58	-0.16	-1.4	-0.77	-0.84	-0.88	0.26	0.25	-1.14	-1.32	-2.28	-0.39	-1.47	-0.39	-1.45
6424	SFRP4|6424	-1.05	0.11	0.43	0.36	-0.13	-2.02	-1.48	-1.35	-1.74	-1.27	-1.49	0.17	-1	-2.02	-1.5	-1.88	-1.81	-1.83	-1.81	-0.3	-1.69	-1.88	-0.94	-1.61	-2.02	-0.11	-2.02	-0.57	-1.59	1.19	-1.7	-2.02	-0.11	-1.3	-1.56	-1.16	-1.65	-1.78	-1.62	-1.65	0.63	-1.54	-1.46	-1.76	-1.58	-2.02	-1.03	-2.02
9056	SLC7A7|9056	-1.56	-1.05	-0.86	-0.11	-1.69	-2.06	-1.28	-0.39	-1.26	1.18	-0.84	0.02	-1.42	-2.1	-1.79	-2.6	-1.09	-1.01	-0.69	-2.26	-1.15	-1.38	-1.68	-2.19	-0.98	-1.08	-1.39	-0.96	-1.34	-0.48	-0.75	-1.61	-0.73	-0.81	-0.71	-1.24	-0.84	-1.17	-0.65	-0.38	0.6	0.01	-1.62	-1.72	-0.33	-1.42	-1.58	-2.23
6688	SPI1|6688	-0.94	-0.91	-0.48	-0.07	-1.72	-1.34	-1.68	-0.16	-1.08	-0.6	-0.64	0.35	-1.3	-1.82	-1	-2.39	-0.87	-0.09	-0.53	-1.69	-0.1	-1.14	-1.2	-1.49	-0.51	-0.61	-1.09	-0.3	-1.41	-0.2	-0.14	-1.3	-0.5	-0.59	-0.38	-1.31	-0.46	-0.64	-1.05	-0.12	0.77	-1.44	-1.5	-2.14	-0.23	-1.65	-0.67	-1.17
6916	TBXAS1|6916	-0.97	-0.72	-0.89	-0.25	-1.38	-1.38	-1.42	0.58	-0.74	-0.56	1.79	0.1	0.2	-1.16	-1.59	-2.22	-1.06	-0.36	0.7	-1.38	-0.72	-0.68	-0.92	-0.94	-0.25	-0.25	-0.47	-0.5	-0.57	-0.42	-0.36	-1.49	-0.58	-0.65	-0.44	-1.3	-0.82	-0.69	0.57	-0.48	0.14	-1.11	-1.83	-2.09	-0.45	-2.3	-0.94	-0.21
6999	TDO2|6999	-1.44	-1.94	-0.74	-1.92	-1.45	-1.89	-0.73	-0.13	-0.19	1.14	-0.37	-0.51	0.17	-1.1	0.21	0.31	0.18	-0.16	-0.95	-1.38	1.04	-1.64	-2.38	-0.59	-0.9	-1.17	-2.14	0.38	-0.14	0.9	-0.2	-2.25	-0.2	-0.37	-1.52	-1.48	-1.98	-1.45	0.19	-1.6	-1.07	-1.39	-2.13	-1.15	0.02	-1.75	-2.22	-1.25
7043	TGFB3|7043	-0.85	-0.37	0.12	-0.36	-1.06	-0.85	-2.94	-0.2	-1.35	-0.58	-1.3	0.14	-1.25	-0.96	-1.25	-1.72	-0.5	-0.2	-1.51	-1.08	-0.77	-0.95	-0.81	-1.23	-1.48	-0.8	-1.27	-1.02	-0.93	0.41	-1.12	-2.62	-0.53	-0.72	-0.75	-0.52	-0.1	-1.72	-0.85	-0.88	-0.36	-1.3	-1.39	-1.24	-1.25	-1.72	-0.29	-0.62
388121	TNFAIP8L3|388121	-1.52	-0.37	-0.56	-0.32	-1.11	-1.48	-1.22	-0.67	-1.27	-0.46	-0.96	-0.33	-0.66	-2.55	-2.44	-1.27	-1.09	-2.11	-1.35	-1.29	-1.07	-2.31	-1.09	-1.99	-1.74	-1.53	-1.06	-0.48	-2.21	0.21	-1.25	-0.67	-1.01	-1.25	-1.45	0.13	-1.55	-1.26	-0.53	0.3	-0.47	-1.66	-1.79	-1.5	-1.26	-0.83	-0.55	-1.27
943	TNFRSF8|943	-2.33	-0.83	-0.09	-0.38	-1.59	-2.01	-0.75	-0.75	-1.94	-0.94	-1.08	-0.18	-0.91	-2.05	-1.71	-1.76	-2.04	-0.62	-0.65	-1.28	-0.97	-1.29	-1.47	-1.52	-2.33	-1.01	-1.06	-0.51	-1.94	-0.5	-0.55	-1.1	-0.19	-1.52	-0.63	-0.93	-1.45	-1.56	-1.22	0.19	-0.1	1.85	-0.42	-1.52	-1.07	-0.77	-0.43	-0.44
54209	TREM2|54209	-0.99	-0.89	-0.73	0.08	-1.87	-1.42	-1.71	-0.85	-0.73	-0.05	-0.52	0.46	-1.24	-1.9	-1.88	-2.58	-0.63	-0.58	-1.52	-1.61	-1.65	-1.13	-1.38	-1.96	0.16	-0.74	-2.19	-2.75	-1.64	0.03	-0.85	-1.73	-0.69	-0.53	-0.49	-0.45	-0.38	-0.62	-1.3	-0.19	0.39	-1.25	-1.48	-2.36	0.01	-1.53	-0.84	-1.78
7305	TYROBP|7305	-1.31	-0.98	-0.68	-0.24	-1.71	-1.86	-1.3	-0.32	-0.92	-0.26	-0.66	0.42	-1.49	-2.03	-1.25	-2.54	-0.88	-0.08	-0.9	-1.59	-0.63	-0.94	-1.22	-1.53	-0.3	-0.82	-0.71	-0.85	-1.36	-0.38	-0.63	-1.32	-0.6	-0.71	-0.56	-0.71	-0.59	-0.68	-0.94	-0.13	0.47	-1.15	-1.8	-2.28	-0.21	-1.64	-0.72	-1.47
11326	VSIG4|11326	-1.06	-0.41	-0.65	-0.23	-1.14	-1.7	-1.35	-0.06	-1	-0.24	-0.68	-0.22	-1.47	-2.27	-1.22	-1.98	-2.12	-1.23	-1.11	-1.92	-1.57	-0.96	-1.61	-1.66	-1.18	-1.54	-1.27	-1.45	-1.69	-0.49	-0.4	-1.22	-0.82	-0.75	-0.3	-0.51	-0.95	-0.59	-1.18	-0.19	0.59	-0.99	-1.7	-1.66	-0.32	-2.39	-0.72	-2.67
8840	WISP1|8840	0.37	-0.42	-0.05	0.19	-0.94	-1.18	-1.5	-0.72	-1.35	-1.3	-1.31	0.54	-0.82	-1.34	-0.51	-1.01	-0.22	-0.28	-2.16	-1.62	-1.36	-2.45	-2.2	-2.42	-1.72	-1.01	-1.64	-0.37	-1.65	0.01	-1.31	-1.77	-0.97	-0.67	-1.16	-0.68	-0.03	-1.9	-1.5	-0.97	-0.4	-1.23	-1.7	-1.23	-1.45	-2.4	-1.3	-1.08
84627	ZNF469|84627	-0.18	-0.7	-0.12	-0.21	-1.25	-1.1	-1.58	-0.29	-2.85	0	-0.3	0.92	-1.03	-1.33	-0.77	-1.81	-1.26	-0.54	-0.98	-0.56	-0.27	-1.42	-1.27	-1.47	-1.36	-0.76	-1.05	-0.32	-1.55	0.1	-1.08	-1.89	-0.74	-0.92	-0.87	-1.07	-0.23	-1.48	-0.49	-1.71	-0.36	-0.5	-1.36	-1.17	-0.87	-2.43	-0.69	-0.3
340120	ANKRD34B|340120	-0.59	0.87	-0.59	-0.59	0.41	-0.59	-0.59	-0.24	-0.59	-0.27	1.18	1.79	1.84	-0.59	0.57	0.03	1.9	-0.59	1.37	0.77	1.47	-0.59	0.11	-0.59	1.28	-0.03	1.71	0.09	-0.28	-0.06	-0.33	-0.59	0.56	-0.59	0.49	1.2	-0.59	-0.59	-0.59	1.05	1.11	1.06	-0.59	0.98	0.58	1.11	-0.59	1.05
328	APEX1|328	-0.14	-1.74	-1.49	0.19	0.92	-0.7	1.88	0.44	0.61	0.16	-1.24	-0.7	0.18	0.9	-0.98	-0.49	0.82	-0.71	0.47	1.86	-0.35	1.54	-0.5	0.03	1.21	-0.4	-0.11	0.01	-0.07	0.32	-0.09	-1.13	-0.79	0.72	0.34	0.43	-0.62	1.56	0.78	0.58	-0.18	-0.5	1.77	0.97	0.55	0.05	0.66	0.41
382	ARF6|382	0.22	-1.64	-1.49	0.83	1.92	0.98	2.65	-0.79	-0.03	-0.12	-0.55	-0.51	0.47	0.37	-3.83	1.25	0.22	-0.68	-0.12	-0.45	-1.05	-1.32	-1.37	-1.49	-0.75	-2.34	-1.6	0.17	0.42	0	-1.03	-0.96	-0.67	0.28	-0.52	0.99	-1.2	-0.59	0.4	1.24	-0.61	0.49	0.06	0.13	1.06	-2.75	-1.57	-0.97
23250	ATP11A|23250	-0.29	0.43	0.34	-0.12	-0.09	-2.26	-1.98	0.57	-0.83	0.01	-1.73	-0.82	-1.49	-0.09	-0.3	0.11	-0.42	-0.32	-0.63	-1.46	0.2	-1.56	-0.97	-0.82	-1.49	-1.52	-0.52	-1.3	-0.69	0.07	-0.77	-1.96	0.4	-0.03	-0.32	1.35	0.27	-1.42	-0.74	-2.22	-0.63	-0.22	-2.34	-1.31	-0.66	-2.81	-1.31	0.22
55731	C17orf63|55731	-0.68	0.11	2.24	-0.6	-0.67	-0.39	1.77	-0.07	0.28	1.31	0.21	0.26	0.19	-0.22	0.26	0.42	0.54	1.71	0.13	0.09	0.05	0.38	0.24	0.12	-1.55	-0.67	-0.43	-0.64	0.32	0.16	0.83	-0.11	1.22	0.22	0.22	-0.16	0.27	0.67	-0.12	1.81	0.39	0.98	1.93	0.2	-0.46	-0.86	1.17	-0.15
165055	CCDC138|165055	-1.87	-0.39	1.82	-0.28	0.04	-0.02	1.64	-2.02	-0.98	0.6	-1.32	-0.93	0.53	-0.9	-1.89	0.05	-0.91	-1.73	-0.89	-0.01	-1.03	-1.52	-1.53	-1.86	-1.44	-0.77	-2.61	-0.9	-0.2	-0.58	-0.45	0.96	-0.7	-0.54	-1.17	1.28	-1.6	-0.89	-0.23	0.7	0.44	0.73	1	0.5	-0.66	-0.52	-1.07	-0.66
26505	CNNM3|26505	-0.32	0.41	-0.76	0.1	-0.11	-0.45	0.08	-0.9	-0.53	0.61	1.01	0.06	0.11	-0.18	-1.66	0.2	0.08	-1.91	0.06	0.69	-1.07	1.66	-0.69	-1.37	-0.08	1.06	0.47	-0.37	-0.34	-0.94	-0.13	0.45	1.6	0.18	0.73	-0.25	1.5	0.52	-0.08	-0.03	1.82	0.59	0.43	0.86	-1.44	-0.3	-0.42	-0.41
57609	DIP2B|57609	0.22	0.01	-0.29	0.12	0.43	1.36	0.47	-1.13	-0.29	0.8	0.03	-0.06	0.69	-0.38	-1.93	-0.02	0.97	-0.97	-1.24	-1.32	-1.01	-1.96	-1.03	-1.4	0.28	-0.5	-0.89	-1.18	-1.02	-0.2	-0.32	-1.34	0.31	0.81	0.41	1.31	-1.46	-0.92	-1.03	-0.7	-0.75	1.26	-0.63	0.1	0.31	-2.23	-1.16	-1.23
4072	EPCAM|4072	0.03	-0.94	0.24	-0.12	-0.01	-0.48	0.46	-0.37	-0.65	0.44	0.08	-1.11	0.39	0.06	-1.06	-0.07	0.11	-1.02	0.12	0.03	-1.16	0.21	-0.87	-0.07	-0.06	0.26	-0.74	0.1	-0.05	0.4	-0.27	0.47	-1.25	0	-0.93	-0.91	0.89	0.06	0.42	0.28	-0.23	0.41	1.01	0.52	0.1	0.37	-0.86	-0.12
2078	ERG|2078	0.77	-0.95	-1.09	-0.49	-0.03	-0.01	-1.27	-0.17	-1.56	1.85	-0.48	-0.2	-0.19	-0.36	0.52	-1.01	-0.91	1.12	-0.4	-0.18	1.58	0.06	-0.04	-0.37	-0.49	-1.05	0	1.1	-0.16	0.82	-0.43	-0.47	1.16	0.32	-0.11	0.26	0.77	-0.3	1.07	-0.8	-2.24	-0.1	-0.28	-0.8	0.12	-0.55	0.78	-0.32
8325	FZD8|8325	0	-0.47	0.21	0.17	-1.12	-1.65	-2.02	-1.05	-0.63	0.14	1.02	1.11	-1.12	-0.73	-1.16	-0.88	-0.78	-0.82	-0.14	-0.38	-0.89	-0.35	-0.4	-0.31	0.26	-0.66	-0.17	-0.01	-1.65	0.13	-0.17	-0.34	0.24	-0.63	-0.4	-1.28	0.3	-0.09	-0.63	-1.48	-0.97	0.39	-1.48	-0.7	-1.83	-1.29	0.41	-1.57
23193	GANAB|23193	0.71	-1.42	0.65	-0.42	-0.79	0.68	1.04	-0.53	-0.98	0.02	-0.74	0.59	1.12	-0.87	-3.22	-1.42	-0.33	-0.95	-1.15	-1.26	-1.83	-1.68	-1.7	-2.36	-0.82	-1.49	0.65	-0.87	-1.28	-0.55	-0.73	0.26	-1.49	0.17	-0.39	1.49	-0.75	-0.9	-0.59	-1.41	0.4	-1.71	-0.89	0.34	0.17	-0.62	-1.29	-2.29
9615	GDA|9615	0.91	-0.75	-0.55	1.02	0.45	-0.49	0.99	0.94	0.16	0.83	-1.64	-0.82	0.87	0.49	1.39	1.19	-1.08	0.15	2.59	0.59	1	0.33	1.63	1.7	-1.01	0.29	0.3	1.34	0.43	-0.07	0.11	0.69	0.66	0.3	-0.14	-0.74	0.29	-0.28	0.18	-0.1	-1.43	1.44	-0.57	-0.02	-1.1	0.87	-0.71	1.42
2782	GNB1|2782	-0.45	0.54	-1.06	0.21	0.05	0.04	0.33	-0.11	-1.14	0.08	-0.36	-0.53	-1.28	0.23	-2.87	0.59	0.2	-0.98	-0.86	-0.34	-1.48	-0.02	-1.05	-0.71	-0.7	-1.32	0.75	-0.27	-1.06	0.52	-0.1	1.13	-1.97	0.2	-1.11	2.11	0.98	-0.38	-0.21	-2.43	-0.03	-0.29	3.54	-0.38	-0.36	-0.21	-1.11	-2.13
2982	GUCY1A3|2982	-0.81	-0.76	-0.48	-0.46	-0.91	-1.37	-1.7	-0.46	-2.83	0.63	-1.21	0.68	0.29	-1.68	-0.44	-1.47	0.04	0.08	-2.31	0.78	0.06	-1.66	-0.46	-1.27	-1.32	-2.2	-0.16	0.12	-1.61	1.2	-1.63	-1.54	0.43	-0.41	-0.1	-0.47	-0.69	-1.83	-0.37	-0.29	-1.26	0.77	-1.33	-0.44	-0.89	-1.19	0.22	-0.25
3065	HDAC1|3065	-0.32	0.99	1.35	0.71	0.09	2.24	0.34	0.56	0.72	-0.48	1.51	-0.03	0.62	1.65	0.42	0.58	1.72	-0.21	1.03	1.23	0.91	1.37	0.7	1.4	1.48	0.79	-0.64	-0.12	0.95	0.23	0.71	0.57	-1.03	0.36	0.49	2.62	-0.04	0.75	0.25	-0.14	-0.75	0.67	1.62	-0.52	0.59	0.16	0.89	1.12
3066	HDAC2|3066	-1.4	-0.9	0.49	0.85	0.95	0.44	1.93	-0.47	0.97	0.27	-1.22	-0.06	-0.17	-1.02	-2.31	-0.46	0.09	-0.62	0.27	1.52	-0.9	1.3	-0.5	0.46	0.11	-1.52	0.76	-0.62	-0.27	0.94	0.25	-0.88	-1.1	1.45	0.32	0.81	-0.85	1.13	0.75	-1.1	-1.06	-0.33	1.92	-0.27	1.13	0.52	-0.02	-0.63
9653	HS2ST1|9653	1.06	-0.01	0.8	0.56	0.38	0.69	1.36	0.39	-0.7	-0.53	-1.13	0.48	-0.26	0.31	-3.07	0.4	-0.52	-1.18	-0.8	-0.78	-1.72	-2.48	-1.15	-0.91	-0.74	-1.23	-0.42	-0.54	-1.09	0.42	-0.31	-0.19	-0.11	0.72	-0.37	1.11	-2.78	-0.29	-0.41	-0.58	1.13	-0.51	0.37	-0.2	0.83	-1.83	-2.27	-0.01
51170	HSD17B11|51170	0.82	-0.61	-0.35	1.13	-2.34	-0.2	0.23	-0.2	-0.18	1.8	-0.73	-0.13	-0.82	0.83	0.43	0.34	0.31	-0.19	0.33	2.24	-1.42	-0.4	0.77	1.03	0.02	-0.26	-0.49	1.75	-0.42	2.06	-0.93	2.02	-0.92	0.9	-0.8	-3.62	2.92	0.48	0.9	0.13	-0.24	2.84	1	1.1	-0.08	0.71	-0.96	1.46
23028	KDM1A|23028	2.77	-0.14	0.51	0.25	0.32	0.18	0.75	0.9	-0.38	0.98	-0.19	-0.05	-0.38	0.1	0.07	-0.27	0.22	-0.75	0.91	0.4	0.19	0.8	0.17	0.68	-0.29	-0.35	1.44	0.36	-0.4	0.34	0.42	1.23	-1.63	0.49	-0.37	1.39	1.18	0.22	-0.39	-0.62	0.01	0.03	1.78	0.26	0.16	0.55	-0.84	0.22
10656	KHDRBS3|10656	-1.13	1.06	-0.75	1.75	0.19	-1.71	0.17	0.62	-0.83	0.56	0.45	0.34	0.3	-1.01	-0.51	-1.01	-0.63	-0.19	-0.62	-0.23	0.03	-0.56	-0.95	0.1	0.89	-1.82	0.33	0.04	-0.98	0.01	-1.25	1.5	-0.74	-1.37	-0.75	1.45	-1.61	-0.59	0.6	-3.08	-1.23	0.27	2.04	-1.91	0.02	0.61	-0.52	-1.62
9808	KIAA0087|9808	0.88	0	0	0	0	0.88	0	0	0	0	0	0	3.97	0	0	0	0	0	0	0	0	1.54	2.32	0.98	0	0	0	0	0	0	0.88	0	0	0	0	0	0	0	0	2.37	0	1.75	0	0	0	0	1.8	2.09
55614	KIF16B|55614	-0.32	0.29	-0.07	-0.5	1	1.14	0.4	1.46	0.04	-0.07	-3.11	-0.73	0.07	0.29	0.84	1.89	-1	0.32	-0.55	0.11	0.58	-1.02	-0.41	-0.76	-3.03	0.42	-2.7	0.01	-0.32	-0.23	0.62	1.23	-1.47	0.57	-0.59	1.14	-1.83	-0.87	1.19	0.78	0.33	0.67	-0.75	-0.54	-0.53	-1.98	-0.55	-0.19
643837	LOC643837|643837	-0.23	0.59	0.7	0.09	0	-1.48	0.65	-0.06	-0.77	2.17	-0.9	-1.23	0.13	-0.16	-1.64	-0.71	-0.14	-0.27	-0.46	-0.42	-0.59	-1.66	0.18	-1.05	-0.72	0.04	0.04	0.87	0.53	-0.43	-1.07	2.8	0.13	-0.97	-0.38	1.34	0.97	-0.22	1.37	-0.97	1.08	0.82	1.09	0.3	0.18	1.14	-0.91	1.37
84465	MEGF11|84465	-0.01	0.02	0.16	0.84	-0.29	-0.28	0.04	-0.83	-0.91	1.77	-0.69	0.58	-0.34	1.14	0.57	0.25	0.07	2.38	-0.74	-0.4	0.04	0.62	0.85	1.06	0.68	-0.02	0.4	0.87	0.67	0.21	-0.28	-0.58	1.88	-0.85	0.62	1.18	-0.89	-1.6	0.22	-1.6	-0.52	-0.1	0.41	0.12	-1.01	0.67	1.04	1.48
92312	MEX3A|92312	-0.36	0.82	1.62	-0.24	0.19	-0.41	1.61	0.37	0.5	-0.7	0.26	0.47	0.92	-0.65	-0.32	-0.22	0.54	0.51	-0.48	0.97	-0.32	0.21	-0.7	-0.64	-0.18	0.43	1.11	-0.23	-0.09	0.54	-0.33	0.18	0.41	0.29	0.88	0.28	-1.47	0.43	0.03	-0.54	-0.43	1.73	1.92	1.81	0.29	0.61	0.75	0.54
146664	MGAT5B|146664	-0.37	1.17	-0.97	-0.65	-0.38	-0.5	-0.15	2.03	-0.71	0.04	0.76	-0.19	-0.78	-0.86	-0.42	-1.01	-0.05	0.32	-0.59	-0.02	0.54	-0.26	0.59	-0.42	1.86	0.07	1.34	-0.55	-0.38	-0.38	-0.18	-0.79	1.35	0.4	0.94	0.99	-0.51	0.38	-0.55	-0.95	-0.43	0.68	0.42	-0.02	-0.61	1.48	-1.31	-0.61
60560	NAA35|60560	-0.64	-0.55	0.32	-1.44	0.05	-0.98	1.26	-2.21	-1.31	0.96	-2.49	-1.81	-1.34	-1.07	-2.37	-0.61	-2.21	-0.74	-0.62	-0.63	-2.42	0.84	-0.26	-1.87	-1.17	-1.53	-2.8	-1.53	-2.08	-1.73	-1.16	-0.74	-1.2	-0.92	-1.87	1.24	0.03	-0.09	0.08	0.6	0.35	-0.26	-2.17	0.07	-0.66	-1.49	0.11	-0.32
79731	NARS2|79731	0.92	-1.33	0.47	0.62	0.3	0.35	2.06	-0.05	-0.09	0.08	-0.35	0.33	-0.8	0.42	-2.01	-0.7	-0.25	-0.28	0.18	1.14	-1.82	-0.11	-0.49	0.28	0.02	0.21	0.06	-0.6	0.22	-0.26	0.88	1.36	-1.46	0.34	-0.19	0.8	-1.45	0.42	0.82	-1.37	-0.23	0.28	1.67	0.47	0.74	5.81	-1.04	0.25
4957	ODF2|4957	-2.45	-0.97	-0.5	0.77	-0.81	-1.07	0.85	-1.23	-0.58	-0.56	-1.88	-1.77	-0.34	-1.96	-1.35	-0.96	-1.24	-0.23	-1.3	0.34	-2.16	-1.05	-1.19	-2.33	0.27	-1.85	-1.45	-1.31	-1.19	-0.52	-1.51	-1.33	-0.5	-0.87	-1.6	1.09	-1.1	-1.07	-0.04	0.26	1.64	0.18	0.4	0.58	-0.88	0.1	0.5	0
256892	OR51F1|256892	0	0	0	0	0	0	0	0	0	0	0	0	0	0	0	0	0	0	0	0	0	0	0	0	0	0	0	0	0	0	0	0	0	0	0	0	0	0	0	0	0	0	0	0	0	0	0	0
8505	PARG|8505	0.71	-0.62	-1.12	-0.02	1.56	0.21	2.72	-0.78	0	1.46	-1.79	0.28	1.18	0.16	-1.03	0.63	-0.99	-1.55	-1.07	-1.18	-1.63	-0.25	-1.62	-1.08	-1.73	-1.04	-1	-1.39	-0.52	0.24	0.43	0.96	-0.92	0	-0.17	0.61	-3.1	-0.34	-1.18	1.11	-2.94	-0.84	-0.43	-0.17	0.88	-0.42	-0.66	-0.91
57107	PDSS2|57107	-0.63	-0.82	-0.2	0.23	0.87	0.79	1.62	-0.61	0.42	3.52	-0.8	-1.35	-0.44	0.55	-1.83	1.23	-0.25	-0.51	-0.01	0.36	-0.69	-0.03	-0.68	0.13	0.05	-1.54	-0.05	0.77	-0.72	-0.33	0.76	-0.15	-0.08	0.53	-0.17	-0.47	0.65	0.5	1.7	-0.8	-0.45	-0.6	0.98	-0.63	-0.07	-0.87	-0.47	-0.28
5192	PEX10|5192	-0.15	0.65	0.81	0.86	1.12	-0.39	-0.21	0	0.39	-0.33	-0.19	0.4	0.42	1.41	-0.15	-0.21	0.63	-0.96	1.3	1.03	-0.18	1.53	1.39	1.84	0.53	-0.19	-0.1	0.12	0.49	-0.87	0.25	1.89	0.09	-0.4	-0.23	1.49	-0.11	1.11	0.86	0.43	1.06	-1.93	2.53	-0.66	0.32	0.41	1.71	0.71
8766	RAB11A|8766	1.7	0.51	-0.8	1.22	1.41	1.15	-0.25	0.2	1.29	0.15	0	1.26	-0.11	1.67	-1.17	1.14	1.49	1.91	0.97	1.26	-0.12	0.93	0.54	1.3	0.99	-0.81	0.82	0.98	1.69	1.03	0.92	2.02	0.51	1.17	0.93	-0.48	0.1	0.72	1.6	0.87	-1.14	-0.05	0.16	-0.03	1.28	-0.12	0.36	0.65
85415	RHPN2|85415	1	-1.67	-0.02	0.31	1.36	0.9	0.84	-0.43	-1.03	1.26	-0.33	-0.8	0.71	-0.76	-0.53	0.92	-0.07	-0.27	-0.8	-0.7	-1.83	-1.5	-1.35	-0.53	-0.54	-0.52	-0.82	0.19	-0.32	-0.42	-0.94	0.86	0.9	-0.13	-0.02	-0.75	1.41	-0.57	2.27	0.03	0.31	-0.84	-0.2	0.03	0.8	-2.32	-1.93	-0.03
284716	RIMKLA|284716	0.62	-0.2	0.21	-1	0.47	0.91	-0.79	-0.51	0.45	0.06	1.21	0.14	0.37	0.57	-0.28	1.81	0.97	-1.07	0.65	0.24	-0.54	-0.29	-0.17	-1.24	0.77	1.02	1.04	1.32	1.45	-0.53	0.21	0.3	0.35	-1.64	0.79	0.87	-0.36	0.21	-0.42	0.2	1.34	1.08	0.44	1.12	0.49	0.96	-1.24	0.79
148418	SAMD13|148418	2.02	1.11	-0.19	0.8	0.38	0.49	-0.38	-1.26	0.65	2.32	-0.88	2.42	-0.2	-0.04	-0.94	0.14	0.2	-0.61	0.1	0.48	-0.4	0.66	0.77	0.3	0	-0.51	0.14	0.01	0.45	1.65	0.4	0.05	0.05	0.74	0.5	-1.1	-0.15	1.01	0.96	-0.1	0.27	0.37	0.18	1.37	0.64	0.17	0.8	0.81
135295	SFRS13B|135295	-0.73	-0.07	0.37	-0.5	-0.29	-1.02	1.73	-0.51	-0.9	-0.37	-0.23	-0.38	0.62	-0.84	-0.79	-1.77	-0.94	-0.05	-0.74	-0.71	0	-0.61	-0.2	-1.4	-0.58	0.12	0.21	-0.36	-0.6	0.01	-0.62	-0.6	-1.01	-1.19	-0.76	-0.75	1.06	-0.59	-0.51	-0.46	-0.44	-0.75	1.09	-0.05	-0.41	-0.9	-0.73	-0.99
6572	SLC18A3|6572	0	2.84	0.43	0	0	0	0	0	0	0	0	0	0	0	0	0.66	0.33	0	0	0	0	0	0	0	0	0	0	0	0	0	0	0	0	0	0	0	0	0	0	0	0	0	0	0	0.39	0	0	0
10599	SLCO1B1|10599	-0.25	2.71	2.2	1.26	-0.25	-0.25	1.62	0.54	0.87	2.52	-0.25	0.65	-0.25	-0.25	-0.25	-0.25	-0.25	-0.25	-0.25	-0.25	-0.25	-0.25	-0.25	-0.25	-0.25	0.5	-0.25	-0.25	0.18	1.98	0.74	-0.25	-0.25	-0.25	-0.25	-0.25	1.05	-0.25	1.53	-0.25	-0.25	1.25	0.73	0.43	-0.25	-0.25	0.7	-0.25
64754	SMYD3|64754	0.29	-0.22	-0.6	-0.04	0.09	0.49	-0.02	0.3	0.11	-0.72	0.58	-0.19	-0.22	-0.29	-1.85	0.37	0.16	-1.68	0.7	0.46	0.18	0.29	0.26	0.84	0.81	-1.08	0.93	-0.39	-0.43	0.83	0.26	0.26	-3.17	0.33	0.58	-0.37	-0.15	0.86	1.54	-1.14	-0.5	-0.42	0.58	-2.01	-0.07	0.16	-0.85	2.34
9410	SNRNP40|9410	-0.63	-0.58	0.49	-0.76	-0.58	-0.12	0.82	-1.22	-0.81	-0.97	-1.81	-0.7	-0.41	-0.73	-5.31	-0.53	-1.24	-2.46	-0.4	-0.41	-2.1	0.21	-2.25	-1.07	-0.76	-3.56	-0.13	-2.27	-0.6	-1.83	-0.39	0.5	-1.67	0.01	-1.33	2.46	-2.19	0.04	0.25	-0.72	1.32	0.26	-0.46	0.32	-0.1	-1.65	-2.01	-2.85
6659	SOX4|6659	-0.23	0.64	0.46	-0.8	0.41	0.52	1.56	-0.23	-0.35	0.38	0.74	0.24	0.16	-0.71	0.68	0.36	0.05	0.07	0.12	0.3	-0.33	0.4	-0.01	-0.94	0.12	0.04	0.29	-0.06	0.39	0.27	0.27	0.19	0	-0.17	0.38	0.08	-1.07	0.35	0.48	0.38	-0.05	1.45	2.3	1.84	0.02	-0.63	0.34	0.22
55342	STRBP|55342	-0.97	-0.88	0.01	-1.47	-0.04	-2.3	1.08	-1.61	-1.16	0.25	-2.07	-1.44	-0.32	-1.51	-1.69	0.04	-2	-1.75	-0.7	0.34	-2.58	-2.04	-0.97	-1.94	-0.76	-1.87	-1.35	-1.43	-2.07	-1.54	-1.18	0.07	-0.49	-1.59	-1.4	0.95	-0.41	0.14	0.24	0.56	-0.1	0.7	0.06	0.34	-1.35	-0.61	0.04	-0.21
54802	TRIT1|54802	1.02	0	2.13	0.39	0.42	0.11	0.71	-0.08	0.38	0.83	0.02	0.28	0.12	0.73	1.61	-0.19	0.01	0.62	0.13	1.14	0	0.14	0.4	0.48	0.5	1.02	0.51	0.53	0.4	0.73	0.14	0.65	0.69	-0.03	-0.08	1.12	-1.26	0	0	0.29	0.81	0.32	1.11	0.69	-0.22	2.55	0.11	0.63
79692	ZNF322A|79692	0.95	1.3	1.36	0.95	0.33	0.3	1.18	0.55	0.41	0.16	0.37	-0.04	1.08	0.9	-1.07	-0.39	0.64	-0.42	0.1	-0.71	0.29	0.02	0.6	0.9	1.48	-0.15	-0.23	-0.31	0.57	0.54	1.16	0.8	0.31	0.58	0.7	-1.76	-0.25	0.49	1.23	0.22	0.06	-0.02	0.09	0.94	0.53	-0.82	0.54	-0.72
80110	ZNF614|80110	2.33	0.45	0.84	1.66	0.02	1.44	2.26	3.31	0.12	1.71	-0.24	0	1.99	-0.23	4.19	-0.18	-0.14	0.95	0.56	-0.8	3.51	-1.18	-0.75	-1.07	-0.99	0.06	-1.78	1.41	2.29	0.94	-0.24	-1.43	-0.02	1.27	-0.56	-2.29	-1.68	-0.64	0.46	0.9	-0.49	0.98	0.35	1.64	0.02	-0.91	1.28	-0.69
284370	ZNF615|284370	2.33	1.23	0.43	2.44	0.21	1.69	2.23	2.46	-0.09	0.63	0.08	0.2	1.42	-0.21	3.78	-0.07	-0.15	0.92	0.99	-0.76	2.96	-1.07	0.19	-0.73	-1.14	0.95	-1.56	1.94	2.48	1.46	0.27	-0.03	0.44	0.97	-0.28	-1.96	-0.15	-0.36	0.53	0.37	-0.4	1.06	0.15	1.17	-0.2	-0.4	1.27	-0.48
91661	ZNF765|91661	0.6	-0.32	1.21	-0.06	-0.09	-0.37	1.79	0.07	-0.9	1.78	-0.13	-0.96	0.82	-0.67	0.31	-0.82	-0.47	-0.4	-0.94	-1.35	-0.55	-1.92	-0.77	-1.58	-1.8	-0.2	-2.57	-0.36	-0.61	-0.47	-0.87	0.17	-0.41	-0.65	-0.6	-0.21	-1.39	-1.15	1.08	0.59	0.36	0.73	0.99	1.76	-0.32	-0.63	-0.52	-0.83
653553	?|653553	0.04	0.77	-0.31	0.61	0.57	-0.6	-2.12	0.08	0.84	0.29	0.32	1.65	-0.24	0.5	1.24	-0.07	0.91	1.86	0.14	0.86	0.93	1.51	0.76	0.76	1.42	0.95	0.94	1.01	0.11	0.53	0	-1.01	-0.07	0.46	0.41	0.16	-1.5	0.36	-1.98	-0.51	0.5	-0.94	-0.07	-1.27	0	0.25	1.48	0.58
125981	ACER1|125981	0	1.87	0	0	1.14	0	0	0	0	0	0	0	0	0	0	1.17	0	0	0	0	0	0.68	0.79	0	0	0	0.91	0	0	0	0	0	1.15	0	0.97	0.98	0	0	0.5	0	0	0.78	0	0	0	0.8	0	3.86
247	ALOX15B|247	1.07	0.54	-0.68	0.45	1.47	-0.86	-1.13	-0.06	-0.59	-1.65	1.79	-0.68	2.53	1.52	-0.63	2.32	2.13	1.05	1.31	2.26	-1.07	0.05	1.61	1.65	-2.16	-0.95	1.53	-1.35	0.54	0.34	-1.59	-1.1	-0.41	-0.18	-0.73	-0.97	3.24	-0.75	-1	-1.26	-0.36	0.79	-0.95	-1.42	-0.66	-1.51	-0.81	-0.41
8542	APOL1|8542	1.26	1.43	-0.03	0.91	0.89	-1.36	0.41	2.42	1.81	-0.02	0.48	1.35	0.49	1.07	1.28	1.2	0.41	0.55	2.05	0.08	1.29	0.89	1.42	1.52	-0.51	1.36	1.55	1.12	1.9	1.51	1.66	-0.81	0.1	1.61	0.71	-1	0.57	1.94	-1.27	1.3	1.31	-1.11	-0.86	-0.95	1.94	-0.57	0.22	0.09
92747	C20orf114|92747	1.1	1.97	-0.55	2.14	0.99	-0.37	0.23	0.68	1.94	1.38	1.52	0.43	1.52	0.87	2.1	0.3	1.81	-0.37	0.85	0.12	0.07	0.51	-0.54	-0.06	0.56	0.03	0.46	0.36	1.19	-0.54	1.07	-0.25	1.31	1.13	2.1	1.44	3.03	0.73	1.1	0.9	0.51	-0.08	0.08	0.89	1.77	1.71	0.62	-0.26
116843	C6orf192|116843	-1.19	0.88	-0.01	0.79	-2.3	0.62	0.88	0.29	0.97	-1.89	0.77	0.48	0.49	0.89	-0.44	-0.64	0.28	-0.49	-0.11	-0.17	0.78	-0.23	0.74	0.81	0.65	0.41	0.45	-1	1.47	0.12	0.94	-1.39	0.45	0.93	1.1	-4.23	-1.28	1.09	-0.13	1.84	-0.13	2.09	0.66	0.99	0.85	-0.12	0.75	0.18
100129792	CCDC152|100129792	-0.55	0.36	0.09	-0.39	-1.57	-0.69	0.77	-0.45	0.1	1.25	1.41	0.26	1.6	0.24	-1.89	-0.7	1.23	-1.8	-0.64	-1.03	-1.33	0.1	-0.24	-0.65	0.66	0.28	-0.74	-0.19	0.61	-0.15	-0.32	-0.02	0.66	-0.29	1.25	0.92	-0.16	0.39	0.25	-0.16	-0.24	-0.53	-0.09	-0.17	-0.06	1.01	0.34	-1.76
9034	CCRL2|9034	0.22	-0.01	-1.29	-0.09	-0.67	0.89	1.54	1.58	0.45	0.58	0.25	-0.97	0.06	-0.21	1.18	2.03	0.57	1.16	1.22	0.1	0.55	1.13	0.93	0.68	-0.96	0.36	0.04	-0.09	1.44	-0.26	0.74	1.78	0.04	0.92	0.77	-1.32	-1.07	0.91	1.01	1.7	-1.5	-0.88	0.85	-1.03	-0.15	-1.18	0.07	-0.22
11126	CD160|11126	-1.14	0.22	0.01	-0.95	-1.33	-1.15	-2.05	0.25	0.32	0.67	0.44	-0.06	0.62	0.03	0.55	-1.3	-0.2	0.5	-0.31	-0.4	0.49	0.66	-0.22	0.22	0.14	1.62	0.46	-0.33	0.32	0.38	-0.47	-0.34	0.82	-0.1	0.24	0.05	0.12	-1.49	-0.16	2.18	-0.04	0.05	1.2	1.03	-0.06	1.91	0.48	0.08
284340	CXCL17|284340	-0.05	0.94	-1.02	0.43	0.49	0.75	-0.35	-0.17	0.24	0.36	0.06	0.42	0.71	0.09	0.65	0.7	1.12	0.69	0.45	-0.14	-0.44	-1.36	-1.82	-1.65	0.07	0.45	-0.24	0.88	0.47	-0.18	-0.28	0.62	0.46	0.16	1.12	-0.51	-1.58	-0.42	-1.09	-0.16	1.25	-1.78	-0.15	-0.44	0.98	-0.24	-0.3	0.79
9267	CYTH1|9267	-1.46	0.13	-1.64	-1.35	-0.97	-1.05	-1.07	0.01	-0.39	-0.78	-0.04	-0.5	0.07	0	-0.3	-1.09	-0.81	-0.68	0.18	-1.7	-0.16	-0.52	0.43	-0.28	-1.05	-0.87	-0.88	-0.39	0.14	-1.69	-0.02	-1.43	1.96	-1.26	-0.12	-0.27	0.55	-0.42	-0.58	0.3	-0.23	-0.29	-1.21	0.55	-0.96	-1.07	-0.51	-0.61
1606	DGKA|1606	1.24	1.14	-0.73	0.79	1.12	1	-0.78	0.52	1.36	-0.03	1.61	1.1	0.96	1.98	1.93	1.26	2.29	0.83	1.18	1.86	1.88	1.45	1.63	0.81	2.7	2.55	0.76	1.58	1.15	-0.26	1.61	-1.57	0.02	0.92	0.6	0.36	0.68	1.08	-1.42	-0.2	-0.19	-0.21	-1.41	0.89	0.69	1.55	2.3	1.53
405753	DUOXA2|405753	0.24	1.82	1.12	1.3	0	0.34	-0.05	1.49	0.63	-1.7	0.51	1.48	0.08	-0.05	0.01	0.11	0.5	-0.05	2.71	2.39	0.84	0.12	0.18	-0.1	1.89	0.73	1.48	0.36	0.85	0.76	3.11	0.36	-0.81	0.6	1.67	-0.24	-1.3	0.75	-0.5	0.74	2.02	-0.33	-0.37	1.56	-0.05	1.04	1.31	-0.34
8456	FOXN1|8456	0.87	1.58	-0.93	-0.04	0.83	0.98	-0.42	-0.2	1.18	-1.45	0.24	1.96	1.23	1.36	-0.3	1.63	0.78	-0.28	-0.14	-0.63	-0.35	-1.45	-0.81	-0.75	-0.96	1.7	-0.51	0.28	1.42	-1.04	0.25	-1.45	1.01	0.23	0.76	2.55	-0.63	-0.72	-1.18	-0.29	1.27	-0.48	-0.62	0.84	0.42	0	-0.72	0.18
118425	GDEP|118425	0.8	0	0	0	0	0	0	0	0	0	0	0	0	0	0	0	0.71	0	0	0	0	0	0	0	0	0	1.09	0	0	1.6	0.8	0.58	0	0	0	0	0	0	0.6	0	0	0	0	0.89	0	2.1	0	0
2686	GGT7|2686	-0.2	1.07	1.58	0.35	-0.27	-0.33	-0.68	0.87	0.37	-0.07	0.61	0	0.36	0.74	0.33	0.41	0.63	-0.74	0.96	0.24	0.15	0.88	0.62	0.92	0.22	1.17	1.86	-1.49	0.9	0.5	0.81	-0.13	0.32	1.07	0.67	-0.35	0.05	0.9	1.13	-0.94	0.66	-0.08	-0.17	-0.37	0.82	1.64	0.59	-0.98
8226	HDHD1A|8226	-0.41	-0.62	-0.19	-0.02	0.63	-0.14	1.13	-0.12	0.23	0	0.54	0.09	0.63	0.28	-0.26	-0.14	0.28	0.43	-0.04	1.33	-0.23	0.29	0.32	0.52	-0.69	0.44	-0.09	-0.27	-0.14	0.08	0.8	0.35	0.48	0.21	-0.27	0.37	0.05	0.46	-0.84	0.48	-0.66	-0.06	0.2	-0.84	0.22	0.05	0.42	-0.37
3257	HPS1|3257	0.19	-0.72	-2.46	1	0.06	-0.26	0.27	-3.56	1.12	-0.85	2.24	0.6	-0.73	0.79	1.35	1.12	1.15	0.89	0.29	2.04	0.97	1.84	1.08	1.51	1.71	0.74	1.09	0.56	1.33	-0.21	0.46	-1.62	1.89	0.24	1.41	-1.35	0.81	1.1	-1.21	-1.14	-0.75	-0.89	0.24	-1.05	0.29	1.7	1.67	0.23
3315	HSPB1|3315	0.13	0.8	-0.22	0.76	0.58	-0.43	-2.13	0.05	0.88	0.12	0.05	1.5	-0.57	0.37	1.11	-0.39	0.5	1.35	-0.01	0.64	0.94	1.32	0.64	0.96	1.37	0.98	0.76	1.03	0.15	0.55	0.01	-0.88	0.08	0.21	0.08	-0.05	-1.42	0.15	-2.02	-0.47	0.6	-0.9	-0.09	-1.32	0.06	0.13	1.04	0.78
3606	IL18|3606	-0.44	-0.73	-1.2	-0.4	-0.87	0.42	-2.67	-0.35	0.63	-1.63	0.15	0.11	-0.58	-0.21	-0.19	-0.94	-0.31	-0.02	0.28	-1.51	0.38	0.56	1.21	0.81	-0.2	0.28	-0.79	0.18	0.39	0.02	0.45	-2.59	-0.2	0.99	0.72	-0.97	2.44	-0.03	-0.5	-0.59	0.34	-2.27	-0.71	0.49	-0.05	-0.03	-0.15	0.81
3705	ITPK1|3705	0.74	-1.23	-2.03	-0.71	1.01	-0.64	-1.53	0.77	-0.18	-1.82	0.62	-1.5	-0.28	-0.21	0.48	0.01	-0.07	0.19	0.33	-0.5	0.25	0.07	-0.02	-0.03	0.18	0.65	-0.58	-0.38	0.04	-1.5	-0.74	0.84	0.64	-0.79	0.27	-0.16	3.73	-0.04	1.8	0.41	-0.83	0.34	-1.14	0.66	0.1	-0.53	-0.16	-0.44
3860	KRT13|3860	-0.48	0.77	1.08	0.94	-0.32	0.73	-1.25	-0.09	1.17	-2.14	-0.77	0.62	-0.32	0.97	0.05	-0.09	1.03	0.95	-0.11	1.15	-0.17	1.48	1.21	1.18	1.24	0.33	1.09	-0.5	-0.85	1.07	1.05	-1.97	1.09	1.21	0.89	1.36	0.64	1.18	-1.57	-0.26	0.99	-0.92	0.23	-0.67	0.92	-0.08	1.29	0.69
3851	KRT4|3851	-0.47	1.06	-0.71	1.16	-0.72	-0.5	-0.69	-0.49	0.26	-1.28	-0.2	0.42	-0.32	-0.47	-1.43	-1.21	1.11	-0.38	-1.43	0.86	-1.21	-1.08	-1.43	-1.43	0.63	-0.32	-1.43	-1.43	-1.28	-0.28	-1.21	-0.85	0.38	1.48	1.31	1.25	1.13	0.24	-1.15	-1.43	1.59	-1.1	0.44	-0.34	0.06	-0.49	0.57	0.46
3853	KRT6A|3853	-1.33	1.11	-0.71	0.74	-1.11	-0.5	-1.2	0.09	0.5	-1.6	-0.88	0.6	0	-0.44	-0.45	-0.92	-0.27	0.2	-0.9	0.34	-0.77	-0.63	-0.46	-0.12	-0.38	-1.34	-0.85	-0.58	-0.85	0.17	-0.82	-1.07	-0.7	0.6	0.07	0.87	0.05	-0.58	-1.37	-1.08	0.63	-0.88	0.05	-0.04	0.34	-1.6	0.02	0.32
3854	KRT6B|3854	-1.1	1.29	-0.82	0.72	-1.02	-0.29	-0.89	0.05	0.41	-1.21	-0.78	0.7	0.23	-0.16	-0.45	-1.01	-0.16	0.02	-0.88	0.34	-0.89	-0.78	-0.67	-0.16	-0.18	-0.97	-0.77	-0.4	-1.08	0.21	-0.53	-0.7	-0.9	0.47	-0.12	0.92	-0.07	-0.66	-1.06	-0.98	0.69	-0.86	0.02	0.02	0.22	-1.21	-0.21	0.01
3958	LGALS3|3958	0.32	-3.19	-3.17	0.52	0.4	0.01	1.22	-1.79	-0.94	0.98	-0.89	-0.87	0.16	0.29	-0.83	1.39	1.32	0.41	0.16	1.1	-1.18	-2.18	-0.93	-0.76	0.48	-0.74	-0.97	0.55	0.47	0.19	-0.75	0.19	-1.2	-0.5	-1.68	-3.26	1.52	-0.33	0.51	0.24	-1	-1.42	-0.36	-2.17	-1.09	-1.34	0.16	0.76
8581	LY6D|8581	0.87	0.72	-1.95	0.22	0.54	0.86	-1.46	0.5	1.17	-1.84	0.66	0.21	-0.5	-0.18	1.02	0.67	1.25	-0.38	-0.18	0.74	0.92	1.47	0.71	1.11	1.28	-0.04	0.87	0.3	-0.58	1.16	0.8	-2.16	0.37	0.77	0.24	0	-1.46	0.55	-2.1	-0.26	0.98	0.11	-0.84	0	-0.31	0.48	0.97	0.8
154141	MBOAT1|154141	-1.24	0.25	0.08	0.63	-0.19	-0.58	1.98	-0.82	0	-0.25	0.1	-0.26	0.14	0.18	-0.21	-0.45	-0.4	-0.41	-0.47	0.06	0.73	-0.1	-0.03	0.08	-0.29	0.89	-0.68	-0.19	-0.17	0.04	-0.23	0	-0.47	0.1	0.53	-0.19	-0.79	0.2	0.88	0.08	0.94	0.11	-1.54	-0.08	-0.28	-0.86	0.55	-0.47
79148	MMP28|79148	1.09	1.53	-1.66	0.4	0.73	1.24	-2.4	-0.3	1.32	-0.98	1.01	1.15	-0.35	0.54	0.43	0.84	1.09	0.75	0.25	0.15	0.32	0.14	0.37	-0.81	0.94	0.13	1.21	0.69	0.77	-1.12	0.25	-0.75	2.03	0.67	0.21	0.22	1.07	0.9	0.82	0.34	0.98	0.33	-1.43	0.65	0.86	0.74	0.17	0.89
30833	NT5C|30833	-0.11	0.6	-1.08	0.32	-0.95	-0.69	-0.4	-0.39	1.07	-0.99	1.1	0.18	-0.52	1.32	1.15	0.61	1.2	0.97	1.74	2.25	0.67	2.03	1.86	1.6	2.73	1.28	1.95	0.97	1.21	0.15	0.11	-0.56	0.64	-0.41	0.07	0.36	0.51	1.28	0.45	-0.14	-0.59	-0.84	1.95	-0.44	0.04	1.5	0.96	0.48
4909	NTF4|4909	0.36	1.14	0.62	-0.36	0.02	0.07	-0.44	0.71	0.51	0.05	0.48	0.36	0.02	0.37	0.76	-0.33	0.07	-0.16	0.91	-0.49	1.02	0.55	1.49	1.08	1.43	0.97	0.2	0	0.39	-0.34	0.81	-0.83	0.39	-0.09	0.39	-1.14	-0.68	0.96	-2.58	0.58	1.22	-0.26	-1.22	0.26	0.24	0.23	0.29	0.52
26031	OSBPL3|26031	0.1	-0.03	-0.74	-0.22	-0.32	0.45	-1.47	1.05	-0.49	0.16	-0.1	-0.56	0.25	0.63	1.67	0.99	1.2	0.42	0.51	0.02	0.44	0.91	-0.95	0.14	-0.39	0.79	-0.3	-0.01	-0.09	0.94	0.41	-1.03	0.06	-0.04	0.76	-0.62	-1.63	-0.19	-0.29	0.77	-0.32	-0.45	-0.28	-2.16	-1.42	0.07	0.58	-0.02
5336	PLCG2|5336	0.55	-1.65	0.2	-0.72	0.98	0.35	0.71	0.21	-0.33	-0.42	2.38	-0.97	0.99	-1.26	0.57	0.38	-0.45	0.78	1.25	1.5	0.76	0.03	0.95	0.56	0.66	-0.01	-0.45	1.05	0.49	-0.98	0.66	-0.59	-0.23	-0.16	0.67	-0.66	-0.54	0.56	1.11	-0.37	-0.8	0.24	0.7	0.19	0.42	1.71	0.34	-0.1
10769	PLK2|10769	-0.46	-1.27	0.02	-0.23	0	-0.12	-1.49	-0.14	-1.54	0.27	-1.4	-0.29	0.04	-1.07	-0.56	-1.16	-0.49	-0.53	-0.16	-0.7	0	-1.38	-0.88	-0.96	-0.62	-0.53	-1.18	-0.49	-0.21	0.57	0.02	-0.58	-0.27	0.19	0.21	-1.63	0.25	0.12	0.39	-1.38	0.31	-1.58	-1.32	-1.63	-0.88	-1.32	0.43	1.19
5375	PMP2|5375	-0.52	0.95	0.28	0.4	0.19	-0.52	0.22	0.4	-0.52	1.89	-0.52	-0.52	-0.21	-0.52	-0.52	-0.52	-0.52	-0.52	0.37	-0.52	0.22	-0.52	-0.52	-0.06	2.42	-0.52	-0.52	1.25	-0.02	0.56	-0.52	0.02	0.43	-0.52	-0.52	-0.52	-0.52	-0.09	-0.52	-0.52	-0.52	0.56	-0.52	-0.52	-0.52	4.13	0.97	-0.52
5480	PPIC|5480	-1.01	0.74	1.86	-1.21	-3.57	0.34	-3.65	-0.28	0.42	0.02	0.15	1.26	0.17	-1.15	-2.58	-0.57	-0.69	-1.2	-0.16	-1.2	-0.66	-0.35	-0.6	-0.44	0.4	-0.3	0.22	-1.07	-1.1	1.3	-0.4	-0.6	0.08	0.46	-0.14	-0.75	0.22	0	0.09	0.52	0.62	-0.48	-2.86	0.55	0.85	-1.83	-0.01	-3.09
5638	PRRG1|5638	0.49	0.24	-0.14	-0.23	-2.54	0.15	-1.62	-2.61	-0.14	0.21	-0.49	0.16	-0.61	0.39	-3.08	-2.27	-2.73	0.06	-1.29	-3.74	-0.81	-1.46	-0.29	-0.5	-1.53	-2.73	-0.97	-1.82	-0.82	0.51	0.13	0.94	0.97	0.44	-0.19	0.82	0.09	-0.41	0.4	0.33	-1.23	0.4	-0.53	0.92	0.24	-0.95	-0.77	-0.99
2185	PTK2B|2185	0.94	0.31	-1.4	0.72	-0.71	-0.12	-1.13	1.25	-0.49	0.5	-0.75	-0.65	-1.13	0.65	2.12	0.67	2	-0.61	1.27	1.4	1.02	0.44	0.87	0.12	1.21	0.6	1.9	0.03	0.36	-0.24	-0.11	-2.34	-0.43	1.02	0.59	-1.16	-0.42	0	-0.01	1.21	-0.62	-0.29	-1.3	-0.76	-0.65	-0.52	-0.14	1.58
6317	SERPINB3|6317	-1.31	0.98	-1.29	1.05	-0.53	0.69	-0.23	0.1	0.78	-1.43	-0.19	1.16	0.61	-0.17	-0.55	0.32	0.84	0.43	-0.43	-0.28	-1.22	-1.31	-1.43	-0.85	-1.09	-1.43	-0.07	-0.28	-0.73	0.42	0.8	-1.34	-0.14	0.9	1.6	0.67	1.33	-0.41	-1.43	-1.05	1.15	-1.12	0	0.46	1.2	-0.89	0.29	-0.2
5268	SERPINB5|5268	0.05	0.09	-0.63	0.8	0.03	0.73	-0.04	-0.48	0.65	-3.41	-0.02	0.44	0.26	0.35	-1.25	0.13	0.24	-0.08	-0.5	-0.09	-0.39	0.03	-0.11	0.1	-0.18	-0.95	-0.65	-1	0.37	0.35	0.28	-3.14	-0.2	1.14	0.14	0.42	0.26	0.33	-1.53	-1.27	0.06	-2.63	-0.49	-0.09	0.71	-1.05	0.27	-0.12
219855	SLC37A2|219855	-0.11	0.2	0.38	0	0	0.26	0.16	1.36	0.74	0.44	1.07	-0.31	-0.19	0.21	1.49	1.01	1.02	0.83	1.8	1.12	1.3	1.55	1.6	1.54	0.19	0.32	0.17	0.39	0.29	-0.3	1.11	-0.69	0.57	0.6	0.92	1.17	-2.02	1.07	-1.91	0.41	0.87	-1.49	-2.12	0.8	-0.32	0.77	0.64	0.22
333929	SNAI3|333929	-0.21	-0.85	-0.87	0.14	-0.75	-1.19	-1.14	1.88	1.52	-0.67	-0.35	0.81	-1.05	-1.16	0.02	-2.84	-1.06	0.41	3.28	1.95	0.45	2.25	2.61	1.75	0.77	0.19	-1.97	0.26	-0.49	-0.29	2.43	-1.39	-0.53	-0.04	0.1	-0.82	0.63	2.78	-1.09	0.58	-0.03	-1.22	-1.51	-1.54	-0.6	-0.15	0.37	-1.46
6672	SP100|6672	-1.17	0.64	-1.48	0.65	-0.97	0.2	-0.25	1.04	0.82	0.03	0.42	0.52	-0.99	0.38	-0.67	-1.38	-0.33	-0.57	0.57	-0.86	1.13	0.31	0.95	0.87	0.07	-1.7	-0.38	-0.2	2.56	-0.02	1.23	-1.94	-0.96	1.06	-0.39	-0.75	-0.55	0.63	-1.53	0.44	-0.62	-1.05	-0.64	-1.15	0.01	-1.87	0.05	-0.55
64114	TMBIM1|64114	0.61	0.87	-1.55	0.61	0.32	2.13	-2.26	1.08	0.92	1.53	0.89	0.48	0.22	1	-1.1	1.89	1.02	-0.05	1.11	0.37	0.23	0.13	1	0.41	1	-0.34	1.11	0.48	1.01	0.58	0.92	-0.53	0.21	0.76	0.79	-0.76	0.05	0.53	-2.9	0.35	-0.26	-1.08	-3.34	0.03	0.37	-1.5	-0.42	0.24
55287	TMEM40|55287	0.09	0.08	-0.06	0.1	0.37	0.26	-0.86	0.59	0.54	1.01	-0.5	0.52	0.4	0.32	1.34	0.52	0.58	0.95	0.54	-0.12	0.33	-0.15	0	-0.15	0.35	0.62	0.58	0.47	0.33	0.25	0.4	-0.87	0.78	0.1	0.1	0.31	-2.52	0.04	-2.03	0.01	0.29	-0.89	-0.85	0.01	0.3	0.24	0.23	0.71
25816	TNFAIP8|25816	0.57	0.23	-0.07	0.28	0.29	0.44	-0.93	-0.42	-0.73	0.75	-0.34	0.05	0.06	-0.21	-1.15	-1.33	-1.59	0.42	0.48	-0.11	-0.54	-1.97	-1.2	-1.53	-0.39	-0.41	-1.14	0.02	0.02	-0.02	0.64	-0.68	-1.36	-0.64	0.05	-0.41	1.56	-1.62	-1.82	1.47	-0.09	-1.13	-3.77	0.33	0.21	0.69	-0.85	-0.19
6737	TRIM21|6737	-1.12	-1	-1.64	-0.86	-1.69	-0.56	-0.26	0.97	0.41	-0.2	0.57	0.09	-0.65	-0.66	-1.65	-1.31	-1	-0.34	0.78	0.01	0.54	0.63	-0.21	-0.62	-1.6	-0.97	-1.11	-1.17	1.28	-0.2	0.26	-0.83	0.01	0.29	0.09	-1.49	-0.13	0.9	-0.46	1.25	-0.7	-0.11	0.1	-0.62	0.36	-1.12	0.35	-0.3
64927	TTC23|64927	-1.14	1.42	0.08	-0.08	-0.22	-0.39	-2.29	-0.21	0.78	-0.63	0.65	0.92	-1.28	-0.13	0.73	-0.61	0.44	-0.45	-0.13	-1.09	0.55	0.43	1.04	0.08	1.06	0.78	0.6	-1.74	0.18	0.43	0.87	-0.26	1.23	0.13	0.36	-0.7	0.2	0.44	0.69	-1.69	0.2	-1.01	-1.73	1.05	-1.28	0.37	0.45	-0.07
7318	UBA7|7318	0.06	0.75	0.59	0.92	-0.73	-0.44	-0.97	1.1	0.68	-1.7	0.51	0.4	-0.96	0.65	2	-0.15	0.35	0.45	1.05	0.15	1.93	0.18	0.91	1.18	0.89	1.3	0.34	0.75	1.36	0.36	1.12	0.03	-1.03	0.63	0.42	-0.04	0.34	0.95	0.29	0.52	0.59	-0.68	-1.64	0.08	-0.1	0.81	1.25	-0.33
7424	VEGFC|7424	-0.54	-1.1	-1.09	-0.02	-0.61	0.5	-1.08	-2.08	-0.47	-0.2	-0.15	0.26	0.15	0.01	-0.61	-0.08	-0.05	0.72	-0.75	0.01	0.29	0.41	-0.11	-0.51	0.41	-0.05	-0.08	-0.07	-1.45	0.59	-0.79	0.81	0.55	-0.25	0.02	-1.54	0.24	-0.18	0.78	-0.75	-0.93	-0.83	0.1	-0.3	-0.27	-1.15	0.2	-0.69
80755	AARSD1|80755	-1.54	-1.47	-1.19	-0.47	-0.37	-1.18	0.27	-0.61	0.26	-0.61	1.4	0.01	0.78	0.03	1.12	-0.84	0.26	-0.09	0.48	1.94	-0.01	1.81	0.73	1.15	1.53	0.34	2.92	0.03	1.02	1.15	-0.38	-1.51	0.6	0.32	0.61	1.45	0.61	0.7	0.18	-1.5	-0.19	-0.81	2.68	-1.38	-0.67	1.44	1.38	0.51
84836	ABHD14B|84836	1.27	1.14	-0.44	-0.22	0.43	-0.02	-1.44	0.47	1.26	0.19	1.2	-0.18	-0.95	1.22	1.78	0.93	0.44	1.36	0.85	1.2	0.87	1.38	1.83	1.44	1.74	-0.87	1.03	0.77	1.15	0.65	0.65	0.9	-0.1	1.31	0.89	0.82	1.19	1.13	0.77	1.66	-1.48	-0.44	0.22	-0.58	-0.19	1.26	1.94	1.49
197322	ACSF3|197322	-0.96	0.47	-1.21	0.04	0.89	-0.5	-1.34	-2.45	-0.07	-1.27	-0.16	0.27	-0.91	0.03	0.25	0.6	0.78	0.45	1.25	1.12	0.5	2.21	0.91	0.64	1.29	0.87	1.46	-0.02	0.14	-0.84	0.65	-1.56	0.45	0.26	-0.06	-0.33	0.1	0.94	0.8	-0.02	-0.53	-0.22	-0.06	-1.31	0.28	1.82	0.83	0.67
55902	ACSS2|55902	-0.59	0.89	0.81	-0.14	-0.26	1.32	-0.62	0.03	-0.23	-0.7	1.36	-0.52	-0.02	-1.29	1.27	0.41	-0.42	0.48	-0.11	0.18	-0.49	-0.3	-0.7	-0.5	-1.24	1.91	0.36	0.03	1.1	-0.16	-1.18	0.76	-0.02	-0.09	-0.38	-0.41	1.65	-0.92	0.66	-0.13	0.26	-0.08	-1.06	-0.28	0.46	2.56	-0.27	-0.48
203	AK1|203	-0.79	-0.53	-0.66	-1.57	-3.17	-2	-0.23	-1.07	-0.29	-0.28	-0.74	-1.86	-0.69	-3.41	-1.27	-2.52	-0.86	-1.26	0.16	-0.34	-0.88	0.3	0.17	-0.99	1.66	-0.43	0.62	-1.43	-1.67	-1.13	-0.08	-3.9	0.12	-0.62	-0.67	-0.99	1.84	0.45	-0.29	-2.36	0.69	-0.69	0.96	-0.36	-1.48	0.44	-0.35	-0.1
79058	ASPSCR1|79058	-0.52	0.14	-0.46	-0.18	-0.45	-1.88	0.03	-0.22	-0.21	0.56	1.28	0.07	0.67	0.42	0.81	-0.64	-0.11	0.2	0.42	0.23	0.18	0.99	0.3	0.64	1.3	0.67	1.89	0.61	0.58	-0.13	-0.74	-0.02	1.58	-0.35	-0.23	-0.23	0.8	0.12	0.75	0.21	0.55	-0.22	1.8	-0.33	-0.51	1.64	0.16	0.21
91647	ATPAF2|91647	0.06	-1.21	-0.3	-0.37	0.26	0.28	-0.02	0.38	0.51	-0.22	-0.27	-1.25	0.84	-1.25	1.11	-2.06	0.32	0.6	1.29	0.98	0	1.65	1.41	1.48	0.28	1.25	1.32	0.5	0.74	-0.75	0.94	0.79	0.47	-0.15	0.23	-0.21	1.99	1.45	1.75	0.18	0.51	-1.29	1.04	-0.43	0.22	-1.52	1.42	1.4
254863	C17orf61|254863	0.68	-1.16	-0.81	0.87	-0.11	-0.06	-0.08	0.57	0.56	-1.56	0.52	-0.24	0.36	-1.14	1.55	-0.78	0.84	0.74	1.21	1.51	0.46	1.76	1.16	1.43	1.93	1.68	1.8	1.45	0.43	0.97	-0.2	1.58	-0.79	-0.6	0.04	0.02	1.75	0.87	0.61	-0.16	-0.94	-1.86	2.76	-1.52	0.94	0.54	1.19	1.08
23587	C17orf81|23587	-0.28	-0.57	-0.91	0.17	-0.61	0.2	-0.05	1.24	0.39	0.27	-0.27	-0.46	1.38	-1.6	-0.42	-1.26	0.23	0.4	0.42	1.09	0.49	1.45	1.23	0.2	5.1	1.38	1.49	1.02	0.36	-0.45	0.22	0.25	0.6	0.6	0.95	-0.05	0.6	0.53	0.8	-0.29	0.45	0.16	1.55	-0.33	0.58	1.49	1.04	-0.01
54859	C3orf75|54859	0.73	0.78	0.91	0	0.58	0	-0.6	0.29	0.6	-0.98	1.66	-1.18	-0.26	0.22	0.19	1.03	0.19	0.54	0.77	1.18	0.13	2.28	0.97	1.39	1.63	1.08	1.2	0.69	1.43	0.05	0.46	0.06	-1.87	0.08	0.3	1.88	1.05	1.19	0.31	-0.6	0.06	-0.06	0.04	-0.02	-1.35	0.4	0.64	0.18
441150	C6orf226|441150	-0.19	0.68	-0.56	-0.12	0.92	-0.37	0.14	-0.22	0.23	-0.67	0.46	0.82	0.78	0.41	0.99	-0.09	0.89	0.93	0.19	0.97	0.86	1.04	0.89	0.92	3.44	1.1	0.59	1.99	0.81	-0.46	-0.24	1.04	0.09	-0.99	-0.85	0.27	1.42	0.27	0.42	0.85	-0.03	-0.87	2.09	0.87	-0.28	-0.49	-0.72	0.45
28958	CCDC56|28958	-0.01	0.56	-0.47	-0.31	-1.01	-0.55	0.61	0.4	0.1	-0.89	1.97	1.04	1.45	-0.15	0.93	-0.49	0.42	1.16	0.82	1.51	-0.23	1.59	0.41	0.89	2.32	0.4	2.4	0.5	1.35	-0.16	-0.01	0.27	0.24	-0.89	-0.47	0.38	0.71	0.81	0.57	0.04	-0.1	-0.82	2.13	-1.02	-0.19	1.34	1.12	-0.22
57019	CIAPIN1|57019	0.75	0	-0.87	-0.71	-0.54	-0.66	0.84	-0.52	0.22	-0.05	0.22	0.82	1.7	-0.28	-1.11	-0.05	-0.24	-0.57	0.18	0.15	-0.97	0.95	-1.36	-0.41	0.61	-0.85	0.08	-1.12	-0.14	-0.33	-0.04	-2.38	-0.25	0.25	-0.14	-0.77	0.11	0.95	0.03	-0.37	0.36	-1.39	1.04	-1.8	0.42	0.13	0.37	-0.23
80347	COASY|80347	1.04	0.07	-0.84	-0.24	1.27	-0.05	-0.13	-0.02	-0.21	0.89	1.36	0.32	1.3	-0.45	0.8	0.29	0.45	-0.47	0.16	0.18	-0.32	1.38	-0.21	0.29	1.27	0.31	1.47	-0.29	0.54	-0.67	-1.06	-1.07	2.59	-0.72	0.57	0.73	0.54	0.04	0.16	0.27	0.95	0.75	2.19	-0.65	-0.25	0.86	0.18	0.01
10980	COPS6|10980	-0.39	-0.77	0.21	-0.68	-0.01	-0.46	0.2	-0.21	0.51	-0.62	1.29	0.84	-0.28	-0.17	-0.17	0.5	0.13	0.9	0.46	1.09	0.18	1.46	0.53	1.25	1.6	0.15	1.36	0	0.11	-0.05	-0.47	0.32	-1.54	-0.33	-0.21	1.52	-0.04	-0.22	0.34	-1.52	1.24	-2.99	0.96	-2.53	0.42	1.27	0.08	-0.45
84274	COQ5|84274	2.2	0.16	0.42	0.39	0.18	-0.95	-0.92	-1.51	-0.01	1.8	-0.05	0.99	-0.2	-0.85	0.78	-0.66	0.69	0.98	-0.34	0.03	-0.48	-0.33	0.16	-0.95	-2.87	2.15	-0.02	-1.05	-0.21	1.27	-0.42	-1.17	-1.95	0.21	-0.26	0.8	-0.04	0.26	0.98	-0.54	0.19	-1.53	0.67	-0.43	-0.27	0.62	-0.15	0.15
84277	DNAJC30|84277	-0.42	0.3	0.05	-0.78	0.6	-1.31	0.38	-0.36	0.9	-0.1	-0.36	0.17	1.21	0.17	-1.15	0.45	0.53	0.17	0.82	0.89	-0.43	2.6	0.9	1.03	0.66	-0.72	0.03	0.31	0.54	-0.7	1.14	-0.29	-1.21	-0.3	-0.09	-0.52	0.25	0.94	0.67	1.44	0.22	0.19	0.64	0.9	0.22	-0.04	1.08	0.4
1819	DRG2|1819	-0.29	-1.37	-0.3	0.24	-0.25	-0.08	-1.17	0.38	1.13	-1.36	-0.08	-0.74	1.03	-1.77	2.52	-2.45	0.43	0.76	1.08	1.74	1.86	2.5	1.64	1.57	-0.3	2.21	1.66	1.07	0.55	1.07	0.45	0.05	1.74	0.47	1.37	0.58	0.98	1.1	1.73	0.57	0.13	-1.2	2.16	-0.1	0.06	0.14	1.02	1.43
54920	DUS2L|54920	0.29	-1.13	-1.48	-0.35	1.27	0.27	0.54	-0.55	-0.22	-0.32	0.35	0.22	0.47	-0.2	-0.11	0.46	-0.05	0.63	0.49	2.63	-0.62	1.61	-0.26	0.43	0.18	0.82	0.41	0.22	0.52	-0.44	-0.95	-2.14	-0.65	-0.55	-0.04	-0.58	-0.83	-0.42	-1.11	2.19	0.56	-1.02	1.17	-1.69	0.21	2.95	0.75	1.38
60528	ELAC2|60528	0.04	-1.11	-1.25	0.69	0.08	0.14	-0.62	0.14	0.94	-0.5	-0.58	-1.24	0.79	-1.87	1.79	-2.86	0.46	-0.29	0.27	1.3	0.84	2.1	0.51	1.35	-1.65	0.65	1.87	0.58	0.42	-0.03	-0.17	0.04	1.17	0.22	0.47	1.31	0.53	0.5	0.92	-1.02	-0.74	-0.98	1.75	-0.17	0.95	0	0.81	1.76
26284	ERAL1|26284	-0.53	-0.56	1.89	-0.39	-0.32	-0.67	2.8	-0.86	-0.57	-0.07	1.01	0.97	1.22	-1.13	-0.53	-0.04	-0.57	-0.46	-0.36	0.06	-1.18	0.7	-1.43	-0.84	-0.18	-0.73	0.83	-0.9	0.75	-1.03	-1.43	-0.1	0.46	-1.11	-1.08	0.44	-0.91	-0.76	0.45	1.29	0.19	-0.58	2.8	-0.99	-0.92	0.92	-0.56	0.19
26261	FBXO24|26261	-0.15	0.29	0.74	-0.25	0.79	-0.76	-1.66	-0.4	0.23	1.01	-0.09	-0.22	-0.66	0.72	0.96	0.3	1.02	0.06	0.02	0.39	0.52	1.22	-0.03	1.1	1	-0.5	0.71	0.38	-0.88	-1.25	-0.74	0.09	1.22	-0.92	0.9	0.86	1.58	0.11	0.07	-0.04	0.97	-0.05	-1.17	-1.35	0.9	1.33	0.48	2.43
284131	FLJ35220|284131	-1.07	0.08	-1.2	-1.22	-0.52	-2.59	-1.23	-0.23	-0.92	0.59	-0.54	-0.47	0.37	0.38	-0.64	-1.18	-0.38	0.72	0.41	-0.44	0.56	2.65	0.45	-0.48	-0.03	-0.98	1.21	-0.04	0.11	-0.27	-1.05	-0.84	1.54	-1.08	-0.99	-0.12	-0.54	-0.46	-1.25	-0.03	-0.33	1.08	0.21	-0.64	-0.37	0.76	1	0.98
11337	GABARAP|11337	-0.05	-1.27	-1.62	0.24	-0.4	-0.05	-0.88	0.78	0.63	-0.72	-0.98	0.21	0.6	-1.32	0.28	-1.31	1.01	0.01	1.21	1.3	0.1	2.16	1	1.04	3.21	0.43	2.68	0.98	0.28	1.01	0.56	0.64	-1.19	0.71	0.67	-0.21	1.41	1.58	1.43	-0.96	-0.62	-0.8	1.94	-1.45	0.27	0.07	1.43	0.39
51608	GET4|51608	0.23	0.1	1.14	-0.99	-1.14	-1.1	-0.34	-0.04	0.28	1.43	-0.66	-0.33	0.3	-0.12	2.06	-0.11	-0.27	0.83	0.41	0.81	0.75	1.61	0.48	0.61	0.7	1.02	0.75	0.92	-0.9	-0.04	-0.05	0.27	0.32	-1.57	-0.89	-0.74	1.2	0.32	-0.41	0.26	0.45	0.23	0.75	-0.53	-2.93	1.96	0.78	1.73
2873	GPS1|2873	-0.28	0.35	-0.9	-0.64	-0.98	-1.64	0.21	-1.14	-0.37	0.24	1.78	-0.18	1	-0.05	1.48	-0.68	-0.12	0.08	0.41	0.68	1.1	1.48	0.49	0.7	0.56	0.92	1.56	0.01	0.37	0.03	-0.16	-0.56	0.92	-0.87	-0.34	0.24	0.89	0.1	0.29	-0.73	0.65	-1.17	2.24	0.19	-0.99	1.06	0.46	-0.62
2874	GPS2|2874	-0.42	-1.18	-0.74	0.18	-0.63	-0.84	-1.33	1	0.62	-0.85	0.2	-2.83	1	-4.34	2.29	-1.71	0.15	1.66	1.14	1.75	1.75	1.53	0.93	1.46	3.04	1.57	1.65	1.55	0.89	0.48	0.22	0.99	0.75	0.21	0.61	0.49	1.88	0.68	0.59	-1.33	0.21	-1.49	2.22	-2	-0.31	0.12	1.47	-0.12
2937	GSS|2937	-0.18	-0.07	0.9	-0.54	0.49	0.76	-0.31	0.8	-0.12	-1.34	1.79	-1.24	0.62	-0.57	1.78	0.91	0.63	0.14	0.68	1.39	0.75	0.72	-0.08	-0.38	0.16	1.52	1.34	0.54	0.64	0.61	-0.12	0.61	-1.01	-0.68	-0.3	0.54	0.43	-0.32	0.61	0.69	1.29	-0.71	1.15	-0.85	0.06	2.88	0.31	1.31
3396	ICT1|3396	-1.23	-0.22	-0.89	-0.86	0.33	-0.17	0.8	-0.73	-0.13	-1.34	1.11	-0.32	1.5	0.34	-0.07	0.2	0.48	0.63	0.38	1.52	-0.19	1.15	-0.3	0.2	1.9	-0.37	2.09	0.14	1.16	-0.02	-0.97	-0.23	-0.14	-0.85	-0.55	0.65	0.36	-0.15	0	0.77	-1.25	0.84	4.51	1.03	-0.35	1.26	-0.16	0.38
85474	LBX2|85474	-0.05	0.85	-0.01	0.2	-1.18	-0.58	0.17	-0.35	-0.1	-1.26	0.87	0.03	-0.55	-0.02	-1.25	-0.51	0.47	-1.28	0.54	0.27	1.01	-0.22	0.43	-0.17	1.71	0.76	0.97	-1.12	-0.65	-1.54	-0.73	0.4	0.34	-0.39	0.38	-0.01	0.55	0.16	-0.5	-0.5	1.75	-0.5	-0.43	-1.45	-0.63	0.99	-1.06	-0.75
100169752	LOC100169752|100169752	NA	NA	NA	NA	NA	NA	NA	NA	NA	NA	NA	NA	NA	NA	NA	NA	NA	NA	NA	NA	NA	NA	NA	NA	NA	NA	NA	NA	NA	NA	NA	NA	NA	NA	NA	NA	NA	NA	NA	NA	NA	NA	NA	NA	NA	NA	NA	NA
728410	LOC728410|728410	NA	NA	NA	NA	NA	NA	NA	NA	NA	NA	NA	NA	NA	NA	NA	NA	NA	NA	NA	NA	NA	NA	NA	NA	NA	NA	NA	NA	NA	NA	NA	NA	NA	NA	NA	NA	NA	NA	NA	NA	NA	NA	NA	NA	NA	NA	NA	NA
201255	LRRC45|201255	-1.13	0.02	-0.01	-0.26	-0.04	-1.05	0.03	-0.91	-0.85	-1.48	1.54	0.21	0.6	0.21	0.05	-0.34	-1.06	0.34	-0.49	0.96	-0.34	0.59	-0.52	0.09	0.4	-0.02	1.64	0.33	0.74	-0.49	-1.48	0.73	1.89	-1.39	-0.28	0.68	0.22	-0.47	0.71	0.33	0.6	0.03	1.6	0.84	-0.77	2.02	-0.24	-0.8
400569	MED11|400569	0.53	-2.24	-1.42	0.23	0.27	-0.82	-1.2	0.58	0.59	-0.74	0.16	-0.58	0.91	-0.62	1.69	-1.38	1.38	1.69	1.7	2.51	1	2.86	1.4	1.67	3.88	1.39	2.1	1.71	1.29	1.39	0.84	1.62	1.2	-0.27	1.2	0.64	1.2	1.55	1.49	0.97	-0.03	0.25	1.17	0.06	0.31	-0.07	1.86	1.54
9526	MPDU1|9526	0.95	-1.19	-2.03	-0.29	-0.06	0.69	-0.36	0.7	0.74	-0.2	-0.26	-0.72	1.52	-2.56	0.69	-1.83	0.2	0.18	1.71	1.59	0.89	1.05	0.89	0.93	1.72	0.64	2.57	1.53	0.97	0.04	0.68	0.31	0.11	0.23	0.55	0.22	1.32	1.1	1.67	0.33	0.65	-0.28	0.96	-0.61	0.98	0.74	0.43	-0.36
78988	MRP63|78988	-0.45	-0.18	-1.05	0.11	0.19	-1.21	-2.49	-0.59	-0.2	-1.62	0.8	1.14	-0.47	0.25	0.57	0.49	0.89	1.58	1.01	2.21	0.25	1.59	1.19	1.29	1.35	1.15	2.47	1.48	0.48	0.39	-0.28	0.31	1.03	-0.9	-0.23	0.93	1.06	0.66	0.93	-0.14	0.84	0.07	1.24	1.16	-0.34	0.78	0.41	0.59
64978	MRPL38|64978	-0.54	0.82	-1.28	-0.32	-0.43	-0.96	0	-0.76	-0.09	-0.45	1.74	-0.08	1.64	0.42	0.65	-0.17	0.31	1.1	0.97	2.04	0.1	2.21	0.4	0.74	1.41	-0.43	2.49	0.2	0.96	-0.16	-0.4	-0.34	0.8	-0.79	-0.53	0.35	1.45	0.3	0.1	0.02	-0.78	0.07	2.64	0.27	-0.74	2.19	0.76	0.99
64951	MRPS24|64951	-0.96	0.03	0	-0.82	-0.78	-0.94	-0.3	-0.78	0.06	-0.4	0.83	-0.16	0.87	-0.52	-2.06	-0.12	0.57	0.95	0.57	1.29	-0.85	1.57	-0.04	0.11	2.03	-0.75	2.46	-0.12	-0.08	-0.22	-1.01	-0.3	-0.34	-1.12	-0.38	0.44	0.3	0.16	-0.11	-0.63	0.31	-0.18	1.93	-0.24	-2.86	1.68	0.48	0.09
64428	NARFL|64428	0.11	1.55	-0.27	-0.18	0.91	-0.72	0.37	0.63	0.27	-0.48	1.02	0.62	0.3	0.12	2.17	0.14	0.81	1.52	1.38	1.8	2.81	2.82	1.29	1.08	1	2.85	1.85	1.13	0.71	0.71	0.19	-0.63	1.92	-0.46	0.73	-1.12	1.29	0.97	0.46	0.05	0.31	0.05	1.36	-0.68	-0.33	1.99	2.59	2.37
286183	NKAIN3|286183	0	0	0	0	0	2.13	0	0	0	1.5	1.97	0	0	0	0	0	0	0	0	0	0	0	1.48	0	0	0	0	0	0	2.49	0	0	0	0	0	0	0	0	0	1.52	0	0	0	5.4	0	0	0	0
9970	NR1I3|9970	0.99	0.96	-0.48	0.72	1.26	0.59	1.57	0.56	-0.15	3.16	1.49	0.61	1.66	0.23	2.08	0	0.4	0.87	1.71	0.46	1.99	0.38	0.9	0.25	0.38	2.71	1.52	2.83	1.03	0.23	-0.07	-0.22	0.79	-0.18	0.5	-0.39	0.69	-0.3	-0.78	1.1	0.17	1.16	1.37	-0.22	0.5	2.08	1.85	0.34
4968	OGG1|4968	-1.04	-0.61	1.52	-1.88	-0.25	-1.5	-0.22	-0.88	-0.96	-0.56	-0.13	-0.69	-0.99	-0.92	-0.85	-0.18	-1.06	-0.33	-0.58	-1.79	-0.91	0.5	-0.09	-0.24	-0.3	-1.07	-0.16	-1	-1.01	-1.22	-0.83	0.92	0.52	-0.46	-0.4	0.7	-0.84	0.03	-0.15	0.8	0.67	-0.1	0	-0.94	-0.76	0.25	-0.03	-1.29
124641	OVCA2|124641	-0.17	-2.02	-0.87	0.02	-0.38	0.08	-1.23	0.39	0	-1.11	-0.94	-0.86	1.2	-0.98	1.88	-0.69	1.1	0.91	2.01	1.84	0.69	2.7	0.18	1.23	2.73	0.02	2.89	0.96	0.89	0.81	0.41	-0.03	-0.03	0.11	0.1	-0.22	1.04	1.32	1.23	0.49	-0.35	0.36	0.84	0.61	0.38	0.06	0.95	0.87
64146	PDF|64146	-1.09	0.44	0.48	-0.48	-0.91	-1.14	0.72	-0.75	0.04	-0.52	0.3	0.94	0.77	-0.26	-2.15	-1.1	-0.81	0.21	-0.04	0.92	-1.32	1.26	-0.95	-0.23	0.71	-0.5	1.49	0.5	-0.05	-0.29	-0.31	-1.86	-0.41	0.01	-0.65	-0.98	-0.24	0.67	-0.39	-1.35	0.85	-1.65	0.92	-1.74	0.12	2.11	-0.18	0.27
5245	PHB|5245	-1.18	-0.6	-1.48	-0.82	-0.13	-1.54	0.03	-1.11	-0.64	0.57	1.28	-0.32	1.2	-0.67	-1.57	-0.12	-0.54	0.4	-0.17	1.3	-1.83	1.85	-0.74	0.02	1.32	-0.82	3.3	-0.73	0.35	-0.94	-1.06	0.41	0.75	-1.29	-0.46	0.77	0.12	0.3	0.58	0.21	-0.47	0.2	1.49	-0.39	-0.7	0.53	-0.79	0.59
26073	POLDIP2|26073	-0.81	-0.12	1.07	-0.18	0	-0.29	2.34	-1.19	-0.1	-0.24	1.94	1.45	0.96	-0.56	-0.15	0.19	0.11	-0.25	-0.12	0.69	-1.15	-0.05	-0.5	-0.03	0.22	-0.04	1.63	0.04	1.43	-0.72	-0.94	0.57	2.2	-0.64	0.02	0.56	-0.65	-0.9	0.31	0.71	-0.67	-0.8	1.32	-1.36	0.26	1.13	-0.64	0.14
5439	POLR2J|5439	-0.22	-0.58	1.07	0.4	0.77	-0.54	-0.09	-0.02	0.77	-0.14	2.14	0.85	-0.06	-0.18	1.87	0.81	1.57	2.09	1.33	1.53	1.16	2.09	1.49	2	2.44	1.22	0.93	1.69	0.35	0.44	-0.62	-0.11	0.39	-0.7	0.25	-0.15	1.64	0.88	0.05	-0.31	0.64	-0.6	2.43	0.52	0.29	1.12	1.36	0.97
5691	PSMB3|5691	-0.65	-0.39	-1.03	-0.71	-1.68	-0.71	0.07	-0.73	-0.36	-1.91	1.86	0.28	0.45	-1.19	0.57	-0.31	0.35	1.37	0.44	0.91	0.1	1.21	-0.4	0.25	1.55	-0.1	2.16	0.77	0.87	-0.27	-0.96	-0.14	1.03	-0.56	0.13	-0.22	0.5	-0.12	-0.11	-0.39	-0.02	-1.07	2.76	-1.71	0.04	0.72	0.04	-0.4
5694	PSMB6|5694	0.09	-1.4	-1.53	0.05	-0.77	0.19	-0.5	-0.09	0.15	-0.92	-0.23	-0.69	1.25	-1.92	-0.54	-1.57	0.89	1.03	0.72	1.41	0.36	1.82	-0.04	0.84	3.99	-0.08	2.58	0.61	0.43	0.27	-0.35	0.52	-0.31	-0.09	0.3	0.12	0.75	0.26	0.49	-1	-0.7	-1.34	2.26	-1.4	0.1	-0.54	0.79	-0.15
5705	PSMC5|5705	-0.5	0.82	0.69	-1.12	-0.7	-0.83	-0.09	-0.43	0.29	-0.75	1.4	0.79	0.51	1.3	-0.08	-0.61	0.13	0.36	0.33	0.74	0.78	1.66	0.04	0.33	0.55	1.9	2.13	0.34	0.93	0.2	-0.49	-0.29	0.98	-0.38	-0.12	1.05	0.24	0.13	0.31	-0.65	-0.08	-0.92	1.07	-0.29	-0.4	1.41	0.32	-1.28
29098	RANGRF|29098	0.75	-1.22	-0.7	0.14	-4.25	-0.13	-0.43	0.45	-0.16	-0.51	0.3	-0.29	0.67	-1.26	0.77	-0.65	0.77	0.34	1.03	0.97	0.79	1.89	0.77	1.07	1.47	1.04	2.38	1.4	0.88	0.47	0.05	1.67	0.23	-0.1	0.6	0.3	0.26	0.26	1.55	-0.81	-1.26	-0.89	-2.11	-0.91	0.21	0.8	0.27	1.09
122651	RNASE11|122651	0	0	0	0	0	0	0	0	0	0	0	0	0	0	0	0	0	0	0	0	0	0	0	0	0	0	0	0	0	0	0	0	0	0	0	0	0	0	0	0	0	0	0	0	0	0	0	0
55178	RNMTL1|55178	-0.19	-0.96	-0.52	0.22	0.1	-0.12	-0.37	-0.34	0.47	-0.35	-1.15	-0.87	1.02	-2.21	0.18	-2.56	-0.01	0.22	1.03	0.3	-0.13	2.26	0.61	0.55	1.38	0.31	1.95	0.42	0.84	0.69	0.09	0.64	0.18	0	0.41	0.3	0.94	0.99	1.27	0.7	-0.54	1.34	2.22	1	0.26	1.06	0.97	1.15
112483	SAT2|112483	1.18	-0.45	-0.27	-0.06	0.33	0.67	0.6	-0.04	0.18	0.23	1.15	-0.07	1.7	-1.16	1.64	-0.49	0.32	0.64	1.09	0.95	0.7	1.64	0.74	0.48	1.7	1.93	2.43	2.25	1.03	0.49	-0.01	0.51	0.43	-0.24	0.63	-0.74	1.34	0.55	1.69	0.57	-1.13	0.8	2.04	0.53	0.62	2.01	1.54	0.85
6462	SHBG|6462	0.63	1.08	0.25	-1.06	-1.27	-0.48	2.03	-1.06	-0.64	0.56	1.99	-0.33	1.52	-1.35	-0.04	-0.45	0.73	-0.46	-0.08	0.37	1.23	2.63	0.54	-0.34	2	-0.2	2.68	-0.31	0.54	0.04	-1.27	0.96	1.67	-0.8	-0.68	-0.98	0.96	0.98	0.82	-0.22	0.42	-0.66	0.9	-1.89	-0.15	-1.15	1.09	-0.99
8402	SLC25A11|8402	0.33	-1.11	-1.12	-0.22	-0.48	0.54	-0.39	0.23	-0.2	-1.19	-1.17	-0.67	1.1	-2.1	0.08	-1.03	0.47	-0.31	0.83	1.08	0.14	1.17	-0.13	0.97	4.07	0.47	2	0.69	0.04	-0.35	0.23	1.5	-0.51	-0.24	-0.07	2.07	1.51	0.92	1.74	0.08	-0.27	-0.28	0.95	-0.83	0.55	0.19	0.96	-0.52
11267	SNF8|11267	-1.81	-0.42	-1.81	-1.09	-0.84	-1.46	0.47	-1	-0.39	-0.92	2.26	-0.01	0.77	-1.22	-0.1	-0.42	-0.21	-0.13	-0.3	0.15	-0.48	0.96	-0.82	-0.24	0.88	0.09	2.19	-0.62	0.01	0.24	-1.02	-0.59	-0.05	-0.41	-0.85	0.55	0.06	-0.21	-0.19	-0.72	0.04	-1.44	1.57	-0.21	-1.25	0.12	-0.57	-1.32
51204	TACO1|51204	-0.99	-0.7	1.6	-1.06	-1.01	-0.69	0.34	-1.61	-0.53	0.27	0.91	-0.67	1.78	0.14	-1.84	-0.14	-0.61	-0.54	0.04	0.16	-1.15	1.01	-1.16	-0.69	0.75	-1.25	0.7	-0.99	0.64	-1.04	-0.96	-1.04	0.32	-0.93	-0.98	0.99	0.41	0.17	-0.01	0.44	-0.92	-0.54	1.91	-0.22	-0.35	0.49	0.23	-0.56
6878	TAF6|6878	-1.45	-1.01	1.81	-0.05	0.38	-0.74	1.26	-0.31	0.71	-0.87	0.95	-0.02	-0.67	-1.07	-0.12	0.72	-0.06	0.23	-0.54	0.01	0.23	0.66	0.13	1.03	0.37	0.54	-1.54	-0.2	-0.37	-0.38	-0.29	0.27	-0.68	-0.68	-0.14	0.39	-0.45	0.15	0.3	-1.32	1.47	-1.04	2.34	-1.11	-0.49	-0.32	0.94	-0.81
9755	TBKBP1|9755	-0.74	2	2.13	0.15	-0.48	-3.86	-0.77	-3.4	-0.22	-0.17	0.68	-0.92	-0.14	-0.14	0.71	-1.92	-0.6	1.02	-0.44	-0.82	0.25	1.16	0.74	0.35	0.34	0.31	0.49	-0.94	0.02	0.22	-0.77	1.33	1.9	-0.58	0.32	0.94	-0.01	-0.12	0.78	0.44	-0.24	0.03	0.75	-0.38	-0.39	1.8	-0.91	1.11
51078	THAP4|51078	-0.52	0.8	-1.75	0.45	0.13	1.01	-0.71	0.6	1.65	-0.97	1.56	0.63	-0.9	1.53	-0.87	1.71	3.05	1.33	2.4	2.28	1.71	3.05	1.11	2.6	2.13	-2.1	2.01	-0.39	1.26	0.13	0.62	-2.5	-0.52	1.35	1.49	-0.66	0.98	1.31	-1.81	-0.51	-2.06	0.45	1.91	-1.09	-0.22	0.61	1.63	0.28
83862	TMEM120A|83862	-0.67	-0.55	0.83	0.62	0	-0.36	-0.4	0.24	0.72	1.69	0.27	0.56	-0.55	0.02	-0.23	0.98	0.05	0.58	1.2	1.11	0.12	0.73	1.21	1.42	0.7	0.1	1.37	0.67	-0.69	0.75	0.15	-0.01	-0.29	0.14	0.42	-3.02	1.4	0.24	-0.31	-0.6	0.84	-0.93	-0.02	-0.63	0.15	-0.52	1.04	-0.5
389827	TMEM8C|389827	0	0	0	0	0	2.1	0	0	0	0	5.41	0	0	0	6.32	0	0	0	0	0	0	0	0	0	0	4.43	0	0	0	0	2.12	0	0	0	0	0	0	2.19	0	0	0	0	0	0	2.17	0	0	0
83460	TMEM93|83460	-0.34	-1.67	-0.79	-0.06	-0.15	-0.48	-0.16	0.21	-0.14	-1.01	-0.96	-0.8	1.44	-1.48	-0.01	-1.47	1.01	0.77	0.99	1.59	-0.44	1.25	-0.14	0.65	3.88	0.38	3.03	0.55	0.5	0.13	-0.49	0.31	-0.14	-1.04	-0.26	0.14	0.72	0.5	0.77	-0.08	-0.37	1.61	2.15	1.73	0.06	0.07	0.08	0.23
51333	ZNF771|51333	-0.17	0.74	0.37	-0.36	0.62	-1.27	0.83	0.48	-0.54	-2.36	-0.13	-0.44	-0.14	0.96	0.46	-0.65	-0.05	-0.47	-0.08	0.42	-0.28	-0.37	0.35	0.09	1.23	2.22	1.91	0.49	0.06	-0.31	-0.12	1.2	0.19	-0.89	0.34	-1.32	0.25	0.15	-0.1	-2.05	1.08	0.68	0.29	-0.61	-0.71	1.97	-0.37	-1.42
84832	ANKRD36BP1|84832	-0.73	0.4	0.79	0.54	-0.28	0.01	0.5	-0.15	-0.33	0.88	-1.08	0.06	-0.04	0.34	-2.18	-0.82	-0.69	-1.21	-1.89	-1.83	-0.55	-1.9	-1.09	-1.49	-3.17	-2.47	-1.75	-0.25	-0.66	-0.14	-0.38	0.27	-0.68	0.32	-0.31	0.76	-1.73	-2.39	-1.05	0.36	0.18	0.81	-0.87	1.16	0.26	-3.17	-0.08	-2.69
636	BICD1|636	0.31	-0.14	-1.83	-1.37	-0.33	-0.23	-0.65	0.31	-0.68	-1.04	-0.58	-0.66	0.23	-0.59	-0.65	-0.38	-0.41	-1.96	-0.3	-1.58	-0.45	-2	-0.8	-0.74	-2.14	-1.14	-2.5	-0.61	-0.61	-1.34	-0.42	-0.11	-0.4	0.17	-0.11	0.22	-0.59	-0.48	0.15	-1.72	-0.59	-0.3	-0.53	-2.07	-0.12	-1.7	-1.2	-0.66
132720	C4orf32|132720	1.1	-1.01	-0.36	0.02	2.36	0.29	0.27	-1.17	-0.54	1.85	-0.55	-0.27	1.26	-0.8	-0.84	0.15	0.05	-0.97	0.37	-0.26	0.53	-1.67	-0.08	-0.33	-1.67	0.34	-1.43	1.57	0.18	1.11	0.04	1.66	-0.84	0.43	-0.37	-0.71	0.5	-0.99	1.41	1.21	-1.63	0.84	0.43	1.23	-0.9	1.49	-1.61	0.55
10203	CALCRL|10203	0.52	-0.03	-0.59	0.33	0.47	0.21	-0.84	-0.01	-1.39	2.82	-1.36	-0.11	-0.02	-0.6	-0.03	-1.36	-0.87	0.43	-1.12	-0.58	1.26	-0.27	0.16	0.21	-0.55	-1.66	-0.89	1.2	-0.2	0.44	-0.36	-0.19	1.37	0.63	-0.04	-1.3	0.61	-0.83	0.75	-0.63	-1.48	-0.22	-0.18	-0.8	0.16	-1.55	0.37	-0.32
5128	CDK17|5128	2.37	1.17	-0.08	0.34	-1	-0.56	0.22	0.06	0.1	1.41	0.09	0.06	0.66	-0.23	2.23	-0.87	0.11	0.77	-0.76	-0.89	0.85	-1.29	0.36	-0.79	-4.42	1.73	-1.2	0.05	-0.18	1.07	0.11	-1.37	-0.41	0.28	0.33	-1.31	-1.01	-0.32	-0.46	-0.04	-0.71	-0.79	-1.85	-0.02	-0.35	-1.23	-0.66	0.02
27161	EIF2C2|27161	-0.68	0.79	-0.57	-0.34	-0.66	-0.61	1.13	-0.69	-1.18	-0.04	-0.65	-0.88	-0.56	0	-2.46	0.51	-0.29	-0.1	-0.29	0.15	-1.38	-1.45	-1.85	-1.74	-1.31	-1.17	-0.6	0.44	-0.22	-0.86	-1.86	1.09	-1.9	-0.49	-0.69	1.4	0.5	-2.06	-0.68	-1.69	-0.97	-0.39	-1.42	-0.69	-0.53	0.01	-2.05	-0.57
2060	EPS15|2060	0.84	-0.97	0	-0.14	-0.69	0.09	0.37	-0.61	-0.5	0.49	-0.78	-0.06	-1.24	0.47	-1.86	0.02	-0.47	-0.61	-0.72	-1.45	-1.24	-2.05	0.26	-0.04	-2.23	-0.37	-2.03	-0.19	0.17	-0.5	0.43	0.71	-1.1	0.4	-0.81	1.64	-0.79	-1.29	0.86	-0.25	0.24	-1.16	-0.51	-0.18	0.37	-0.7	-1.26	-0.6
81608	FIP1L1|81608	0.28	-0.12	1.05	0.63	0.47	0.06	0.44	-0.62	0.53	0.05	-1.07	0.63	1.05	0.55	-3.73	-0.03	0.15	-1.17	-0.28	-0.74	-1.75	-0.34	-1.42	-0.79	1.12	-2.15	0.09	-1.43	0.44	-0.33	0.15	1.47	-1.18	0.73	-0.75	2.24	-1.11	-0.05	1.26	-1.32	0.48	0.1	0.02	0.27	0.73	0.24	-0.96	-1.32
2551	GABPA|2551	1.78	0.72	0.91	0.98	0.68	0.36	0.65	0.36	0.55	2.39	-0.15	0.37	0.81	0.72	0.39	0.08	-0.78	0.14	-0.36	-0.34	1.14	-0.55	0.29	-0.24	-0.9	0.11	-0.66	0.33	-0.11	1.12	0.86	-0.41	-0.11	1.12	0.41	1	-0.96	-0.02	0.67	-0.89	-1.39	1.91	0.74	0.85	1.06	0.2	-0.02	-0.12
2553	GABPB1|2553	0.02	-0.89	-0.19	-0.03	0.51	-0.46	0.97	-0.77	-0.61	0.07	-0.78	-0.16	0.11	-0.65	-1.42	-1.03	-0.34	-1.16	-0.38	-0.05	-0.54	-1.26	-0.84	-0.48	-0.65	-0.72	-1.35	-0.47	-0.32	-0.42	-0.13	-0.61	-1.02	-0.09	-0.46	0.01	-1.05	-0.17	0.1	3.16	-0.03	-0.43	-0.08	-0.18	0.13	-1.63	-1.33	-1.17
64083	GOLPH3|64083	-0.11	0.26	-0.84	0.04	0.77	2.46	1.28	-0.76	-0.28	1.54	-0.6	0.12	0.24	0.18	-2	0.75	0.33	-0.52	-0.51	-0.94	-1.42	-1.3	-0.72	-0.52	0.06	-1.84	-2.74	-0.22	-0.8	0.02	0.03	2.02	-0.37	0.04	-0.32	-0.77	-0.44	-0.33	1.18	2.14	-0.17	1.84	-1.02	0.77	0.1	-0.49	-1.65	-0.99
3096	HIVEP1|3096	0.24	0.65	0.34	-0.54	-1.02	0.1	-0.54	-0.12	-0.58	-0.29	-1.14	-0.14	-0.1	0.07	-0.46	-1.06	-0.38	-0.69	-0.67	-1.73	-0.27	-2.05	-1.13	-1	-1.02	-0.79	-1.86	-0.79	-0.91	-1.3	0.18	0.58	-0.53	0.14	-0.46	-0.74	-1.75	-0.77	0.33	0.15	-0.22	0.13	-1.09	0.51	0.49	-2.14	-0.51	-0.89
3190	HNRNPK|3190	-0.74	-0.32	-0.16	-0.34	1.1	-0.2	1.33	-1.86	-0.58	-0.24	-1.6	0.19	-0.59	-0.07	-4.32	0	-1.49	-0.7	-0.73	0.79	-2.52	-0.32	-1.73	-1.48	-0.78	-2.66	-0.78	-1.79	-0.67	-0.54	-0.82	-0.27	-2.81	-0.46	-0.98	1	-0.86	-0.04	0.54	0.22	-0.53	0.13	-0.19	0.51	0.16	-2.66	-1.45	-1.39
3423	IDS|3423	0.48	-0.64	-0.42	-0.85	-0.3	0.37	-1.18	1.53	-0.09	-0.73	0.1	0.09	0.46	1.9	0.29	1.07	0.34	0.56	0.42	-1.06	0.17	0.31	0.6	1.08	-1.78	0.18	-0.17	0.13	0.2	0.06	1.41	0.17	1.11	0.71	0.16	0.31	-1.49	0.3	1.29	0.61	-0.58	0.21	-0.92	-0.87	-0.2	-1.13	0.16	-1.54
3685	ITGAV|3685	0.27	0.81	-0.95	0.93	-0.83	1.27	-0.66	0.26	-0.35	0.8	-0.92	0.88	0.32	0.03	-2.48	-0.7	-0.97	-1.99	-0.05	-1.95	-0.08	-1.65	-1.22	-1.32	-0.8	-1.46	-1.07	0	-0.83	1.05	0.33	-0.41	-0.47	0.96	-0.56	-1.07	-0.68	-0.83	-1.38	-0.88	0.86	-0.81	-2.09	-0.14	-0.21	-1.26	-1.65	-1.68
284441	LOC284441|284441	0.48	-0.01	0.49	-0.34	-0.43	0.53	0.41	-0.58	-0.66	0.42	-1.93	-0.37	-0.41	-0.3	-1.38	0.07	-1.21	-0.09	-1.84	-2.46	-1.9	-2.63	-1.76	-1.94	-4.85	-2.93	-4.29	-1.02	-1.12	-0.42	-0.14	0.64	-1.85	0.07	-0.62	0.38	-1.17	-0.82	1.06	0.33	-0.52	0.71	-1.57	1.14	1.22	-0.42	-0.78	-2.09
10299	MARCH6|10299	0.16	0.62	2.72	0.1	-0.06	2.06	0.76	0.21	0	1.21	0.28	-0.66	-0.39	0.64	0.25	0.25	0.64	-1.93	-0.89	-0.66	0.26	-0.6	-0.18	-0.49	-0.96	0.77	-2.31	0.1	-0.7	-0.68	0	1.14	-0.89	-0.09	0.23	0.55	-0.27	-1.22	0.89	0.1	0.18	0.9	-1.48	0.25	0.01	0.8	1	0.53
4249	MGAT5|4249	0.28	0.66	-0.4	-0.3	-0.04	0.51	0.15	0.08	-0.27	1.24	-0.92	-0.53	-0.51	-0.21	-3.26	0.13	-0.54	-1.28	-1.04	-0.89	-0.88	-2.39	-1.7	-1.25	-2.34	-1.94	-2.55	0	-1.03	-0.71	-0.01	0.36	-1.18	0.15	-0.12	0.54	-1.7	-1.33	-0.75	0.21	-0.57	1.81	-2.02	1.47	-0.23	-2.5	-0.73	-1.44
158747	MOSPD2|158747	-0.19	-0.31	-1.62	0.32	0.15	0.84	0.76	-0.56	-0.51	-0.19	-1.55	-0.41	0.3	0.75	1.19	-0.63	-1.77	-0.01	-0.42	-1.56	0.33	-2.59	-0.4	1.24	-3.03	-2.53	-1.87	-0.46	0.17	0.64	-0.13	0.43	-0.22	0.7	-0.63	0.58	-0.62	-0.16	-0.46	0.66	-1.35	0.04	-2.06	-0.46	0.45	-1.96	1.63	-3.08
140609	NEK7|140609	1.67	0.34	1.14	0.78	-0.54	1.17	-0.41	0.16	-0.35	0.27	-0.81	0.34	-0.23	0.21	-0.22	0.12	0.28	-0.31	-0.88	-1	0.68	-1.37	-0.07	-0.16	-2.25	0.19	-1.09	0.62	-0.5	1.52	0.33	0	-0.23	0.94	-0.11	0.79	-0.44	-0.87	-0.56	-1.02	-0.96	-0.31	-0.62	-1.07	0.17	-0.96	-0.14	0.04
4773	NFATC2|4773	1.03	-0.2	-0.04	-0.22	-0.48	-1.44	-1.58	-0.1	-1.52	1.5	-1.35	-0.35	-0.22	-0.34	-1.55	-1.29	-1.26	0.11	-1.25	-1.49	-0.89	-1.29	-2.1	-1.01	-2.1	-0.2	-1.7	0.16	-1.33	-0.64	0.34	1	-0.66	-0.54	-0.76	0.28	-0.17	-1.58	0.19	0.07	-0.17	0.42	-1.6	1.26	0.27	-1.33	-0.7	-1.05
51633	OTUD6B|51633	0.09	0.65	3.3	-0.19	-0.07	-0.1	1.9	-1.02	0.3	-0.02	-1.69	0.1	1.15	-0.52	-2.85	-0.86	-0.69	-1.16	-1	-1.45	-1.3	-1.6	-1.27	-0.74	-1.05	-1.81	-1.45	0.28	-0.49	-0.93	-0.5	1.12	-0.73	-0.51	-0.41	2.07	-2.07	-0.64	-0.15	0.04	-0.54	0.23	-0.49	0.06	0.28	1.49	-0.63	-0.52
5562	PRKAA1|5562	0.7	1.07	0.65	0.98	1.2	0.41	0.94	0.17	0.87	1.13	0.81	0.07	0.79	0.56	1.26	0.93	1.03	-1.28	-0.49	-1.38	0.35	-1.35	-0.02	0.54	0.61	0.09	-1.85	-0.39	-0.22	0.4	0.78	1.73	-0.47	1.59	0.84	-0.32	-0.02	-0.09	0.78	1.97	0.2	1.33	-1.79	-0.27	1.08	3.05	0.22	-0.28
5922	RASA2|5922	0.55	0.42	0.81	-0.08	-0.18	0.15	-0.41	0.57	0.3	0.29	-1.85	-1.27	-0.06	1.25	0.48	0.04	-0.45	-0.31	-1.81	-1.87	-0.07	-3.34	0.31	-0.05	-4.5	0.11	-2.51	-0.37	0.07	-0.14	0.29	0.64	0.03	0.59	0.2	-0.22	-0.89	-2.95	-0.64	0.31	-0.54	0.24	-1.91	0.93	0.37	-2.69	1.15	-1.09
54542	RC3H2|54542	0.63	0.05	0.38	-0.2	-0.53	-0.19	0.32	-1.34	-0.31	1.26	-1.62	-0.89	-0.91	-0.39	-1.64	-0.55	-1.3	-0.78	-1.5	-1.09	-1.92	-0.72	-1.12	-1.75	-1.64	-2.12	-1.59	-1.03	-1.57	-1.5	-0.22	0.15	-0.88	0.42	-1.22	1.55	-0.64	-0.92	-0.39	0.28	-0.55	0.3	-1.54	0.8	-0.44	-3.02	-0.69	-1.04
11123	RCAN3|11123	0.02	0	0.81	-0.9	0.56	1	1.45	-0.65	-0.21	1.16	-0.54	-1.46	0.14	-0.14	-1.16	0.23	-1.14	-1.55	0.03	-0.89	-1.19	-0.97	0.03	-0.67	-3.59	-2.31	-3.15	-0.85	-0.77	-1.21	0.62	1.64	-2.93	0.4	-1.71	-1.03	-0.3	-0.4	0.3	0.33	0.06	0.48	-0.36	-0.2	-0.02	-1.36	-3.51	-0.5
26994	RNF11|26994	1.25	1.38	0.05	0.75	1.33	1.44	0.33	-0.36	0.17	0.07	-0.54	0.68	0.17	0.73	-2.22	0.83	-0.29	-0.51	-0.21	-1.41	-1.26	-0.67	-0.09	0.47	-1.4	-1.57	-0.98	0.14	-0.02	0.75	1.46	0.94	-0.29	1.51	0.3	1.67	-1.33	0.94	0.49	-0.4	1.02	-0.48	-1.51	1.04	1.28	-2.26	-1.58	-1.52
60559	SPCS3|60559	1.28	0.22	0.57	1.34	-1.24	0.67	-1.97	0.39	1.15	0.63	0.63	-0.88	0.29	1.05	-2.45	-0.59	0.27	-0.57	0.03	0.54	0.58	0.07	0.87	0.71	-0.8	-1.88	0.97	0.15	-0.75	0.8	0.68	0.34	-0.9	1.8	-0.54	-0.55	0.34	0.55	0.22	0.08	-1.11	0.86	0.63	0.85	-0.73	-1.51	-0.93	-0.97
81848	SPRY4|81848	1.14	-0.49	-0.36	0.57	0.69	1.4	-0.84	1.13	-0.85	1.84	0.78	-0.08	0.38	-0.05	0.17	0.26	0.29	1.91	0.13	0.72	1.46	-0.11	-0.04	-0.84	-0.95	-0.21	-0.18	0.79	0.93	1.2	0.3	-0.83	1.43	0.55	0.49	-2.07	1.97	-0.01	0.65	0.13	-1.84	-0.2	-0.15	0.29	-0.27	-0.61	0.32	1.24
29767	TMOD2|29767	0.86	0.4	0.53	-1.14	-1.01	-0.36	-0.68	0.45	-1.81	0.84	-0.09	0.25	-0.8	-0.54	-0.75	-1.42	-1.28	-0.63	-0.67	-1.13	-0.69	-0.94	-0.83	-0.91	-2.3	-0.71	0	-0.42	-0.24	-0.63	-0.17	1.92	-0.37	-0.44	0.08	-0.82	-0.22	-0.47	1.06	-0.4	0	0.01	-0.93	-0.35	-0.5	0.51	-0.59	-1.71
340481	ZDHHC21|340481	1.59	1.54	0.7	-1.03	0.44	0.99	0.79	0.92	0.82	0.35	0.79	0.69	-0.6	1.73	0.21	0.2	-0.86	0.07	0.27	-0.79	0.04	-0.43	1.08	-0.21	-2.24	-0.37	-1.52	-0.72	-0.52	-0.36	1.65	1.75	0.09	0.58	-0.09	0.69	0.17	0.11	0.72	1.32	-0.67	-0.01	-1.86	0.76	0.77	-1.42	0.76	-0.45
51663	ZFR|51663	0.3	-0.16	-0.26	0	-0.01	1.55	0.25	-0.74	-0.28	0.7	0.24	-0.09	0.2	0.51	-0.25	1.2	0.51	-1.32	-0.85	-1.24	-0.27	-1.91	-0.12	0.21	-0.69	-1	-1.52	-1.28	-1.09	0.23	1.02	1.83	-0.38	1.18	-0.11	1.25	-1.32	-0.58	0.11	0.2	-0.34	0.93	-1.28	0.19	0.24	-0.18	-0.71	-0.9
7733	ZNF180|7733	0.1	0.99	1.23	0.1	0.45	-0.89	1.11	-0.37	-0.18	-0.66	0.03	-0.59	0.53	0.36	2.28	0.02	-0.37	-0.31	-0.38	-0.84	0.36	-0.13	-0.73	0.26	-0.56	1.06	-1.35	0	0.43	0.44	0.17	-0.85	1.6	2.13	-0.06	0.07	-1.01	0.06	1.17	0.03	0.09	1.45	0.31	2.07	-0.48	0.03	0.48	-0.15
84146	ZNF644|84146	0.36	-0.42	0.44	0.72	0.33	-0.17	0.81	-0.31	-0.05	0.87	-0.59	0.18	-0.3	0.74	-2.39	-1.1	-0.5	-1.22	-1.01	-1.02	-0.61	-1.31	-0.26	-0.34	-1.02	-0.21	-1.8	-0.84	-0.63	0.47	0.54	0.19	-0.8	0.84	0.18	2.04	-0.33	-0.33	-0.4	0.38	1.5	0.74	0.08	1.78	0.48	-1.28	-0.3	-0.1
374879	ZNF699|374879	0.77	1.12	0.87	0.81	0.93	0.85	0.65	0.83	0.44	0.64	-0.73	-2.4	-0.57	0.79	0.03	0.29	-0.39	-0.25	-0.81	-1.31	0.29	-2.06	-0.98	-0.36	-3.08	-0.33	-1.56	-1.03	0.12	0.41	0.67	0.29	-0.75	0.87	-0.4	0.32	-0.02	-0.95	-0.32	-0.07	-0.88	0.36	-1.3	1.17	0.39	-0.87	-0.04	-2.44
145645	C15orf43|145645	0	0	0	0	0	0	0	0	0	1.59	0	0	2.35	1.14	0	0	0	1.85	0	0	0	0	0	0	0	0	0	0	0	0	0	0.96	0	0	0	0	0	0	0	1.62	0	0	0	0	0	0	0	0
120227	CYP2R1|120227	0.71	1.06	0.51	0.1	-0.56	0.46	-1.21	0.35	1.02	-1.66	0.45	-0.92	-0.36	0.53	0.78	-0.55	0.16	0.07	0.03	0.82	1.19	0.02	0.69	0.05	-0.79	1.67	0.37	-0.44	-0.93	0.55	0.17	1.05	1.03	0.1	1.27	-0.1	1.25	0.18	0.62	1.16	-0.21	-0.15	-0.19	-0.05	0.25	1.4	1.98	0.18
23139	MAST2|23139	0.15	0.35	-0.74	-1.35	-0.28	-1.06	-2.32	-0.44	-1.75	-0.79	1.12	-0.26	-0.07	-0.22	0.79	-0.63	0.46	-2.42	-0.72	-0.89	-0.21	-1.21	-0.94	-1.66	-0.51	3.45	0.38	0	0.43	-0.29	-2.13	1.57	0.62	-1.04	0.42	2.35	0.93	-1.55	0.35	-1.42	0.87	-0.72	0.43	-0.8	-0.67	1.1	-0.5	0.63
283694	OR4N4|283694	0	0	0	0	0	0	2.95	0	0.76	1.29	1.01	0	0	0	0	0.65	0.56	0	0	0	0	0	0	0	0	0	0	2.07	0	0	0	0	0	0	0	0	0	0	0	0	2.56	0	1.08	0	0	0	0	0
339010	POTEB|339010	0	0	0	0	0	0	0	3.43	0	3.11	0	0	0	0	4.89	0	0	0	0	0	0	0	0	0	0	0	0	4.05	0	0	0	0	0	0	0	0	0	0	0	0	0	0	0	0	0	0	0	0
317754	POTED|317754	0	0	0	0	0	0	0	0	0	4.22	0	0	0	0	0	3.56	0	0	0	0	0	0	0	0	0	0	0	0	0	0	0	0	0	0	0	0	0	0	0	0	0	0	0	0	0	0	0	0
85439	STON2|85439	0.31	0.19	0.1	0.57	-0.22	0.2	-0.48	1.08	1.46	-0.7	0.82	-0.41	0.03	1.06	0.65	0.11	0.55	0.76	0.85	1.11	1.18	1.62	1.98	1.1	0.15	1.14	-0.09	0.47	1.02	1.09	1.29	-0.48	0.75	0.56	0.78	-0.05	0.13	1.14	-1.22	1.04	-0.46	0.47	-0.19	1.9	0.3	0.32	1.61	0.67
55437	STRADB|55437	-0.15	-0.23	-1.84	-1.29	-0.75	-1.23	-0.1	-0.34	-1.25	1.26	-0.41	-1.09	1.44	-0.98	0.09	-0.44	0.16	-0.57	0.03	-0.69	0.27	-1.25	-0.75	-0.58	-0.29	0.85	-1.28	0.52	0.27	-0.59	-1.41	1.06	0.6	-0.98	-0.11	-1.25	-0.92	-1.11	0.54	0.54	0.8	-0.36	1.63	0.41	-1.2	-0.2	0.25	0.9
257313	UTS2D|257313	-0.01	0.42	-1.23	-1.23	-0.53	-0.52	-0.49	-1.23	-1.23	1.02	-0.11	-0.13	0.04	-0.16	-1.23	-1.23	0.25	0.41	-0.17	-0.35	0.78	-0.51	-1.23	-1.23	1.94	-1.23	-1.23	0.58	-0.38	0.63	0.4	-0.31	0.73	0.54	-1.23	-1.23	0.24	-0.49	0.06	1.04	0.1	-0.4	-1.23	-0.44	-0.5	0.64	0.66	-1.23
203859	ANO5|203859	-1.05	0.52	-1.88	-0.87	-1.43	-0.09	0.23	-0.87	1.42	0.76	1.47	0.27	0.85	-0.05	-0.13	-1.27	0.72	0.23	0.38	-0.92	-0.03	0.67	1.27	1.28	0.38	-1.03	0.33	-0.1	0.44	1.53	1.9	0.55	1.81	0.73	0.78	-0.18	-1.34	1.56	-0.01	0.67	-0.82	0.15	0.3	0.57	0.72	0.63	0.8	-1.26
476	ATP1A1|476	0.54	0.8	-1.12	0.09	0.37	1.29	-0.57	-0.61	-0.16	-0.41	-0.29	-0.09	0.07	0.23	-2.64	0.22	0.74	-1.09	-0.46	-0.8	-1.26	-0.94	-0.83	-0.51	-1.2	-1.34	-0.62	-1.46	-0.74	-0.33	0.13	0.69	-1.76	0.76	-0.22	0.94	2.22	-0.78	-1.06	-0.65	2.2	-0.17	-0.73	-0.14	0.75	-1.03	-1.31	-0.93
8678	BECN1|8678	-0.69	1.39	-0.69	-0.26	-0.21	-0.4	1.08	-0.66	0.54	-0.94	-0.31	0.46	1.67	0.41	-2.4	0.65	-0.08	-2.3	-0.37	-1.98	-1.77	-0.17	-1.66	0.01	-0.37	-2.02	1.12	-1.1	0.35	0.01	0.9	-0.35	-0.12	0.6	0.17	-0.05	-1.65	0.61	0.41	1.06	1.44	1.06	-0.48	0.29	0.34	-1.47	-1.74	-1.72
655	BMP7|655	0.51	1.13	-0.1	1.08	0.71	0.69	0.26	0.84	1.25	-1.17	0.75	0.37	0.67	0.99	0.85	1.04	0.97	0.49	1.3	1.45	1.02	1.06	1.07	0.95	0.62	0.86	0.31	0.74	1	1.03	0.85	-1.6	0.85	0.82	0.2	0.25	-1	0.94	-0.46	-0.79	-1.27	0.54	-0.38	-0.88	0.47	0.59	0.33	0.93
80341	BPIL1|80341	4.98	0.67	0	0	0.38	0	2.3	0.85	0.46	0	0.98	0	4.14	0	1.15	1.23	0	0	0	0	0	0	0	0	0	0	0	0	1.21	0	0	0	1.35	0	0	0.92	0	0	0	0.47	0	0	0	0.96	5.42	1.84	0	0
79864	C11orf63|79864	-0.56	-0.16	-0.24	-2.53	-0.67	-0.12	-0.64	-0.55	0.11	0.48	0.26	-0.06	-0.12	-0.51	-1.85	-0.73	-0.81	-0.27	0.04	-1.31	0	0.14	0.6	0.27	-0.89	-1.03	-0.6	-1.8	0.59	-2.49	0.21	0.2	0.04	0.76	0	-0.9	-2.57	0.17	0.64	-0.03	-0.24	-1.41	-1.78	-0.12	-0.26	-1.53	-0.64	0.28
253868	C20orf200|253868	-0.44	0.13	-0.76	-0.33	-0.44	-0.76	-0.76	0.33	-0.38	-0.37	-0.25	1.39	-0.52	-0.76	-0.15	-0.76	-0.76	0.36	-0.57	0.27	-0.19	0.63	0.77	0.04	-0.76	0.11	-0.32	0.73	-0.76	0.49	-0.44	-0.53	0.25	-0.2	-0.76	-0.76	0.26	-0.19	-0.18	0.26	0.96	-0.13	-0.76	-0.4	-0.19	-0.38	-0.11	-0.3
23732	C9orf4|23732	0.6	1.39	0.68	0	0	0	1.41	0	0	0	0.95	0	0.79	0	0	0.61	0	0	1.29	0	0	0	0.71	0	0	0	0	1.53	0.72	0	1.37	1.99	0.6	0	0	0	0	0.62	0.45	0	0.66	1.19	1.02	0	0	0	0	0
785	CACNB4|785	-1.26	0.42	0.76	-0.93	1.47	-0.07	-0.95	-0.2	0.07	-0.49	-0.24	-0.1	0.66	0.48	-0.24	0.03	-0.7	-0.35	-0.56	-0.36	0.66	-0.2	0.42	0.03	-1.91	-0.64	-0.72	0	0.39	0.22	0.32	-1.21	0.16	-0.55	-0.29	-0.34	-0.42	-0.74	-0.74	1.04	-0.15	1.28	-0.52	2.15	-0.4	2.84	0.77	1.12
160777	CCDC60|160777	1.66	1.35	-0.62	-0.62	2.49	1.94	-0.37	-0.62	1.46	1.34	-0.62	1.38	0.58	2.07	0.44	1.73	2.35	2.53	1.28	-0.32	2.2	-0.2	-0.33	-0.62	1.91	0.82	0.57	1.14	2.17	0.02	1.65	-0.62	1.24	1.19	-0.42	-0.62	-0.62	1.53	2.02	0.35	1.11	-0.14	-0.62	1.18	-0.62	0.41	1.71	-0.62
100133941	CD24|100133941	-0.66	-0.63	-0.15	0.09	0.79	0.6	0.92	-0.25	-0.02	0.54	0.16	-1.16	0.13	0.51	-0.65	0.17	0.27	0.16	0.04	-0.03	0.05	-0.66	-1.9	-0.48	-1.17	-0.85	-0.57	0.43	0.28	0.75	-0.84	0.91	0.2	0.07	0.02	-0.61	0.9	-0.77	0.87	0.16	-0.41	-0.15	0.75	0.36	0.24	0.04	-0.64	0.14
1008	CDH10|1008	0	0.68	2.18	0	0.66	4.76	1.79	0.85	0	0	0.61	0	0	0	0	1.37	1.36	2.8	0	0	0	0.89	0	0	0	0	0.87	0	0	0.46	2.41	0	0	0.28	0	4.32	1.4	0.68	1.11	0	0	0	0	0.73	0.68	0	2.37	1.56
1005	CDH7|1005	0	0.47	0	1.56	0	3.24	0	0	0	0	1.5	0.71	0	0	0	0	0.41	0	0	0	0	0	0	0	1.1	0	0	0	0	0.54	0	0	0	0	0	2.68	0	0.81	1.17	0.56	0	0.91	0	0	0.81	0	0	0
84952	CGNL1|84952	-1.03	-1.13	-0.53	-0.73	0.68	-1.26	-1.28	-1.08	-1.01	0.67	-1.76	0.11	-0.41	-1.28	0.19	-0.65	1.64	-0.03	0.54	-0.17	0.25	-0.38	-0.4	-0.57	0.54	0.52	0.06	-0.58	-0.95	-0.06	-0.6	0.23	0.55	-0.59	-0.67	-0.8	-1.17	-1.28	1.68	-0.53	-0.85	-1.41	-0.21	-1.25	-0.31	-0.49	0.58	0.57
1280	COL2A1|1280	2.03	-0.03	1.59	-0.63	0.7	0.55	-0.02	1.59	-0.32	0.19	0.76	-0.23	3.4	-0.63	1.05	-0.63	1.11	-0.03	-0.48	-0.09	0.3	-0.18	-0.63	-0.63	-0.36	0.58	0.65	0.95	0.19	0.18	-0.18	-0.63	-0.18	-0.3	-0.63	0.83	0.98	-0.63	0.63	-0.63	-0.63	-0.33	0.74	1.3	-0.02	3.65	-0.63	-0.63
1600	DAB1|1600	0.56	-0.43	0.43	1.23	-0.22	-0.22	2.57	-0.43	-0.43	2.89	-0.43	0.09	0.65	-0.01	1.18	1.29	-0.43	1.1	0.89	1.58	1.46	-0.43	-0.43	0.42	-0.43	-0.43	-0.43	1.7	-0.18	1.61	-0.07	2.31	0.15	-0.43	-0.43	-0.43	-0.43	-0.06	1.37	2.19	-0.43	2.56	1.98	1.78	-0.21	1.21	-0.18	0.73
168002	DACT2|168002	-0.21	-0.65	-0.42	-0.57	-0.34	-0.9	2.73	-0.57	0.62	0.24	-0.9	1.51	-0.46	-0.9	-0.16	-0.9	-0.9	1.19	-0.36	0.48	-0.19	1.14	1.62	0.7	-0.9	-0.09	-0.9	-0.51	-0.9	0.35	1.29	-0.9	-0.47	0.21	-0.9	-0.9	2.36	1.26	-0.71	-0.39	-0.16	-0.9	0.62	-0.43	-0.9	-0.9	0.08	2.5
1825	DSC3|1825	0.09	0.61	0.29	0.79	-1.94	-1.41	-2.07	-1.31	0.35	-1.66	-0.67	0.85	0.32	-0.04	-1.09	-0.17	0.33	0.03	-1.2	0.07	-0.61	-0.06	0.16	0.15	-1.08	-1.6	-0.21	-1.39	-2.07	0.81	0.41	-1.52	-1.16	0.9	0.21	-0.98	-1.01	0.18	-1.74	-1.21	0.28	-0.5	-0.27	-1.23	-1.29	-2.07	0.93	-0.68
55862	ECHDC1|55862	-0.88	-1.12	-0.55	1.91	-0.01	0.55	1.08	-0.56	0.31	2.45	-0.93	-0.33	0.73	1.38	-1.29	0.47	0.38	-0.07	0.31	0.72	-0.76	1.12	-0.6	0.33	0.36	-0.31	0.9	0.92	0.13	0.18	0.62	-0.46	-0.9	1.3	-0.1	-1.22	1.97	0.31	-0.49	0.04	-0.01	0.88	0.44	1.88	0.1	-0.09	-0.04	-0.31
1908	EDN3|1908	0.42	1.84	0	0	0	0	0	0	0.5	0	0	1.94	0	0	0	0	0	0.59	0.63	1.14	0	0	1.78	0	0	0	0.57	1.61	0	0	0.96	0.31	0.97	0.3	0	0	0	0	0	0	0	0.49	0	0.47	0.74	0.5	2.13	0
2044	EPHA5|2044	0.07	0.42	0.14	-0.39	-0.39	-0.39	0.09	-0.39	-0.39	-0.39	0.34	0.77	-0.39	-0.39	-0.39	-0.39	-0.39	-0.39	-0.39	-0.39	-0.39	-0.39	-0.39	-0.39	0.45	1.31	0.66	0.34	-0.39	0.82	1.23	-0.39	-0.39	0.21	-0.01	0.52	-0.39	0.09	-0.05	-0.39	-0.39	-0.39	-0.39	0.12	-0.39	0.16	0.17	1.82
2120	ETV6|2120	-0.37	0.29	0.71	-0.23	0.57	-0.47	-0.09	0.29	0.32	0.28	-0.48	0.02	-0.02	-0.47	2.23	0.65	1.12	0.62	1.23	1.03	1	0.65	-0.05	0.86	1.65	1.46	0.88	0.06	0.27	0.58	0.66	-0.08	-0.26	-0.52	0.07	-0.79	-1.35	0.13	-1.04	1.54	0.42	2.46	0.41	1.37	-0.25	0.56	0.71	-0.38
2128	EVX1|2128	1.78	-0.99	0.49	1.23	0	1.56	1.49	-1.2	0.57	0.17	1.22	0.4	0.85	-0.69	1.31	1.64	1.26	0.01	0.49	0.47	-0.2	-0.35	-0.79	-1.2	1.12	-0.37	-0.49	1.18	1.6	1.38	0.28	1.5	1.28	0.9	1.25	-0.79	-1.2	-0.99	0.95	1.82	1.32	0.16	0.05	1.2	1.23	0.5	-0.78	0.23
2152	F3|2152	-0.59	-0.46	-0.81	-0.3	-0.74	0.14	-0.52	0.58	-0.92	-0.78	-0.11	-0.11	-0.07	-1.32	-0.92	-1.57	-0.12	-0.51	-1.1	0.13	-0.44	-1.24	-0.79	-0.52	-0.67	-0.59	-1.31	-0.16	-1.14	-0.3	-0.27	-1.12	-0.17	-0.25	-0.55	-0.06	1	0.12	-0.47	-0.85	0.56	-0.99	-0.38	-1.26	-0.47	-0.88	-0.72	0.28
25817	FAM19A5|25817	0.07	1.06	-0.11	-0.33	-1.02	-0.4	-0.38	0.21	1.48	0.63	-0.19	1.56	-1.01	-0.74	0.16	-1.04	-0.81	-0.49	-0.38	0.59	-0.43	-0.3	-0.22	-0.11	0.07	-0.2	-0.4	0.7	-0.79	0.43	-0.4	-1.47	0.88	-0.61	-1.67	-1.47	-1.17	-0.98	-0.17	-1.18	0.17	0.21	-0.88	-1.54	-0.41	-1.2	-0.19	-0.3
55612	FERMT1|55612	0.08	0.34	0.98	0.07	0.31	0.17	0.5	0.18	0.3	0.51	-1.44	0.31	-0.19	0.17	-0.17	0.21	-0.11	-0.14	0.12	0.74	-0.06	-0.46	0.13	-0.36	-0.14	-0.34	-0.83	-0.48	-0.11	-0.18	0.66	-0.52	-0.59	0.57	0.05	0.03	-3.99	-0.08	-0.86	0.91	0.37	0.06	-1.12	0.11	-0.25	-0.83	-0.8	0.27
2304	FOXE1|2304	-1.21	0.89	0.09	0.87	-0.49	-0.88	-1.21	-1.21	-0.71	0.2	-0.58	0.87	-0.67	0.06	-0.21	-1.21	1.25	-0.77	0.92	1.19	1.06	-1.01	-1.21	-0.85	0.83	-0.08	0.59	-0.91	-1.21	0.67	-1.21	-1.21	1.05	-1.21	-0.57	0.32	1.69	-1.01	-1.06	-0.97	1.58	0.15	0.07	0.69	-0.19	-0.11	-0.6	0.34
2813	GP2|2813	0	0	0	0	0	0	0	0	0	0.51	0	1.05	0	0.36	0	0	0	0	0.25	0	0	0	0	0	0	1.14	0	0	0	0	0	0	0	0	0	0	0	0	0	0	0	0	0	0	0	1.49	0	0
2239	GPC4|2239	1.16	0.48	-0.06	-0.17	1.13	0.95	-1.14	0.27	-0.28	0.73	0.75	0.51	0.84	-1.03	-1.32	-0.41	-0.59	-0.82	0.14	-0.27	0.02	-1.89	-1.07	-0.62	0.04	-0.46	0.28	0.32	0.04	0.87	-1.28	0.63	-0.23	-0.07	-0.57	-0.21	-1.16	-1.57	0.48	-0.11	-1.26	-0.37	-1.56	0.77	0.16	-1.24	-1.06	-0.63
2917	GRM7|2917	0.51	3.28	1.3	0	0.51	0.51	0	0	1.6	0	0.81	0	0.91	0	1.53	0	0	0	0.55	0	0	0	0.61	0	0	0	1.16	0	0	0	1.17	0	0	0	0.42	0	0	0	2.54	0	0	0.6	0	1.74	0	2.32	0	0
64399	HHIP|64399	-0.11	0.14	-0.78	-0.1	-0.64	-0.64	1.22	1.31	0	-0.76	0.79	2.46	-0.22	0.5	-0.12	-0.48	-0.43	0.42	0.81	1.06	0.37	0.95	1.13	0.63	1.6	0.85	-0.72	0.64	-0.4	0	0.47	-1.07	1.73	0.61	-0.16	-0.57	-1.07	0.36	1.39	0.49	-0.32	1.32	-0.64	0.48	-0.17	1.36	0.55	0.53
146713	HRNBP3|146713	-0.3	0.72	0.16	-0.32	-0.19	-0.63	-0.07	-0.32	-0.37	0.82	-0.87	-0.07	-0.33	-0.01	-0.13	-0.44	-0.24	-0.3	0.39	-0.56	-0.17	-0.44	-0.58	-0.4	-0.27	-0.19	0.19	-0.06	-0.09	0.48	-0.87	-0.43	0.68	-0.87	-0.67	-0.66	-0.87	-0.87	-0.42	-0.57	0.06	-0.1	0.51	0.6	-0.62	1.16	-0.37	0.31
90161	HS6ST2|90161	1.14	0.17	0.59	0.51	1	0.06	0.86	0.38	0.67	0.33	-0.85	-0.49	0.6	0.14	0.51	0.73	0.29	0.25	0.18	0.07	0.18	-0.11	0.09	-0.31	0.33	-0.48	0.08	0.36	0.01	1	0.43	0.4	1.02	0.65	0.39	0.5	-1.98	0.23	0.17	0.23	0.68	0.03	-0.23	-2.32	0.75	0.38	-0.46	-0.02
3628	INPP1|3628	-0.7	1.36	-0.58	0.41	-1.29	0.33	-1.34	0.85	0.83	-0.82	0.57	1.47	1.05	0.54	-0.03	0.38	1.09	0.19	1.64	0.11	0.98	0.93	1.12	1.06	0.9	0.17	1.44	0.29	0.22	-0.11	1.51	0.13	0	0.66	0.53	-1.59	1.38	1.33	-0.56	0.32	2.31	0.84	-1.89	0.06	-0.47	0	0.09	0.23
3642	INSM1|3642	-0.52	0	-0.52	0.14	-0.52	-0.52	-0.21	0.33	-0.52	-0.52	-0.52	0.43	-0.3	-0.52	-0.52	-0.52	-0.52	0.52	-0.2	-0.52	0.54	-0.52	-0.52	-0.52	-0.52	-0.52	-0.52	-0.52	-0.52	-0.52	0.3	-0.52	-0.22	-0.52	-0.52	0.4	0.55	-0.52	0.48	0.75	-0.52	-0.52	0.29	0.22	-0.21	-0.52	-0.52	-0.52
3670	ISL1|3670	0.28	-0.01	-0.19	-0.13	-0.52	-0.52	0.16	-0.52	-0.52	1.07	0.22	-0.07	-0.14	-0.52	0.03	-0.52	-0.52	0.63	-0.21	0.08	0.69	0.5	-0.18	-0.52	0.31	0.09	-0.12	-0.07	0.06	0.39	-0.52	-0.52	-0.52	-0.15	-0.28	-0.28	-0.16	-0.22	-0.3	-0.17	1.62	0.78	1.09	1.53	-0.22	-0.18	0.63	0.52
142683	ITLN2|142683	-0.31	-0.31	0.52	1.4	-0.04	-0.04	-0.02	0.05	-0.31	1.92	0.58	0.11	0.87	-0.31	0.5	-0.31	-0.07	-0.31	0.1	0.26	-0.31	-0.03	-0.31	0	-0.31	0.26	-0.31	1.05	-0.31	0.24	-0.31	0.04	-0.03	0.17	-0.31	0.23	0.56	-0.31	0.05	-0.31	-0.31	0.23	4.85	-0.31	-0.03	2.64	-0.31	-0.31
131096	KCNH8|131096	-0.72	1.93	-0.21	1.03	-0.15	0.46	1.33	-0.11	0.64	1.92	0.64	0.38	0.82	-0.94	-0.08	-0.72	-1.15	-1.15	0.74	1.22	-0.12	-0.28	0.49	-0.41	0.68	-1.15	0.12	0.73	-1.15	2.32	-0.47	-0.22	-1.15	1.16	0.67	-0.94	-1.15	0.54	0.63	-0.26	-0.69	1.26	0.22	1.57	-0.71	1.46	-0.37	-1.15
56243	KIAA1217|56243	-0.1	-0.72	1.13	-0.7	0.24	0.38	-0.59	0.07	0.17	1.02	-0.65	-0.26	-0.02	0.43	0.51	0.71	0.73	0.39	0.32	0	-0.07	-0.05	0.36	-0.38	0.43	0.3	-1.46	0	0.97	-0.01	1.07	0.76	0.47	0.81	0.53	-1.37	-1.64	0.16	0.13	0.7	-2.01	0.44	-0.72	-0.54	-0.21	0.26	0.39	-0.17
85352	KIAA1644|85352	-0.01	0.51	-0.67	-0.33	-0.96	-1.28	-1.73	-0.8	-1.17	-0.55	-0.8	0.35	-0.81	-0.91	-1.05	-1.74	-1.54	-0.51	-0.82	-0.74	-0.5	-0.94	-0.22	-0.27	-0.61	-0.33	-0.15	0.86	-1.67	-0.04	-0.07	-1.73	-0.47	-0.42	-1.03	-0.89	-1.35	-1.58	-0.74	-0.57	-0.52	-0.3	-1.01	-1.13	-0.6	-1.17	0.27	-1.39
3866	KRT15|3866	-0.38	2.03	0.38	0.1	-0.52	0.18	-1.44	0	0.03	-0.55	0.62	1.26	0.18	0.06	0.51	-0.24	0.43	0.61	-0.27	0.35	0.23	1.03	0.1	-0.1	0.6	0.26	1.41	-0.05	0.39	0.48	-0.1	-2.35	0.28	1.89	1.27	0.51	-0.3	0.05	-1.67	-0.54	0.6	-0.49	-0.06	-0.24	0.55	0.59	0.94	0.02
3918	LAMC2|3918	-0.11	0.26	0.43	-0.02	-0.94	0.43	-1.25	0.69	-0.13	-0.52	-0.47	-0.34	-0.27	-0.38	-0.44	-0.58	0.1	-0.72	0.29	-0.66	0.17	-0.74	0.01	0.02	-0.85	-0.85	0.03	-0.97	-0.85	0.57	0.5	-0.4	-0.49	0.43	-0.21	-0.86	1.29	0.24	-1.04	-0.87	0.39	-0.88	-0.64	0.09	0	-1.57	-0.78	0.01
100190940	LOC100190940|100190940	0.95	0.56	0	0	0.94	1.25	0	1.58	0.65	0	0	0	0	0	0	0	1.38	0.77	0	0.68	2.14	0.56	0.65	0	1.32	1.15	0.75	1.4	0	0	0.55	0.4	0.95	1.82	1.68	0	0	0	0.99	0	0	0	0	0	0.97	0	0	0
389493	LOC389493|389493	0.9	1.59	1.49	1.47	1.33	1.4	0.97	1.41	1.53	-0.95	1.82	0.84	2	1.04	0.16	0.41	1.06	0.52	0.58	1.32	1.18	1.53	1.77	1.64	1.75	-0.95	1.81	0.27	1.62	1.23	0.7	-0.95	0.64	1.3	1.13	-0.06	1.35	1.63	-0.95	-0.95	1.88	0.88	0.59	1.55	0.59	1.38	-0.95	-0.95
642587	LOC642587|642587	0.2	0.72	0.26	-0.12	-0.05	-0.42	-0.8	0.15	0.04	-0.61	0.8	0.3	-0.25	0.22	1.07	-0.39	0.11	0.39	0.58	0.33	0.86	0.69	0.23	0.09	0.5	1.08	0.94	0.69	0.08	0.55	0.13	-2.84	-0.01	-0.4	0.43	-0.39	-1.96	-0.01	-1.46	0.01	0.97	-0.72	-0.84	0.2	-0.21	0.52	0.78	0.39
145581	LRFN5|145581	-0.39	-0.24	-0.9	-0.04	-0.4	-0.96	-0.17	0.35	-1.42	-0.12	-0.99	-0.74	-0.21	-0.75	-0.25	-0.79	-1.42	-0.16	-0.43	-0.55	-0.06	-0.95	-1.1	-0.75	-0.44	-0.54	-0.81	0.27	-0.71	2.1	-0.39	-0.74	-0.14	-0.94	-0.89	0.29	-1.42	-1.14	0.66	-1.09	-0.62	-0.37	-0.1	-0.18	-0.46	-0.71	0.27	0.25
81557	MAGED4B|81557	-0.81	1.1	-0.91	-0.44	-1.05	-1.4	1.3	-0.75	0.75	-0.96	1.32	1.13	-1.6	-2.53	-2.79	-2.25	0.71	-1.93	0.82	0.26	-1.48	0.87	0.89	1	1.37	-1.77	0.31	-0.54	-2.42	-0.47	0.61	-1.84	-0.93	-1.34	-2.19	-0.79	-1.7	1.29	-0.78	-0.06	-1.05	1.38	1.31	1.09	1.48	1.35	-0.62	-1.01
728239	MAGED4|728239	-1.17	1.16	-0.47	-0.99	-1.24	-1.96	1.05	-0.94	0.72	-1.18	2.04	1.33	-1.24	-2.4	-0.75	-2.5	1.11	-0.91	1.11	0.76	-1.04	1.46	1.44	1.32	2.12	-0.57	1.1	-0.71	-2	-0.7	0.53	-1.98	-0.52	-1.29	-2.04	-1.15	-2.31	1.3	-0.96	-0.14	-0.62	1.06	2.07	0.68	1.25	2.04	-0.06	-0.95
162387	MFSD6L|162387	-0.25	0.48	0.86	-1.75	-0.26	-1.22	1.24	0.27	0.99	0.21	0.83	1	1.22	-1.28	-1.06	-1.75	-0.94	-0.1	0.87	0.45	-0.12	2.15	1.31	1.69	-0.35	0.29	0.42	-0.87	0.6	0.34	1.14	0.62	0.03	0.48	0.72	0.09	1.86	1.85	1.37	-0.69	-0.89	1.02	1.15	0.89	0.61	1.34	-0.63	-0.13
79258	MMEL1|79258	0.51	0.71	-0.25	0.88	0.98	0.8	-0.18	1.15	1.34	-0.79	1.28	-0.56	0.02	1.64	-0.5	1.04	1.59	-0.05	1.87	1.35	1.03	1.62	2.11	1.7	2.11	0.53	1.94	0.29	1.56	0.17	0.87	1.22	0.24	0.86	1.65	1.4	1.12	1.81	0.49	0.07	1.15	0.89	1.16	0.03	0.87	0.36	1.15	1.02
758	MPPED1|758	0	2.56	0	0	0	0	0	0	1.97	0	0	0.61	0	0	1.48	0	0	1.71	0.23	0.82	3.56	0.4	1.67	4.41	1.55	0	0	0	0.47	0	0	0	3.89	0.28	0.77	0	2.24	2.05	0	0	0	0	2.39	0.98	1.63	4.05	0	0
83988	NCALD|83988	-0.02	-0.53	2.33	-0.62	1.77	-0.87	-0.74	-0.62	0.49	0.62	-0.03	-0.05	0.29	0.43	-0.17	-0.7	1.02	-0.48	-1.91	-0.9	-0.08	-0.96	-1.07	-0.75	0.19	-1.48	-0.52	0.46	-1.09	0.09	-1.08	0.26	-0.24	1.81	-1.03	2.32	-0.73	0.19	-0.2	-1.29	0.24	1.76	0.19	-1.35	-0.7	1.05	-0.33	1.21
4852	NPY|4852	0	0	0	0	0	0	0	0	0	0	0.62	0	0	0	0	0	0	0	0	0	0.41	0	0	0	0	0	0	0	0	0	0	0	0	0.69	0	0	0	0.41	0	0	0	0	0	0	0.4	0	0.47	0
9423	NTN1|9423	-0.83	0.81	-2	-0.92	-0.55	-1.92	-1.35	-0.7	-0.44	-1.27	-1.06	0.35	-0.66	-1.55	-1.92	-2.44	-1.43	-1.19	-0.65	-0.79	-0.83	-1.4	-0.49	-1.37	-1.49	-0.79	-1.25	-0.51	-1.49	-0.11	-1	-0.13	-0.26	-1.12	-1.48	1.74	-2.06	-1.55	-1.43	-1.26	-1.1	-0.17	-0.58	-0.94	-1.7	-1.25	-0.43	-0.14
340529	PABPC1L2A|340529	0	0	0	0	0	0	0	0	0	0	0	0	0	0	0	0	0	0	0	0	0	0	0	0	0	0	0	0	0	0	0	0	0	0	0	0	0	0	0	0	0	0	0	0	0	0	0	0
645974	PABPC1L2B|645974	0	3.42	0	0	0	0	0	0	0	0	0	0	0	0	0	0	0	0	0	0	0	0	0	0	0	0	0	0	0	0	0	0	0	0	0	0	0	0	0	0	0	2.78	0	0	0	0	0	0
5075	PAX1|5075	0	4.84	0	0	0	0	0	0	0	0	0	0	0	0	0	0	0	0	0	0	0	0	0	0	0.58	0	0	0	0	0	0	0	0	0	0	0	0	0	0.73	0	0	0.65	0	0	0	1.45	0	0
5100	PCDH8|5100	0	0	0	0	0	0	0	0	0	0	0	1.14	0	0	0	0	0	0	0	0	0	0	0	0	0	0	0.62	0.71	0	0	0	0	0	0	0	0	0	0	0	0	0.5	0	0	0	0	0.54	0	0
9468	PCYT1B|9468	-0.27	-0.98	-0.95	-0.3	-0.49	-0.19	2.46	-1.28	-0.7	0.34	1.87	-0.19	1.61	-1.03	-1.28	-1.28	-0.27	-1.28	-0.85	-0.35	-0.01	0.04	-0.38	-0.96	0.19	-1.28	-0.44	-0.05	1.21	-0.15	-0.62	-0.77	0.89	-0.56	-0.49	0.19	-0.92	-0.98	0.35	-1.28	-0.21	0.74	1.85	-0.56	-0.6	2.57	-0.51	-1.28
8622	PDE8B|8622	0.41	0.92	2.21	0.53	-0.15	-0.26	0.19	0.73	-0.46	3.12	0.72	-0.55	-0.02	-0.58	0.28	-1.51	-0.66	-0.11	-0.82	0.86	0.81	-0.55	0.43	-0.33	-0.5	-0.61	-0.45	0.52	-0.22	1.31	0.01	-0.66	0.65	-0.03	0.49	0.15	-0.08	-0.28	0.19	-0.52	-0.15	-0.04	0.5	0.39	0.12	-0.25	1.26	-0.03
123	PLIN2|123	0.83	-0.79	0.3	-0.94	2.5	0.02	0.99	-1.61	0.19	1.43	-0.07	-0.8	0.35	-1.49	-2.83	1.15	-0.61	-0.43	0.02	0.6	-0.21	0.75	0.07	-0.56	-0.21	-1.87	-0.22	0.4	0.36	-0.63	-0.94	1.71	-1.22	0	-0.83	0.13	-0.23	-0.58	0.38	0.35	-0.34	1.71	0.45	1.73	0.3	-1.2	-1.62	0.11
8612	PPAP2C|8612	0.34	-0.08	0.5	-1.13	-0.69	0.26	-0.14	0.06	0.44	-0.28	0.6	0.38	0.4	0.38	0.23	0.04	1.03	0.38	0.74	-0.14	0.71	0.68	0.8	0.69	0.84	0.48	1.12	0.55	0.27	-0.92	0.28	0.8	0	0.51	0.78	-0.01	-1.68	0.7	1.43	-0.07	-0.59	0.43	0.91	0.37	0.4	-0.76	-2	-0.23
84152	PPP1R1B|84152	-0.19	-0.69	-0.89	-1.04	1.58	-0.71	-0.47	-1.52	0.75	-1.22	-0.49	-0.62	-0.01	-0.26	-1.02	0.36	1.78	0.24	-0.77	1.49	-1.45	-0.2	0.37	-0.06	-0.15	1.46	-0.3	-0.64	-0.14	0.15	1.11	-0.12	1.41	0.89	0.28	0.43	0.61	1.11	-0.55	-1.74	1.04	1.58	1.72	-0.78	-0.01	0.35	0.43	1.2
23504	RIMBP2|23504	-0.95	2.37	0.36	-0.95	-0.23	-0.95	-0.38	-0.53	-0.95	-0.95	-0.95	0.71	-0.38	-0.95	-0.95	-0.95	0.07	-0.01	-0.76	-0.95	-0.2	-0.95	-0.57	-0.59	-0.95	-0.95	0.28	-0.95	-0.95	0.17	-0.63	-0.95	-0.22	-0.95	-0.95	-0.95	-0.95	-0.39	-0.71	-0.1	-0.01	-0.95	-0.95	-0.35	-0.62	-0.95	0.4	-0.95
340419	RSPO2|340419	-0.35	0.36	-0.59	-0.26	-0.35	-0.59	-0.59	-0.26	-0.59	-0.59	-0.2	0.95	-0.59	-0.59	-0.12	-0.59	-0.59	-0.59	-0.59	-0.08	-0.59	-0.59	0.18	-0.59	-0.33	-0.59	-0.59	0.04	-0.59	0.29	-0.59	-0.59	-0.59	-0.59	-0.39	-0.59	-0.59	-0.59	-0.59	-0.08	1.05	-0.3	-0.59	-0.59	-0.59	-0.59	-0.29	-0.59
27164	SALL3|27164	0.47	0	1.2	0	0	0	1.11	0	0	1.87	0	0	0.84	0	0	0	0	1.41	0	0	0	0	1.24	0	0.5	0	0	0	0	0	0	0	0	0	0	0	0	0	0	0	0	0	2.13	0	0	0	0.57	0
10801	SEPT9|10801	-0.35	0.31	1.33	-0.85	-0.55	0.2	-1.76	0.22	0.21	-1.29	0.65	0.03	0.49	0.49	-0.76	0.53	0.69	0.67	0.5	0.11	-0.16	2.27	0.32	0.59	0.66	-2.27	1.48	-0.8	0.06	0	1.01	-2.31	0.68	0.2	0.9	-0.94	-0.31	0.63	-2.43	-0.04	-0.46	-0.88	-0.71	-1.1	-0.45	-1.42	0.11	-0.89
256394	SERPINA11|256394	1.44	0.42	0	0	0	0	2.4	3.46	0	0	0	0	0	0	1.99	0	0	0	0	0	0.43	0	0	0	0	3.81	0.56	0	1.08	0	1.13	0	0	0.3	0	0	0.85	0	0	0	0	0	0	0	0	1.08	0	0
153769	SH3RF2|153769	0.06	0.92	-0.56	0.24	0.55	0.2	-0.65	-0.4	0.2	-1.97	-0.93	-0.84	-0.35	-0.28	0.94	-0.88	0.08	0.05	-0.49	0.19	0.66	-1.32	0.25	0	0.02	-0.1	-1.23	-0.4	-0.62	-0.2	0.13	-1.16	-0.5	0.33	0.38	0.06	-0.28	-0.31	-0.6	0.62	0.21	-0.91	-0.49	-0.04	-0.17	-2.05	0.11	0.98
28965	SLC27A6|28965	-0.21	0.37	-0.04	1.33	-0.34	-0.73	0.66	0.14	-0.27	1.04	0.49	0.91	0.42	-0.09	-0.05	0	-0.38	-0.73	0.55	0.44	1.23	-0.1	0.55	0.55	0.48	0.11	-0.06	1.75	-0.73	1.22	0.77	-0.33	-0.34	-0.09	-0.19	-0.54	-0.73	-0.5	0.65	-0.12	-0.73	0.07	0.3	0.2	0	0.51	0.77	0.09
6653	SORL1|6653	1.56	0.45	0.11	1.18	0.21	0.93	0.7	0.57	0.62	0.54	-0.14	0.22	0.06	1.07	-0.03	0.76	0.51	0.72	0.9	0.98	0.08	0.52	1.05	0.97	0.79	0.27	0.35	0.3	0.77	1.44	0.72	-0.29	0.14	1.07	0.35	-0.7	-0.73	0.51	0.56	0.31	0.47	0.56	-1.28	0.72	0.16	-0.11	0.65	-0.17
6657	SOX2|6657	-1.7	0.56	1.04	0.46	-0.45	0.47	0.49	-1.7	0.13	0.07	0.64	0.78	0.94	-0.43	-1.05	-0.99	-0.26	0.91	-1.44	1.1	-1.14	-1.53	-1.7	-1.37	0.08	-0.67	-1.2	-0.38	-1.25	1.01	-1.1	-1.27	0.83	-1.02	0.86	1.18	-1.49	0.58	-0.23	0.82	0.5	0.11	0.38	1.04	0.28	0.18	0.75	-0.07
221833	SP8|221833	0	0.42	0	0	0	0	0	0	0	0	0	0	0	0	0	0	0	0	0	0	0	0	0	0	0	0	0	0	0	0	0	0.3	0	0	0	0	0	0	0	0	0	1.07	0	2.31	0	0	0	0
26010	SPATS2L|26010	-0.94	-1.88	-0.2	0.89	0.69	1.3	0.71	1.15	0.41	0.36	-0.57	-0.04	0.31	-0.63	-1.04	0.28	0.62	-1.48	0.44	-0.59	0.74	-0.33	0.83	0.42	-0.34	-1.09	-0.95	1.46	1.47	0.69	0.35	1.24	-1.68	1.04	-0.97	-1.58	-1.69	0.22	0.43	-0.48	0.45	-0.3	-0.27	-0.79	-0.76	-1.8	-1.07	1.71
10402	ST3GAL6|10402	-1.46	-0.36	-0.29	-0.6	-1.14	-1.28	-1.74	-0.37	-1.43	0.95	-0.63	-0.47	-1.51	-2.92	0.25	-1.58	-0.87	-0.82	-1.32	-1.31	-0.84	-1.76	-1.22	-2.83	-0.49	-0.53	-0.66	-0.27	-1.21	-0.53	-1.12	-1.58	-0.55	-2.04	-1.04	-0.82	-1.32	-1.74	-0.53	-1.07	0.29	-1.17	-1.61	-1.58	-0.97	-0.56	-1.14	-1.64
57586	SYT13|57586	-0.37	2.17	-0.37	-0.37	0.01	-0.37	0.03	-0.07	0.08	-0.1	2.36	0.58	0.79	-0.37	-0.37	-0.37	-0.37	0.74	-0.37	-0.09	-0.37	-0.37	-0.37	-0.37	0.36	-0.37	0.66	-0.37	-0.37	1.02	0.14	-0.37	-0.37	-0.37	0.38	1.51	-0.37	-0.37	0.04	-0.37	-0.37	1.51	0.53	1.01	0.03	2.73	-0.37	-0.37
6863	TAC1|6863	-0.21	1.58	-0.21	-0.21	2.87	0.04	1.79	-0.21	-0.21	-0.21	0.44	1.04	1.81	0.79	-0.21	-0.21	0.86	1.04	0.06	1.28	0.61	-0.21	-0.21	0.07	-0.21	0.1	0.53	2.04	-0.21	0.58	0.22	1.68	0.04	-0.21	0	1.81	-0.21	-0.21	3.26	2.23	0.07	2.07	2.9	-0.21	2.96	1.65	2.18	-0.21
140597	TCEAL2|140597	-0.5	1.34	0.19	-0.32	-0.5	-0.39	-0.19	-0.32	-0.28	-1.24	1.59	0.18	-0.33	-0.31	-1.24	-0.29	-1	-0.86	-0.66	-0.37	-0.6	-0.21	-0.18	-0.32	-0.1	0.01	0.08	-0.81	-0.69	0.57	-0.02	-0.76	-1.24	-0.56	-0.41	-0.7	-1.24	-0.76	0.2	-1.24	-0.15	-0.4	0.4	-0.33	-0.61	0.74	-0.27	-1.24
56165	TDRD1|56165	0.86	0	1.26	0	0	0.49	0.52	0	0	0.6	0	0	0.37	0	0	0	0	0	0	0.62	0.52	0	0	0.94	1.63	0	0	0	0	0	0	0	0.5	0.36	0.41	0	0	0.51	0	0	0	0	0	0.55	0.51	0.59	1.57	0
79838	TMC5|79838	-1.47	0.15	-0.84	-0.5	0.64	-0.57	-0.55	-0.31	-0.38	0.29	0.39	-0.75	0.16	-1.34	-0.26	-1.23	0.37	-0.14	0.22	-0.62	-1.1	-1.27	-1.52	-1.45	-0.36	-0.54	-0.48	-1.08	-0.75	-1.07	-0.21	1.43	-0.09	0.19	0.45	-0.9	-0.2	-0.03	0.7	0.5	-0.29	0.15	0.49	0.22	0.56	1.17	-1.22	-0.06
59353	TMEM35|59353	-1.04	0.16	1.15	-0.27	-1.04	-0.81	1.69	-0.93	-0.01	-0.82	0.36	0.66	1.32	-1.08	-0.57	1.13	0.75	-0.53	-1.01	-0.69	-0.89	-0.49	-0.46	-1.17	-1.19	-0.26	-0.91	-0.22	-0.54	0.18	-1.43	-1.43	-0.15	-1.03	-0.8	0.46	-1.43	-0.2	1.39	-1.43	-0.87	0.46	1.87	1.74	-1.19	1.5	-0.14	-0.61
286527	TMSB15B|286527	0.07	0.72	0.95	0.02	0.51	-0.61	0.95	-1.7	-0.07	-0.35	0.14	0.13	-0.86	0.32	-0.92	-0.21	0.33	-1.48	-0.79	0.71	-0.21	0.05	-0.22	0	1.11	-2.46	0.81	-1.31	0.11	0.24	-0.33	0.47	0.93	-0.04	-0.55	-0.12	-1.5	0.39	1.27	-0.91	-0.38	0.71	1.9	1.01	-0.91	0.52	0.28	-0.57
83887	TTLL2|83887	0	1.86	0	1.07	0	0	0	0	0	0	2.04	2.01	0.59	0	0	0	0	0	0	0	0	0.81	0	0.89	0	0	0	2.03	0	0	0	0	2.79	0	0.66	0	0	0	0	0	0	2.81	0	0	0	0	0	2.44
83869	TTTY14|83869	0	-0.52	-0.18	0.85	0.42	1.92	-0.21	1.92	-0.52	-0.52	-0.52	1.4	2.06	-0.52	2.44	1.82	1.89	3.3	1.9	-0.52	1.67	-0.52	2.17	-0.52	2.05	-0.52	2.63	2.29	-0.52	0.42	2.07	-0.3	1.39	1.55	1.76	0.41	2.77	-0.52	1.63	-0.52	0.49	-0.52	0.3	-0.52	-0.52	-0.52	1.73	-0.52
340706	VWA2|340706	0.2	0.5	0.98	0.12	-0.07	-0.1	0.55	-0.06	-1.35	-0.19	-0.92	-0.54	0.2	-0.44	-1.26	-0.57	-0.88	-1.44	-1.04	0.11	0.15	-0.35	-0.73	-0.03	-0.5	-0.31	-0.12	0.74	-0.86	-1.12	0.31	0.38	0.35	-0.07	1	-0.97	-1.5	-0.52	0.81	-1	-0.44	0.66	0.31	1.37	-0.05	-0.68	-0.72	0.97
221806	VWDE|221806	-1.34	1.4	0.48	-1.08	-1.55	0.8	0.33	0.3	0.58	0.56	1.23	0.68	0.74	0.99	-1.55	-0.17	-0.03	-0.92	-1.32	-1.11	-1.33	0.76	1.18	-1.55	-0.25	-0.51	0.57	-1.55	-1.55	0.66	0.24	0.02	-1.55	-0.96	1.01	-1.24	0.95	0.81	1.07	1.68	1.22	-0.04	-0.44	1.29	-1.06	-0.72	1.46	-0.37
51352	WIT1|51352	-0.38	1.22	0.77	-0.38	0.38	-0.38	-0.38	0.07	-0.38	-0.38	-0.38	0.14	-0.38	-0.38	0.25	-0.38	-0.38	-0.38	-0.38	-0.38	-0.03	-0.38	-0.38	-0.38	-0.38	-0.38	-0.38	-0.38	-0.38	1.03	-0.38	-0.38	-0.38	-0.38	0.74	-0.38	-0.38	-0.38	-0.38	0.03	0.97	0.66	-0.38	-0.38	-0.38	1.04	-0.38	0.41
81029	WNT5B|81029	-0.95	-0.95	0.19	0.65	-1.43	-1.58	-1.1	-0.96	-1.8	-1.18	-1.18	0.29	-1.52	-2.26	-1.04	-2.42	0.04	-0.75	-0.32	0.63	-1.11	-0.46	0.34	-0.44	1.07	1.1	-0.42	-0.49	-2.32	0.8	-0.4	-2.87	-0.71	0.73	-1.55	-1.17	0.38	0.46	-1.26	-1.06	-0.06	0.73	0.65	-1.94	-0.96	-0.02	-0.67	0.33
7490	WT1|7490	-0.74	0.73	1.06	-0.74	0.73	-0.74	-0.74	0.26	-0.74	-0.74	-0.74	0.36	-0.74	-0.74	-0.74	-0.74	-0.74	-0.74	-0.74	-0.74	-0.74	-0.74	-0.74	-0.74	-0.74	-0.74	-0.74	-0.74	-0.74	0.67	-0.74	-0.74	-0.74	-0.74	0.95	-0.54	-0.74	-0.74	-0.31	-0.1	0.54	0.58	-0.74	-0.29	-0.74	-0.74	-0.74	-0.74
7504	XK|7504	-0.87	-1.14	0.23	0.34	0.45	-0.82	0.13	-1.35	-1.12	1.17	-1.26	-0.64	1.21	-0.96	-2	-1.57	-1.87	-0.13	-1.16	-0.54	-1.76	-0.4	-0.51	-0.95	-1.49	-1.83	-1.21	-0.33	-0.24	-0.29	-0.4	1.5	-0.69	-0.55	-1.86	-0.13	-1.04	-0.74	1.65	0.82	0.71	0.24	1.07	0.52	-0.52	-1.21	-0.6	0.09
79755	ZNF750|79755	-0.52	0.13	0.12	0.25	0.24	-0.04	0.19	-0.26	0.12	0.01	-2.41	0.58	-0.04	0.26	-0.34	0.28	-0.09	0.17	-0.16	-0.02	-0.65	-0.53	-1.19	-0.37	-0.82	-0.32	-0.02	-0.66	-0.31	0.35	-0.08	0.27	0	-0.07	-0.48	0.95	-1.57	-0.6	-2.01	0.43	0.15	-0.37	-0.05	0.24	0.13	-1.15	-0.18	-0.33
9447	AIM2|9447	-0.33	0.76	-1.7	1.11	-1.82	0.39	-1.12	0.88	0.8	-2.16	0.72	0.98	-0.7	0.4	-1.52	-0.57	0.25	-0.18	-1.99	-2.16	-1.21	0.07	-2.38	-2.38	-0.74	-0.23	0.34	-1.49	0.97	0.15	0.8	-2.25	-1.61	0.43	0.99	0.83	-1.16	0.18	-1.45	0.63	0.56	-1.75	-1.5	-2.04	0.91	-2.38	0.73	-2.12
244	ANXA8L2|244	0.21	-0.37	0.12	0.24	0.25	0.11	-1.67	0.11	0.33	-0.26	0.19	0.51	0.37	-0.1	0.8	-0.12	-0.26	-0.15	0.05	-0.59	0.41	-0.65	0.18	0.26	0.15	0.13	-0.09	-0.1	0.24	0.21	0.53	-3.74	0.23	0.46	0.32	0.33	-0.88	0.1	-3.18	-0.46	0.23	-2.6	-1.61	-1.36	-0.02	-0.62	-0.01	0.19
10409	BASP1|10409	-2.36	-0.37	0.3	-0.73	0.7	1.08	-1.91	0.85	-0.38	-1.84	0.73	0.32	0.98	-1.28	-1.06	-0.01	-2.57	0.52	0.75	-0.8	0.13	0.56	0.18	0.13	-0.22	0.07	-0.98	0.15	0.02	0.34	-0.33	0.97	-1.36	-1.23	-0.2	0.52	0.46	0.01	0.11	0.14	-1.57	0.35	0.61	-0.01	-0.35	-0.8	0.39	-2.26
121551	BTBD11|121551	0.74	-0.31	-1.26	0.22	1.06	0.78	0.63	0.42	-0.13	-0.72	0.55	0.67	0.66	0.55	0.97	0.99	0.92	0.75	0.53	-0.29	0.9	-0.28	-0.34	-0.03	-0.17	0.93	0.48	0.85	0.84	0.83	0.21	-3.24	-0.71	-0.1	-0.05	0.25	-3.05	-0.77	-1.18	0.78	-0.05	0.06	-0.65	0.64	-0.24	0.44	0.48	-0.05
699	BUB1|699	-0.13	-0.7	0.79	0.38	-0.27	0.6	1.43	-2.31	-0.74	0.18	-0.43	-0.62	-0.26	-1.28	-1.31	0.23	-0.79	-1.4	-2.67	0.13	-1.85	-1.43	-2.58	-2.42	-0.81	-0.48	-1.53	-0.42	-0.65	-0.18	-3.62	0.24	-1.46	-1.56	-1.26	0.88	-1.49	-2.14	-0.81	-1.32	0.15	0.08	0.34	0.72	-0.62	-1.07	-2.18	-1.09
716	C1S|716	-1.29	-0.65	-0.65	-0.48	-0.28	-2.05	-1.57	-0.37	-2.93	-0.78	-0.22	0.2	-0.88	-2.16	-1.7	-2.72	-1.22	-0.62	-1.52	-0.83	-1.11	-1.7	-1.38	-1.57	-1.49	-1.21	-1.56	-0.26	-2.2	0.08	-1.11	-2.62	-0.82	-1.67	-1.64	-1.33	-1.29	-2.16	-1	-1.09	0.4	0.18	-1.95	-1.56	-0.55	-0.46	-0.86	-0.98
6356	CCL11|6356	-2.12	-0.33	0.21	0.14	-0.48	-2.34	-1.3	-1.72	-2.34	-1.49	-0.1	0.49	-0.43	-2.15	-0.17	-2.12	-2.34	-0.63	-1.76	-0.81	-1.96	-1.1	-1.67	-2.34	-1.38	-0.28	-0.8	0.13	-1.91	-0.02	-1.85	-2.18	-0.31	-0.82	-0.51	0.27	-1.56	-1.18	-0.57	-0.61	0.18	-1.07	-0.94	-1.17	-1.18	-1.03	-0.27	-2.03
6363	CCL19|6363	-1.27	-0.55	0.02	-0.07	0.68	-1.27	-0.27	-0.04	-0.88	-1.23	-1.16	-0.41	-0.99	-1.29	-0.21	-1.45	-1.29	-0.66	-0.49	-0.87	0.05	-0.71	-0.81	-0.71	-1.12	-1.07	-1.04	1.42	-1.23	0.84	-0.27	-1.06	0.64	-0.89	-1.19	-1.45	-1.22	-1.26	-0.02	0.17	0.24	-1.09	-0.56	-1.25	-0.54	-1.23	1.02	-0.8
891	CCNB1|891	-0.09	-0.57	0.46	-0.57	0.15	0.18	0.58	-1.68	-0.35	0.03	0.79	0.13	0.7	-1.26	-1.65	-0.41	-1.16	-0.29	-2.18	0.84	-1.99	-0.68	-1.9	-1.56	0.1	-0.76	-0.52	-0.04	-0.2	-0.12	-2.93	0.14	-1.03	-1.17	-0.9	1.76	-0.77	-1.59	-0.36	-0.11	-1.93	0.14	0.22	0.53	0.1	0.06	-1.04	-0.54
9133	CCNB2|9133	-0.3	-0.61	0.08	0.17	-0.11	0.08	0.01	-2.17	-0.55	-0.33	-0.14	-0.24	-0.08	-1.63	-2.92	0.12	-0.41	-0.94	-2.62	0.14	-2.38	-0.97	-2.36	-2.26	-0.19	-1.02	-0.12	-0.32	-0.08	-0.48	-3.91	0.61	-0.68	-1.77	-1.29	1.05	-0.79	-2.06	0.23	-1.66	-0.25	-0.94	0.63	-0.16	-0.11	-0.74	-1.85	-1.16
991	CDC20|991	-0.86	-1.24	-0.26	-0.14	-0.63	-0.52	0.07	-2	-0.78	0.52	0.18	-1	-0.31	-1.9	-1.28	-0.46	-0.98	-0.54	-2.68	0.5	-1.72	-0.75	-1.98	-1.85	-0.12	-0.79	-0.51	-0.14	-0.86	-0.58	-4.18	0.12	-0.53	-1.8	-1.44	1.28	-0.57	-1.81	-1.11	-1.65	-0.37	-0.6	1.28	-0.42	-0.87	0.07	-1.03	-1.08
113130	CDCA5|113130	-0.83	-1.24	0.22	-0.52	-0.39	-0.51	0.48	-1.95	-1.56	-0.34	-0.38	-0.84	0.06	-2.08	-2.08	-0.64	-1.18	-1.18	-2.94	-0.8	-2.33	-0.78	-3.09	-3.79	-0.16	-1.11	-0.17	-1.04	-0.66	-1.42	-3.61	-0.13	-0.29	-2.37	-1.39	1.06	-1.4	-2.1	-0.98	-0.55	-0.04	-0.77	1.12	0.44	-0.71	0.32	-2.52	-1.49
55143	CDCA8|55143	-0.33	-0.44	0.64	-0.04	-0.35	-0.52	0.21	-1.88	-0.96	-0.37	0.16	-0.6	-0.12	-1.35	-1.31	0.02	-0.96	-1.4	-2.92	-0.08	-2.11	-1.33	-2.39	-2.57	-0.85	-0.81	-1.64	-0.32	-0.58	-1	-3.57	0.41	-0.26	-1.81	-1.07	1.4	-1.28	-2.3	-1.1	-1.34	-0.04	0.23	0.86	0.04	-0.46	-0.98	-1.56	-1.3
1058	CENPA|1058	-0.51	-0.62	0.16	-0.11	-0.72	-0.45	-0.61	-1.9	-0.87	0	-0.37	-0.4	-0.2	-1.39	-3.15	-0.23	-0.95	-1.39	-3.09	-0.32	-2.25	-1.32	-1.96	-2.64	-0.53	-0.62	-0.6	-0.49	-0.6	-1.27	-3.81	0.21	-0.69	-2.02	-1.04	1.02	-1.35	-1.76	-0.21	-0.86	0.23	-0.36	-0.05	0.05	-0.4	-0.19	-1.84	-1.58
55165	CEP55|55165	-1.03	-1.07	-0.13	0.35	-0.33	0.05	1.08	-2	-0.69	1.03	-0.16	-0.23	0.13	-1.34	-0.85	0.33	-0.67	-0.33	-3.63	-0.28	-2.05	-1.79	-2.02	-2.12	-0.59	-0.44	-1.64	-0.13	-0.77	-1.05	-3.97	-0.1	-1	-1.21	-1.12	0.71	-0.06	-2.04	-0.87	-1.6	-0.75	-0.89	0.19	0.55	0	-0.27	-1.88	-1.68
10563	CXCL13|10563	-1.76	-0.18	-1.23	0.97	-0.4	-1.26	-0.02	-0.48	-0.27	-2.16	-1.4	0.22	-0.83	-1.51	-1.5	-1.85	-1.54	-0.91	-1.22	-1.45	-1.02	-1.85	-1.81	-1.44	-1.84	-1.39	-1.92	0.79	-0.8	0.19	-1.32	-2.03	-0.24	-1.72	-1.45	-1.06	1.16	-2.16	-1.65	0.42	-0.61	-1.42	-1.23	-1.83	0.63	-2.16	-0.65	-2.16
79180	EFHD2|79180	-0.5	0.09	-0.12	-0.25	-0.2	0.04	-1.35	0.04	0.41	-1.47	0.46	0.8	-0.3	1.89	-0.26	0.54	1.62	1.37	1.16	1.15	1.02	1.53	-0.12	0.69	0.86	-0.17	1.84	0.88	-0.46	0.45	0.55	0.93	0.23	-0.48	0.52	-1.22	-0.67	1.17	0.05	0.53	0.6	0.67	-0.03	0.07	-0.18	1.12	0.73	0.37
388650	FAM69A|388650	0.39	-0.85	-0.69	0	1.23	1.43	-2.41	0.24	-1.04	-0.89	0.29	0.03	0.11	-0.5	-0.48	1.11	0.35	-0.56	-0.47	-1.05	-1.25	-1.69	-0.68	-1.26	-0.39	-0.32	-1.07	0.1	0.02	0.01	-1.21	-3.6	-0.41	0.1	-0.94	0.58	-1.4	-1.6	-0.16	0.65	-0.02	-1.75	-0.56	-0.8	0.57	-1.25	-1.44	-0.33
149297	FAM78B|149297	-0.28	-0.55	0.02	1.44	-0.81	-1.25	2.77	-1.32	-0.95	-0.02	0.14	-0.13	-0.69	-0.4	-0.78	0.33	-1.32	-0.82	0.23	1.37	-0.22	-0.29	-0.87	0.72	-0.71	-1.54	0.15	1.15	-0.61	-0.29	-0.86	2.79	0.08	-0.61	0.01	-0.37	2.1	-0.54	1.56	1.08	-0.85	2.88	1.59	3	0.25	2.24	0.3	-0.52
2305	FOXM1|2305	-0.53	-0.17	0.02	0.06	-0.32	-0.27	0.18	-1.98	-0.83	0.03	0.31	-0.47	-0.19	-1.96	-1.4	0.39	-0.4	-1.83	-3.57	-0.88	-1.89	-1.48	-2.52	-2.88	-0.24	-0.18	-0.99	-1.05	-0.84	-1.7	-3.66	-0.09	-0.38	-2.05	-1.31	1.13	-1.28	-2.41	-0.5	-1.05	-0.31	-0.01	0.29	0.62	-0.38	-0.59	-1.91	-1.6
2590	GALNT2|2590	0.96	-0.76	0.67	-0.45	-0.55	1.08	-0.92	1.56	-0.36	1.1	-0.69	-0.04	-0.35	-0.3	-0.1	-0.35	-0.26	0.88	0.43	-0.79	1.63	-0.65	0.8	1	-1.01	-1.51	-0.06	-0.58	0.01	0.87	0.43	-0.88	0.66	0.43	0.01	0	0.99	-0.47	-1.65	0.08	0.28	-0.44	-1.65	0.21	0.2	-1.05	-0.87	-0.86
9945	GFPT2|9945	-0.89	-0.94	0.04	-0.62	-1.09	-1.99	-1.76	-0.93	-2.01	-0.82	-1.28	-0.31	-1.44	-2.04	-1.42	-2.18	-1.83	-1.67	-1.71	-1.39	-1.82	-2.18	-1.82	-1.62	-1.88	-0.92	-1.5	-0.59	-2.29	0.19	-2.07	-2.1	-1.13	-2.18	-1.86	-0.67	-1.03	-1.65	-1.41	-1.74	-0.19	-1.54	-1.1	-1.53	-1.76	-0.98	-1.25	-1.73
8111	GPR68|8111	-1.12	-1.22	0.01	-0.31	-0.99	-2.09	-1.75	-0.66	-1.07	-0.72	-1.54	-0.11	-1.07	-1.26	-0.48	-1.74	-1.58	-0.28	-0.81	-0.65	-0.53	-0.72	-0.2	-1.14	-1.68	-0.4	-2.17	-0.08	-0.91	0.62	-0.79	-1.93	-0.41	-0.68	-0.96	-1.4	-1.57	-1.11	-0.99	-0.19	-0.16	-1.13	-1.17	-0.74	-1.05	-0.26	0.1	-0.33
26585	GREM1|26585	-1.1	-0.08	-0.59	-0.06	-0.08	-1.64	-1.44	-0.94	-2.12	-1.07	-1.68	0.37	-0.73	-2.36	-2.08	-2.52	-2.68	-2.46	-2.15	-0.67	-2.02	-2.68	-1.79	-2.29	-2.51	-1.24	-2.22	-0.24	-2.18	0.57	-2.03	-2.15	-0.25	-1.26	-1.97	-0.79	-1.99	-2.4	-2.1	-1.84	-0.05	-1.72	-1.01	-2.29	-1.59	-2.26	-0.64	-1.2
51512	GTSE1|51512	-0.03	0.25	0.26	0.79	0.42	0.12	-0.14	-1.16	-0.34	0.48	0.39	-0.37	-0.11	-1.04	-0.45	0.19	-0.52	-0.43	-2.97	0.42	-1.17	-1.17	-2.03	-2.14	-0.33	0.88	-0.8	-0.04	-0.1	-0.07	-3.82	-0.11	0.4	-1.82	-0.89	1.07	-0.23	-1.92	-0.51	-1.31	-1.43	1.2	0.27	0.74	0.68	0.86	-0.9	-0.55
55355	HJURP|55355	-1.13	0.02	0.2	1.08	-0.23	0.05	0.71	-1.51	-0.24	-0.13	0.62	-0.42	-0.72	-0.58	-0.29	0.24	-0.31	0.23	-2.52	0.91	-0.57	-0.69	-1.73	-1.78	0.27	-0.35	-0.67	-0.47	0	0.15	-3.78	-0.68	-1.37	-2.11	-1.8	0.25	-0.15	-1.82	-1.87	-1.17	-0.79	0.02	0.96	0	-1.17	0.28	-0.81	-0.44
3209	HOXA13|3209	1.28	-0.45	-0.04	0.96	0.53	1.43	0.97	-0.12	0.21	-0.27	0.25	0.7	0.63	1.34	-0.8	1.19	0.81	-0.29	-0.62	-0.58	-1.15	-1.3	-1.46	-0.62	-0.6	-0.68	-0.7	0.19	0.05	0.88	-1.56	-1.76	0.19	0.84	-0.01	-0.53	0.18	-0.48	0.71	1.45	0.8	0.23	-1.19	0.66	0.47	0.32	-0.92	-0.12
10643	IGF2BP3|10643	-1.33	-1.69	1.23	0.93	-1.41	-1.28	0.71	-1.57	-1.4	-1.31	-0.63	-1.26	-1.26	-1.51	-1.38	-1.95	-0.07	0.14	-1.54	-1.37	-1.75	-1.47	-1.21	-1.25	-1.24	-1.37	-1.28	-1.3	-0.77	0.93	-1.33	-1.66	-1.4	-1.08	-1.84	-1.42	-1.38	-1.75	-1.69	-0.51	0.56	-1.06	0.74	0.68	-1.05	-1.24	-1.55	0.41
9641	IKBKE|9641	-0.97	-0.12	0.11	-0.26	-0.46	-0.72	-1.38	0.51	-0.19	-2.03	-0.61	0.95	-0.34	-0.48	0.27	-0.65	0.17	1.2	1.34	0.9	1.68	0.6	-0.13	-0.1	0.22	-0.21	1.29	0	-0.75	0.33	1.5	-0.33	-0.32	0	0.08	-0.05	-1.44	0.75	-0.76	0.94	-0.47	0.15	-1.89	0.57	-1.35	0.52	1.16	-0.03
53833	IL20RB|53833	-1.02	0.67	-0.37	0.12	-0.86	-0.86	-0.51	-1.03	0.7	0.01	-0.21	1.48	-0.15	-0.21	0.12	-0.7	0.42	0.26	-0.8	-0.63	0.17	-0.9	-0.55	-0.72	-0.76	0.61	0.01	-0.22	-0.94	0.14	-0.95	-1.03	0.11	0.89	0.48	-0.36	0.28	-1.22	-1.04	-0.71	1.83	-0.54	0.08	0.02	0.27	0.27	0.21	-0.13
3755	KCNG1|3755	0.43	-0.61	-0.4	0.8	0.39	-0.82	0.47	-1.73	-1.39	-0.11	-0.65	0.53	0.04	0.41	-0.22	0.3	-0.2	0.89	0	0.24	-0.14	-0.75	-1.89	-0.57	0.01	0.31	0.12	-0.25	-0.68	0.89	-0.75	0.71	0.8	-1.1	-0.4	-0.21	-2.22	-0.71	-0.16	0.58	0.55	-0.5	1.29	0.16	-0.77	-0.13	-0.19	0.5
146909	KIF18B|146909	-0.46	-1.25	0.26	0.39	-0.02	-0.63	0.55	-1.26	-0.84	-0.28	0.48	-0.98	0.46	-1.31	-0.41	-0.05	-0.46	-0.51	-3.24	-0.18	-1.29	-1.05	-2.29	-2.78	-0.33	0.42	-1.12	-0.16	0.37	-0.48	-4.01	-0.02	1	-2.12	-1.27	1.44	-0.84	-2.63	0.01	-1.02	-0.45	0.12	1.09	0.38	-0.79	0.39	-1.4	-0.67
10112	KIF20A|10112	-0.14	-0.08	0.85	0.38	0.22	0.51	0.6	-1.78	0.18	0.75	1.96	-0.42	0	-0.45	-1.24	-0.51	-0.84	-0.2	-2.98	1.19	-1.2	-0.64	-1.24	-1.91	0.03	-0.15	-1.32	0.27	0	0.55	-3.75	-0.11	-0.9	-1.1	-0.28	2.02	-0.86	-1.68	-0.97	-0.55	-0.69	0.48	1.15	0.75	0.21	-0.23	-0.53	-0.61
11004	KIF2C|11004	-0.41	-0.54	0.43	0.06	-0.2	0.08	-0.01	-1.82	-0.82	-0.26	0.02	-0.67	-0.33	-1.6	-1.34	0.07	-0.39	-1.41	-3.09	0.06	-1.76	-1.1	-2.78	-2.85	-0.13	-0.44	-0.1	-0.2	-0.72	-0.78	-4.56	0.74	-1.41	-1.86	-1.35	1.73	-1.14	-2.31	-0.63	-1.76	0	0.03	0.8	-0.14	-0.38	0.37	-1.62	-1.22
3838	KPNA2|3838	-0.48	-0.88	0.1	-0.62	-0.7	-0.54	0.96	-2.02	-1.06	0.18	-0.45	-0.88	0.43	-1.05	-3.16	-0.16	-1.25	-1.26	-2.7	-0.66	-2.56	-1.79	-3.04	-2.24	-1.23	-2.64	-1	-0.98	-0.45	-1.22	-2.78	0.29	-0.45	-1.32	-1.77	1.46	-1.27	-1.72	-0.49	-0.84	-1.16	-0.03	0.72	0.8	-0.29	-1.13	-1.85	-1.7
51176	LEF1|51176	0.23	-1.14	-0.46	0.06	-0.37	-1.26	-0.89	-0.35	-1.25	-0.31	-0.26	1.14	-0.58	-1.85	-0.46	-1.73	-0.45	0.49	-0.76	0.13	0.61	-0.64	-0.05	-0.6	0.4	-0.48	-0.84	0.99	-0.66	-0.04	-0.34	1.03	0.91	-0.14	-0.4	0.24	-1.37	-0.69	0.48	-0.21	-1.33	0.21	-0.84	0.16	-0.87	-1.23	0	-0.2
96610	LOC96610|96610	-1.2	-0.49	-0.83	1.27	-0.93	-1.11	0.52	-1.01	-1.03	-1.46	-0.71	0.4	-0.12	-0.69	-1.39	-1.46	-0.81	-0.13	-0.86	-1.16	-0.62	-1.58	-0.71	-0.66	-0.98	-1.68	-1.16	-0.37	-1.24	0.67	-0.92	-1.63	-0.34	-1.14	-0.01	-0.6	-1.4	-1.32	-1.46	1.1	-0.72	-0.96	-1.44	-1.38	-0.42	-1.49	-0.74	-0.84
7804	LRP8|7804	-0.73	0.81	0.19	-1.34	-0.87	0.59	-0.46	-0.57	-0.82	-0.73	0.81	-0.36	0.14	-0.45	-0.85	-0.78	-1.36	0.43	-2.36	-0.33	-2.06	-1.58	-0.47	-1.24	-1.07	-0.33	-0.48	-0.16	-0.09	-0.07	-0.79	0.44	0.05	-1.54	0.19	1.96	-0.72	-1.69	-1.45	-0.33	0.5	0.08	-0.01	-0.08	0.74	-0.3	-0.58	-0.29
23643	LY96|23643	-0.83	0	0.51	0	-1.73	-1.87	-0.86	-0.77	-0.54	-0.44	-2.01	-0.11	0	-2.33	-2.62	-1.4	-1.27	-0.94	-0.87	-1.48	-0.54	-1.12	-1.51	-1.77	-0.94	-0.95	-0.53	-0.66	-1.8	-0.4	-1.37	-2.17	-0.76	-0.58	-0.97	-1.38	-0.8	-1.01	-0.77	-0.52	0.16	-1.27	-0.78	-2.04	-0.87	-1.46	-1.7	-2.26
4143	MAT1A|4143	0.69	-0.23	2.12	-0.42	-1.06	-0.32	2.71	0.6	-0.63	-0.04	1.16	0.51	1.32	0.41	-1.33	-1.33	-0.77	0.89	-0.19	0.04	0.34	-1.33	-1.01	1.07	-0.45	0.38	-1.33	0.39	0.92	0.26	0.45	1.98	-0.31	-1.13	0.46	-0.04	0.47	-1.05	1.87	-0.78	-0.83	0.33	0.36	0.97	-0.38	1.85	-0.11	0.02
84879	MFSD2A|84879	0.43	-0.14	1.1	0.52	0.22	0.76	-0.22	1.29	0.78	-2.39	1.03	0.21	0.16	0.88	0.26	0.27	0.52	0.46	0.82	0.42	0.51	0.41	-0.01	0.41	0.43	1.4	1.03	0.43	0.87	-0.19	0.89	-0.83	0.5	0.86	0.62	0.22	-0.08	0.97	-1.02	-0.91	-0.74	-0.25	0.24	0.02	0.89	0.81	0.63	-0.05
51237	MGC29506|51237	-1.33	-0.56	-0.55	0.81	-0.98	-1.84	0.27	-1.51	-1.11	-0.66	-0.81	0.02	-0.08	-1.13	-0.56	-1.97	-0.67	-0.07	-0.69	-1.13	-0.59	-1.55	-0.46	-0.34	-0.82	-1.21	-1.91	0.06	-1.78	0.59	-0.73	-2.03	-0.08	-1.15	0.01	-0.55	-0.31	-1.54	-1.67	0.97	-0.35	-0.76	-0.83	-1.96	-0.67	-1.11	-0.69	-1.09
55034	MOCOS|55034	-0.64	-1.74	-1.89	-0.74	-0.32	0.4	0.3	-0.56	0.49	-0.09	-0.8	0.18	-1.68	0.14	-1.33	0.05	-0.39	-0.14	0.54	0.55	-0.64	0.01	0.17	-0.18	-2.39	-0.78	-3.48	-1.3	0.42	-0.15	0.22	1.03	-0.76	0.85	0.09	0.57	0.23	-0.52	-0.1	1.46	1.19	-0.03	-1.98	-0.05	1.7	0.11	-0.13	-0.76
10797	MTHFD2|10797	-0.89	-2.23	-0.6	-0.96	-0.54	-0.79	0.85	-1.56	-1.53	-0.67	-0.84	-0.78	-0.35	-1.57	-3.65	-1.19	-1.44	-1.57	-2.8	-0.98	-2.57	-3.25	-2.5	-2.66	-1.34	-2.3	-1.67	-1.18	-1.51	-1.1	-2.4	-0.68	-1.65	-1.06	-1.28	1.7	-0.61	-2.12	-0.73	-1.51	-0.63	-0.1	0.07	-0.58	1.18	-1.07	-2.4	-0.71
4605	MYBL2|4605	-0.96	-0.46	0.33	-0.44	0.31	-0.38	-0.08	-1.66	-1.34	0.17	-0.21	-0.78	0.51	-1.83	-1.71	0.12	-0.76	-0.99	-2.32	-0.35	-1.85	-1.62	-2.52	-3.34	-0.35	-0.59	-0.75	-0.72	-0.91	-1.04	-3.63	0.38	-0.39	-1.88	-1.13	0.48	-0.85	-2.31	-0.82	-0.98	0.18	-0.78	1.03	-0.37	-0.42	0.44	-2.16	-0.89
55247	NEIL3|55247	-2.04	-0.27	0.57	0.14	-0.28	0.11	-0.17	-1.73	-0.36	-0.01	-0.25	-0.52	0.4	-0.74	-2.85	-0.27	-1.39	-2.1	-3.17	-0.01	-0.93	-1.18	-1.3	-2.24	-0.12	-0.8	-0.92	-1.53	-0.02	-0.71	-2.66	0.44	-0.64	-1.01	-0.5	1.31	-1.22	-1.58	-0.91	-0.94	-1.03	-0.93	0.34	0.1	-0.37	-0.51	-0.71	-1.15
348938	NIPAL4|348938	0.31	-0.3	-0.32	-0.86	0.27	0.59	1	0.64	0.28	0.82	-0.35	0.03	0.66	0.78	1.05	0.41	0.03	0.95	0.6	0.8	0.84	0.23	-0.19	0.53	0.37	-0.13	0.03	0.76	0.55	0.13	0.39	-1.09	0.56	-0.12	-0.68	-0.58	0.3	0.39	-0.78	0.93	-0.45	0.45	-0.75	0.06	-0.22	0.18	0.27	0.86
56666	PANX2|56666	-0.33	1.16	-0.43	0	0.12	-0.69	-0.63	-0.94	-1.23	0.73	1.06	0.11	-0.16	0.94	-1.02	-0.59	0.08	0.27	0.8	0.32	0.25	0.4	1.06	0.42	0.31	0.77	1.03	0.03	-0.61	-0.85	-0.29	0.75	1.33	-2.99	-0.09	-0.44	0.82	-0.55	-0.42	0.53	0.81	2.57	0.85	0.41	1.2	0.51	-0.54	-0.53
5157	PDGFRL|5157	-1.48	-1.18	0.41	-0.52	-0.05	-0.82	-0.3	0.05	-1.67	-0.59	0.41	0.05	0.33	-2.49	-1.22	-1.24	-1.57	-0.97	0.08	-0.75	-0.78	-0.88	-2.07	-1.09	-1.18	-2.15	-1.78	-0.77	-1.3	0.53	-0.39	0.21	-1.51	-1	-1.4	-1.92	-0.06	-1.62	0.53	0.45	0.12	-0.91	0.17	-0.45	-0.87	-1.74	-1.45	-0.53
11040	PIM2|11040	-0.33	0.18	-1.35	0.62	-0.17	-1.21	0.11	-0.57	-0.89	-1.16	-1.09	-0.16	0.06	-0.77	-1.09	-1.52	-0.69	-0.49	-0.73	-1.79	-0.97	-1.42	-1.35	-0.87	-0.83	-1.6	-0.29	-0.15	-0.99	0.26	-0.3	-1.17	-0.16	-0.88	-0.35	0.42	-0.99	-0.62	-0.63	1.16	-1.2	-0.05	-1.76	-0.94	-0.44	-0.55	-1.08	-1.27
5307	PITX1|5307	0	2.24	-3.32	-0.26	-0.57	-0.11	0.09	-0.34	0.64	-2.31	0.93	0.6	-0.53	0.43	-0.5	0.58	0.77	-0.98	-0.36	0.53	-0.11	-1.02	0.18	0.02	0.36	0.65	0.47	-0.54	0.75	-0.12	-1.72	-0.84	2.1	0.46	0.35	1.49	0.37	-0.09	-0.25	-0.47	0.69	-0.59	-1.77	0	0.24	0.45	-0.32	-0.23
5320	PLA2G2A|5320	2.03	-0.09	-0.81	0.2	1.01	0.16	1.7	-0.4	0.46	-0.78	-0.05	1.82	1.39	2.06	-0.74	0.06	-0.04	-0.44	0.18	0.48	0.22	-0.71	-0.36	0.15	-0.22	0.5	-0.26	1.2	0.62	-0.07	-0.92	-1.84	0.68	1.06	-1.51	-1.95	-0.73	-0.21	-0.18	-0.42	-0.22	-0.14	-0.53	1.21	1.24	1.71	0.96	-1.21
5450	POU2AF1|5450	-0.14	-1.33	-0.13	0.49	-0.39	1.42	-0.19	-0.53	-0.28	0	-1.44	-0.24	0.7	-1.06	0.08	-0.4	-0.21	-0.37	0.08	-0.16	1.63	-2.07	-1.26	-0.83	-1.02	-0.23	-2.29	1.22	0.4	0.2	0.11	-2.31	-0.51	-0.14	-0.48	0.1	-0.94	-1.59	-2.01	0.64	-0.97	-1.31	-1.19	-1.35	-0.05	-0.89	-0.8	-0.8
5522	PPP2R2C|5522	-0.55	1.65	-1	-0.27	-0.01	-0.23	-0.69	-0.31	0.44	-0.86	0.65	1.01	-0.46	-0.47	-1.37	-0.76	-0.39	-0.93	-0.64	-0.18	-0.34	0.32	0.29	-0.19	-0.33	0.36	-0.03	-0.18	-0.56	-0.77	-0.28	-0.83	-0.64	-0.03	0.1	0.79	-0.14	-0.41	-1.12	-0.55	-0.5	0.89	0.37	0.18	0.16	0.8	-0.86	0.43
9232	PTTG1|9232	-0.29	-0.24	-0.66	-0.76	-0.18	0.05	0.15	-1.35	-0.49	0.73	0.88	-0.37	0.44	-0.76	-0.39	-0.08	-0.19	0.49	-1.31	1.33	-0.72	-0.02	-1.59	-1.65	1.45	-0.87	0.76	0.74	-0.33	-0.05	-2.24	-0.21	-0.62	-1.55	-0.76	1.11	-0.42	-1.46	-0.44	-0.78	-0.57	-0.93	0.54	-0.4	-0.24	1.3	-0.73	-0.78
8767	RIPK2|8767	0.2	0.13	-0.05	0.58	-0.54	-0.48	0.9	0.1	-0.54	-0.64	-0.62	0.35	-0.05	-0.88	-0.73	0.59	-0.25	0.32	0.56	0	-1.23	-0.71	-0.48	-0.75	-0.89	-0.55	-1.16	0.98	-0.45	0.04	-0.85	2.13	-1.23	-0.88	-1.65	-0.61	-1.84	-1.41	-0.19	-0.02	-2.13	0.56	0.41	0.31	0.55	-0.28	-1.59	-0.4
6241	RRM2|6241	-0.78	0.91	0.07	0.04	0.2	0.89	0.22	-0.94	-0.58	-0.26	-0.77	-0.45	0.13	-0.84	-2.64	0.65	-0.63	-0.86	-3.4	-0.09	-1.8	-0.87	-2.12	-2.42	-0.45	-0.8	0.14	-0.65	0.23	-0.45	-2.81	0.32	-1.76	-0.92	-0.72	1.93	-0.83	-1.85	-0.55	-0.44	0.27	-1.31	-0.7	-0.39	0.26	-1.04	-1.49	-1.45
6288	SAA1|6288	-1.16	0.07	0.41	0.29	-1.09	-0.18	0.26	1.51	0.12	-1.2	-0.31	0.4	-0.71	-1.53	-0.53	-1.53	-0.81	-0.15	0.96	-1.19	0.94	-1.25	-1.53	-0.92	-0.03	-0.06	-0.37	-0.63	0.19	-0.9	1.13	-0.06	-0.83	0.05	0.52	-1.14	0.32	-0.14	-0.88	-0.71	0.63	-1.34	-0.39	-0.87	-0.51	-1.34	-1.53	-0.5
92745	SLC38A5|92745	0.39	-0.92	-0.99	-0.22	-0.64	-0.29	-0.11	-1.24	0.56	-2.28	1.59	1.05	-0.62	0.19	0.85	0.59	0.43	-0.01	0.59	0.14	1.15	-0.75	0.07	0.7	-0.27	0.5	0.46	0.75	1.23	-0.13	-0.5	-2.88	-0.93	0.37	1.52	0.31	-1.65	-0.38	-1.85	-1.07	0.22	-0.78	-0.47	-1.42	1.27	0.17	-1.26	-0.92
27286	SRPX2|27286	0.67	0.12	-0.32	1.01	1.2	1.18	-3.26	-0.01	1.07	0.3	2.15	-0.27	-0.81	1.46	0.79	1.11	1.6	-0.59	0.89	1.51	0.71	0.66	0.97	-0.19	1.38	0.77	1.25	0.07	1	1.34	0.93	0.61	0.45	0.44	0.25	-0.61	-2.24	1.18	-1.53	-0.34	-0.16	-2.06	-2.27	-0.39	0.98	0.42	1.36	0.47
55240	STEAP3|55240	-0.11	0.73	-0.87	-0.46	-0.27	0.3	0.32	-0.1	0.35	0.65	0.64	-0.32	0.51	0.18	-0.67	0.09	0.12	-0.58	0.65	0.36	0.44	0.64	0.33	0.25	-0.73	-0.18	0.41	0.64	0.26	-0.44	0.56	-1.83	0.81	0.42	0.28	-1.6	-1.57	0.5	-1.57	0	1.42	1.13	0.36	0.63	-0.86	0.93	0.77	0.35
64220	STRA6|64220	-1.8	0.6	-1.41	0.13	-1.11	-0.86	-2.42	0.49	-0.51	-2.32	-1.05	0.93	0.01	-1.84	-0.84	-3.08	-1.42	-0.51	0.64	-1.15	0.8	-0.41	0.5	-0.16	-0.91	0.25	-1.22	-0.56	-1.34	0.02	1.03	-1.16	-0.21	-0.28	-0.74	-1.36	0.16	1.02	-1.57	-0.54	-0.13	-1.7	-1.35	-1.81	-0.86	-1.78	-0.44	0.79
10460	TACC3|10460	-0.73	-0.83	0.08	0.15	-0.27	1.13	0.26	-1.66	-0.69	0.72	3.5	0.72	-0.45	-0.67	3.31	2.56	3.29	-1.04	3.12	0.48	0.72	-0.31	-2.23	-2.05	1.45	-0.31	3.61	0.48	-0.32	0.58	-3.42	0.63	-0.53	-1.88	-1.15	0.1	-0.46	-1.72	0.17	-1.45	-0.26	-0.14	1.47	0.48	-0.01	1.93	-1.83	-0.77
8459	TPST2|8459	-0.13	-0.7	-1.43	-0.4	0.05	0.36	-0.82	0.81	-0.9	0.2	-0.39	1.06	0.65	-0.42	0.3	0.22	0.63	-0.91	0.84	-0.11	0.05	-0.51	-0.93	-0.55	0.16	0.29	1.39	-0.11	-1.37	-0.92	-0.47	-2.65	-0.03	-1.01	-0.33	-1.78	-1.3	-0.25	-2.39	0.35	0.52	-0.02	-1.14	-1.25	0.28	-0.22	-1.38	0.47
22974	TPX2|22974	-0.85	-0.74	0.7	-0.07	-0.13	-0.4	0.41	-2	-0.95	-0.45	-0.04	-0.74	-0.13	-1.55	-1.99	0	-1.05	-1.06	-3.14	0.19	-2.22	-1.53	-2.51	-2.63	-0.51	-0.91	-1.03	-1.06	-1.06	-0.95	-4.03	-0.01	-1.79	-1.87	-1.92	1.06	-1.12	-2.38	-0.41	-1.44	-0.23	-0.5	0.36	0.1	-0.54	-0.23	-1.81	-1.46
25987	TSKU|25987	0.65	0.57	-0.72	1.5	0.03	0.8	-1.2	0.48	0.63	0.59	1.23	0.58	-0.13	0.98	-1.75	0.38	0.72	0.47	0.77	0.27	0.07	1.09	1.87	1	0.01	-0.1	0.57	0.05	0.31	-0.41	1.77	-1.65	0.55	1.12	0.88	-1.29	0.64	0.8	-1.9	0.27	0	-0.06	-1.14	-0.42	0.6	0.29	0.73	-0.55
11065	UBE2C|11065	-0.63	-0.73	0.87	0.19	-0.34	-0.7	0.41	-1.13	-0.83	-0.54	0.83	-0.06	0.27	-1.45	-0.26	0.07	-0.59	0.69	-1.98	1.31	-1.54	-0.76	-2.03	-2.18	0.11	0.61	0.13	0.45	-0.64	-0.52	-4.39	0.27	-0.71	-2.04	-1.16	0.69	-0.71	-2.04	0.05	-1.52	-0.79	-0.3	1.71	-0.08	-0.61	0.84	-1.29	-1.28
7546	ZIC2|7546	-0.36	-0.29	-0.8	-1.28	0.15	0.3	-1.84	0.47	-0.57	0.28	0.79	0.78	0.54	-1.45	-1.26	-1.09	-1.28	-1.26	-0.25	-1.05	-1.49	-1.84	-1.84	-1.63	0.92	0.58	0.37	0.01	-0.62	0.58	-1.39	0.58	0.8	-0.77	-0.82	0.42	-0.38	-1.64	-1.41	-1.13	1.28	-0.69	-1.31	-0.66	-1.64	0.39	-1.84	0.62
85416	ZIC5|85416	-0.67	0.65	-0.42	-0.67	-0.67	-0.67	-0.67	-0.04	-0.41	1.03	0.43	0.25	1.07	-0.67	-0.67	-0.67	-0.67	-0.67	-0.27	-0.67	-0.05	-0.67	-0.67	-0.67	0.82	0.86	0.71	-0.11	-0.23	-0.67	-0.67	-0.67	0.09	0	-0.67	1.53	1.13	-0.67	-0.67	-0.4	1.61	-0.67	-0.67	-0.26	-0.44	-0.67	-0.67	1.38
553137	?|553137	0	0	1.4	0	0.63	0	1.78	1.4	0	5.13	0	0	0.48	1.16	1.38	0	0	0.51	1.35	0	1.62	0	0	0	0	0	0	1.57	0.74	0	0.37	2.76	2.11	0	0	0	3.95	0	2.24	0	0	0.43	0	0.41	0.38	0	0.44	0
33	ACADL|33	-0.06	0.61	0.25	-1.19	-0.19	2.6	0.41	-0.35	0.28	-0.69	1.6	0.18	2.69	0.35	-1.19	0.21	-0.19	-0.62	0.11	-0.88	-0.75	0.39	-0.14	0.34	0.77	2.48	0.15	1.15	-0.07	0.2	0.16	-0.76	1.06	0.21	-0.14	-0.29	0.45	0.18	1.15	1.8	-0.73	0.31	0.85	2.09	0.18	2.94	-0.06	0.3
122481	AK7|122481	-0.51	-0.5	-1.06	-0.96	-0.08	-0.78	-0.6	-1.28	-0.25	-0.48	0.24	-1.2	-0.01	-0.53	-1.75	-0.39	-0.86	-1.75	-0.19	-0.45	-0.6	-0.93	-0.64	-0.69	0.52	-0.2	-1.27	-0.85	-0.36	-1.33	0.23	0.77	-1.39	-1.75	-0.24	0.97	-0.33	0.71	-0.26	1.32	0.81	-0.65	1	-0.87	-0.75	-1.75	-1.03	0.14
80816	ASXL3|80816	1.08	0.24	-0.67	0.89	0.48	-0.56	0.37	-1.28	-1.28	2.17	-1.28	0.55	0.67	-1.28	-0.09	-0.06	-0.79	-1.28	-0.69	-1.28	-0.95	-1.28	-0.9	-1.28	-0.24	-1.28	-1.28	0.07	-0.04	-0.45	-0.96	1.43	-0.08	-0.23	0.9	-1.01	-1.28	-0.15	0.51	-0.89	0	0.68	1.29	2.66	0.56	0.23	1.09	-1.28
55195	C14orf105|55195	0.75	0	0	0	0	0	1.13	2.23	0.84	3.13	0.31	0	1.37	0.17	3.72	0	0.18	0	2.71	0	3.27	0.2	0.62	1.04	0	1.14	0.58	3.01	2.24	0	2.4	1.51	2.28	0	0.39	0	0.24	0.56	2.87	3.28	0	2.17	2.03	0	0	1.43	0	0
149466	C1orf210|149466	-0.07	0.29	0.14	-0.46	0.08	-0.02	0.63	-0.6	-0.27	0.74	-0.12	-0.13	0.19	-0.08	-1.12	0.27	-0.01	-0.7	0.37	-0.49	-0.33	0.2	0.02	0.27	-0.26	-0.77	0.08	-0.12	0.06	-0.37	-0.03	0.83	0.3	-0.27	0.07	0.46	0.3	0.15	0.49	0.38	0.4	0.56	0.1	0.16	-0.15	-0.46	0.06	-0.24
79614	C5orf23|79614	1.15	-0.16	-1.32	0.46	-0.25	-0.74	-1.51	-0.72	-1.07	-0.06	0.02	1.22	-0.31	-0.76	-0.75	-0.45	-0.54	0.95	0.4	-0.71	1.11	0.1	1.67	0.89	0.38	-0.78	0.18	1.27	-0.75	0.6	0.61	-1.62	-0.03	-0.02	-0.07	-1.11	0.57	0.02	0.18	-2.42	-0.96	-0.28	0.1	-1.03	-0.71	-0.82	1.36	-1.44
8999	CDKL2|8999	-1.06	-0.54	1.15	-0.94	-1.93	-0.56	1.08	0.58	-1.36	1.5	0.81	-0.96	0.48	-0.83	-0.97	-1.05	-1.56	-1.79	-1.53	-1.55	-0.4	-0.54	-0.53	-0.08	-1.01	-0.41	-0.67	-0.25	0.15	-0.16	0.28	0.63	-0.38	-0.58	-1.6	-0.5	0.41	-0.07	0.5	0.54	-1.63	0.42	-1.33	-0.86	-2.28	-0.01	-0.52	0.2
1910	EDNRB|1910	1	0.75	-0.68	0.23	0.15	1.4	-0.25	0.97	-1.07	2.46	0.23	0.41	-0.22	0.89	1.17	0.07	-0.05	0.92	0.05	0.36	2.23	-0.38	-0.26	-0.21	0.76	-0.6	0.39	1.69	0.79	0.24	0.03	0.94	1.65	-0.06	0.14	-0.54	1.3	-0.09	1.38	-0.79	0.66	-0.09	0.04	0.26	0.89	-0.77	0.93	0.49
196047	EMX2OS|196047	0.31	0.68	-0.36	0.44	-0.82	1.18	1.14	-1.69	0.14	0.76	0.63	-0.05	-1.36	0.82	0.28	-1.69	-0.39	-0.23	0.51	-1.3	-0.57	1.18	1.76	1.43	0.9	-1.01	-0.24	0.71	1.53	-0.25	1.4	1.14	1.19	-0.82	0.62	-0.64	-1.19	1.62	0.97	0.94	-1	1.06	1.25	0.85	1.28	0.05	0.87	-0.71
2018	EMX2|2018	0.78	0.57	-0.54	0.78	-0.2	1.14	1.48	-1.56	0.33	0.88	0.85	0.4	-1.11	0.84	0.48	-0.72	-0.51	0.01	0.56	-0.59	-0.34	1.47	1.7	1.54	1.18	-0.47	0.05	1.04	1.87	0.21	1.38	1.14	0.86	-0.94	0.59	-0.47	-1.09	1.61	0.87	0.98	-1.36	1.16	1.56	1.14	1.37	0.44	0.67	0.96
10117	ENAM|10117	0	0	0	0	0	0	0.99	0	0	0	0	0	0	0	0	0	0	0	0	0	0.99	0	0	0	0	2	0	0	0	0	0	0	0	0.69	0	0	0	0	0	0	0	0	0	1.06	0.98	0	1.15	0
100129583	FAM47E|100129583	0.28	-0.83	0.32	0.39	0.32	0.15	0.3	-1.63	-0.38	0.69	-0.07	-0.96	0.67	0.72	0.08	0.14	-0.29	-1.37	1.1	-1.18	0.4	0.48	0.54	0.99	-0.29	0.02	-0.3	-0.15	0.81	0.58	1.27	0.78	0.96	1.37	0.77	-1.95	0.29	1.13	1.9	0.82	-0.48	-0.61	0.16	-0.5	0.79	-0.38	-0.43	0.19
57733	GBA3|57733	-0.18	-0.18	2.32	0.45	-0.18	-0.18	0.62	0.2	-0.18	1.78	-0.18	-0.18	-0.18	0.94	-0.18	-0.18	-0.18	-0.18	-0.01	-0.18	0.33	-0.18	-0.18	0.78	-0.18	0.86	-0.18	0.27	-0.18	-0.18	-0.18	-0.18	-0.18	-0.18	-0.18	-0.18	0.17	-0.18	1.83	-0.18	0.14	1.23	3.22	0.78	-0.18	-0.18	-0.18	-0.18
54756	IL17RD|54756	-2.08	-0.6	0.69	-2.3	-0.72	-1.18	-1.51	-1.15	-1.41	0.27	-1.03	-0.46	-1.22	-0.57	-2.43	-2.42	-2.65	-1.51	-1.29	-0.84	-2.21	-0.78	-1.74	-1.85	-1.3	-1.99	-1.27	-2.26	-1.95	-0.08	-2.05	0.14	-1.3	-1.46	-0.49	0.52	-1.33	-1.07	-1	-1.19	-0.8	0.36	0.44	0.39	-2.44	-0.16	-0.85	-1.38
3613	IMPA2|3613	-0.49	-0.52	-1.14	-1.43	0.58	-1.2	-0.29	-3.46	-2.07	-1.52	-0.73	-0.54	0.89	-0.75	-2.8	-0.11	-0.97	-1.14	-2.16	-1	-1.62	-0.57	-2.54	-2.46	-0.07	-1.11	-0.81	-1.44	-1.45	-1.42	-2.39	0.21	-1.35	-1.52	-0.8	0.24	-1.09	-1.39	-0.43	-0.26	0.5	0	0.16	0.19	-0.65	-0.27	-1.09	-1.84
375612	LHFPL3|375612	0.11	0.12	3.56	-0.29	-0.29	0.11	3.28	-0.29	-0.29	0.54	-0.29	-0.29	2.79	-0.29	-0.29	-0.29	-0.29	-0.29	0.15	-0.29	-0.29	-0.29	-0.29	-0.29	0.69	-0.29	-0.29	-0.29	-0.29	2.26	-0.29	-0.29	-0.29	-0.29	-0.29	0.05	-0.29	-0.29	0.01	-0.29	-0.29	0.19	2.72	0.16	-0.29	2	-0.29	-0.29
8825	LIN7A|8825	1.38	-0.6	-0.46	-1.05	1.17	0.12	1.53	-0.08	-0.43	1.86	0.71	0.35	0.26	-1.07	0.54	0.74	1.05	-1.45	0.98	-1.49	1.07	-1.08	-0.88	-1.31	0.76	-0.21	0.17	1.88	0.43	0.67	-0.67	1.53	0.49	-0.68	0.82	-0.68	-0.26	-0.72	1.22	-1.1	-1.52	0.44	1.17	0.68	0.76	0.08	-1.11	-1.19
388387	LOC388387|388387	1.67	1.41	0	0	0	0	0.63	0	0	5.46	0	0	0	0.52	3.9	0	0.94	0	0	1.96	0	0	1.22	1.15	0	0.76	1.37	0	0.72	0	0.61	0	1.67	0	0	0	3.66	0.63	1.1	1.25	0.67	3.84	1.03	1.51	0	1.6	0	0.88
723809	LOC723809|723809	0.02	0.03	4.24	-0.29	0.02	0.02	3.32	-0.29	-0.29	1.88	-0.29	-0.29	2.03	-0.29	1.06	-0.29	-0.29	-0.29	0.17	0.71	-0.29	-0.29	-0.29	0.06	0.45	-0.29	-0.29	0.2	-0.29	2.69	-0.29	-0.29	-0.29	-0.29	-0.29	0.17	-0.29	-0.29	-0.29	0.09	-0.29	0.33	3.05	0.06	-0.29	2.15	0.34	-0.29
4634	MYL3|4634	-0.48	-0.48	-0.48	0.69	-0.48	-0.48	-0.48	1.31	0.15	0.16	-0.48	0.33	-0.09	-0.48	0.52	-0.48	-0.01	-0.48	-0.17	-0.48	0.76	-0.48	-0.48	-0.48	0.78	0.18	1.77	-0.48	-0.48	0.14	-0.48	-0.48	-0.48	-0.48	0.55	-0.04	-0.48	-0.48	0.68	-0.48	-0.48	-0.48	-0.48	-0.48	-0.48	-0.48	0.92	-0.48
5314	PKHD1|5314	-0.46	0.62	1.05	-1.44	0.76	-0.46	1.18	-0.98	0.75	1.8	-0.65	-0.16	1.06	-0.4	0.91	-1.23	-0.92	-0.02	0.91	-0.43	1.64	-0.27	-0.79	-0.04	-1.44	-0.04	-0.43	1.5	0.94	0.04	1.21	1.68	-0.31	0.65	-0.45	-0.87	0.68	-0.58	1.58	1.67	-0.17	-0.29	0.82	-1.05	-0.86	-0.02	-0.62	1.69
117177	RAB3IP|117177	0	0	0.19	0.1	0.52	-0.28	1.23	-0.49	-0.42	0.4	-0.02	0.09	3.16	-0.13	-0.27	0.12	0.4	0.51	-0.49	-0.21	-1.26	-1.11	-1.03	-0.31	2.22	-0.52	-0.34	-0.62	-1.21	0.47	-0.56	0.37	-0.94	-0.94	-1.11	0.56	-0.04	-0.66	0.34	0.09	-0.22	2.84	4.48	0.46	-0.16	0.38	-0.14	-0.24
6523	SLC5A1|6523	-0.07	1.91	-0.47	0.2	-0.24	-0.24	0.5	-0.47	-0.19	0.37	-0.47	0.82	-0.05	-0.47	-0.47	-0.47	-0.47	-0.47	-0.47	-0.47	-0.47	-0.47	-0.47	-0.47	0.09	-0.18	-0.15	-0.47	-0.19	-0.47	0.06	-0.47	-0.47	-0.47	-0.13	0.94	0.16	-0.47	-0.16	-0.47	-0.47	0.69	0.17	0.47	-0.47	0.14	-0.19	0.71
160728	SLC5A8|160728	0	0	0	0	0	0	0.65	0	0	0	1.61	0	0.83	0	0	0	0	0	0	0	0	0	0	0	0	0	0	0	0	0	0	0	0	0	0.52	0	0	0	0	0	0	0	3.83	0.7	0	0	0	0
55351	STK32B|55351	-1.64	0.11	-0.08	-0.39	-0.19	-0.92	-2.1	0	-1.19	0.64	-0.55	-0.39	-0.69	1.97	-0.9	-2.47	-1.56	-0.41	-1.08	-0.23	-0.36	-1.32	-0.51	-2.07	-1.29	-0.61	0.27	0.19	-1.52	-0.33	-1.21	-1.11	-0.26	-0.54	-0.81	-0.92	0.15	-0.88	0.09	-0.81	0.2	-0.85	-1.86	-0.81	-0.28	0.31	-0.43	-1.17
27233	SULT1C4|27233	0.25	-0.21	-0.4	0.77	0.16	0.84	-0.48	0.17	-1.09	1.25	-0.95	-0.33	-0.19	-0.62	1.05	-0.49	-0.22	1.04	-0.62	0.68	1.2	-0.67	-0.07	0.19	-0.31	-0.51	-1.54	0.81	-0.2	0.5	0.57	0.66	1.1	0.29	0.51	-0.38	0.94	-0.66	1.29	-0.77	-1.54	0.74	-0.51	-0.13	0.41	-1.54	0.59	0.25
7067	THRA|7067	-1.2	-0.26	-1.92	-1.12	-1.41	-0.16	0.13	-0.65	-1.07	0.26	1.03	-0.52	-0.71	-1.89	-1.8	-0.93	0.57	-1.17	-0.34	-0.74	-0.6	0	-0.49	-0.94	0.63	-0.58	-1.63	-0.82	0.78	-1.59	-0.69	-0.3	-0.69	-0.58	-0.06	0.72	-1.6	0.04	0.82	-0.52	1.14	1.16	2.15	-1.58	-1.31	-1.31	-0.36	-1.12
10107	TRIM10|10107	0	0.53	0	0	0	0	0	0	0	1.05	0	1.3	0.38	0	0	0	0	0	0	0	0	0	0	0	0	0	0	0	0	0	0	0	0	0	0.75	0	0	0	0.94	0	0.57	0	0.88	0.58	0.53	0	0	0
80036	TRPM3|80036	0	0	0	0	0.52	0	0	0	0	0	0	0	0	0	0	0	0	0	0	0	0	0	0	0	0	0	0	0	0	0	0.53	0	1.45	0	0.76	0	0	0	0.39	1.08	0	0	0	0	0	0	0.63	0
163059	ZNF433|163059	0.44	0.54	0.46	-0.4	0.41	-0.15	0.58	0.82	0.67	0.04	0.26	-1.99	0.1	0.26	2.25	-0.23	0.28	1.1	-0.04	-0.42	1.51	-0.16	0.24	0.71	-0.89	0.82	-0.28	0.7	0.56	0.78	0.18	0.5	1.08	0.23	0.19	-1.28	0.37	0.27	1.31	0.95	0.05	0.26	0.54	-0.18	-0.43	2.04	0.61	0.76
154810	AMOTL1|154810	-0.83	-0.92	0.02	-2.4	-0.39	-0.21	-0.57	-0.46	-1.22	0.02	-1.79	-0.59	-0.82	-1.88	-1.33	-0.95	-0.34	-1.47	-0.41	-0.76	-0.69	-1.11	-1.19	-1.91	-2.16	-1.54	-1.16	-1.02	-0.56	-0.89	-0.66	-0.51	-1.11	0.07	-1.74	1.28	-2.23	-1.54	-1.51	-1.04	-0.82	-1.96	-1	0.03	-2.2	-0.33	-1.09	-0.35
395	ARHGAP6|395	1.86	-0.51	-1.2	0.66	0.5	1.53	1.94	0.15	2.12	0.46	3.01	0.1	0.5	-0.62	0.85	1.99	1.78	0	1.51	2.21	1.23	1.78	2.34	1.93	1.84	1.27	1.06	0.29	2.53	1.06	0.5	-0.81	1.18	1.38	2.02	2.46	1.02	1.97	0.08	-0.67	-1.38	1	-0.64	-0.92	1.77	2.16	1.03	-0.24
5205	ATP8B1|5205	0.42	-0.46	0.03	1.26	0.61	1.44	1.58	0.1	0.97	0.41	0	0.42	0.2	1.42	0.13	0.77	-0.12	-0.06	0.98	-0.12	0.7	0.15	0.79	0.99	0.26	-0.12	-0.56	0.06	0.72	0.08	1.35	1.41	0.14	1.09	0.66	-0.09	-0.84	0.7	0.39	1.82	0.02	1.14	-0.44	1.56	0.92	0.48	-0.06	-0.02
653	BMP5|653	2.06	0.32	-0.88	0.7	1.42	0.85	0.45	1.93	-0.03	1.08	0.98	0.77	0.81	1.04	0.77	0.36	0.74	1.23	1.05	0.82	1.6	0.92	0.93	1.27	1.52	1.34	1.37	1.91	-0.03	-0.88	1.96	0.84	1.88	1.33	0.72	-0.07	0.39	0.58	1.91	0.39	-0.88	1.8	0.73	0.83	1.32	-0.03	1.19	1.54
140893	C20orf151|140893	0.05	-0.07	-0.07	0.04	0.6	-0.39	0.19	-0.01	0.44	0.27	0.37	0.27	0.07	0.07	1.14	0.45	0.58	1	0.59	0.93	0.94	0.52	0.42	0.48	0.43	1.2	0.7	0.52	0.37	0.29	0.36	0.33	0.92	-0.19	0.21	0.26	-0.49	0.41	0.25	0.68	0.06	0.56	1.2	0	-0.25	0.7	0.1	0.79
1080	CFTR|1080	-0.21	0.92	-0.18	2	-0.46	-0.22	0.97	0.48	-0.17	0.04	0.84	0.16	0.23	-0.25	-0.46	-0.46	-0.46	2.36	0.2	-0.46	-0.2	-0.46	-0.46	-0.46	-0.46	-0.46	-0.46	-0.07	-0.17	-0.17	0.83	-0.14	-0.46	-0.14	-0.46	-0.46	-0.16	-0.2	0.08	1.24	0.45	-0.17	0.97	1.62	-0.46	-0.46	-0.46	0.7
9073	CLDN8|9073	0	1.12	-0.15	0.89	-0.5	-1.08	0.15	-1.08	0.1	-1.08	-1.08	0.67	0.16	0.19	0.58	-0.33	0.39	1.13	-0.18	-1.08	-0.7	-0.86	-0.52	0.33	-0.85	0.58	-1.08	-0.27	-1.08	1.39	-0.41	1.09	-1.08	1.92	0.23	-0.77	0.49	-0.33	0.26	-0.4	0.74	-0.08	2.32	-0.16	1.38	0.81	0.4	1.25
10217	CTDSPL|10217	-0.15	0.71	-0.93	0.09	-0.23	-1.12	-1.7	-1.99	-0.35	-1.17	-0.61	-1.53	-1.77	-0.87	0.94	0.46	-0.17	-0.19	-0.82	-0.74	-1.53	0.22	0.06	-0.72	0.41	0.13	-0.06	-0.61	-0.87	-0.67	-0.66	0.03	0.48	-0.31	0.29	1.01	1.62	0.01	-1.66	1.23	0.05	0.5	-2.32	0.62	-0.45	0.7	0.16	-0.76
80157	CWH43|80157	-0.8	0.77	-0.61	-0.8	1.79	0.83	0.67	-0.57	0.72	-0.2	-0.8	0.73	1.7	-0.8	1.11	1.25	0.22	-0.8	1.67	-0.59	1.55	-0.41	-0.27	-0.8	-0.8	-0.07	-0.8	1.43	0.95	0.97	0.6	1.96	-0.34	-0.44	-0.47	0.92	-0.8	-0.2	1.94	0.65	-0.48	-0.6	0.26	0.08	-0.8	0.08	-0.59	1.85
2064	ERBB2|2064	-0.2	0.05	-0.66	0.41	3.83	-0.37	0.25	-0.58	-0.13	-0.65	0.26	0.58	-0.36	0.5	0.52	0.16	0.27	0.4	0.02	0.43	-0.16	0.11	-0.04	0.2	-0.04	0.44	0.72	-0.08	0.05	0.18	0.28	0.87	1.53	0.12	0.34	-0.5	0.31	0.18	1.22	0.69	0.22	0.46	1.08	0.49	0.04	-0.17	-0.02	-0.04
121506	ERP27|121506	1.26	-1.01	-0.27	0.67	-0.22	0.2	-0.02	0.08	0.53	0.59	-1.86	-0.33	0	0.26	0.23	1.13	1	-0.35	0.67	-0.92	0.43	-0.79	-1.3	-0.36	-0.23	1.29	-0.74	1.24	0.34	0.36	0.26	0.77	1.23	0.54	0.19	-1.23	0.12	-0.17	1.83	1.39	1.16	-0.22	0.66	-0.67	0.43	-0.6	-1.07	0.73
9413	FAM189A2|9413	1.02	-0.22	-1.52	0.02	-1.18	-0.42	-0.32	-0.32	-0.32	-0.47	0.05	-0.07	0.52	-0.34	0.54	-0.35	-2.41	0.72	1.11	1.35	0.13	0.76	0.38	0.19	1.27	1	0.27	0.85	0.47	1.01	0.53	0.31	0.75	0.88	-0.3	-0.11	1.74	0.76	0.55	0.77	-0.89	0.33	-0.38	-0.21	-0.35	0.87	1.19	1.14
222584	FAM83B|222584	0.61	0.55	1.09	0.22	0.06	0.37	1.12	-0.19	-0.09	0.25	0.15	-0.15	0.1	-0.12	-0.06	-0.22	-0.54	0.33	-0.16	0.14	-0.1	-0.5	0.5	0.32	-0.96	-0.2	-0.83	0.35	-0.02	0.32	0.51	0.36	-0.57	0.26	0.25	0.21	0.16	-0.66	-1.98	0.39	-0.81	-0.03	-2.04	-0.69	0.36	-1.07	-0.26	0.18
399823	FOXI2|399823	-0.05	1.32	0	-0.41	-0.41	1.49	2.75	-0.41	1.61	2.08	-0.41	0.15	1.5	1.29	0.27	0.43	0.63	0.42	-0.2	-0.41	-0.41	1.32	2.1	-0.41	-0.41	-0.41	-0.41	1.27	0.02	0.01	2.21	1.44	1.15	-0.41	2.36	1.27	-0.41	2.13	1.59	-0.41	-0.02	4.57	-0.41	-0.01	-0.04	-0.41	2.89	-0.41
158326	FREM1|158326	-0.69	0.26	1.42	-1.84	-0.34	0.23	1.53	0.52	0.22	0.74	0.41	1.04	0.57	-1.04	1.21	-1.1	-0.52	0.8	0.73	-0.02	1.93	-0.01	-0.17	0.08	-0.09	-0.5	-0.4	1.62	0.95	1.43	1.32	-0.44	0.33	-0.44	-1.13	-0.76	-1.09	-0.59	1.02	1.96	-1.58	-0.12	0.71	0.49	0.1	0.64	0.31	1.39
124975	GGT6|124975	0.52	-0.15	0.07	-0.09	0.46	0.46	0.12	0.41	0.58	-0.66	0.11	0.19	0.5	0.27	0.7	0.23	0.44	0.63	0.69	0.5	0.43	0.7	0.45	0.61	0.63	0.58	0.3	0.81	0.51	0.13	0.68	0.62	0.41	0.37	0.28	0.19	-1.4	0.43	0.45	0.6	-0.21	0.44	0.36	0.2	0.33	0.13	0.53	0.64
266977	GPR110|266977	0.15	0.89	0.07	0.49	0.05	0.2	-1.4	-0.19	0.74	-0.06	-0.87	0.57	0.34	1.1	0.69	0.52	0.61	1.12	0.76	0.54	0.59	0.71	0.62	0.51	0.55	0.64	0.64	0.17	0.31	0.04	0.78	0.72	-0.09	0.83	0.91	0.52	1.07	0.91	0.42	0.99	0.48	-0.1	-0.69	0.31	0.39	-1.94	0.82	0.53
53836	GPR87|53836	0.62	0.46	-0.14	-0.39	0.28	0.45	-0.86	0.01	0.15	-0.27	-0.59	0.73	0.34	0.23	0.24	0.41	0.35	-0.16	-0.25	-0.64	-0.3	-1.3	-0.39	-1.3	0.18	0.34	0.04	-0.03	0.12	-0.17	0.37	-1.2	0.26	-0.01	-0.01	-0.6	-1.92	-0.1	-1.25	-0.5	0.3	-1.65	-1.25	0.69	0.13	-0.48	-1.21	0.2
79977	GRHL2|79977	-0.14	0.41	0.93	0.01	0.66	-0.11	0.27	-0.69	0.21	-0.32	0.19	-0.21	0.12	-0.03	0.1	-0.05	0.21	0.27	-0.15	0.06	-0.01	0.04	0.22	0.22	0.09	0.2	-0.74	-0.32	0.04	0.15	0.12	-0.25	-0.05	0.13	0.22	0.58	-0.61	-0.08	-0.39	0.09	-0.24	1.18	-0.48	0.69	-0.41	0.71	0.33	1.41
266722	HS6ST3|266722	0.55	-0.36	1.79	1.59	-0.43	0.24	1	1.39	1.35	0.76	0.6	-0.13	1.14	1.27	0.73	0.3	0.37	0.02	1.68	1.73	1.66	1.3	1.99	2.13	1.65	-0.86	1.62	1.09	0.23	1.55	1.69	1.12	1.18	0.75	1	0.53	-0.45	1.52	0.7	1.67	-0.18	1.63	-0.29	1.55	1.42	0.28	1.73	0.66
3382	ICA1|3382	0.35	-0.29	0.71	0.31	-0.08	0.18	0.85	-0.14	0.62	0.93	0.05	0.08	0.15	0.58	0.06	0.55	0.26	0.77	0.76	0.82	0.22	0.95	0.52	0.91	-0.42	0.49	0.15	0.64	0.15	0.28	0.44	1.22	0.64	0.49	0.14	-0.83	1.06	0.52	0.73	0.62	-0.11	0.87	0.76	-0.43	-0.2	0.98	0.67	0.59
4254	KITLG|4254	1.6	-0.9	-1.39	0.22	1.42	0.19	-0.57	-0.43	-0.82	0.63	-0.91	-0.45	-0.07	-1.74	-0.93	-0.36	0.27	-0.53	-1.47	-1.2	0.02	-1.46	-1.84	-2.05	-1.18	-2.28	-1.61	0.02	-0.74	-0.03	-1.01	-0.2	-0.51	0.72	0.14	-0.32	-0.49	-1.37	-0.33	-0.88	0.07	-0.88	-1.28	-0.43	-0.39	0.6	-0.42	-0.82
22998	LIMCH1|22998	1.33	-0.54	-2.18	0.26	0.54	1.24	0.31	1.3	0.46	1.03	0.63	0.38	1.03	0.65	1.57	0.95	1.16	0.38	0.59	0.77	0.58	-0.64	-0.11	0.12	1.3	-0.05	0.27	0.61	0.84	0.42	0.48	0.89	0.39	1.29	0.72	-0.61	1.42	0.67	0.51	0.38	-0.03	0.15	0.75	0.2	1.38	0.2	-0.17	1.06
9223	MAGI1|9223	0.54	0.13	0.44	0.5	0.41	0.16	0.84	-0.18	-0.01	1.08	-0.35	-0.67	0	0.27	1.56	0.93	0.12	0.37	0.23	-0.49	0.63	-0.08	0.45	0.57	-0.89	-0.06	-0.92	0.57	0.15	0.28	0.44	1.29	0.24	0.39	0.03	-0.17	-0.36	-0.4	0.87	0.4	-1.13	0.93	-0.16	0.83	-0.32	-0.44	0.09	0.94
55534	MAML3|55534	1	0.76	0.42	1.02	0.89	1	0.34	0.06	0.93	0.13	1.38	0.26	-0.12	1.38	0.08	0.61	1.06	0.2	0.48	1.1	0.85	0.46	0.78	0.59	-0.47	0.32	-0.19	0.13	0.87	0.91	0.79	0.42	0.82	1.11	0.92	-0.98	0.33	0.93	0.62	0.2	-0.13	1.38	0.55	0.1	0.18	1.12	0.67	0.51
2122	MECOM|2122	0.87	0.73	-0.39	0.35	0.45	0.67	0.03	0.47	0.81	-0.14	1.13	0.36	0.73	0.93	0.21	0.43	0.32	0.17	0.51	0.43	0.84	0.56	0.92	0.7	0.25	0.84	-0.19	0.36	0.79	0.27	0.96	-0.6	0.72	0.8	0.64	0.9	0.02	0.85	-0.82	0.91	0.12	1.31	-0.9	1.07	0.72	1.17	0.66	-0.44
744	MPPED2|744	0.49	-0.44	0.26	0.26	-0.58	0.45	1.17	-0.07	0.24	0.12	-0.46	-0.16	0.07	1.12	1.01	0.45	0.77	0.38	1.11	1.28	0.92	0.63	0.27	0.56	0.82	1.14	0.5	0.34	0.12	0.94	0.83	-1.42	0.75	0.94	0.94	0.21	-0.78	0.96	0.38	-0.19	1.07	0.08	0.8	0.14	0.54	1.22	-0.21	-0.28
644596	NCRNA00087|644596	-0.28	1.92	-0.62	-1.33	0.97	0.66	-0.44	-0.32	-1	-0.05	2	0.82	1.34	0.54	-0.51	-1.02	-0.66	-0.24	-0.12	-0.5	-0.04	0.32	1.15	0.77	-1.26	-1.03	-0.7	-0.21	-0.71	-0.13	2.83	0.18	0.97	-0.33	0.13	0.26	0.68	1.02	-0.73	-0.96	0.35	-1.24	-0.45	-0.59	0.34	0.25	0.77	-0.52
25859	PART1|25859	0.09	0.14	-0.75	-1.6	-0.21	1.5	0.43	-0.28	0.24	-0.71	0.81	-0.54	0.5	0.41	0.33	0.42	-0.11	-0.25	0.06	1.7	0.56	0.9	0.64	-0.17	1.07	-1.42	1.34	1.22	1.14	0.16	0.35	-1.92	-0.55	0.46	0.09	0	-1.42	0.66	-1.11	1.25	-1.47	0.05	0.52	-0.17	-0.05	2.11	-0.53	-1.35
27115	PDE7B|27115	1.36	-0.97	-1.03	-0.76	1.62	1.02	-1	0.48	0.36	0.82	1.42	0.26	0.62	0.49	0.3	0.14	0.45	0.01	-0.02	0.47	2.04	0.7	-0.18	-0.16	0.39	1.23	0.3	1.11	1.04	-0.1	-0.01	-1.22	0.95	1.27	0.69	-0.94	-0.47	0.95	0.09	1.93	-1.85	3.38	-0.66	-0.39	0.98	2.12	0.57	1.76
23239	PHLPP1|23239	-0.85	-0.66	-0.86	1.46	1.45	0.27	0.89	-2.71	0.99	1.05	0.24	0.33	0.24	0.11	0.89	0.56	0.19	-0.14	0.58	-0.03	1.09	0.55	1.7	1.43	0.6	0.2	-0.59	-0.25	0.17	0.79	0.3	1.69	1.31	0.44	0.64	0.77	1.04	0.21	1.22	1.52	-0.53	1.44	1.11	1.09	0.56	-0.17	1.47	0.39
79170	PRR15L|79170	0.24	0.09	-0.25	0.06	0.31	-0.27	0.56	-0.73	-0.02	0.85	-0.21	0.2	0.48	0.63	-0.33	0.62	0.63	-0.03	-0.31	-0.57	-0.48	-0.69	-1.67	0.21	-0.17	0.49	-0.66	-0.07	0.34	-0.02	0.11	0.21	0.02	-0.36	-0.17	1.1	0.99	0.13	0.06	0.19	0.2	0.58	0.97	0.46	0.16	-0.45	-0.74	0.3
64063	PRSS22|64063	0.36	0.04	-0.55	-0.49	-0.09	0.75	-0.64	0.94	-0.08	-0.5	0.7	0.09	-0.22	0.31	0.45	0.93	0.73	0.65	0.4	-0.98	0.45	-0.59	-0.53	0.32	-0.03	0.12	0.28	-0.01	0.45	-0.93	0.6	-0.42	0.81	0.05	0.46	-0.82	0.69	0.37	-0.08	-0.43	0.34	-0.74	-0.07	-0.68	0.12	-0.67	-1.71	0.06
57111	RAB25|57111	0.09	0.14	0.08	0.42	0.15	0.07	-0.54	0.11	0.28	-0.4	0.01	0.48	0.23	0.51	-0.19	0.28	0.35	0.8	0.47	0.47	0.36	0.76	0.32	0.46	0.36	0.17	0.51	0.41	0.1	0.41	0.28	-0.09	-0.13	0.31	0.24	0.17	0.4	0.55	0.16	-0.05	-0.07	0.04	-0.11	-0.05	0.31	-0.3	0.84	0.35
202151	RANBP3L|202151	0.79	1.21	-0.27	-0.6	-0.1	-0.6	-0.6	-0.6	-0.6	0.65	-0.6	-0.6	-0.6	0.23	0.27	-0.6	0.01	-0.6	-0.43	-0.24	-0.3	0.08	0.32	0.13	-0.07	0.01	-0.2	0.35	-0.25	0.44	-0.31	-0.39	-0.6	-0.22	0.2	-0.6	-0.6	-0.6	-0.21	-0.6	-0.28	0.16	-0.1	-0.28	-0.6	2.23	0.45	-0.6
6558	SLC12A2|6558	0.87	-0.15	-0.29	0.68	0.83	-0.11	0.83	-0.55	-0.45	2.02	-0.73	-0.14	0.26	-0.5	-0.44	-0.28	-0.25	-1.59	-0.23	-0.88	-0.57	-1.56	-1.86	-1.43	0.17	-1.55	-0.27	-0.21	-0.53	1.44	-0.95	1.28	-0.63	0.78	-0.16	0.18	-1.76	-0.45	2.04	-1.39	-0.92	-1.66	-1.5	-1.54	0.29	0.37	-1.3	-0.38
3177	SLC29A2|3177	0.41	-0.37	0.41	-0.6	0.39	0.26	1.05	-2.53	-0.18	-0.83	0.58	-1.67	0.38	-0.53	0.48	-0.27	-0.2	0.03	-0.25	0.5	-1.17	0.38	0.2	-0.2	0.43	0.68	-0.32	-0.07	0.3	-0.2	-0.71	0.52	-0.55	-0.65	0.3	-0.02	0.38	-0.12	-1.06	-0.11	0.37	-0.43	0.87	-0.93	0.49	1.33	-0.69	0.95
4089	SMAD4|4089	-0.58	-0.49	-0.8	1	-0.17	-0.32	0.96	-1.75	0.38	0.76	-0.39	0.07	-1.52	0.86	-1.13	-0.08	-1.43	-2.18	-0.45	-2.27	-0.39	0.45	-0.03	-0.33	-0.1	-1.48	-0.9	-1.95	0.23	-0.04	0.37	0.92	-0.03	0.68	0.03	1.23	-0.19	0.38	0.48	0.73	0.38	-0.72	0.54	1.18	1.16	-0.32	-0.35	-1.19
10253	SPRY2|10253	-0.12	0.28	-0.19	0.28	-0.26	0.55	-0.01	0.95	0.45	-0.14	0.33	-0.04	-0.34	-0.71	-0.25	0.74	1.28	0.73	0.98	0.43	0.95	0.61	1.13	0.08	-0.19	-0.1	0.62	0.75	0.09	1.31	0.83	-2.73	1.32	1.36	0.48	-0.11	1.32	1.07	0.98	-1.09	-0.49	-0.11	-1.54	-0.4	-0.14	-0.39	0.52	0.95
136306	SVOPL|136306	-1.18	-1.27	0.67	0.49	0.15	-0.08	0.95	-0.18	-0.81	0.87	-0.99	0.15	-0.1	0.13	-0.03	1.48	0.98	-0.69	0.57	-0.15	0.11	-0.4	-1.48	-0.12	-0.56	0.07	-1.42	-0.52	-0.12	0.61	-1.18	0.09	-0.16	0.28	-0.59	-0.82	-1.3	-0.67	0.6	-0.86	-0.21	-0.89	-0.17	-1.35	-0.84	-2.02	-1.06	0.94
7068	THRB|7068	0.28	-0.57	0.93	0.35	0.3	0.46	0.86	-0.22	0.32	0.6	0.44	-0.72	0.59	1.09	0.68	0.9	0.94	0.09	0.2	0.37	0.12	0.6	0.32	0.32	0.42	0.05	0.05	0.43	0.18	0.85	0.04	0.45	0.02	0.95	0.69	-0.84	0.3	0.05	0.46	0.26	-1.05	0.84	-0.96	1.47	0.32	0.66	0.92	0
9414	TJP2|9414	-0.09	-0.34	-0.64	-0.33	0.9	0.33	0.71	-0.26	0.17	1.24	-0.09	-0.94	-0.02	0.37	-0.26	1	-0.21	0.41	0.9	0.27	-0.78	0.55	-0.01	-0.67	0.28	-0.87	-0.55	-0.74	-0.25	-0.54	0.98	-0.38	0.54	-0.56	-0.57	0.31	1.39	0.93	0.99	0.99	0.14	0.84	-0.88	1.49	0.03	-1.91	0.38	0.06
7089	TLE2|7089	0.04	0.11	0.37	0.81	0.98	-0.46	-0.04	0.02	0.19	0.27	0.55	-0.59	0.24	0.04	0.65	-0.1	0	0.21	0.74	-0.42	1.07	0.65	0.76	0.97	0.41	0.94	-0.39	0.4	0.24	-0.72	0.05	0.57	-1.07	-0.94	0.47	-1.06	1.15	0.46	1.17	0.58	-0.48	0.6	0.16	0.19	-0.05	0.9	0.16	0.39
51754	TMEM8B|51754	0.15	0.71	0.77	-0.16	1.52	0.01	-1.47	1.07	0.97	0.31	1.04	-0.89	-0.2	-0.22	1.31	0.26	0.78	-0.48	1.17	-0.73	1.84	1.43	1.95	0.69	2.31	2.42	-0.4	-0.69	-0.27	-0.89	1.34	1.26	0.12	-0.9	-0.04	-0.07	-0.9	1.33	1.05	0.42	0.23	-1.65	-0.12	-1.89	0.57	0.47	1.06	-0.05
27324	TOX3|27324	0.85	-0.5	0.01	0.23	0.7	0.59	1.15	0.67	0.69	0.83	0.42	-0.06	0.61	-0.43	0.73	0.56	0.42	0.39	0.65	0.72	0.68	0.55	0.51	0.81	0.19	0.17	0.36	0.72	0.51	0.47	0.52	0.61	0.71	0.46	-0.13	-1.3	-1.23	0.57	0.29	0.77	-1.11	1.33	0.87	0.85	0.6	1.29	0.06	0.41
128854	TSPYL3|128854	0.47	-0.58	0.95	0.56	-0.56	-1.05	0.76	-0.71	-0.03	-0.38	-1.15	-0.63	-0.15	-0.47	-2.94	0.08	-0.57	-1.98	-0.67	-1.8	-0.29	-1.34	-0.6	-0.41	-1.57	-1.12	-2.37	-1.35	0.06	-0.23	0.58	-0.42	-0.08	0.4	-0.24	0.02	-0.91	0.13	0.3	0.84	-0.69	-0.41	-2.94	0.65	-0.77	-1.3	-0.74	-1.66
54532	USP53|54532	0.98	0.72	-0.19	1.48	0.4	0.32	-0.84	0.17	0.76	0.75	-0.25	0.33	-0.07	0.74	0.6	0.16	-0.29	-0.4	0.71	0.12	1.01	-0.2	0.83	0.09	-0.56	0.38	-1.78	0.48	0.46	1.25	1.72	1.03	0.2	0.2	0.26	1.38	-0.18	0.62	0.54	1.75	-1.79	1.33	-1.63	0.69	-0.26	0.42	0.77	0.9
7716	VEZF1|7716	0.57	0.29	1.46	-0.64	-0.26	-0.96	-0.03	0.04	0.07	1.28	0.59	-1.06	0.01	-0.2	-0.28	0.27	-0.16	-1.15	-0.83	-1.59	0.05	-0.38	-0.65	-0.62	-0.31	0	-0.1	-0.75	0.5	0.62	0.93	-0.51	1.06	0.59	0.31	0.82	-1.35	0.59	0.54	0.54	-0.23	0.35	-0.37	1.89	-0.51	-2.36	-0.7	-1.78
51442	VGLL1|51442	0.19	-1.98	-0.19	-0.18	0.01	0.11	-0.04	-0.24	-0.02	0.41	-1.09	-0.07	-0.37	0.2	0.41	0.4	0.17	0.55	0.36	-0.04	0.32	-0.48	-0.47	0.34	0.3	-0.34	0.15	0.47	0.04	-0.06	-0.14	0.25	0.37	-0.06	-0.19	-1	0.33	-0.25	0.75	0.22	0.09	-0.44	0.54	-0.12	0.22	-1.27	-1.18	0.29
1244	ABCC2|1244	0.29	-0.29	-1.02	-1.37	0.07	-0.41	-1.37	0.18	0.39	-0.41	1.31	-0.6	2.1	1.12	1.43	-0.84	0.15	1.09	0.31	-0.54	0.88	-0.29	0.58	-0.04	-0.49	0.44	-0.32	0.88	0.49	-0.18	0.19	-0.71	0.98	-0.17	0.18	0.41	1.67	-0.03	-0.82	0.78	-0.34	0.38	-0.54	0.66	0.82	0.82	0.59	-0.14
347454	ANKRD58|347454	-0.52	0.32	-0.94	-0.8	1.16	0.31	-0.31	-0.91	-0.32	1.19	-0.14	0.14	-0.17	-1.24	-0.6	-1.62	0.33	-0.07	-0.28	-1.36	0.56	0.13	-0.16	-1.64	0.89	-1	0.62	0.88	0.23	-0.27	-0.19	0.89	0.24	-1.53	-0.84	0.14	-2.32	-0.77	-0.91	0.45	0.28	1.36	1.58	0.99	-0.53	1.53	0.46	0.53
54518	APBB1IP|54518	-2.07	-0.84	-1.08	-0.1	-1.21	-1.66	-0.51	-0.49	-1	-0.13	-1.11	0.14	-0.34	-1.74	-1.19	-2.82	-1.44	-0.8	-1.13	-2.31	-0.62	-1.61	-1.28	-1.48	-0.86	-1.19	-1.18	-0.06	-1.84	-0.55	-0.58	0.62	-0.79	-0.64	-0.48	0.2	-1.25	-1	2.6	0	0.28	2.7	2.49	2.64	-0.18	2.1	-0.65	-1.8
939	CD27|939	-1.55	-0.93	-1	0.88	-0.78	-1.34	-0.38	-0.79	-0.91	-1.73	-1.29	0.71	-0.72	-0.96	-1.43	-1.29	-1.13	-0.45	-0.49	-1.14	-0.26	-1.03	-1.01	-0.95	-1.22	-1.16	-0.83	0.6	-1.08	-0.06	-0.71	-1.97	-0.01	-1.53	-0.27	-1.26	-0.17	-1.35	-0.78	0.84	-0.17	-0.91	-1.09	-1.27	0.15	-1.6	-0.1	-1.77
921	CD5|921	-0.54	-0.1	-1.19	0.52	-0.66	-2.05	-0.64	-0.46	-0.94	-0.93	-1.29	0.68	-0.55	-0.85	-1.98	-1.92	-1.49	-0.11	-0.36	-1.67	-0.23	-1.57	-0.77	-1.66	-0.67	-1.28	-1.09	0.53	-1.93	-0.69	-0.44	-1.88	0.05	-0.64	-0.25	-2.04	-1.08	-1.37	-0.11	0.61	-0.25	-0.76	-1.53	-1.98	0.18	-0.33	-0.14	-1.8
923	CD6|923	-1.85	-0.47	-1.02	0.45	-1.17	-2.25	-1.1	-0.73	-1.09	-1.5	-0.9	0.4	0.56	-1.29	-1.38	-2.23	-1.61	-0.37	-0.56	-1.16	-0.6	-1.32	-0.71	-1.45	-0.02	-0.47	0.06	0.35	-1.6	-0.59	-0.61	-2.39	0.34	-1.07	0.35	-0.33	-0.97	-1.33	-1.12	0.16	-0.05	-0.74	-1.49	-1.76	0.05	-0.36	-0.32	-1.58
11200	CHEK2|11200	0.27	0.32	-0.36	0.29	0.65	-0.16	0.34	-1.52	-0.56	-0.78	-0.27	-0.83	0.81	-1.02	1.13	0.16	-0.09	-0.7	-1.17	-0.26	-0.43	0.22	-0.31	-0.37	1.51	0.52	0.64	-0.1	-0.29	-0.64	-1.15	-1.59	-0.32	-1.13	-1.3	-0.21	-1.22	-0.44	-1.52	0.3	-0.7	1.75	1.08	-0.81	1.64	0.8	0.14	0.85
1117	CHI3L2|1117	0.02	-0.58	-0.75	-0.02	-0.01	-0.54	0.28	0.57	-0.61	-0.56	-1.34	0.18	-0.26	-0.61	0.4	0.45	0.59	-1.11	0.46	-0.43	-0.65	-1.44	-2.04	-1.23	-1.19	-0.8	-0.79	0.35	-1.01	0.03	0.15	-1.58	-0.83	-1.23	-0.84	-1.72	-1.78	-1.66	0.3	-1.05	0.3	-1.61	-0.84	-1.31	-0.3	-0.04	-0.86	-0.35
93978	CLEC6A|93978	0	0	0	0.83	0	0	0	1.37	0	0	0	0	0	0	0	0	0	0	0	0	0.65	0	0	0	0	0	0	0	0	0	0	0.45	0.62	0	0	0	0	0.64	0.47	0.76	1.16	0	0	0	0	0	0	0
11151	CORO1A|11151	-0.22	-1.28	-0.96	0.07	-1.31	-0.64	-0.59	-0.46	-1.25	-1.54	-0.31	-0.05	-0.54	-1.89	-0.77	-0.52	-0.54	0.56	-0.48	0.59	-0.35	-0.16	-0.76	-1.21	-0.45	-0.71	-0.3	0.54	-0.76	-0.63	-0.22	-1.3	-0.49	-0.46	-0.05	-0.72	-1.11	-0.31	-1.44	0.17	0.38	-0.96	0.87	-2.57	-0.41	-0.19	-0.56	-1.24
56253	CRTAM|56253	-0.65	-0.45	-0.08	0.58	-1.2	-1.73	-0.17	-0.68	0.2	-0.75	-0.71	0.31	-0.49	-0.51	-0.8	-1.41	-0.48	-0.11	-1.16	-1.73	-1.17	-1.19	-0.91	-0.95	-1.73	-1.73	-0.82	0	-0.51	-1.36	-1.02	-0.86	-0.19	0.02	0	-0.77	-0.49	-1.73	-1.17	0.84	-0.57	-0.53	-1.2	-1.73	0.3	-1.1	-0.62	-1.73
2833	CXCR3|2833	-1.76	-1.08	-0.52	0.25	-1.27	-1.47	-0.77	-0.74	-0.97	-1.13	-0.47	0.64	-0.79	-1.27	-1.71	-1.25	-1.34	-0.05	-0.21	-1.48	0.01	-0.7	-1.05	-0.88	-0.58	-0.86	-1.61	0.22	-1.24	-0.31	-0.55	-2.04	0.25	-1.31	-0.03	-0.77	-0.46	-0.83	-0.57	1.22	-0.32	-0.84	-0.53	-1.54	0.37	-1.36	0.31	-1.58
85479	DNAJC5B|85479	0.06	-0.79	-0.33	-0.7	-1.1	-1.1	-1.1	-1.1	-1.1	-0.29	-0.62	0.59	0.58	-0.49	-1.1	0.15	-1.1	-1.1	-0.92	-1.1	-0.79	-1.1	-1.1	-1.1	-1.1	-1.1	-1.1	0.06	-0.74	0.55	-0.8	-0.71	-1.1	-1.1	-0.85	0.01	-0.47	-0.79	-0.43	0.3	-0.2	0.08	1.41	-0.77	-0.12	-1.1	-1.1	-1.1
79930	DOK3|79930	-1.03	-0.49	-0.61	-0.72	-0.35	-1.7	-0.21	-0.44	-0.78	0.98	0.34	-0.34	-0.48	-1.87	0.37	-2.29	-1.53	0.42	-0.77	-0.65	-0.25	0.66	-0.9	-1.54	-1.22	0	-1.59	-0.12	-0.13	0.54	-0.66	-1.74	1.04	-1.24	-0.13	-0.79	-1.2	-1.01	-0.72	0.34	0.42	-0.22	-0.87	-1.1	-0.75	-1.36	-0.41	0.58
1807	DPYS|1807	-0.55	-0.55	-0.55	-0.55	-0.55	-0.55	-0.55	1.24	-0.55	-0.55	0.29	-0.55	-0.55	-0.55	-0.55	-0.55	-0.55	-0.55	-0.23	-0.55	0	-0.55	-0.55	-0.55	-0.55	2.04	-0.55	0.79	3.07	-0.55	1.6	-0.55	-0.55	-0.55	-0.55	-0.11	1.14	-0.55	0.15	-0.55	-0.55	0.07	-0.55	-0.55	-0.55	0.84	0.09	-0.55
9700	ESPL1|9700	-0.12	-0.25	1.57	0.52	0.17	-0.1	1.13	-1.22	-0.94	-0.3	0.6	-0.6	0.53	-0.72	0.83	0.15	-0.13	0.25	-2.62	-0.01	-1.37	-1.63	-2.34	-2.09	0.15	1	-0.91	-0.37	-0.14	0.19	-4.02	0.26	0.15	-1.52	-1.22	1.47	-0.8	-2.47	-0.78	-1.07	-0.43	0.42	0.95	0.01	-0.27	0.67	-1.43	-0.12
2172	FABP6|2172	0.2	0.28	0.3	-0.27	0.87	0.55	0.29	0.9	1.02	0.79	0.98	0.03	0.82	0.87	1.43	0.65	0.65	1.51	1.15	1.26	1.18	1.24	1.16	1.48	0.7	0.56	1.27	1.41	1.11	0.61	0.69	-1.08	0.65	0.84	0.88	-1.25	-1.6	1.15	0.51	0.67	0.36	0.69	1.02	0.49	0.48	1.09	1.53	1.18
2672	GFI1|2672	-0.83	-0.64	-0.92	0.12	-1.05	-1.48	-0.17	-0.63	-0.66	-1.49	-0.49	0.22	-0.42	-1.13	0.18	-1.98	-1.15	-0.62	-0.77	-1.57	-0.29	-1.99	-0.78	-1.3	-0.99	-0.53	-1.49	-0.33	-1.4	-0.99	-0.54	-0.96	1.02	-1.43	-0.81	0.01	-0.85	-1.23	-0.63	0.47	-0.07	-1.12	-0.36	-1.3	-0.16	-0.28	-0.5	-1.14
121355	GTSF1|121355	-0.51	-0.51	0.95	-0.3	-0.51	-0.51	2.25	-0.51	1.21	-0.32	-0.1	-0.11	0.43	-0.37	-0.51	-0.51	-0.18	0.53	-0.51	1.25	-0.34	-0.51	-0.51	-0.51	-0.51	-0.31	1.73	-0.51	-0.51	-0.19	-0.23	-0.51	-0.23	0.21	-0.51	-0.51	-0.51	-0.35	-0.39	-0.51	0.23	-0.51	2.49	0.81	-0.06	1.35	0.4	-0.51
84072	HORMAD1|84072	-0.42	2.14	-0.42	-0.42	-0.24	-0.42	-0.42	-0.17	0.32	-0.19	0.53	-0.13	2.24	-0.42	-0.42	-0.23	-0.13	2.13	0.13	1.68	-0.42	-0.42	-0.04	-0.21	1.66	0.46	1.49	-0.42	-0.04	0.94	-0.42	-0.42	1.28	1.59	-0.42	1.68	-0.42	-0.42	-0.17	1.57	-0.21	-0.42	0.51	-0.42	0.5	0.38	-0.04	-0.42
3458	IFNG|3458	-0.75	-0.48	-0.24	0.66	-0.49	-0.75	-0.28	0	0.07	-0.75	-0.34	0.98	-0.41	-0.53	-0.75	-0.75	-0.34	0.29	-0.18	-0.75	-0.48	-0.48	-0.75	-0.75	-0.12	-0.75	-0.75	-0.75	-0.75	-0.22	-0.15	-0.75	0.08	-0.56	0.26	-0.37	0.3	-0.48	-0.75	1.68	-0.1	-0.75	0.54	-0.75	0.94	-0.75	-0.75	-0.75
9235	IL32|9235	-1.57	-1.15	-0.61	-0.21	-1.86	-0.98	-1.41	0.8	-1.18	-1.68	-0.64	0.84	-0.99	-1.9	-0.15	-2.08	-1.05	-0.07	0.43	-0.95	-0.26	-1.47	-1.95	-1.88	-0.96	-0.82	-0.53	-0.12	-1.46	-0.39	0.01	-0.96	-0.6	-1.13	-1.13	-2.49	-0.71	-1.39	-0.88	-0.41	1.23	-1.7	-1.21	-1.94	0.26	-1.34	-1	-0.94
3929	LBP|3929	0.03	0.68	0.72	-0.63	-0.39	-0.63	0.04	3.12	0.12	-0.34	-0.63	-0.26	2.37	-0.63	-0.63	-0.63	-0.14	0.86	0.01	0.02	0.42	-0.21	-0.63	-0.63	-0.63	0.86	0.92	-0.63	1.39	0.44	1.12	-0.46	-0.39	-0.21	-0.06	-0.43	1.35	-0.38	-0.63	-0.63	1.04	-0.01	0.54	-0.18	0.13	1	-0.15	0.75
9404	LPXN|9404	-0.81	0.99	-1.05	0.03	-0.49	2.81	-1.88	0.13	2.25	-0.81	-1.22	-0.04	1.53	2.15	-0.46	1.45	2.75	-0.55	1.99	0.02	1.77	-0.73	0.4	-0.4	-0.54	0.84	-0.94	0.47	-1.07	-0.59	0.68	-1.17	-0.57	2.05	-0.24	-1.85	-0.24	-0.36	-0.72	0.18	0.19	-1.47	-1.15	-1.1	-0.18	-0.71	-0.44	0.19
11184	MAP4K1|11184	-1.22	0.44	0.12	0.41	-0.7	-2.06	-0.82	-0.58	-1.17	-1.83	-0.57	0.21	-0.47	-1.66	-1.2	-2.53	-1.53	-0.39	-0.66	-1.13	-0.15	-0.39	-0.76	-1.83	-0.7	0.06	-0.78	0.56	-1.34	-0.92	-0.62	-1.21	0.13	-0.83	-0.33	-1.41	-0.34	-1.33	-0.86	0.68	-0.12	-1.16	-0.76	-1.77	-0.14	-0.51	0.01	-1.24
9242	MSC|9242	-0.39	-0.44	-0.27	-0.61	-1.01	-1.29	-1.48	0.24	-2.23	-0.95	-0.5	0.41	-0.95	-1.88	-0.01	-2.58	-1.62	-0.02	-0.95	-0.66	-0.69	-0.52	-1.1	-1.03	-1	-0.69	-0.52	0.22	-1.71	0.01	-0.92	-2.14	-0.68	-1.28	-1.56	-1.88	-0.65	-1.67	-0.12	-1.05	1.73	-1.05	-1.2	-1.88	-1.1	-1.55	-0.47	-1.09
259197	NCR3|259197	-1.26	0.26	-1.26	-1.26	-0.67	-1.26	-1.26	-0.08	-0.56	-1.26	-1.26	-0.14	-0.8	-0.27	-1.26	-1.26	-1.26	-1.26	-0.62	-1.26	-0.27	0.48	-1.26	-0.6	-0.43	-0.83	-1.26	1.68	-0.56	-0.56	0.16	-0.39	0.32	0.11	-0.98	-0.75	0.24	-0.44	-0.63	0.78	1.19	-0.85	-1.26	-0.87	-0.65	-0.56	-0.01	-1.26
26279	PLA2G2D|26279	-1.09	-1.09	-0.87	0.03	0.04	-0.56	-0.08	0.1	-0.86	-1.09	-0.78	0.03	-0.74	-0.92	-0.72	-1.09	-0.36	-0.32	-0.97	-1.09	-0.74	-1.09	-0.7	-0.72	-0.53	-1.09	-1.09	0.86	-0.4	-0.58	-0.25	-0.95	0.12	-0.55	-0.81	-0.93	-0.25	-0.89	-0.43	0.53	-0.43	-1.09	-1.09	-0.87	0.36	-1.09	-0.32	-1.09
23532	PRAME|23532	-0.52	1.92	1.92	-0.11	-0.28	-0.52	1.36	-0.21	-0.52	0.17	-0.52	1.28	0.95	-0.52	-0.52	-0.52	-0.52	-0.52	-0.44	-0.52	-0.37	-0.52	-0.52	-0.52	-0.52	-0.52	1.09	-0.52	-0.52	-0.52	-0.52	-0.21	0.76	-0.52	1.98	1.17	1.38	-0.52	0.76	-0.23	-0.36	1.86	1.59	0.82	1.32	0.89	-0.52	0.72
5778	PTPN7|5778	-1.38	-0.75	-0.91	0.13	-1.47	-1.52	-1.03	-0.42	-0.84	-1.13	-1.68	0.46	-1.1	-1.24	-0.59	-2.51	-0.87	-0.32	-0.56	-1.6	-0.33	-1.5	-1.02	-1.58	-1.29	-0.63	-1.47	0.32	-1.92	-0.57	-0.36	-1.46	-0.06	-0.7	-0.33	-1.72	-0.89	-1.2	-1.03	0.87	0.55	-1.05	-1.68	-2.35	0	-0.79	-0.48	-0.81
149628	PYHIN1|149628	-1.15	-0.4	-0.92	0.74	-1.16	-1.36	-0.26	-0.35	-0.75	-1.3	-0.21	0.58	-0.14	-0.46	-0.27	-1.14	-1.39	-0.15	-0.59	-0.87	0.17	-1.35	-0.75	-0.48	-0.96	-1.05	-1.25	0.53	-1.07	-0.53	-0.74	-1.44	0.41	-0.7	0.15	-1.64	-0.02	-1.35	-0.44	1.15	-0.06	-1.08	-1.16	-1.33	0.55	-1.64	0.41	-1.64
54734	RAB39|54734	-1.04	-0.63	1.67	-0.16	-1.04	-1.04	-1.04	-0.51	-0.24	-0.23	0.26	-0.43	-1.04	-0.44	-1.04	-1.04	-0.69	-1.04	-0.8	-1.04	-0.63	-1.04	-1.04	-1.04	-1.04	-1.04	-1.04	-1.04	-0.56	-0.57	-0.13	-0.53	-0.64	-0.19	-0.1	1.23	-1.04	-1.04	0.4	-0.55	0.13	1.57	-1.04	0.3	0.08	-1.04	-0.23	-1.04
166863	RBM46|166863	0	0	0	0	0	0.66	0	0	0	0	1.7	1.03	0.87	0	0	0	0	0	1.79	0	0.69	0.67	0	0.74	0	0	0	0	0	0	0	0	0	0	0	0.55	0	0	0.88	0	0	0	0	1.26	0	1.75	2.38	0
8635	RNASET2|8635	2.04	-0.1	1.19	0.46	-0.51	-0.73	-1.6	3.14	1.67	-0.63	0.6	0.57	0.16	1.65	2.23	-0.75	0.88	1.27	1.73	1.1	2.37	1.26	1.51	1.07	0.82	1.9	1.23	1.19	0.48	1.84	0	-0.53	-0.7	1.07	0.71	-1.35	1.63	1.03	-0.44	-0.02	-0.38	0.1	0.68	0.2	-0.16	1.12	0.77	2.41
54440	SASH3|54440	-1.46	-0.77	-0.93	0.14	-1.09	-1.83	-0.97	-0.36	-1.06	-0.53	-1.24	0.28	-0.99	-1.38	-1.45	-2.19	-1.11	-0.4	-0.57	-2.28	-0.47	-1.17	-1.09	-1.41	-0.79	-1.03	-1.52	0.46	-1.67	-0.32	-0.27	-1.37	-0.24	-0.58	-0.21	-1.65	-0.9	-0.92	-0.94	0.55	0.36	-1.23	-1.93	-2.18	-0.16	-1.09	-0.29	-1.28
4068	SH2D1A|4068	-1.53	-0.69	-0.96	0.78	0.33	-1.74	-0.4	-0.09	-0.76	-1.45	-1.11	0.83	-0.73	-0.99	-2.01	-1.53	-1.58	0.08	-0.47	-2.01	-0.57	-1.53	-0.37	-0.89	-0.85	-0.9	-0.59	0.75	-1.68	-0.42	-0.32	-1.32	0.31	-0.74	-0.3	-1.78	-0.23	-1.36	-0.72	0.86	-0.18	-0.78	-0.77	-1.7	0.36	-1.15	-0.45	-1.61
400745	SH2D5|400745	-0.57	0.67	-0.32	-1.02	-1.36	-0.08	-0.46	0.8	-0.7	-0.85	-0.4	-0.55	-0.06	-0.85	-0.05	-0.47	-0.48	-1.01	0	-0.44	0.28	-0.4	-0.23	-0.61	-0.45	0.17	-0.07	-0.19	-1.36	-0.86	-0.67	-0.47	-0.28	-1.18	-0.52	-0.39	0.44	-0.91	-0.57	-0.56	-0.51	-0.48	-0.13	-0.51	-0.92	-0.23	-1.36	0.64
128646	SIRPD|128646	4.44	0	0	0	0.86	0	0	0	0	0	0	0	1.54	1.31	2.59	4.89	1.34	0	0	0	0	0	0	0	0	2.37	0	0	0	0	0	0	0	0	0	0	0	0	0	0	0	0	0	0	0	0	0	0
55423	SIRPG|55423	2.35	-0.77	-0.98	0.93	0.28	-1.88	-0.49	-0.51	-0.69	-0.64	-1.28	0.52	0.85	1.51	-0.01	2.7	1.96	0.24	-0.25	-0.66	0.65	-1.37	-1.17	-2.35	-0.74	0.95	-0.84	-0.04	-1.26	0.38	-0.41	-1.86	-0.32	-0.95	-0.33	-1.94	-0.32	-1.7	-1.18	0.86	0.09	-0.66	-1.22	-1.83	0.42	-2.35	-0.39	-1.35
84174	SLA2|84174	-1.47	0.1	-0.82	0.08	-1.04	-1.58	-0.85	-0.26	-0.83	-1.72	-1.36	0.75	-0.75	-0.74	-0.11	-2.21	-0.89	0.02	-0.73	-1.05	-0.38	-1.08	-0.6	-0.52	-1.33	-0.79	-2.52	0.2	-1.08	-0.84	-0.64	-1.45	0	-0.55	0	-1.42	0.19	-1.19	-0.92	1.01	-0.18	-1.02	-0.5	-1.95	0.37	-0.49	-0.12	-2.08
114836	SLAMF6|114836	-1.69	-0.2	-1.01	0.49	-0.8	-1.57	-0.27	-0.53	-0.98	-0.81	-1.43	0.18	-0.85	-0.71	-1.51	-2.29	-1.08	-0.53	-0.77	-1.45	-0.45	-1.46	-0.98	-1.64	-1.54	-1.58	-1.09	0.68	-1.47	-0.39	-0.41	-1.56	-0.2	-0.84	0	-1.17	-0.71	-1.68	-0.9	0.98	-0.56	-0.83	-1.11	-1.64	0.58	-0.82	-0.38	-1.91
57823	SLAMF7|57823	-0.72	-0.81	-0.44	1.52	-0.9	0.86	-0.41	-0.44	-0.12	-0.76	-0.8	-0.19	0.63	0.54	-1.25	0.08	-0.68	-0.48	-0.04	-0.94	1.5	-1.22	-0.3	-0.82	-0.6	-0.13	-0.56	0.56	0.79	0.61	0.66	-2.35	-0.47	-0.11	-0.87	-0.84	-1.08	-1.02	-0.94	0.91	-0.53	-0.95	-1.28	-1.43	-0.03	-0.73	0.11	-1.75
6648	SOD2|6648	-0.87	-0.62	-0.48	-0.16	-1.22	-0.87	-0.91	1.57	-0.81	0.25	-0.37	-0.03	-0.22	-0.88	-1.6	-1.57	-1.49	-0.45	1.91	-0.97	-1.02	-0.46	-0.57	-0.68	-0.58	-1.11	-0.99	-0.63	-1.08	-0.75	1.72	-0.81	-1.17	-0.4	0.01	-1.43	0.6	-0.32	-0.95	-0.34	0.95	-0.67	-0.6	-1.44	-0.66	-0.99	-0.72	-1.15
6723	SRM|6723	-1.27	-0.34	0.09	-0.21	-0.69	-1.63	-1.44	0.19	-0.41	-2.36	0.77	-0.61	-1.57	-0.8	0.68	-1.15	0.41	1.86	-0.54	1.97	-0.02	0.84	-0.49	0.32	0.14	-0.58	2.04	0.32	-0.57	0.48	-1.13	-0.5	0.18	-0.54	0.08	0.93	-0.23	-0.25	-1.49	-1.68	-0.03	-0.07	2.15	-1.12	-0.4	1.32	0.73	1.58
56159	TEX11|56159	-1.17	-0.07	-0.25	-0.53	0.31	-0.7	0.17	-0.12	-0.6	-1.17	-1.17	0.02	1.21	0.32	-0.27	-1.17	0.02	-0.08	-0.88	-1.17	0.17	-1.17	-0.6	0.01	-0.67	0.37	-0.52	1.34	-1.17	-0.22	-0.35	0.16	0.76	-0.34	-0.48	-1.17	-1.17	-1.17	2.26	1.43	-1.17	-0.61	0.12	-1.17	0.35	1.64	-1.17	-1.17
79713	TMEM149|79713	-1.93	-0.53	-0.5	0.13	-0.7	-1.74	-1.2	-0.78	-1.02	-1.23	-0.38	0.19	-0.41	-2.14	0.18	-0.9	-1.09	-0.82	-0.33	-0.63	-0.08	-0.06	-0.87	-0.7	1.14	-0.47	0.42	-0.22	-0.69	-0.63	-0.79	0.08	1.04	-1.02	-0.64	-1.24	-0.35	-0.84	-0.76	-0.07	1.25	-0.29	-0.7	0.68	-0.39	0.05	-0.27	-1.69
3604	TNFRSF9|3604	-1.29	-1.06	-1.01	0.42	-1.3	-0.9	-0.61	-0.04	-0.64	-1.6	-1.6	0.99	-0.93	-0.98	-0.69	-1.29	-1.6	-0.69	-0.53	-1.6	-0.61	-1.29	-1.24	-1.6	-1.28	-1.22	-0.91	-0.43	-1.6	-1.24	0.07	-1.38	-0.14	-0.94	-0.58	-1.6	-0.49	-1.06	-0.92	0.33	0.68	-1.24	-1.6	-1.6	0.49	-1.6	-1.23	-1.6
50852	TRAT1|50852	-0.81	-0.8	-0.75	1	-0.65	-1.32	-0.26	0.03	0.23	-0.96	-1.32	0.52	-0.79	-0.3	-1.32	-1.32	-0.7	-1.32	-0.45	-1.32	0.12	-1.02	-0.97	-1.32	-1.01	-0.36	-1.32	0.6	-0.72	-0.73	-0.19	-1.11	-0.19	-0.15	0.3	-1.32	-0.37	-0.48	-0.56	0.74	-0.59	-0.97	-0.82	-0.76	0.84	-1.32	-0.72	-1.32
55521	TRIM36|55521	-0.81	-0.71	-2	-0.8	-1.47	-0.91	0.31	-0.2	-0.67	-0.13	1.2	0	0.58	-0.7	-2	-1.68	-0.99	-1.28	-0.85	-0.74	-0.26	-1	-1.18	-1.41	-1.1	-0.26	-2	-0.43	-0.77	-0.3	0.27	1.1	0.06	-0.82	-0.56	0.32	-0.06	-0.7	1.02	0.06	0.36	-0.69	0.16	-1.07	-0.63	1.12	-0.57	-2
80086	TUBA4B|80086	-0.35	0.27	-0.35	-0.35	-0.35	1.29	0.72	0.45	-0.35	-0.35	-0.35	-0.35	0.44	-0.35	0.79	-0.35	0.58	-0.35	1.26	-0.35	1.07	0.26	-0.35	-0.35	-0.35	1.6	-0.35	1.18	-0.35	-0.35	0.69	-0.35	-0.35	0.43	-0.35	-0.35	-0.35	0.72	-0.35	-0.35	-0.35	-0.35	-0.35	-0.35	-0.35	0.86	0.87	0.52
53347	UBASH3A|53347	-1.21	-0.69	-0.97	0.57	-1.05	-1.71	-0.89	0.23	-0.68	-1.36	-0.6	0.28	-0.51	-0.45	-1.16	-1.71	-0.69	-0.57	-0.05	-1.71	0.09	-0.9	-0.4	-0.63	-1.4	-0.77	-0.86	0.49	-1.71	-0.95	-0.05	-1.5	0.29	-0.62	0.38	-1.71	-0.78	-0.89	-0.31	1.19	-0.26	-0.96	-1.22	-1.39	0.18	-0.95	-0.79	-1.29
8852	AKAP4|8852	0	0	0	0	0	0	0	0	0	0	0	0	0	0	0	0	0	0	0	0	2.13	0	0	0	0	0	4.63	0	0	0	0	0	0	0	0	0	0	0	0	0	0	0	0	0	0	0	0	0
150709	ANKAR|150709	-0.52	2.16	0.27	0.95	0.26	0.64	-0.06	-0.21	0.88	-0.18	-1.5	0.31	0.57	1.67	-0.3	-0.78	-0.11	-1.22	1	0.36	1.37	-0.39	2.78	2.31	-1.47	1.61	-0.15	0.9	0.44	1.02	1.33	-0.18	0.03	0.89	1.49	-0.69	2.57	0.96	-0.45	-0.15	1.22	-0.3	-0.9	0.61	-0.7	0.73	1.37	0.47
56244	BTNL2|56244	0.89	0	1.02	0	0	0	0.93	0	0	2.37	0	1.38	1.17	0	2.66	0.91	0	0	6.09	0	4.66	0.91	0	0	0	1.12	0	1.4	1.07	0	4.24	0	0	0	0	0	0	0	1.97	1.09	0.98	0	0	0	0	0	0	0
64776	C11orf1|64776	0.51	0.32	-0.91	-0.8	-0.36	-0.57	-0.55	-0.01	1.24	0.44	0.89	0.28	-0.36	0.46	0.31	-0.46	1.5	1.58	1.05	2.41	0.96	2.19	2.51	1.92	1.75	-0.01	0.14	0.5	1.39	-0.07	1.14	-0.95	-0.56	1.59	1.48	-0.09	1.19	1.63	-0.37	-0.62	0.49	-0.69	1.83	0.18	0.8	-0.13	1.9	1.73
115749	C12orf56|115749	-0.53	0.49	0.57	0.62	-0.18	-1.9	-0.45	-0.34	-0.19	-0.03	-1.9	0.13	0.98	-1.9	-1.9	-1.67	0.65	-1.9	-1	0.94	-1.9	-1.9	-1.45	-1.9	0.38	0.13	0.42	-1.9	-1.9	1.17	-1.9	-1.34	-0.09	-1.9	0.13	0.57	-1.29	-1.5	-1.6	-1.62	-1.9	0.84	0.18	0.85	0.35	0.53	-0.09	-0.83
79161	C7orf23|79161	-0.12	0.75	2.23	1.2	-0.28	-1.29	-1.08	0.27	1.53	1.13	-0.52	0.98	-0.46	0.7	0.59	-0.21	-0.59	0.93	0.84	0.79	0.22	1.24	0.97	1.56	1.26	0.79	0.21	-0.43	0.08	0.89	0.46	1.06	0	-0.23	0.69	-0.79	-0.62	0.41	0.81	0.74	1.88	0.31	-0.69	0.98	-0.04	-0.64	0.13	0.51
414328	C9orf103|414328	-1.84	-1.51	-1.34	-0.94	-0.62	-1.77	-1.62	-1.71	-0.82	0.26	-0.42	-0.28	0.3	-0.48	-0.75	-0.33	0.07	0.49	0.83	0.19	-0.52	0.94	0.35	-0.67	1.49	-0.92	-0.48	-0.5	-0.33	0.69	-1.33	0.5	0.38	-0.13	-0.69	-0.25	2.3	0.44	-0.08	1.45	0.95	0.35	-0.81	1.61	-1.12	1.22	1.05	-0.47
389715	C9orf144|389715	0	0	0	0	0	0	0	0	0	0	0	0	0	0	0	0	0	0	0	0	0	0	0	0	0	0	0	0	0	0	0	0	0	1.6	0	0	0	0	0	0	0	0	0	2.45	0	0	0	0
27091	CACNG5|27091	0	0	0	0	0	0	0	0	0	0	0	0	0	0	0	0	0	0	0	0	0	0	0	0	0	0	0	0	0	0	0	0	0	0	0	0	0	0	0	0	0	0	0	0	0	0	0	0
134147	CMBL|134147	-0.24	-1.16	0.69	-0.4	-0.18	1.26	-0.13	-0.72	-0.3	0.37	0.57	-0.39	0.67	-0.26	-2.28	-0.36	0.83	-1.05	-0.78	-1.3	-0.27	-0.37	0.07	-0.2	2.62	-1.16	-0.74	-0.6	-0.09	0.22	0.18	0.35	-2.03	0.36	-0.38	-2.19	-0.3	-0.19	1.14	0.04	0.33	-0.87	-1.42	-0.39	-1.17	-0.26	-0.77	0.4
1615	DARS|1615	-0.21	0.37	-1.19	0.43	-0.18	1.52	0.38	0.21	0.72	-0.41	0.54	0.54	0.77	0.38	-0.71	0.8	-0.19	0.1	0.65	0.75	0.17	1.53	1.47	0.63	-0.74	-0.5	-1.92	2.09	0.81	0.73	1.12	0.67	-0.57	1.11	1.73	-0.62	-1.56	1.15	-1.3	-0.78	0.69	-0.33	0.32	-0.72	-0.24	-1.32	-1.08	0.25
5168	ENPP2|5168	0.32	-0.61	-0.46	0.24	-0.79	0.34	-1.28	-0.3	-1.65	0.45	-1.05	-0.75	-1.3	0.52	0	-2.49	-2.95	1.52	1.22	-1.4	2.11	0.96	1.7	1.76	0	-0.02	1.69	1.01	-0.79	0.63	0.6	-0.07	0.08	0.85	0.73	-1.85	2.16	1.04	1.03	-0.3	-0.51	-0.68	-0.14	-1.06	-0.52	-2.08	1.63	-1.06
11336	EXOC3|11336	-1.2	-0.28	-0.95	-0.81	-0.15	1.44	-0.41	-0.32	-0.27	0.41	-0.01	0.19	-0.42	-0.16	0.13	0.49	1.02	-0.94	0.9	0.14	0.65	0.42	-0.31	-0.24	1.02	-0.67	0.54	-0.65	-0.91	-0.76	0.15	0.06	-0.03	-0.85	-0.35	-0.54	-0.45	0.19	1.22	0.19	0.97	1.53	-0.55	0.36	-0.52	1.77	-0.17	-0.49
11116	FGFR1OP|11116	0.54	-0.7	0.93	0.34	0.71	0.45	1.61	0.34	0.22	-0.39	-0.52	0.07	-0.71	0.04	-0.17	-0.88	-0.71	-1.27	-0.97	-0.15	0.1	-1.11	-0.66	-0.18	-1.65	-0.69	-1.8	0.25	0.8	-0.73	0.01	-0.28	-1.3	-0.87	0	-0.74	0.48	-0.53	0.04	-1.75	0.28	-1.26	-1.88	-0.74	0.25	-0.07	1.25	0.75
170589	GPHA2|170589	0	0	0	0	0	0	0	0	0	0	0	1.5	3.87	0.52	0	0	0	0	0	0	1.07	0	0	1.49	0	0.75	0	0	0	0	0	0	0	0	0.49	0	1.61	1.41	0	1.23	0	0	0	0.67	0	0	0.72	1.83
221613	HIST1H2AA|221613	0	0	0	0	0	0	0	0	0	0	0	0	0	0	0	0	0	0	0	0	0	0	0	0	0	0	0	0	0	0	0	0	0	0	0	0	0	0	0	0	0	0	0	0	0	0	0	0
255626	HIST1H2BA|255626	0	0	0	0	0	0	0	0	0	0	0	0	0	0	0	0	0	0	0	0	0	0	0	0	0	0	0	0	0	0	0	0	0	0	0	0	0	0	0	0	4.39	0	6.8	0	0	0	0	0
93668	HPYR1|93668	0	0	0	0	0	0	0	0	0	0	3.72	0	0	0	0	0	0	0	0	0	0	0	0	0	0	0	0	0	0	0	0	3.04	8.94	0	0	0	0	0	1.76	0	0	0	0	0	0	0	0	0
3442	IFNA5|3442	0	0	0	0	0	0	0	0	0	0	0	0	0	0	7.23	0	0	0	0	0	0	0	0	0	0	0	0	0	0	0	0	0	0	0	0	0	0	0	0	0	0	0	0	0	0	0	0	0
162540	IMP5|162540	0	0	0	0	0	0	0	0	0	0	0	0	0	0	0	0	0	0	0	0	0	0	0	0	0	0	0	0	0	0	0	0	0	0	0	0	0	0	0	0	0	0	0	0	0	0	0	0
125476	INO80C|125476	-0.02	-0.71	-0.81	0.62	-0.11	1.14	1	-1.09	0.97	0.02	0.97	1.67	0.23	0.72	-0.12	0.34	1.23	0.54	0.88	1.93	1.07	0.84	0.6	1.37	1.46	-0.43	1.37	1.35	1.05	0.91	0.37	-0.42	0.55	0.76	1.2	-1.1	-1.31	0.84	1.84	-0.2	1.68	-1.1	0.24	0.54	1.61	-0.19	-0.06	0.5
23484	LEPROTL1|23484	0.58	-0.26	-0.05	-1.07	0.92	0.79	-0.02	0.01	0.08	0.57	0.34	0.95	-0.41	0.19	-1.85	0.92	0.76	-1.04	0.56	0.86	-0.26	0.75	0.61	1.08	0.3	-1.39	-0.78	0.1	0.03	0.54	1.08	-1.61	-1.47	1.2	0.8	0.19	0.08	1.05	0.02	1.21	-3.13	0.55	-0.11	-0.55	-0.84	-1.67	-0.2	-0.34
25845	LOC25845|25845	-0.17	0.85	-0.33	-0.14	0.06	0.99	-0.56	-0.22	0.01	1.24	0.35	-0.26	0.5	0.29	0.16	0.28	1.34	-0.69	0.39	0.02	0.48	0.2	0.02	0.03	2.68	0.14	-0.6	-0.28	-0.01	-0.93	-0.1	1.23	-0.48	-0.81	0.1	-0.81	-0.51	0.36	1.07	-0.18	1.17	-0.73	0.27	-1.14	-0.7	1.76	0.35	0.25
286359	LOC286359|286359	0	0	0	0	0	0	0	0	0	0	0	0	0	0	0	0	0	0	0	0	0	0	0	0	0	0	0	0	0	0	0	0	0	0	0	0	0	0	3.15	0	0	0	0	0	0	0	0	0
4482	MSRA|4482	-0.06	0.6	-0.41	-0.02	-0.39	1.03	-2.87	0.29	0.81	-0.18	1.33	0.88	-3.02	0.22	0.48	1.4	1.39	1.12	1.27	0.74	1.07	1.63	1.25	1.26	1.75	-0.02	1.4	0.85	0.76	0.57	1.05	-4.04	0.29	1.03	1	-0.52	0.83	0.9	0.56	-1.14	-0.72	-1.06	-1.11	-2.18	-0.52	-0.06	1.13	-1.74
4601	MXI1|4601	0.72	0.51	0.51	0.61	2.31	2.13	1.94	0.64	0.57	-0.31	1.45	-0.48	-0.6	-0.44	-0.97	2.21	1.02	0.08	-0.96	-0.4	-1.49	-0.07	0.61	-0.32	-1.14	-0.23	-1.02	0.3	0.11	-0.61	-0.17	0.28	-0.42	0.54	1.55	0.93	-0.41	0.2	-0.37	-1.02	0.79	-0.03	0.62	-0.6	1.1	0.33	0.42	1.14
129401	NUP35|129401	-1.28	0.05	0.51	0.93	-0.02	0.32	0.5	-0.79	0.32	-0.74	-2.13	-0.66	2.05	1.02	-1.73	0.11	-0.3	-0.18	-0.23	1.54	0.06	-0.24	0.26	0.92	-0.43	0.61	-1.45	1.29	0.36	1.18	0.8	-0.5	-1.18	0.15	-0.02	-0.63	-0.1	0.51	-1.5	-0.11	0.82	0.38	1.61	0.41	-0.87	0.98	-0.14	0.71
391107	OR10K2|391107	0	0	0	0	0	0	0	0	0	0	0	0	0	0	0	0	0	0	0	0	0	0	0	0	0	0	0	0	0	0	0	0	0	0	0	0	0	0	0	0	0	0	0	0	0	0	0	0
127077	OR2T11|127077	0	0	0	0	0	0	0	0	0	0	0	0	0	0	0	0	0	0	0	0	0	0	0	0	0	0	0	0	0	0	0	0	0	0	0	0	0	0	0	0	0	0	0	0	0	0	0	0
401992	OR2T2|401992	7.67	0	0	0	0	0	0	0	0	0	0	0	0	0	0	0	0	0	0	0	0	0	0	0	0	5.57	0	0	0	0	0	0	0	0	0	0	0	0	0	0	0	0	0	0	0	0	5.38	0
120787	OR52W1|120787	0	0	0	0	0	0	0	0	0	0	0	0	0	2.99	0	0	0	0	0	0	0	0	0	0	0	0	0	0	0	0	0	0	0	0	0	0	0	0	0	0	0	0	0	6.57	0	0	0	0
219956	OR9Q1|219956	0	0	0	0	0	0	0	0	0	0	0	0	0	0	0	0	0	0	0	0	0	0	0	0	0	0	0	0	0	0	3.78	0	0	0	0	0	0	0	0	0	0	0	0	0	0	7.59	0	0
4999	ORC2L|4999	-0.85	1.46	0.95	0.73	-0.09	0.53	1.51	0.7	0.68	0.44	-0.42	0.21	0.83	1.49	-1.16	-0.28	0.13	-1.18	-0.48	-0.58	0.22	-1.51	-0.75	-0.07	-1.28	0.26	-1.41	1.53	0.68	0.32	0.56	-0.03	0.37	0.71	0.04	-0.58	-2.48	-0.15	-0.04	-0.37	1.08	0.85	0.49	1.58	-0.37	-0.84	0.15	-0.53
5093	PCBP1|5093	0.34	-1.13	-0.82	0.63	0.26	0.51	0.36	-0.22	0.01	-0.47	0.19	1.54	0.2	-0.06	-5.4	1.19	0.05	-0.75	0.89	1.6	-0.9	-0.03	-0.49	-0.08	-0.68	-2.58	-0.35	0	0.6	-0.82	-0.41	-0.66	-2.35	0.36	0.27	-0.1	-0.96	0.48	1.35	0.68	0.34	0.9	1.08	-0.02	2.28	-3.3	-1.12	-0.87
64002	PCGEM1|64002	0	0	1.8	0	0	0	0	0	0	0	0	0	0	0	0	0	0	0	0	0	0	0	0	0	0	0	0	0	0	0	0	1.14	0	0	0	0	0	0	0	0	0	0	0	0	0	0	0	0
5884	RAD17|5884	1.11	1.73	1.76	-0.89	1.06	0.52	0.96	0.24	1.21	-0.29	1.77	1.1	1.04	0.84	0.77	-0.69	-1.71	-1.05	-0.18	-0.32	0.41	-0.42	0.21	1.36	-1.53	0.57	-1.47	-0.49	0.38	1.16	1.57	0.24	0.03	1.52	1.09	1.65	0.23	0.81	1.46	1.72	-2.48	0.1	-0.35	1.14	1.12	2.5	0.82	-0.08
6242	RTKN|6242	-0.31	-0.38	0.12	-0.3	-3.02	-0.66	0.24	-1.91	-2.43	-1.11	0.38	-1.13	-0.02	-3.47	-1.72	-1.68	-0.87	-2.9	-0.63	-1.31	-0.6	-0.5	-0.68	-0.36	-2.38	0.52	-0.95	-1.99	-2.34	-0.42	-1.93	0.38	-3.26	-0.28	-0.19	-1.03	-0.94	-0.85	0.55	0.11	0.26	-0.17	0.3	-0.84	-1.43	0.84	-1.78	0.5
10924	SMPDL3A|10924	0.26	0.11	1.55	1.68	1.26	0.91	0.74	0.36	0.86	-0.11	-1.43	0.13	-0.21	0.63	-0.97	-0.1	-0.11	-0.43	0.06	-0.67	0.88	0.5	0.78	0.79	-0.41	-0.34	0.67	0.88	0.28	1.01	0.41	1.47	-0.13	1.43	-0.56	-0.85	1.23	0.05	0.69	-0.69	-1.02	-1.38	0.05	1.05	0.36	0.77	-0.01	-0.61
79029	SPATA5L1|79029	0.63	0.59	1.28	0.19	0.81	-0.18	2.48	0.63	-0.04	-0.34	-0.88	0.22	-0.15	1.03	-1.77	0.51	0.57	-1.35	0.71	0.66	-1.17	0.49	-1.38	0.07	-0.15	0.43	0.99	-0.38	0.86	1.64	0.51	-0.27	-1.25	-0.12	-0.68	0	-0.52	0.23	0.68	-0.34	-0.24	-0.08	0.48	0.81	0.66	0.51	-0.29	-1.91
56907	SPIRE1|56907	0.66	-0.96	-1.48	-1.62	-1.14	1.43	-0.19	-2.36	-0.65	-1.49	1.25	-0.9	1.48	-1.39	-2.16	-0.11	-0.35	-1.82	-0.33	-1.41	-1.86	-0.34	0.28	-0.26	-0.82	1.05	-1.18	-1.16	-2.82	-1.68	-0.68	1.01	-1.12	0.15	0.2	-1.17	-0.19	-0.19	0.12	-1.59	-0.56	-0.1	-0.06	-0.41	-0.34	-0.5	-1.56	0.17
93654	ST7OT2|93654	0	0	0	0	0	0	0	0	0	0	0	0	0	1.07	0	0	0	0	0	0	0	0	0	0	0	0	0	0	1.48	0	0	0	0	0	0	1.04	0	0	0	0	0	0	0	0	0	3.89	0	0
246744	STH|246744	0	3.16	3.53	0	0	3.07	0	0	0	0	0	0	0	0	0	0	0	0	0	0	0	0	0	0	0	0	0	0	0	0	0	0	0	0	0	0	0	0	0	0	0	0	0	0	0	0	0	0
319100	TAAR6|319100	0	0	0	0	0	0	0	0	0	0	0	0	0	0	0	0	0	0	0	0	0	0	0	0	0	0	0	0	0	0	0	0	0	0	0	0	0	0	0	0	0	0	0	0	0	0	0	0
57146	TMEM159|57146	0.1	0.47	0.11	-0.01	0.2	0.65	0.24	0.52	0.2	-0.02	-0.42	0.67	-0.44	0.08	-0.9	0.67	0	0.42	0.81	0.81	-0.08	0.86	0.59	-0.02	0.76	-0.41	0.1	0.31	0.08	0.06	0.85	1.02	-0.57	-0.06	0.24	-0.68	-0.53	0.33	-0.61	1.19	0.53	-0.02	0.19	0.37	0.28	0.99	0.43	0.61
255349	TMEM211|255349	0	0	0	0	0.81	0	0	0	0	1.67	1.3	0	0	0	2.46	1.44	0.73	4.85	0	0	0	0	0	0	0.87	0	0	0	1.66	0	0	0	0.83	0	0	0	1.01	1.94	0	0	0	0	0	0.91	0	0.98	0	2.51
8764	TNFRSF14|8764	0.31	1.18	-0.03	1.33	0.17	-0.18	-0.59	1.88	0.96	-1.79	1.54	0.63	-0.37	0.47	1.34	-0.57	0.56	0.71	1.27	0.44	2.35	1.05	1.79	1.34	1.07	1.96	0.94	1.27	1.01	0.97	0.72	0.14	0.49	-0.03	1.19	-0.32	0.32	1.11	-0.57	0.77	1.92	-0.54	-1.07	-1.24	0.28	1.83	2	0.34
445372	TRIM6-TRIM34|445372	0	0	0	0	0	4.89	0	3.86	0	0	0	0	0	0	0	0	0	0	0	0	0	0	0	0	0	0	0	0	0	0	0	0	0	0	0	0	0	0	0	0	0	0	0	2.34	0	0	0	0
79809	TTC21B|79809	-0.19	1.28	0.39	1.34	0.43	1.18	1.24	0.7	0.47	0.05	0.3	-0.08	2.11	1.11	0.21	0.27	-0.12	-1.51	-0.19	0.36	0.5	-1.14	-0.5	-0.11	-1.16	1.34	0.15	1.04	0.42	0.34	0.97	2.6	-0.45	0.26	0.08	-0.18	0.68	-0.55	0.69	0.3	-0.26	1.15	0.16	0.92	-1.95	1.33	0.62	-1.34
51569	UFM1|51569	0.18	0.57	-0.48	0.49	-0.91	0	-1.29	-0.08	-0.03	0.47	-0.18	0.05	-0.12	0.91	-1.56	0.05	-0.43	0.78	0.18	-0.1	-0.33	-0.65	0.28	0.14	-0.8	-0.45	-1.56	0.45	0.38	0.51	0.12	1.05	0.24	0.32	0.36	-3.94	-0.6	-0.68	-0.37	0.27	0.74	2.2	-1.38	1.44	0.24	-0.64	0.4	-0.02
402117	VWC2L|402117	0	0	0	0	0	0	0	0	5.63	2.17	0	0	0	1.55	0	0	0	0	4.38	0	3.21	1.83	4.73	2	0	0	0	0	0	0	6.83	0	0	1.3	0	0	0	0	0	0	0	0	0	0	0	0	7.11	0
7743	ZNF189|7743	-0.43	2.84	0.7	-0.66	-1.98	-1.77	0.24	-0.46	-0.4	0.3	-0.71	-0.21	-0.62	-0.51	-0.1	-2.03	-1.53	0.46	-0.63	-0.52	-0.72	-0.24	1.59	-0.81	0.09	0.07	-1.32	-1.23	-0.73	-1.01	0.08	-0.59	0.42	-0.66	-0.58	0.17	0.97	0.68	0.99	0.2	0.12	0.36	0.29	1.28	-1.06	-0.81	2.15	-0.67
7761	ZNF214|7761	-0.59	0.49	0.57	0.04	-2.08	0.45	0.13	-2.56	0.29	-1.79	0.41	0.14	-2.4	0.46	0.78	-0.44	0.2	-0.5	-0.13	-0.67	0.68	0.22	0.76	0.33	-0.33	-1.63	-0.06	-2.14	0.09	1.01	0.75	-3.01	-1.62	0.84	0.96	-3.01	-0.9	0.82	0.52	0.36	0.37	-0.04	0.48	0.24	-0.24	-0.67	1.5	-3.01
40	ACCN1|40	0.02	0.41	-0.49	0.2	0.39	-0.49	-0.49	0.65	0.12	0.13	2.11	1.46	-0.49	-0.05	1.05	-0.49	2.72	-0.49	-0.49	-0.49	-0.49	1.15	-0.49	-0.49	-0.49	-0.49	1.02	1.19	-0.49	0.12	-0.49	-0.49	1.14	0.62	-0.49	-0.49	0.14	0.04	-0.1	-0.49	-0.49	0.53	-0.49	-0.49	0.42	-0.49	1.72	-0.49
27063	ANKRD1|27063	0.99	-0.67	-0.67	-0.67	-0.24	0.35	-0.07	1.15	0.12	0.66	0.87	-0.28	1.3	-0.05	0.09	-0.67	-0.15	0.59	0.44	-0.36	-0.22	-0.08	-0.37	0.08	-0.4	-0.14	-0.67	0.15	-0.16	0.75	-0.09	-0.49	0.22	-0.49	-0.3	-0.67	3.71	0.15	-0.21	-0.67	-0.39	-0.67	1.33	0.08	0.14	0.98	0.13	2.05
390616	ANKRD34C|390616	0	0	0	0	0	0	0	0	0	0	0	0	0	0	0	0	0	0	0	0	0	0.97	0	0	0	0	0	1.5	0	1.13	0	0	0.96	0	0	0	0	0	0	0	0	0	1.63	0	0	2.51	1.15	0
10533	ATG7|10533	-0.92	-0.56	0.65	-1.92	-0.3	-1.07	0.52	-0.15	-0.96	-1.37	-0.92	0.05	-0.78	-0.59	0.12	-0.23	-0.11	0.07	0.86	-0.06	-0.5	0.89	-0.81	-0.09	-0.23	-0.87	0.94	-0.46	-0.66	-2.02	-0.33	-0.42	-0.03	-0.02	-0.12	0.36	-0.57	0.56	-0.34	-0.22	0.23	-1.31	-0.78	-0.88	-0.1	-0.68	-0.1	-0.72
56967	C14orf132|56967	-0.27	0.06	-1.17	-0.41	0.33	0.09	0.08	0.67	-1.65	-0.69	1.52	0.8	1.24	-1.27	-0.62	0.09	-1.1	-0.48	-0.92	-0.71	0.16	-0.94	-1.02	-1.39	-0.79	0.9	-0.95	0.66	0.93	-0.44	-0.94	-1.88	-0.01	-1.34	0.59	0.32	-1.43	-1.62	-0.78	-0.77	-1.03	-0.46	0.28	-1.2	-1.44	-0.81	-0.35	-0.13
29070	CCDC113|29070	0.52	-0.01	-0.67	-0.7	0.13	0.29	0.82	-1.72	-0.57	-1.61	0.62	-0.51	0.59	-0.21	-2.97	0.25	0.05	-1.42	0.23	-0.08	-1.65	-0.16	-0.1	-0.18	0.46	-1.48	-2.25	-0.62	0.33	-1.39	-0.41	0.88	-0.67	0.49	0.42	-0.78	-1.29	0.19	-0.04	1.52	0.33	1.12	0.81	0.49	0.83	0.82	0.18	0.3
1604	CD55|1604	-0.38	-2.29	-0.62	0.98	0.01	-0.54	0.58	0.31	-0.15	-0.14	-0.94	0.11	0.09	0.51	-1.42	-0.32	-0.25	-0.11	0.62	-0.45	-0.22	-1.66	-0.18	0.65	-1.63	-0.73	-1.42	-0.08	-1.05	-0.18	0.09	1.73	-0.06	0.64	-0.95	-1.71	2.15	-0.21	1.88	-0.66	-1.64	-0.55	0.14	-0.66	0.4	-1.95	-1.19	0.08
1107	CHD3|1107	-0.39	1.18	-0.07	1.02	0.81	0.35	-1.46	1.83	1.37	-0.55	-0.08	-0.39	0.18	-0.18	1.82	-2.04	1.11	0.6	0.96	0.87	2.32	0.4	1.97	1.59	0.74	1.91	1.96	0.43	1.02	1.7	1	-1	1.81	0.92	2.19	0.83	0.38	1.04	1.31	0.41	-0.4	2.24	0.46	1.79	0.82	0.81	1.18	1.21
1108	CHD4|1108	-0.07	-0.63	0.01	-0.69	-0.05	0.49	1.26	-0.42	0.02	0.7	0.61	-0.68	-0.01	0.64	-0.55	-0.04	1.57	-1.88	-0.63	-0.82	-0.8	0.21	-0.61	-0.59	0.08	0.07	-0.03	-1.51	-0.72	-1.11	0.26	-0.65	-1.34	1.29	-0.85	1.58	-2.06	0.11	0.5	-1.22	-0.05	1.08	2.98	1.18	0.33	0.66	-0.48	-1.83
9244	CRLF1|9244	-0.43	0.51	0.06	-1.03	-0.14	-1.19	-1.17	0.27	0.12	-0.63	-0.64	-0.45	-0.57	-1.36	-0.68	-1.86	-0.09	-0.8	-0.82	1.2	-1.17	-0.16	0.36	-0.5	1.34	-0.01	0.58	-0.34	-1.86	1.2	-0.87	-0.34	-0.13	1.08	-0.02	1.1	-0.32	-0.55	-1.16	0.05	-0.88	0.29	0.9	-0.5	-1.08	0.17	-0.3	1.81
1627	DBN1|1627	-1.81	0.13	0.05	-1.8	-1.69	-0.58	1.49	0.09	-0.54	-0.15	1.57	-0.1	0.34	-2.54	-1.23	-2.66	-1.27	-1.47	-0.94	-0.06	-0.76	0.63	-1.23	-1.28	-0.72	-0.62	-1.68	-1.06	-2.3	-0.11	-0.43	-0.62	-1.08	-0.23	0.12	-0.8	0.08	1.05	-1.1	-1.2	-0.78	0.51	1.44	0.41	-0.55	0.55	-1.53	0.32
27184	DISC2|27184	0	2.67	2.95	0	1.5	0	0	0	0	1.83	3.88	3.8	0	0	0	0	0	0	1.64	0	0	0	0	1.69	0	0	0	0	0	0	1.52	0	1.52	1.11	3.61	0	0	0	0	0	3.74	0	0	0	0	0	0	0
1770	DNAH9|1770	-0.02	1.32	0.07	-0.18	-0.73	-0.32	-0.73	0.18	-0.24	0.1	0.32	-0.09	-0.42	0.79	1.05	-0.73	-0.36	-0.73	0.71	-0.73	-0.3	1.38	1.01	-0.73	1.43	-0.73	0.69	-0.73	1.13	0.35	1.56	0.16	0.21	-0.43	-0.13	-0.13	-0.73	1.47	0.56	-0.73	-0.28	1.47	0.69	-0.73	-0.73	-0.24	0.57	-0.73
1832	DSP|1832	-0.39	0.14	0.24	0.09	0.36	-0.34	-0.27	-0.61	-0.6	-0.06	-0.95	0.54	0.11	-0.48	-1	-0.54	-0.2	-0.56	-0.78	-0.74	-1.01	-1.04	-0.99	-1.08	-0.89	-0.56	-1.49	-0.75	-0.56	0.08	-0.29	-0.95	-1.04	-0.09	-0.68	0.15	-0.01	-0.8	-1.69	-1.02	0.17	-1.64	-0.31	1.23	-0.05	-1.41	-0.44	-0.31
642968	FAM163B|642968	0.86	0	0	0	0	0	0.9	0	1.03	0	0	1.33	0	0.74	0	0	0	0	0.93	0	0.9	0	0	0.96	0	0	0	1.36	1.03	0	0.86	0	1.49	0	0	0.72	0	0	0.65	0	0	0	1.47	0	2.02	0	1.04	0
284069	FAM171A2|284069	-0.64	-0.44	-0.76	-0.73	-0.58	-0.19	1.66	0.06	-1.27	-0.18	0.59	0.05	0.55	-1.33	-0.84	-1.41	-0.25	-0.64	-0.66	0.07	-1.43	-0.39	-2.34	-2.26	0.13	0.39	0.09	-1.38	-2	-0.42	-1.15	0.84	0.01	-0.99	0.23	0.87	-1.1	-0.68	-0.52	-1.98	0.5	1.73	2.17	0.55	-0.12	0.4	-1.9	0.37
163933	FAM43B|163933	1.18	-0.44	0.82	-1.34	1	-1.2	-0.97	-1.34	-0.31	-0.29	-0.9	-0.92	-0.27	-1.28	0.83	-1.19	0.16	1.08	0.2	0.59	-0.09	1	0.36	0.23	0.8	0.35	0.33	-0.65	-0.2	0.45	-0.2	-1.19	1.01	-0.92	-0.84	0.27	-1.08	-0.09	-1.17	-0.86	-0.38	0.17	0.58	-1.42	-1.18	0.5	0.64	0.45
339521	FAM58B|339521	0	1.34	0	0	1.3	0	0	1.75	0	1.59	0	0	1.73	1.13	0	3.68	2.74	0	1.96	1.63	0	3.05	1.57	0	0	0	0	2.07	0	0	0	0	0	1.7	0	0	0	0	0	0	0	0	0	0	0	0	0	0
51725	FBXO40|51725	1.64	0	0	0	0	0.71	4.69	0	0.85	1.9	0	0	1.81	0	2.69	0.73	3.03	0	0	1.49	2.78	0	0	0	0	0	0	0	1.88	1.87	0.72	0	4.11	0.52	0	0	0	0	0	0	0	0	1.95	0.79	0	1.88	0.86	0
2244	FGB|2244	1.51	0	0	0	0	0	0	3	0	0	0	0	1.35	0	0	0	0	0	0	0	0	0	0	0	0.25	2.61	0	0	2.76	0.28	2.75	0	0	0	0.19	0	2.77	0	0.73	0	1.26	0	0.4	0	0.24	0.47	0	0.34
643365	FLJ44054|643365	0	0	0	0	0	0	0	0	0	0	0	0	0	0	1.74	0	0	0	0	0	0	0	0.69	0	0	0	0	0	0	0	0	0.75	0.58	0	0	0	0	0	0	0	0	0.68	0	0	0	2.07	0	0
57452	GALNTL1|57452	0.61	0.29	-0.06	-1.12	-0.32	-0.88	-1.24	-0.51	-0.88	0.59	-0.17	0.02	-0.61	-1.06	-0.33	-1.71	-1.71	0.03	-1.22	-0.42	-0.96	-0.03	-0.39	-1.41	-0.08	0.42	-0.35	0.3	-1.39	-0.28	-0.71	0.39	0.95	-0.58	-0.7	2.29	-0.65	-0.49	0.47	-0.5	0.09	-1.4	0.3	-0.72	-0.69	-0.52	0.35	1.14
2944	GSTM1|2944	0.36	1.96	-0.57	-0.02	-0.06	0.01	-0.59	0.41	-0.56	1.05	-0.12	2.35	0.01	-0.06	0.14	2.1	1.84	-0.22	0.09	-0.31	-0.13	-0.43	-0.56	-0.47	1.38	0.19	0.04	0.51	2.2	-0.46	-0.5	2.45	0.27	-0.46	1.7	1.58	0.5	-0.85	-0.43	1.72	-0.64	-0.04	-0.4	2.24	-0.46	-0.19	-0.38	1.79
3149	HMGB3|3149	0.08	-0.56	-0.46	0.58	0.4	-0.3	0.61	-0.5	-0.52	0.5	0.24	0.2	1.11	-0.94	0.91	1.26	-0.2	-0.18	0.34	0.16	-1.31	-0.48	-1.32	-0.94	0.68	0.29	0.11	0.93	-1.06	-0.13	-1.55	-0.13	0.62	-0.76	-1.39	0.96	0.75	-0.76	0.88	-0.32	0.02	-0.61	2.08	0.2	-0.22	0.34	-0.68	-0.87
3219	HOXB9|3219	-0.46	-0.64	-1.02	-0.95	-0.49	0.36	-0.25	2.56	0.9	0.34	1.5	-0.88	-0.2	-1.36	-0.27	-1.46	-0.32	-0.02	0.57	-0.22	0.31	1.65	1.32	0.8	-0.38	-0.24	-0.8	-0.79	1.26	-1.15	0.46	-0.36	-0.24	0.56	1.24	-0.42	0.37	1.66	-0.12	0.04	-0.27	0.02	1.14	-0.94	0.85	-0.31	0.98	0.62
3798	KIF5A|3798	0.3	1.1	0.85	-0.42	-0.81	-0.81	-0.12	-0.42	-0.04	-0.21	1.32	0.13	0.51	1.63	-0.81	-0.13	-0.81	-0.81	-0.81	-0.81	-0.5	0.7	0.84	0.83	-0.81	0.14	-0.15	-0.81	-0.22	-0.04	0.38	-0.81	0.12	1.82	2.39	2.72	-0.45	0.41	-0.28	0.91	-0.81	1.64	0.97	0.06	0.66	0.98	-0.81	-0.81
3952	LEP|3952	1.78	0.97	2.24	-0.21	0.02	-0.54	0.15	-0.54	-0.54	1	-0.54	0.25	0.28	-0.54	-0.07	-0.54	-0.16	-0.54	-0.39	-0.24	-0.54	-0.54	-0.05	-0.54	-0.28	-0.54	0.01	0.39	-0.54	0.49	-0.54	-0.11	0.96	-0.54	-0.34	0.74	-0.24	-0.54	-0.36	-0.24	-0.54	1.69	0.75	-0.54	3.55	-0.25	-0.54	-0.54
4016	LOXL1|4016	0.83	0.4	-0.43	-0.34	0.57	1.73	-1.63	1.52	0.61	-2.44	2.03	0.55	1	1.48	0.67	1.02	1.74	0.44	1.56	0.78	-0.43	0.26	1.32	0.87	2.09	0.15	0.38	0.81	0.75	0.11	1.08	-0.04	0.78	0.27	0.62	-0.79	2.27	1.03	0	-1.56	-0.69	-1.17	-0.66	0.07	1.14	-0.73	-0.99	-0.67
22859	LPHN1|22859	-0.19	1.44	-0.05	-0.61	0.09	-1.24	-1.59	0.47	-0.95	-1	0.3	-0.33	-1.44	0.13	1.48	-0.92	0.52	0.34	0.53	-1.23	1.2	-0.05	-0.49	0.22	0.44	0.95	0.91	-1.1	-1.85	-1.29	-0.84	-0.3	-0.6	-0.43	1.09	1.13	0.9	-0.24	-0.12	-2.64	0.26	1.27	-0.88	0.51	0.73	1.83	-1.43	0.81
8425	LTBP4|8425	-0.52	-0.11	0.07	-0.67	-1.03	-0.46	-0.86	0.42	-0.36	-0.43	0.16	0.82	-1.84	0.03	0.15	-1.16	0.28	0	-0.26	0.85	0.29	0.57	1.42	0.69	-0.05	0.81	-0.36	0.65	-1.36	-1.12	0.14	-1.29	-0.12	1.07	1.28	-1.87	-0.26	0.59	-0.54	-1.12	0.26	0.4	-0.78	-0.04	-1.04	0.41	1.4	0.3
4134	MAP4|4134	-1.35	-0.65	-0.2	-0.65	0.1	-0.75	0.66	-1.11	-1.9	-1.13	-0.22	-1.29	-2.14	-0.98	-1.77	-0.42	-1.48	-0.17	-0.75	-1.15	-0.73	-0.13	-0.12	-0.11	-1.34	-2.18	-1.3	0.09	-1.25	-0.53	-0.81	1.41	-1.64	-0.02	-0.12	0.58	-0.53	-0.98	1.38	0.39	-0.78	-0.51	-0.32	-1.08	-1.41	-1.06	-0.72	-0.69
79884	MAP9|79884	0.87	1.04	1	-1.25	-1.94	0.69	0.53	-0.84	0.37	-0.78	1.25	1	0.65	-2.52	0.43	-0.3	0.55	-0.01	0.16	-0.03	0.59	0.27	0.24	0.2	0.87	-1.43	0.56	0.25	0.69	0.74	0.95	-2.55	1.02	0.13	0.72	0.33	0.1	0.42	-1.83	0.48	-3.16	0.9	0.28	0.14	-0.14	0.69	0.37	-1.77
284207	METRNL|284207	-1.41	-0.78	-0.64	-0.15	-0.94	-1.45	-0.05	-0.21	-0.3	-0.44	-1.04	0.19	-0.46	-1.14	-1.42	-0.66	-0.83	0.86	-0.59	-0.77	-1.05	-0.18	-1.8	-0.86	-1.2	-1.06	-0.45	-0.87	-0.6	-0.47	-0.99	0.05	0.75	-0.88	-0.99	0.68	0.78	-0.31	0.01	-0.42	0.64	0.21	1.43	0.93	-0.66	-3.29	-1.28	-1.51
170685	NUDT10|170685	-0.85	1.16	-0.22	0.09	-0.69	-0.86	-0.2	-0.1	-1.02	-1.01	1	0.3	-1.15	-1.38	-0.8	-1.38	-1.38	-0.06	-0.92	-0.4	0.09	-0.53	-0.19	-0.62	-0.28	-0.74	-0.69	0.03	-1.38	0.14	0	-1.38	-0.32	-0.99	-0.29	0.81	0.29	-1.38	-0.42	-0.75	-0.63	-1.02	-0.16	-1.04	-0.84	-1.01	0	-0.45
5021	OXTR|5021	-0.16	-0.44	-0.68	-0.76	-0.56	-0.5	-0.86	0.18	-0.83	0.54	0.63	0.15	-0.33	-0.4	1.13	-1.29	0.07	-0.2	-0.04	-0.39	-0.21	-0.6	-0.31	-0.84	0.1	0.48	-1.29	0.78	0.59	-1.42	0.01	-0.66	1.68	-0.62	-0.4	0.56	0.1	-0.78	0.76	-0.37	-0.2	0.16	0.78	0.12	0.5	1.52	0.1	1.13
63876	PKNOX2|63876	1.09	0	-0.12	-1.41	-0.34	-0.75	-0.94	-0.21	-0.84	0.54	0.5	0.01	2.03	-1.06	2.73	-0.8	2.82	0.39	0.68	1.06	0.98	0.26	-0.19	-0.14	-0.92	-0.18	-0.44	1.8	-0.83	2.06	-0.37	-1.24	1.23	1.92	-1.09	2.4	-0.81	1.66	-0.33	-0.53	-0.41	2.54	-0.19	2.88	-1.24	1.61	0.52	-0.69
23362	PSD3|23362	-0.67	-0.68	0.89	0.99	1.2	0.68	0.28	0.77	0.4	-0.65	-0.56	-0.77	-0.31	1.08	0.69	0.58	0.46	-0.3	0.45	0.45	0.43	0.23	0.99	0.53	-1.15	0.04	-2.28	0.29	0.5	2.05	1.27	-1.96	-0.09	0.94	0.86	0.78	-1.11	0.49	-1.66	1.3	-1.77	0.44	-0.2	0.34	-0.22	-1.77	0.72	0.85
5267	SERPINA4|5267	0.56	0	0	0	0.32	0	0	1.1	0	0	0	0	0.71	0	3.26	0	0	0	0.48	0	2.39	0	0	0	0	2.94	0.44	0	1.55	0	1.14	0	0	0	0	0	1.18	0	0	0	0	0	0	0	0	0	0	2.07
5104	SERPINA5|5104	-0.2	-0.46	-1.08	-1.03	-0.06	-1.12	-0.77	0.06	-1.38	0.04	-0.97	-0.72	-0.81	-1.38	0.29	-1.38	-0.28	0.59	-0.07	-1.38	0.35	0.83	1.52	1.39	-0.75	1.14	1.29	-0.08	1.76	-0.7	1.38	-0.92	-1.12	-0.73	-0.23	-1.38	0.78	0.29	-1.18	-1.06	0.1	-0.57	-0.48	-1.09	-1.11	-0.45	-0.27	-1.38
50944	SHANK1|50944	0.52	0.94	-0.26	-0.14	-0.35	0.08	-1.07	-1.07	-1.07	1.21	-1.07	1.24	-0.76	-1.07	-1.07	-0.64	-0.2	0.18	-0.82	0.61	-0.63	-0.64	-0.57	-1.07	-0.07	-0.54	-0.5	0	-0.57	-0.57	-1.07	-1.07	0.09	-0.76	-0.46	-0.72	-1.07	-1.07	-0.14	-1.07	-1.07	-0.24	-1.07	-1.07	-0.09	-0.57	0.25	-1.07
6548	SLC9A1|6548	1.71	0.11	-0.96	0.61	1.97	1.95	0.17	1.56	1.18	0.6	1.83	0.1	1.55	1.76	1.08	1.15	1.08	1.77	1.81	1.07	1.84	0.8	2.86	1.88	0.09	0.97	-0.33	1.76	0.75	-0.81	1.62	0.76	1.55	1.12	0.34	0.64	0.04	1.04	0.25	1.9	-0.36	0.16	-0.67	1.92	1.28	1.61	0.58	0.41
22986	SORCS3|22986	0	1.27	0	0	0	0	0	0	0	0	0	0	0	0	0	0	0	0	0	0	0	0	0	0	0.77	0	0	0	0	0	0	0	0	0	0	0	0	0	0	0	0	0.85	0	0	0	0	0	0
65975	STK33|65975	-0.7	0.12	1.74	-1.03	-1.02	-1.62	0.93	-0.86	-1.3	-0.92	1.41	-0.16	0.41	-0.97	-1.62	-0.61	-1.62	-1.62	-1.46	-1.07	-0.77	0.92	0.21	-0.48	-0.86	-1.29	0.01	-0.39	-1.3	0.6	1.21	-1.43	0.27	-0.96	-0.36	0.89	-0.34	0.55	1.56	-0.57	-0.3	-0.03	1.99	-0.24	-1	1.13	-1.08	-1
84076	TKTL2|84076	0.98	1.73	0	0	0	0	4.09	0	0	2.61	0	1.52	0.73	2.79	0	0	0	0	1.06	1.22	0	0	0	1.86	0	0	0	0	0	2.58	0.98	0	1.7	0.71	0	0.82	1.21	0	0.74	1.2	0	1.95	4.44	2.45	0	0	2.62	0
7104	TM4SF4|7104	0.87	0.08	-0.21	-0.21	2.55	-0.21	1.11	1.77	0.13	-0.21	-0.21	-0.21	0.87	-0.21	-0.21	-0.21	1.25	-0.21	-0.04	-0.21	0.08	-0.21	-0.21	0.5	-0.21	2.4	-0.21	1.38	1	-0.21	2.56	0.16	1.08	0.15	-0.21	-0.21	1.17	-0.21	4.21	-0.21	-0.21	1.59	1.37	-0.21	-0.21	1.33	-0.21	1.37
95681	TSGA14|95681	-0.07	-0.66	0.41	-0.42	0.08	0.01	0.72	0.15	0.47	0.22	0.06	-0.34	-0.31	-0.55	0.12	0.17	-0.32	-0.12	-0.1	0.06	-0.04	-0.15	-0.46	-0.09	-0.18	-1.11	-0.48	-0.62	-0.31	0.1	-0.12	-4.37	0.11	0.37	0.14	0.12	-1.54	0	-0.27	-0.2	-3.17	-0.47	0.01	-0.24	0.37	-0.68	-0.72	0.09
128025	WDR64|128025	0	0	0	1.32	0	0	1.02	0	0	1.19	0	0	0.72	0	0	0	0	2.27	0	0	0	0	0	0	0	0	0	0	0	1.17	0	0	0	0.71	0	0	2.65	0	0	0	1.08	1.15	0	0	0	0	2	0
92999	ZBTB47|92999	-0.21	0.39	0.22	0.12	-0.48	-1.08	-1.4	0.59	0.11	-0.48	0.15	-0.04	-1.84	0.76	1.81	-1.08	0.63	1.2	0.57	-1.25	1.08	-0.21	1.72	1.17	-0.12	1.25	0.32	-0.01	0.09	0.51	-0.05	-0.6	-0.42	0.07	0.52	1	0.13	-0.03	-0.43	-0.32	-1.31	-0.4	-3.11	-0.21	-0.39	0.87	1.34	0.53
313	AOAH|313	-1.86	-0.67	-0.32	0.03	-1.03	-2.09	-0.72	0.21	-1.1	-0.22	-1.19	0.22	-1.43	-1.28	-1.65	-2.09	-1.41	-0.17	-1.31	-2.09	-0.96	-1.13	-1.26	-0.96	-0.65	-1.45	-1.28	-0.5	-1.36	-1.04	-0.98	-1.37	-0.6	-0.47	-0.13	-1.24	-0.95	-0.61	-0.53	0.06	-0.19	-0.67	-2.09	-1.83	0.39	-0.57	-0.73	-2.09
316	AOX1|316	-0.47	0.11	-0.08	-0.47	0.42	-0.99	-1.51	-0.35	-1.24	1.39	-0.53	-0.38	0.32	-0.72	-1.51	-1.51	-0.77	-1.51	-1.09	-0.89	-1.28	-0.98	-1.51	-0.65	0.01	0.27	-0.84	0.05	-0.05	0.27	-0.38	-1.51	-0.47	-0.94	-0.69	-1.51	-0.29	-1.51	1.58	-0.68	-0.2	-1.06	-0.89	-0.52	-1.11	-0.54	-0.22	-0.59
646	BNC1|646	-0.49	1.02	-0.12	-0.49	-0.49	-0.04	-0.49	-0.49	-0.11	-0.49	-0.49	0.74	-0.23	-0.37	0.27	-0.49	-0.49	0.51	-0.34	-0.31	-0.49	-0.24	-0.32	-0.49	-0.49	-0.49	0.18	-0.02	-0.49	-0.2	0.56	-0.49	-0.35	-0.39	-0.05	-0.37	-0.49	-0.49	0.17	-0.49	-0.06	-0.32	0.48	-0.22	-0.34	-0.49	0.44	-0.49
695	BTK|695	-1.43	-1.05	-0.59	-0.14	-1.18	-1.61	-0.92	-0.56	-1.34	-0.34	-0.76	0.12	-1.23	-2.22	-1.4	-2.44	-1.31	-0.51	-1.14	-1.76	-0.45	-1.48	-1.34	-1.84	-0.53	-0.81	-1.29	0.61	-1.79	-0.13	-0.9	-0.58	-1.04	-0.78	-0.79	-1.44	-1.07	-1.11	-0.92	-0.1	0.56	-1.25	-0.61	-2.07	-0.12	-1.19	-0.75	-1.07
388325	C17orf87|388325	-1.08	-0.73	0.09	-0.25	-0.41	-1.3	-0.58	0.24	-0.45	-0.16	-1.65	0.16	-0.82	-0.99	-1.65	-1.65	-1.14	-1.19	-0.85	-0.33	-1.65	-1.32	-0.62	-1.29	-0.69	-0.59	-0.91	-0.4	-0.25	-0.17	-0.61	-0.73	-0.23	-0.64	-0.39	-0.54	-0.6	-0.47	-0.02	-1.65	-0.01	-1	-1.65	-1.02	0	-0.34	-0.61	-1.65
6368	CCL23|6368	-0.78	-0.46	0.02	-0.78	0.3	-0.78	-0.04	0.54	-0.78	0.21	-0.78	-0.78	-0.55	-0.78	-0.78	-0.78	-0.78	-0.78	-0.02	-0.39	-0.78	0.89	-0.15	-0.43	-0.78	-0.78	-0.78	-0.29	-0.41	-0.16	0.21	-0.78	-0.06	-0.55	-0.52	-0.16	-0.14	-0.78	-0.36	-0.4	-0.44	-0.78	-0.78	-0.78	-0.46	-0.78	-0.78	-0.78
414062	CCL3L3|414062	0	1.7	0.99	1.96	0	0	0	0	0	0	0	0	0	0	0	0	0	0	0.76	0	0.82	0	0	0	0	0	0	0	0	0	1.2	1.22	0	0.64	1.12	0	0	2.22	1.67	0	0	0	0	0	0.66	0	2.61	0
135228	CD109|135228	-1.09	-0.03	-0.25	0	-0.9	0.62	-0.74	-1.18	-1.58	-0.3	-1.39	-0.37	-0.07	-1.52	-1.86	-0.16	-0.6	-1.1	-1.59	-1.71	-0.67	-1.6	-1.66	-1.83	-1.48	-0.7	-1.46	-0.63	-0.84	-0.08	-1.49	-1.04	-0.71	-0.01	-0.73	-0.87	-1.17	-1.55	-0.51	-1	-0.15	-1.84	-0.97	-1.39	-0.74	-1.68	-1.15	-0.41
30835	CD209|30835	-0.3	-0.75	-0.26	-0.32	-0.51	-1.25	-0.51	0.35	-1.2	-0.4	-0.6	-0.36	-1.04	-1.99	-0.46	-1.44	-1.49	-0.61	-0.56	-1.4	-1.06	-1.24	-1.72	-1.61	-1.52	-1.2	-0.94	-0.35	-0.99	-0.45	-0.58	-0.94	-0.33	-0.66	-0.22	-0.25	-0.41	-0.3	-0.14	0.61	-0.55	-1	-1.56	-0.78	-0.24	-2.05	-0.89	-1.29
11314	CD300A|11314	-1.54	-0.04	0.32	-0.29	-1.65	-1.13	-1.05	0.04	-0.67	-0.42	-1.01	0.13	-1.22	-2.38	-1.34	-2.21	-1.14	-0.15	-0.53	-1.68	0.63	-0.86	-0.67	-1.22	-0.22	-0.51	-0.38	-0.74	-1.16	-0.39	-0.36	-1.06	-0.45	-0.75	-0.05	-0.45	-0.63	-0.42	-1.57	-0.84	1.22	-0.72	-2.2	-2.35	-0.26	-0.93	-0.93	-1.85
10871	CD300C|10871	-0.86	-0.15	-0.28	-0.41	-1.81	-1.41	-1.24	0.06	-0.81	0.04	-1.11	0.09	-1.71	-2.11	-2.11	-2.11	-1.12	-0.68	-0.66	-1.73	-0.92	-0.94	-1.31	-0.7	-0.55	-1.47	-0.7	-1.11	-0.81	-1.75	-0.07	-0.8	-0.72	-0.54	-0.94	-0.5	-1	-0.11	-0.41	-1.13	0.92	-1.16	-2.11	-1.35	-0.47	-1.75	-0.56	-1.39
970	CD70|970	-1.36	0.23	-0.71	0.07	-1.36	-1.36	-0.23	-0.62	-0.56	-1.36	-0.16	0.06	-0.9	-0.73	-1.36	-1.36	-1.36	-0.24	-0.17	-1.04	-0.63	-1.36	-1.36	-1.36	-0.43	-1.04	-0.26	-0.52	-1.06	-0.85	-0.38	-1.03	-0.31	-1.18	-0.13	-0.99	-0.83	-1.36	-1.02	-0.18	-0.32	-0.69	-0.66	-1.08	-0.54	-0.02	-0.84	-0.32
1089	CEACAM4|1089	-1.11	0.2	0.3	0.24	-1.11	0	-0.78	-0.4	-1.11	-0.72	-0.29	-0.62	-0.87	-0.83	-1.11	-1.11	-0.61	0.56	0.06	-0.71	0.13	-0.55	-0.73	-1.11	-1.11	-1.11	-0.39	-0.07	-1.11	-0.11	-0.23	-0.55	-0.38	-0.55	-0.13	-0.84	-0.72	-0.78	-0.87	0.05	-0.51	-0.73	-1.11	-1.11	-0.55	-1.11	-0.26	-0.65
50856	CLEC4A|50856	-1.22	-0.04	-0.57	-0.22	-0.89	-1.16	-1.41	-0.16	-0.86	-0.47	-0.81	-0.15	-1.56	-1.03	0.06	-2.36	-0.34	-0.63	-0.5	-0.93	0.3	-1.73	-1.04	-1.11	0.53	-0.29	-0.1	-0.13	-0.61	-0.98	-0.47	-0.99	-0.14	-0.48	-0.25	-1.6	-1.16	-0.17	-0.6	-0.32	0.8	-1.38	-2.99	-0.93	-0.25	0.07	-0.64	-0.13
338339	CLEC4D|338339	-0.35	-0.05	-0.75	0.14	-0.75	-0.75	-0.33	-0.22	-0.27	-0.75	-0.75	-0.75	-0.04	-0.41	-0.75	-0.75	-0.39	-0.75	-0.75	-0.75	-0.33	-0.75	-0.75	-0.75	-0.75	-0.75	-0.75	-0.75	-0.75	-0.75	0.16	-0.23	-0.35	-0.46	-0.42	-0.75	-0.75	-0.75	0.93	0.32	-0.31	-0.75	-0.75	-0.75	-0.34	-0.75	-0.75	-0.75
9586	CREB5|9586	0.51	0.3	-0.91	-0.7	-1	-0.69	-1.44	0.75	-1.24	0.35	-0.52	0.11	-1.11	-0.97	-0.37	-1.74	-0.98	0.02	-0.56	-1	-0.44	-0.44	-0.27	-0.89	-1.04	-0.6	-0.84	-0.05	-1.1	-0.01	-0.29	-0.96	-0.33	-0.63	-0.1	0.82	0.69	-1.37	0.04	-0.95	-0.26	-0.19	-0.54	-1.1	-0.76	-0.17	-0.49	-0.06
1536	CYBB|1536	-1.2	-1.01	-0.58	0.02	-1.23	-1.42	-1.06	-0.26	-0.94	-0.02	-1.34	0.03	-1.19	-1.86	-2.03	-2.38	-1.73	-1.11	-1.04	-2.31	-0.93	-1.44	-1.79	-2.28	-0.93	-1.41	-1.62	-0.53	-1.37	-0.47	-0.61	-0.74	-0.82	-0.53	-0.81	-1.17	-1.48	-0.74	-0.37	-0.14	0.69	-1.19	-1.21	-1.29	-0.01	-2	-1.3	-1.54
27128	CYTH4|27128	-1.21	-0.86	-0.37	-0.14	-1.36	-2.11	-1.48	-0.22	-0.97	-0.53	-0.64	0.22	-1.32	-1.84	-0.79	-2.56	-1.07	-0.6	-0.72	-1.91	-0.45	-0.97	-0.93	-1.54	-0.8	-1.05	-1.21	-0.09	-1.3	-0.32	-0.42	-1.48	-0.25	-0.64	-0.16	-1.13	-0.98	-0.75	-1.02	0.45	0.61	-1.23	-1.65	-2.24	-0.41	-1.34	-0.45	-1.96
83706	FERMT3|83706	-1.16	-1.35	-0.99	-0.23	-0.93	-1.53	-1.05	-0.11	-1.31	-0.14	-0.88	0.18	-1.18	-1.5	-0.41	-1.67	-0.96	-0.56	-0.46	-1.22	-0.49	-0.76	-1.53	-1.51	-0.63	-0.25	-1.24	0.23	-1.13	-0.42	-0.48	-1.43	-0.38	-0.87	-0.66	-1.33	-0.74	-0.81	-0.8	0.06	0.63	-1.23	-0.04	-1.56	-0.32	0.33	-0.71	-0.94
752	FMNL1|752	-1.09	-1.21	-0.33	-0.36	-1.2	-2.37	-0.91	-0.73	-1.42	-1.49	-0.36	-0.13	-0.87	-1.88	-1.25	-3.82	-1.63	-1.09	-0.89	-2.01	-0.95	-1.11	-1.47	-0.96	-0.99	-0.41	-0.83	-0.31	-2.54	-1.02	-0.92	-0.63	-0.23	-1.14	-0.32	-0.32	-0.29	-1.2	-0.12	0.08	-0.02	-0.24	-0.37	-1.6	-0.12	-0.91	-1.21	-0.53
2326	FMO1|2326	-1.28	-0.32	0.14	-0.5	-0.15	-0.9	-1.5	-1.01	-1.24	-1.24	-1.15	-0.48	-0.66	-1.31	-1.08	-1.5	-0.61	-1.19	-1.37	-0.61	-1.5	-1.5	-0.81	-1.5	-1.5	-1.23	-0.86	-0.16	-1.5	0.08	-1.5	-1.03	-0.8	-1.22	-1.18	-0.82	-1.5	-0.98	-0.94	-1.5	0.3	-1.24	-1.13	-1.26	-1.11	-0.5	-1.24	-1.5
2529	FUT7|2529	-1.38	-0.3	-0.56	0.19	-1.24	-0.26	-0.88	0.12	-0.24	-0.77	-0.96	-0.1	-1.21	-1.14	-1.79	-1.79	-0.85	0.29	0.37	-1.39	0.54	-1.46	-0.78	-1.79	-0.27	-1.39	-0.3	-0.07	-1.4	-0.53	-0.47	-1.09	-0.08	-0.46	-0.55	-1.32	-0.39	-0.05	-1.21	0.49	1.9	-1.41	-1.24	-1.79	-0.54	-1.41	-0.41	-0.63
2633	GBP1|2633	-0.73	-0.37	-0.33	0.73	-0.88	-1.02	0.89	0.27	0.01	-0.53	-1.06	0.78	-0.88	-0.74	-1.26	-1.76	-1.11	-0.69	0.35	-1.41	-0.26	-1.45	-0.78	-0.58	-1.41	-0.83	-1.6	-0.5	0.94	-0.38	-0.24	-0.69	-0.67	-0.31	-0.77	-1.44	-1.14	-0.86	-0.49	1.03	0.39	-2.33	-0.55	-1.72	1.12	-1.86	-1.32	-1.07
2681	GGTA1|2681	-0.72	-0.85	-0.33	0.07	-0.6	-0.47	-1.01	-0.11	-0.75	0.16	-0.35	0.5	-1.43	-1.86	-0.42	-1.81	-1.06	-0.17	-1.12	-0.68	0.13	-0.68	-0.59	-1.23	-0.71	-0.57	-0.59	0.27	-1.03	-0.23	-0.41	-1.56	0.13	-0.21	-0.3	-1.25	0.35	-0.6	0.01	0.14	0.25	-0.86	-1.44	-1.51	0.06	-0.81	-0.24	-1.7
170575	GIMAP1|170575	-0.87	-0.99	-0.82	0.06	-0.48	-1.34	-1.68	-0.16	-1.47	0.22	-0.97	0.07	-1.13	-0.86	-0.11	-1.52	-1.4	0.53	-0.62	-0.24	0.61	0.13	0.06	-0.64	-0.32	-1.19	0.56	0.71	-0.35	-0.06	-0.41	-1.13	0.6	-0.25	-0.17	-1.47	0.05	-0.38	-0.21	-0.01	-0.01	-0.74	-0.07	-1.51	-0.15	-0.93	0.52	-1.27
3587	IL10RA|3587	-0.94	-0.59	-0.87	0.08	-0.74	-1.77	-0.98	-0.16	-1.35	-0.64	-1.06	0.23	-1.36	-1.66	-1.52	-1.38	-0.32	-0.63	-1.16	-1.53	-0.49	-1.45	-0.77	-1.87	-1.09	-0.99	-0.61	-0.06	-1.62	-0.32	-0.61	-1.63	0.01	-0.67	-0.26	-0.74	-0.7	-1.26	-0.84	0.39	0.01	-0.82	-1.7	-2.6	-0.16	-1.1	-0.57	-2.04
3594	IL12RB1|3594	-1.17	-0.64	-0.1	0.07	-1.43	-1.43	-0.5	0.35	-0.71	-0.8	-1.01	0.58	-1.31	-1.34	-0.86	-2	-0.74	0.14	-0.54	-1.19	-0.62	-1.24	-1.31	-1.1	-0.57	-1.28	-1.67	-0.04	-0.75	-0.39	-0.33	-1.52	-0.25	-0.02	-0.33	-1.44	-0.16	-1.15	-0.97	0.36	-0.15	-0.99	-1.54	-1.77	0.43	-0.23	-0.3	-0.6
8807	IL18RAP|8807	-0.21	0.57	-0.91	-0.31	-1.01	-0.76	-0.37	0.17	-0.41	-0.5	-0.64	-0.27	-0.98	-0.29	-0.67	-1.93	-1.41	-0.47	-0.14	-1.23	0.03	-0.2	-0.74	-0.93	-1.57	-0.84	-0.12	0.29	-1.26	-0.33	-0.56	-0.99	0.04	-0.21	1.27	-1.93	-1.03	-1.58	-0.46	1.21	-0.32	-1.06	-0.42	-1.1	-0.25	-0.74	0.22	0.01
27160	INGX|27160	0.89	0	0	0	0	0	0.92	0	0	0	2.9	0	0	0	1.68	0	0	0	0	0	0	0	1.05	0	0	1.11	0	0	0	0	0	0.64	0.89	0	0.73	0	0	0	0	0	0.98	1.04	1.51	0	0	1.78	0	4.22
3394	IRF8|3394	-1.82	-0.85	-0.98	-0.2	-0.52	-1.7	-1.02	-0.8	-1.02	-0.56	-1.51	-0.17	-1.44	-1.88	-1.69	-2.73	-1.47	-1.35	-0.93	-1.82	-0.64	-1.23	-1.56	-2.39	-0.95	-1.31	-1.53	0.3	-1.91	-0.37	-0.96	-1.47	-0.66	-0.81	-0.86	-1.25	-1.01	-0.76	-1.23	-0.09	0.17	-0.76	-0.93	-1.69	-0.16	-1.26	-0.61	0.81
3824	KLRD1|3824	-1.56	0.02	-0.19	0.68	-1.57	-1.37	-0.04	-0.8	-0.55	-1.51	-0.68	0.26	-1.15	-0.18	-1.32	-1.56	-1.27	-0.77	-1.18	-1.5	-0.79	-1.08	-0.88	-0.92	-1.06	-1.27	-0.27	-1.15	-1.51	-0.99	-1.37	-1	0.22	-0.68	0.25	-1.61	-0.06	-1.07	-1.35	1.08	-0.48	-1.52	-1.37	-1.53	0.6	-0.02	-0.07	-1.83
51056	LAP3|51056	-0.83	-0.24	-0.63	0	-0.19	-0.57	0.38	-0.5	-0.24	-0.18	-1.64	0.55	-1.02	-0.59	-3.15	-0.84	-0.89	-2.1	-0.56	-1.39	-0.54	-0.92	-1.63	-0.96	0.19	-2.11	-0.82	-0.37	1.48	-0.24	-0.49	-0.6	-2.01	-0.23	-1.17	-0.3	-0.55	-0.37	-0.02	0.48	-0.19	-0.4	-0.66	-0.42	0.35	-0.82	-1.3	-1.26
7462	LAT2|7462	-1.33	-0.87	-0.93	-0.14	-1.38	-1.57	-1.41	-0.03	-0.81	-0.49	-0.61	0.18	-1.23	-1.85	-0.95	-1.76	-0.78	-0.34	-0.76	-1.03	-0.64	-0.83	-0.96	-1.66	-0.3	-0.33	-0.62	-0.04	-1.17	-0.38	-0.39	-1.2	-0.36	-0.43	-0.29	-1.49	-0.41	-0.58	-1.15	0.13	0.78	-1.63	-0.73	-1.94	-0.34	-0.74	-0.73	-0.88
3937	LCP2|3937	-0.67	-0.84	-0.88	-0.26	-1.38	-1.07	-1.03	0.27	-1.14	0.07	-0.82	0.19	-1.11	-1.54	-0.63	-2.5	-1.07	-0.03	-0.74	-1.22	-0.16	-1.69	-1.43	-1.82	-1.2	-1.2	-1.51	-0.1	-1.43	-0.4	-0.31	-1.21	-0.3	-0.41	0.18	-1.64	-0.05	-0.91	-0.22	0.42	0.32	-1.3	-1.82	-1.91	0.11	-1.84	-0.76	-0.86
11024	LILRA1|11024	-0.3	0.17	-0.21	-0.47	-0.63	-1.06	-1.06	0.44	-1.06	-0.53	-1.06	-0.06	-0.48	-1.06	-1.06	-1.06	-0.15	-1.06	-0.8	-1.06	0.19	-1.06	0.32	-1.06	-1.06	-1.06	-1.06	-1.06	-0.17	-1.06	0.95	0.84	0.48	-0.49	0.9	-1.06	-1.06	-0.02	-0.48	-0.52	0.72	-0.55	-0.13	-0.23	-0.03	-1.06	-0.17	-1.06
353514	LILRA5|353514	-1.27	-0.25	-0.36	-1.2	-1.5	-1.85	-1.84	0.36	-1.57	-0.96	-0.85	-0.1	-0.94	-0.99	-0.81	-2.12	-2.12	-0.16	-0.18	-1.55	-0.43	-1.08	-1.16	-1.31	-0.6	-1.24	-0.72	-0.28	-1.4	-0.77	-0.04	-0.87	-0.83	-0.7	-0.01	-0.54	-0.27	-0.93	-0.36	-0.68	-0.3	-1.58	-1.18	-1.61	-0.58	-1.16	-1.79	-1.15
10859	LILRB1|10859	-0.07	-0.88	-0.84	-0.31	-1.13	-0.46	-1.41	0.26	-0.35	-0.07	-1.1	-0.15	-1.06	-1.21	-0.48	-1.86	-0.6	-0.44	-0.78	-1.71	0.18	-1.28	-0.72	-2.02	-0.94	-1.1	-0.97	-0.2	-1.09	-0.64	0.02	3.13	-0.14	-0.28	-0.19	-1.43	-0.29	-0.32	-0.07	-0.1	0.38	-1.11	-1.17	-0.51	-0.13	-0.87	-0.6	-0.84
4210	MEFV|4210	-0.65	-0.04	-0.36	-0.14	-0.92	-0.92	-0.89	0.24	-0.33	-0.41	-0.31	-0.33	-0.4	-0.86	-0.7	-0.9	-1.14	-0.41	-0.79	-0.39	0.49	-0.36	-0.24	-1.03	-0.74	-1.23	-0.43	-0.83	-1.24	-1.25	-0.46	-0.26	-0.01	-0.68	0.34	-1.16	-0.14	-0.21	-0.83	-0.51	0.02	-0.54	-0.38	-0.85	-0.63	-0.53	-0.99	-0.38
219972	MPEG1|219972	-0.99	-1.19	-0.4	-0.27	-0.76	-1.7	-1.21	0.1	-1.26	-0.43	-1.03	0.03	-1.44	-1.48	-0.9	-2.27	-1.72	-0.28	-0.97	-1.93	-0.64	-1.11	-1.68	-2.08	-0.7	-1.05	-1.06	-0.08	-1.5	-0.22	-0.32	-1.16	-0.5	-0.5	-0.78	-0.76	-0.79	-0.99	-0.49	-0.03	-0.16	-0.83	-1.86	-1.26	-0.17	-1.3	-0.48	-1.71
64231	MS4A6A|64231	-1.2	-0.84	-0.54	0.05	-1.17	-1.5	-0.96	-0.21	-0.71	-0.25	-1.43	0.27	-1.25	-2.27	-1.46	-2.33	-1.32	-0.5	-0.99	-1.59	-0.62	-1.3	-1.16	-2.11	-1.1	-0.84	-1.15	-0.75	-1.51	-0.15	-0.61	-1.54	-0.49	-0.5	-0.73	-1.19	-0.66	-0.6	-0.92	-0.16	0.47	-1.08	-1.97	-1.82	-0.04	-1.27	-0.69	-0.95
4478	MSN|4478	-0.69	0.1	-0.85	-0.55	-1.1	-0.79	-1.67	-0.52	-1.22	0.39	0.24	0.26	-0.32	-1.42	-0.51	-1.41	-0.04	-0.33	-1.66	-1.01	-0.1	-1.62	-1.46	-1.64	-1.54	-1.62	-0.82	-0.13	-0.61	0.1	-1.31	-1.38	-0.29	0.27	-0.22	-1.21	-0.39	-1.26	-0.28	-1.02	0.5	-1.11	-1.36	-0.5	0.1	-2.13	-0.73	-1.12
654817	NCF1C|654817	-0.85	-0.54	0.07	-0.42	-0.96	-1.65	-0.83	-0.24	-0.65	-0.98	-1	-0.47	-1.32	-1.43	-0.89	-1.65	-1.65	-0.32	-1.03	-1.34	-0.59	-0.84	-1.14	-1.17	-0.22	-1.12	0.04	0.64	-0.98	-0.5	-0.68	-0.75	-0.19	-0.87	-0.01	-1.44	-0.55	-0.2	-0.73	-0.25	0.49	-0.76	-0.77	-1.65	-0.14	-1.35	-0.26	-1.65
653361	NCF1|653361	-2.11	-0.16	-1.24	-0.12	-1.34	-1.75	-1.16	0.35	-1.11	-1.01	-0.76	-0.27	-1.06	-1.74	-1.11	-1.49	-0.79	0.01	-0.33	-1.85	-0.46	-0.65	-0.63	-1.11	-1.24	-1.61	-1.29	0.66	-1.26	-0.25	-0.24	-1.2	-0.94	-0.81	-0.28	-0.21	-0.58	-1.21	-1.07	-0.4	0.63	-0.69	-1.2	-2.56	-0.07	-0.98	-0.26	-1.33
100287569	NCRNA00173|100287569	-0.72	0.36	-0.72	-0.72	-0.72	-0.34	-0.32	-0.72	-0.72	-0.72	-0.11	-0.72	-0.44	-0.14	-0.72	-0.72	-0.38	-0.72	-0.14	-0.72	-0.72	-0.72	-0.72	-0.72	-0.31	-0.24	-0.72	0.94	-0.26	-0.72	-0.72	-0.72	-0.33	-0.44	-0.16	0.48	-0.72	-0.32	-0.72	-0.72	-0.72	-0.72	-0.72	-0.72	-0.72	-0.26	-0.25	-0.72
114548	NLRP3|114548	-0.78	-0.46	-0.5	-0.29	-1.24	-0.64	-1.39	-0.09	-0.29	-0.74	-0.69	-0.02	-0.83	-1.86	-1.48	-1.74	-0.71	-0.39	-0.86	-1.23	-0.3	-1.48	-0.97	-2.26	-1.03	-1.38	-1.62	-0.87	-1.73	-0.97	0.04	-0.89	-0.25	-0.53	-0.92	-1.19	-0.43	-0.74	-0.5	-0.65	0	-1.52	-1.09	-1.26	-0.13	-1.07	-0.74	-2.11
57451	ODZ2|57451	-0.02	0.47	-0.48	-0.66	-0.3	-0.39	-0.49	-0.21	-0.25	-0.34	-0.66	0.17	-0.21	-0.08	0.27	-0.5	-0.33	0.37	-0.28	-0.15	0.16	-0.22	-0.47	-0.36	0.11	0.15	-0.05	0.25	-0.47	0	0.12	-0.54	-0.22	-0.18	-0.43	-0.43	-0.33	-0.05	-0.06	-0.66	-0.48	-0.17	1.03	-0.07	-0.66	-0.66	-0.66	1.07
390072	OR52N4|390072	0	0.75	0	0.98	0	0.73	0.76	0	1.47	0	2.4	0	0	0	0	0	0	0	0	0	2.08	1.28	0	0	0	0.92	0	1.87	0	0	1.68	0	1.68	0	0	0.61	0	1.3	2.1	0	0	0.86	0	0	0	0	0.89	0
5729	PTGDR|5729	-0.85	-0.83	-0.05	0.7	-1.13	-1.13	-1.51	-0.41	-1.51	-0.73	-1.51	-0.27	-1	-1.18	-1.51	-1.51	-1.51	-1.51	-1.28	-1.51	-0.82	-1.12	-0.15	-1.51	-1.51	-1.03	-1.51	-1.51	-1.05	-0.01	-1.51	-1.51	-0.3	-1.23	0.05	-1.19	-1.51	-0.83	-1.51	0.67	-0.22	-1.06	-1.51	-1.51	-0.83	-0.14	-0.13	-0.6
284119	PTRF|284119	-0.81	-0.68	-0.74	-0.48	-0.74	-0.86	-2	-0.52	-1.95	0.23	-1	0.52	-1.35	-1.84	-0.7	-1.69	-0.71	-0.12	-1.52	-0.56	-0.27	-0.77	-0.91	-1.51	-1.17	-1.08	-0.65	-0.25	-1.36	-0.01	-1.61	-1.96	0.01	-0.44	-0.68	-0.93	-0.07	-1.11	-0.47	-2.01	-0.04	-1.36	-0.64	-1.64	-1.18	-1.65	-0.24	-0.54
11031	RAB31|11031	-1.12	-1.16	0.62	0.08	-1.59	-1.65	-1.21	-0.55	-0.86	-0.29	-1.3	-0.44	-0.35	-2.09	-1.48	-0.42	-0.37	-0.89	-0.56	-1.26	-0.48	-1.07	-0.51	-0.54	-2	-1.55	-1.4	-0.63	-1.78	-0.4	-0.24	-2.16	-0.89	0.4	0.2	-1.5	-0.37	-0.36	-1.39	-1.24	-0.81	-1.26	-1.04	-1.76	-1.22	-2.97	-1.26	-0.59
64926	RASAL3|64926	-1.44	-0.72	-0.66	0.23	-0.68	-1.02	-0.88	-0.11	-0.65	-0.37	-0.66	0.13	-0.64	-1.83	-0.13	-2.06	-0.03	0.23	-0.61	-0.9	0.16	-0.67	-0.36	-1.44	-0.66	-0.68	-0.43	0.64	-0.94	-0.45	-0.81	-0.54	0.32	-0.82	0.15	-1.81	0.05	-0.82	-1.37	0.64	0.47	-1.33	-0.02	-1.82	-0.16	0.18	0.1	-0.61
115727	RASGRP4|115727	-1.2	-0.24	-0.21	0.1	-1.33	-1	-2.08	-0.32	-1.18	-0.02	-1.53	0.17	-1.09	-2.14	-1.11	-1.31	-1.3	0.1	-0.97	-0.89	0.01	-0.74	-0.93	-2.05	-0.69	-1	-1.21	-0.28	-1.18	-0.45	-0.14	-1.18	-0.68	-0.24	0.32	-0.79	-0.13	-1.17	-0.46	-0.55	0.22	-0.95	-1.21	-2.05	-0.72	-1.18	-0.43	-1.36
92241	RCSD1|92241	-0.51	-0.57	1.07	0.08	-0.66	-0.66	-0.78	0.06	-1.14	0.78	-0.55	0.16	-1.16	-1.51	-0.99	-1.48	-0.9	-0.03	-1.61	-0.78	-0.19	-1.38	-1.06	-1.5	-0.87	-1.99	-1.24	0.9	-0.82	-0.41	-0.55	-1.06	0.23	-0.52	-0.82	-1.47	-0.11	-1.31	-0.04	0.28	-0.6	-1.06	-1.29	-1.36	0.09	-1.17	-0.11	-1.18
154075	SAMD3|154075	-0.76	-0.62	-0.32	0.93	-0.76	-1.63	-0.88	-0.42	-0.64	-0.79	-1.63	0.12	-0.83	-0.45	-0.25	-1.63	-1.14	0.03	-0.46	-1.63	0.48	-0.75	-0.5	-0.84	-1.63	-0.76	-0.7	-0.42	-0.79	-0.12	0.1	-1.4	-0.06	-0.32	0.17	-1.37	-0.61	-1.3	-0.48	0.93	-0.69	1.85	-1.63	-1.03	0.17	-0.29	-0.19	-1.63
89790	SIGLEC10|89790	-1.33	-0.74	-0.5	-0.12	-1.22	-1.94	-1.37	0.37	-0.67	-0.54	-1.17	0.32	-1.63	-1.86	-1.15	-2.59	-1.18	-0.4	-1.12	-0.68	-0.66	-0.82	-0.99	-1.38	-0.47	-0.56	-1.1	0.05	-1.98	-0.76	-0.32	-1.64	-0.5	-0.89	-0.15	-1.57	-0.51	-0.82	-1.39	-0.29	0.46	-1.14	-1.7	-1.61	-0.2	-1.61	-0.61	-0.58
5552	SRGN|5552	-1.03	-0.54	-0.81	0.06	-1.08	-1.39	-1.04	-0.32	-0.94	-0.59	-1.22	-0.04	-1.17	-1.46	-1.75	-2.36	-1.66	-0.21	-0.55	-1.53	-0.28	-0.92	-0.63	-0.57	-1.01	-1.76	-0.8	-0.18	-1.67	-0.59	-0.59	-1.1	-0.6	-0.68	-0.52	-0.64	-0.26	-0.92	-0.68	0	-0.04	-1.34	-1.22	-2.17	-0.2	-1.86	-0.72	-1.78
6753	SSTR3|6753	0.65	0.67	0	0	0	0	0.68	0.87	0	0	0	0	0	0	0	0	0	0.91	0.39	0	0	0	0	0	0	0	0	1.03	0	0	0	0	0	0	0.54	0	0	0	0	2.37	0	0	0	0	0	0	0	0
23166	STAB1|23166	-0.28	-0.63	0.67	-0.12	-0.56	-1.15	-1.67	0.57	-1.27	0.48	-0.69	-0.43	-1.13	-1.87	0.13	-2.1	-1.63	0.04	-0.71	-1.14	0.28	-0.35	-0.2	-1.35	-0.61	-0.59	-0.5	-0.23	-1.08	-0.24	-0.51	-1.43	0.1	-0.48	-0.22	-0.45	0.7	-0.69	-0.46	-0.25	0.88	-0.92	-1.07	-1.77	-0.62	-0.12	0.1	-0.86
2040	STOM|2040	-0.63	-1.08	-0.75	-0.91	-0.28	-0.54	-1.42	-0.01	-1.61	1.67	-1.51	0	0.77	-1.51	0.12	-0.22	-0.8	0.33	-1.07	-0.91	0.34	-0.8	-0.67	-0.82	-0.6	-1.77	-0.38	0.1	-1.03	-0.34	-0.52	-1.99	0.01	-0.75	-0.76	-0.43	1.22	-0.93	-0.34	-1.18	-1.53	-1.25	-0.95	-1.08	-0.9	-1.44	-0.56	-0.95
30009	TBX21|30009	-1.47	0	-1.17	0.59	-1.47	-1.47	-0.19	-0.71	-1.15	-0.78	-0.97	0.39	-0.98	-0.69	-0.84	-1.46	-1.29	-0.53	-0.28	-0.63	0.29	-0.57	-0.79	-1.18	-0.87	-1.12	-1.07	0.31	-0.79	-0.28	-0.5	-1.1	0.11	-0.48	-0.02	-0.05	-0.25	-1.22	-0.79	1.14	0.2	-0.96	-1.24	-1	0.21	0.27	0.2	-0.28
10333	TLR6|10333	-1.29	1.15	-0.23	0.21	-0.69	-1.9	-1.88	-1.48	-1.02	-0.5	-0.76	-1.13	-0.87	-0.81	-2.24	-1.64	0.39	-0.03	-0.73	-1.81	-1.01	-1.89	0.26	-1.59	-1.62	-0.85	-1.77	-0.08	0.39	0.29	-1.04	-0.71	-0.75	-0.44	-0.65	-0.53	-1.53	-1.63	-0.85	0.36	0.53	-1.35	-1.3	-0.51	-0.65	-1.83	0.1	-0.25
51311	TLR8|51311	-1.07	-0.55	-0.42	0.01	-0.91	-1.62	-0.58	0.08	-0.87	-0.16	-1.47	-0.46	-1.32	-1.66	-1.88	-1.28	-1.23	-0.86	-0.85	-1.34	-1.61	-1.28	-1.2	-1.39	-1.61	-1.56	-1.53	-1.48	-1.36	-0.35	-0.44	-0.97	-0.9	-0.56	-0.29	-1.01	-0.95	-1.05	-1.07	0.3	0.4	-0.5	-1.44	-1.59	-0.29	-1.88	-0.96	-1.88
284417	TMEM150B|284417	-1.24	-1.24	-0.39	-0.29	-1.24	-1.24	-0.45	-0.29	-1.24	0.03	-0.53	0.31	-0.74	-1	-1.24	-1.24	-1.24	-1.24	-1.08	-0.48	-1.24	-0.59	-0.91	-1.24	-1.24	-0.89	-1.24	-0.8	-0.68	-0.91	-0.96	-0.75	-0.03	-1.04	-0.58	-1.01	-0.9	-0.75	-1.03	-0.23	0.1	-1.24	-0.77	-1.24	-0.46	-1.24	-0.67	-1.24
7453	WARS|7453	-0.68	-0.71	-0.75	0.12	-0.65	-0.67	-0.32	-0.46	-0.09	-0.88	-0.52	-0.07	-0.49	-0.94	-1.23	-0.67	-0.56	-0.79	-0.35	-0.64	-0.96	-0.4	-0.86	-0.75	-0.63	-1.19	-0.91	-0.63	-0.08	-0.59	-0.32	-0.81	-0.45	-0.32	-0.76	-0.07	-0.59	-0.37	-0.52	0.65	-0.24	-0.78	-0.56	-0.72	0.57	-1.23	-0.52	-0.57
10551	AGR2|10551	0.23	0.76	0.14	0.83	0.3	0.46	-0.48	0.41	0.5	-0.5	0.33	-0.45	0.35	0.69	-0.69	0.71	0.95	0.12	0.69	0.66	-0.05	0.73	0.59	0.63	0.98	-0.11	0.64	0.1	0.81	0.65	0.47	0.71	-0.48	0.91	0.59	0.67	0.89	0.69	0.8	0.11	-0.52	0.2	-0.17	0.08	0.51	1.06	0.66	0.41
8537	BCAS1|8537	0.68	0.18	-1.13	0.49	0.64	0.45	-0.14	0.11	0.78	-0.08	0.26	0.3	0.53	0.93	0.85	0.68	0.37	0.7	0.7	0.31	0.38	0.3	0.78	0.96	-0.04	0.33	-0.09	0.26	0.31	0.43	0.84	0.16	0.62	0.77	0.26	-0.54	0.3	0.75	0.6	0.85	-0.01	0.48	-0.64	0.51	0.57	0.12	0.36	0.54
651	BMP3|651	0.57	-0.17	0.3	1.06	-0.58	0.45	0.51	0.49	0.27	0.42	-0.59	0.62	-0.19	0.57	0.06	0.14	0.26	0.09	0.49	0.07	0.05	0.29	-0.04	0.44	0.57	0.49	0.99	0.5	0.44	0.88	-0.04	0.27	0.04	0.92	0.56	-1	0.23	0.23	-1.18	0.64	-0.32	0.45	0.34	1.03	1.12	-0.66	0.17	0.13
283987	C17orf28|283987	0.57	0.14	-0.18	-0.51	0.37	0.17	0.28	0.26	0.35	0.89	0.8	-0.36	0.42	0.52	1.23	0.79	0.35	0.69	0.53	0.18	0.32	0.49	0.26	0.46	-0.29	0.45	0.34	0.69	0.71	-0.45	0.45	0.46	1.08	0.12	0.21	-0.91	0.05	0.27	0.59	0.23	-0.3	-0.36	1.07	-0.04	0.29	0.72	0	0.33
374877	C19orf45|374877	1.07	-0.31	1.4	-0.35	0.99	-0.13	1.4	0.33	0.55	-0.89	0.57	-0.35	0.3	0.39	1.56	0.63	1.01	1.32	0.89	1.87	0.44	1.12	1.17	0.7	0.16	1.47	0.76	1.5	-0.1	-0.06	0.25	0.51	0.72	0.19	0.46	0.12	-0.6	0.85	-0.5	0.09	0.6	2.04	2.33	1.31	0.54	2.33	0.28	0.45
828	CAPS|828	0.41	-0.68	-0.26	-0.31	1.08	0.79	-1.69	0.6	0.51	-0.04	0.94	0.39	0.87	0.83	1.25	0.68	1.11	1.06	0.97	1.01	0.84	0.94	0.75	0.83	0.45	0.91	1.3	1.23	0.57	0.25	0.76	0.59	1.1	0.61	0.66	-0.5	-1.19	0.86	0.9	0.49	-0.35	-0.12	0.42	0.04	0.21	1.22	-0.19	0.78
54714	CNGB3|54714	0	-0.22	-0.11	-0.13	0.6	1	-0.28	-0.52	0.5	-0.55	0.41	0.71	1.65	0.52	0.9	1.19	1.45	0.11	0.46	0.47	0.19	-2.16	0.76	0.45	0.95	0.85	-0.92	0.87	0.82	1.17	0.08	-2.51	0.78	0.56	-0.01	-0.01	-1.79	-0.11	-0.45	1.34	-0.53	1.21	-0.12	1.17	0.67	-0.1	-0.24	0.34
10202	DHRS2|10202	1.02	-1.53	0.37	0.97	0.85	0.46	0.74	0.44	0.53	1.04	-0.53	0.48	0.58	0.35	1	0.45	0.62	0.71	0.79	0.94	0.75	0.69	0.53	0.74	0.5	0.46	0.19	1.01	0.67	1.09	0.58	0.44	0.77	0.6	0.16	1.24	-0.41	0.53	0.44	1.12	-0.44	0.81	0.9	0.81	0.82	0.92	0.75	0.84
2001	ELF5|2001	0.8	0.43	0.02	-0.21	-0.16	0.11	0.4	0.36	0.82	0.41	0.07	-0.17	0.47	0.24	0.11	0.25	0.21	0.05	0.52	0.29	0.33	0.4	0.24	0.46	-0.67	0.72	-0.07	-0.2	0.13	0.75	0.46	-0.18	0.05	0.39	0.13	0.12	-1.92	0.07	-0.73	-0.06	0.52	0.77	1.39	0.27	0	0.45	0.87	0.72
401145	FAM190A|401145	1.08	0.36	1.3	0.63	0.61	0.52	0.67	0.17	0.47	0.95	0.54	0.29	-0.09	0.89	0.16	0.44	-0.04	-0.03	0.26	0.03	-0.21	0.38	0.57	0.74	-0.83	0.44	-0.91	0.93	0.42	0.8	0.24	0.83	0.57	0.72	0.42	0.32	0.16	0	1.05	0.05	-0.31	0.75	0.15	0.85	0.63	-0.04	0.32	-0.04
54097	FAM3B|54097	0.68	-0.44	0.42	-0.03	0.5	0.51	0.01	-0.04	0.45	0.19	-0.45	0.57	0.41	0.92	0.56	0.81	0.61	0.86	0.88	0.66	0.81	0.51	0.71	0.79	-0.1	0.47	0.66	0.8	0.66	0.76	0.81	0.35	0.29	0.04	0.19	-0.72	-0.8	0.75	0.72	0.63	0.23	0.63	-0.28	0.53	0.64	0.66	0.71	0.06
399717	FLJ45983|399717	0.45	0.37	0.89	0.42	0.54	-0.02	0.66	0.02	0.4	-0.88	0.67	0.24	0.09	0.56	0.59	0.33	0.29	0.44	0.77	0.99	0.69	0.81	0.95	0.9	0.86	0.95	0.46	0.68	0.56	0.24	0.51	0.43	0.15	-0.38	0.24	0.17	0.29	0.47	0.58	0.3	0.06	0.67	0.81	-0.76	0.04	1.04	0.51	0.76
3169	FOXA1|3169	0.4	0.39	0.12	0.28	0.5	0.31	0.59	0.11	0.47	0.16	0.56	0.05	0.56	0.52	-0.14	0.43	0.24	0.13	0.17	0.19	0.22	0.16	0.17	0.27	0.22	-0.15	-0.15	0.11	0.62	0.44	0.38	0.29	0.11	0.26	0.38	-0.23	-0.12	0.34	0.67	0.55	-0.18	0.35	-0.2	0.63	0.5	0.28	0.29	-0.09
10690	FUT9|10690	0.1	-1.26	-0.15	1.03	0.34	-0.07	0.99	-1.09	0.8	0.21	0.12	0.32	0.02	1.08	0.3	0.35	0.18	-1.42	0.36	0.91	-0.48	0.05	0.58	0.46	0.46	-1.73	0.65	1	0.24	0.74	0.11	1.17	1.24	0.44	-0.01	-0.58	-1.58	0.93	0.87	1.1	0	0.14	0.56	0.3	0.85	1.37	0.61	0.75
2877	GPX2|2877	0.01	0.12	-0.67	0.01	0.05	0.23	-0.44	0.27	0.58	0.01	0.7	0.22	0.25	0.53	0.47	0.43	0.53	0.65	0.66	0.64	0.08	0.61	0.75	0.38	0.46	0.46	0.22	0.56	0.66	-0.54	0.7	-1.47	0.59	0.15	0.19	-1.04	-0.03	0.8	-1.18	0.72	0.33	0.65	-0.18	0.4	0.29	0.19	0.66	0.48
127707	KLHDC7A|127707	0.39	0.02	-0.2	-0.14	0.81	0.31	0.1	0.31	0.38	0.64	-0.11	0.33	0.05	0.41	-0.01	0.57	0.35	0.22	0.55	0.15	0.27	-0.3	-0.14	0.36	0.39	-0.11	0.24	0.36	0.6	-0.54	0.29	1.03	0.83	0.09	0.02	-0.18	-0.53	0.29	0.66	1.04	0.5	0.6	0.5	0.45	0.5	-0.07	-0.09	0.28
54474	KRT20|54474	0.97	0.6	0.59	0.88	0.56	-0.22	0.96	-1.59	0.71	1.01	-1.31	-0.92	0.93	0.52	0.25	-0.14	-0.71	0.75	-0.62	0.78	-1.38	-0.09	-0.86	0.47	-1.33	-1.73	-0.38	0.84	-0.77	0.94	-1.32	1.34	0.35	-0.43	0.08	-0.64	0.13	-1.31	1.23	0.83	0.02	0.81	1.07	0.87	0.8	0.49	0.65	0.75
57497	LRFN2|57497	0.3	0.97	0.67	0.53	1	-0.01	0.78	0.54	0.85	0.44	0.57	0.23	0.53	1.32	0.41	0.71	0.47	1.26	0.36	0.53	0.89	0.75	-0.05	0.33	0.71	0.78	1.43	0.8	0.83	0.26	0.35	0.75	1.12	-0.13	0.54	0.81	-0.89	0.43	0.99	0.83	-0.41	0.64	0.73	0.94	0.33	1.52	-0.14	0.69
79315	OR7E91P|79315	0.69	-0.86	-1.17	-0.93	0.33	0.37	-0.03	-0.67	0.42	0.22	0.1	0.58	0.57	0.51	0.16	0.67	0.29	0.64	0.32	0.66	0.52	0.5	0.16	0.19	-0.62	0.06	0.3	0.14	0.49	0.58	-0.7	0.15	0.47	-0.07	0.38	0.38	-2.45	0.14	0.55	0.88	-1.13	0.33	0.49	0.33	0.78	0.9	0.08	-0.04
27199	OXGR1|27199	0.18	0.42	1.17	-0.05	0.82	0.38	0.82	-0.25	0.92	0.24	0.84	0.75	1.88	1.08	0.82	-0.26	0.08	0.42	0.69	0.37	0.93	1.02	0.62	1.23	0.61	0.85	0.69	1.03	1.02	1.01	1.01	-1.03	0.51	0.94	0.47	1.13	-1.9	1.25	0.78	1.59	-0.58	0.16	-0.91	0.64	0.93	0.98	1	-1.55
64600	PLA2G2F|64600	1.09	-0.21	-0.71	-0.23	0.74	0.71	0.38	0.38	0.5	0.77	1.05	0.63	0.39	0.79	1.33	0.75	0.72	0.94	0.95	0.93	0.96	0.22	0.01	0.5	0.05	0.89	0.82	0.8	0.78	-0.12	0.05	0.7	1.27	-0.34	0.34	-1.05	-1.6	0.15	0.56	0.48	0.56	0.56	0.22	0.9	0.65	1.06	0.15	0.26
5468	PPARG|5468	-0.18	0.15	0.47	0.53	0.34	0.55	0.71	0.17	0.42	1.26	0.25	0.08	0.11	0.09	0.41	0.37	0.31	0.73	0.51	0.64	0.37	0.38	0.36	0.58	0.16	-0.04	0.48	0.17	0.53	0.45	0.3	0.58	0.09	0.1	-0.06	-0.62	0.55	0.38	0.67	0.4	-0.01	0.87	1.05	0.25	0.39	0.54	0.51	0.24
8000	PSCA|8000	0.67	0.67	-0.11	1.01	0.82	0.55	0.48	0.35	0.89	0.74	0.25	0.61	0.45	0.74	0.69	0.75	0.76	0.84	0.76	0.52	0.16	1.04	1.12	1.11	0	-0.23	-0.27	1.09	0.5	0.03	-0.08	0.21	0.81	0.08	0.74	-0.55	0.51	0.65	-0.01	0.69	-0.62	0.65	0.46	0.84	0.61	0.89	0.7	0.04
376267	RAB15|376267	0.66	-0.44	-0.56	0.5	0.53	0.29	0.38	0.48	0.55	1.32	0.38	-0.47	0.1	0.81	0.98	0.59	0.45	0.51	0.82	0.6	-0.19	0.52	0.32	0.42	0.07	0.87	-0.1	0.31	0.5	0.18	0.3	0.02	0.94	0.02	0.24	-0.22	0.48	0.56	0.07	0.88	0.55	0.67	0.08	0.13	0.39	0.46	0.46	0.38
79589	RNF128|79589	0.88	0.41	0.78	0.51	0.6	0.51	0.47	0.57	0.63	1.2	0.46	0.58	0.48	0.31	0.66	0.36	0.06	0.28	0.27	0.23	0.33	0.18	0.13	0.28	0.14	0.56	0.53	0.65	0.66	0.35	0.27	0.67	0.59	0.4	0.26	0	-0.09	0.27	0.76	0.48	0.06	0.93	0.14	1.13	0.64	0.77	0.13	0.04
6340	SCNN1G|6340	0.91	0.35	0.45	0.71	-0.03	-0.28	1.15	0.14	0.27	1.37	-0.05	0.05	0.19	0.59	0.33	0.28	0.16	0.45	0.14	0.41	-0.01	0.33	0	0.35	0.31	-0.23	0.3	0.58	0.01	0.33	-0.47	1.49	0.33	-0.29	-0.3	-0.79	1.84	0.28	1.03	0.97	-0.18	-0.08	1.28	1.08	0.18	0.61	0.33	0.1
84189	SLITRK6|84189	1.35	0.76	-0.04	0.88	0.33	0.77	0.26	0.64	1.26	0.01	1.26	0.57	0.53	0.77	0.85	0.85	0.7	0.75	0.52	0.83	0.92	0.96	1.18	0.67	0.59	0.56	0.82	0.54	1.15	0.88	0.73	-0.41	0.84	1.03	1.08	0	0.63	1.02	-1.21	0.72	-0.17	1.12	-1.04	0.62	1.03	0.44	1.27	0.51
169166	SNX31|169166	0.24	0.14	0.95	0.56	0.24	0.33	0.53	-1.48	0.35	-0.02	-1.2	0.55	0.11	0.3	0.2	0.23	0.03	0.47	0.21	0.73	0.3	0.68	-0.18	0.49	0.15	0.11	0.25	0.56	0.13	0.67	-0.34	0.34	0.39	-0.07	0.36	-1.92	-1.3	-0.05	-0.3	0.8	-0.35	0.26	0.04	0.49	0.52	0.05	0.34	1.22
220082	SPERT|220082	0.22	0.32	-0.52	0.35	0.25	0.81	-1.13	-0.17	0.77	0.85	1.04	0.76	-0.07	0.81	0.28	1.2	1.06	0.22	1.41	0.69	1.27	1.17	1.54	1.38	1.37	0.48	0.42	0.3	0.9	1.48	0.8	-2.42	0.39	0.92	0.4	-1.43	-0.93	1.08	-0.35	1.32	-1.56	1.61	-0.71	0.65	0.3	1.17	0.71	1.06
6690	SPINK1|6690	0.83	-0.2	0.31	-0.19	0.11	-0.79	0.87	0.63	0.93	1.06	-0.18	-1.16	0.34	-0.77	1.46	-0.21	-0.56	0.8	1.28	0.04	0.95	1.02	1.01	1.28	-0.44	0.8	-0.32	1.27	0.9	0.57	0.92	1.11	0.9	0.31	0.77	-0.89	0.78	0.84	1.44	1.02	-0.75	1.01	0.33	0.67	0.6	0.84	0.24	1.01
6926	TBX3|6926	0.86	0.78	0.85	0.33	0.94	0.54	0.46	0.58	0.78	-0.08	0.47	0.26	0.62	0.98	1.05	0.35	0.3	1.12	0.69	0.52	0.83	0.75	0.62	0.64	0.76	0.67	0.38	0.62	0.45	0.82	0.76	0.65	0.75	0.53	0.55	1.1	-1.29	0.54	0.86	1.02	0.12	0.96	-0.46	0.17	0.64	1.02	0.78	0.12
11045	UPK1A|11045	-0.09	-1.12	0.44	0.65	-1.05	0.05	0.47	0.03	0.25	0.65	-0.22	0.4	0.24	0.62	0.5	0.82	0.8	0.65	0.34	0.27	-0.06	-0.18	-0.01	0.9	0.35	0.23	-0.24	0.41	0.01	0.41	-0.01	0.22	0.62	0.42	0.33	-0.75	-1.07	0.18	0.97	0.89	0.17	-0.73	0.9	0.29	0.23	0.26	-0.16	0.64
7379	UPK2|7379	0.54	-0.93	-0.27	0.05	-0.24	-0.04	0.21	-0.28	0.26	0.85	0.08	0.47	-0.07	0.66	0.74	0.64	0.43	1.13	0.54	0.66	0.31	0.35	-0.26	0.83	-0.03	0.02	0.36	0.62	0.58	0.47	0.03	0.46	1.02	0.13	-0.05	-0.72	-0.88	0.01	0.62	0.44	-0.18	-0.97	0.76	0.21	0.64	0	-0.31	0.5
23584	VSIG2|23584	0.44	0.16	-0.02	0.25	0.31	0.26	-0.07	0.4	0.79	0.42	0.57	0.45	-0.08	0.44	0.42	0.31	0.43	0.68	0.82	0.5	0.62	0.95	0.78	0.87	0.48	0.16	0.35	0.66	0.46	0.36	0.6	0.61	0.47	0.62	0.3	-0.98	0.26	0.72	0.76	0.28	0.1	0.05	0.28	0.27	0.48	0.66	0.69	0.4
201501	ZBTB7C|201501	0.07	0.57	-0.26	0.44	0.35	0.53	0.77	-0.3	0.88	0.02	0.28	-0.47	0.16	0.74	0.13	0.65	0.25	0.45	0.22	1.04	0.21	0.94	0.61	0.7	0.51	-0.61	0.16	-0.18	0.36	0.04	0.7	0.06	0.99	0.67	0.45	0.42	-0.36	1.02	-0.05	0.93	0.16	0.37	1.02	0.91	0.51	-0.05	0.95	-0.06
728116	ZBTB8B|728116	0.76	-0.93	1.03	0.56	0.2	-0.06	1.3	-0.8	-0.3	-0.17	0.24	-0.87	0.46	-1	0.27	0.63	-0.59	0.16	0	0.43	-0.2	-0.11	-0.87	-0.51	0.33	0.71	-0.33	0.15	-0.02	0.58	-0.21	1.42	0.6	-1.09	-1.58	-0.92	-0.64	-0.37	1.2	0.04	-0.16	-0.24	1.16	-0.48	-0.5	1.12	-1.16	0.5
28	ABO|28	1.19	0.23	-1.71	-1.94	0.94	0.99	-1.45	1.29	0.83	0.68	-0.37	1.7	0.6	0.57	1.23	-0.22	1.12	1.56	0.8	0.55	0.31	-0.83	0.16	-0.07	-0.96	-0.48	-1.47	-0.33	0.33	1.41	0.52	0.07	1.49	0.08	0.62	0.07	-1.38	-0.08	0.38	0.4	0.12	-0.16	-1	0.84	0.22	0.37	0.93	-0.95
32	ACACB|32	-0.94	0.31	0.29	-1.07	-0.77	0.01	-0.33	-1.5	0.44	-0.88	0.79	0.04	0.24	0.28	1.99	-0.88	-0.39	0.25	0.46	-1.06	0.93	0.7	1.4	1.25	-0.87	1.3	-1.21	-0.21	0.07	0.08	0.7	-0.65	0.56	0.31	0.58	1.23	-0.47	0.49	0.33	0.61	0.98	0.31	-0.31	-0.89	-1.96	0.68	0.7	-1.45
218	ALDH3A1|218	-0.14	1.3	-1.32	-1.05	-0.59	1.36	-1.16	-0.45	-0.12	-1.55	2.06	-0.05	1.01	-0.94	-0.47	0.71	0.08	0.97	0.6	1.04	0	1.01	0.4	-0.53	0.49	-0.12	0.2	0.57	0.45	-1.45	0.29	-0.95	0.93	-0.57	-0.23	0.2	0.94	-0.43	-0.38	1.14	0.92	0.91	0.11	0.67	-0.37	-0.43	1.39	-0.16
65062	ALS2CR4|65062	-1.66	1.52	0.09	0.6	0.27	0.45	0.88	-0.5	0.32	-1.29	-0.1	0.52	1.57	-0.57	-1.98	-0.45	-0.39	-3.1	-0.64	-0.92	-1.03	-0.38	-1.57	-1.05	0.77	0.07	-1.11	-1.35	0.14	0.26	-0.3	-0.83	-0.88	0.39	0.06	0.62	-2.67	-0.26	-1.09	-1	1.49	-0.9	1.05	0.47	-0.57	0.7	-0.51	-0.96
27350	APOBEC3C|27350	2.08	0.48	-0.95	-0.16	1.02	1.39	-0.89	-0.29	0.26	-0.47	-0.17	0.4	-0.7	0.8	-1.15	1.16	1.6	0.05	0.25	0.29	-0.47	0.64	-0.32	0.03	-0.68	-1.62	-0.66	-0.04	-0.03	-0.24	0.52	0.54	-0.76	0.92	0.43	-0.26	-3.76	-0.16	-0.78	0.95	-0.21	1.59	-0.18	-0.48	0.95	-3.02	-0.04	0.72
140564	APOBEC3D|140564	-0.63	0.56	-0.74	-0.28	-0.05	-1.1	-0.87	-0.27	0.38	-1.22	1.06	0.68	-0.49	0.22	-0.24	-0.92	0.28	-1.19	1.17	0.74	0.86	1.31	1.39	0.58	0.96	0.38	0.25	0.41	1.1	0.37	0.59	-0.24	0.3	0.29	0.16	-1.42	-1.38	0.99	-0.96	1.59	-0.2	2.02	-0.38	-0.06	0.73	-0.3	-0.02	-0.42
57636	ARHGAP23|57636	-0.22	0.89	0.47	0.61	-0.7	-0.16	-0.3	-0.27	0.42	0.34	0.29	0.62	-0.17	0.69	0.64	0.18	0.47	1.27	0.01	0.23	0.4	0.27	0.01	0.47	0.25	-0.05	0.34	-0.36	0.64	1.18	0.36	-1.61	1.32	0	0.84	0.79	-0.68	0.51	-1.74	1	0.67	0.6	-0.39	0.54	0.12	-0.23	1.46	0.39
149428	BNIPL|149428	-0.24	0.05	-0.72	-0.79	0.41	0.68	-0.99	-1.54	-0.06	0.27	0.24	0.63	0.98	1.04	0.71	0.51	0.58	0.85	0.38	0.65	0.72	-0.38	-0.6	-0.52	0.38	1.38	-0.34	1.22	0.82	0.39	0.2	0.86	0.91	-0.12	-0.48	0.31	-2.02	-0.51	1.36	0.95	-0.15	-0.13	0.6	0.02	-0.14	1.13	-0.05	1.51
387695	C10orf99|387695	0.9	0.13	-0.35	1.27	0.52	0.68	0.34	1.35	1.14	0.12	-1.01	1.02	0.48	1.06	1.5	1.07	0.6	1.04	0.98	0.63	1.21	0.21	1.04	1.25	0.22	1.01	0.7	0.89	0.69	1.32	0.39	-0.27	0.5	0.95	0.23	-0.03	-0.32	0.64	-1.39	0.93	0.2	-0.31	-0.66	-0.71	0.47	0.14	0.76	0.94
219833	C11orf45|219833	-0.25	0.32	-0.22	-1.46	-0.75	0.61	-1.05	0.38	0.35	-1.74	0.11	0.61	-0.36	-0.44	-1.22	-1.96	-0.27	-0.82	0.27	-0.91	0.15	0.72	0.84	0.87	0.32	-0.71	-0.01	-2.61	0.18	0.06	1.21	-3	0.48	0.89	0.63	0	-1.32	0.63	-0.98	0.02	0.88	-0.38	-0.75	-0.32	-0.14	-1.87	-0.82	0.28
388011	C14orf64|388011	-1.31	1.41	-0.64	0.14	-0.97	-1.31	-1.31	-0.15	0.14	-0.89	0	-0.78	-0.08	0.25	-1.31	-1.31	-1.31	-0.52	-0.94	0.18	-0.5	1.16	0.67	0.08	2.31	-1.31	-1.31	0.41	-0.9	-0.24	0.5	-1.31	-0.72	1.25	0.38	0.62	-1.31	0.69	-0.85	-0.07	-0.66	0.02	-0.12	-1.31	-0.34	0.92	-0.08	-0.5
404550	C16orf74|404550	0.29	0.95	-0.52	0.22	0.75	0.17	-0.74	0.29	0.76	-1.8	1.09	0.77	0.02	0.64	0.39	0.19	0.51	0.83	1.13	1.33	0.56	1.57	1.74	1.11	1.6	1.39	1.07	0.65	0.21	-0.34	0.4	-1.59	0.61	0.46	0.09	-0.92	0.46	0.96	-3.68	-0.56	-0.21	-0.78	-1.12	-0.26	-0.48	0.56	0.89	0.93
55765	C1orf106|55765	0.12	0.85	-0.93	0.88	0.35	-0.02	-0.86	-0.16	0.79	0.57	0.13	0.87	-0.32	0.52	0.21	0.5	0.38	0.23	0.18	-0.43	0.46	0.35	0.53	0.26	0.44	0.64	0.9	0.22	0.1	0.47	0.47	0.16	0.98	0.67	0.44	-0.14	-0.11	0.55	0.1	0.15	0.41	0.48	0	0.1	0.23	0.27	0.1	-0.73
541468	C1orf190|541468	-0.47	0.55	0.33	-1.8	-0.89	1.77	-0.32	-1.38	-0.83	-1.03	0.92	-0.58	0.31	-0.86	-0.49	0.54	0.91	0.15	0.32	-0.93	-1.18	-1.05	-1.48	-1.15	-0.12	-0.83	-1.27	-0.31	-0.61	-0.5	0.72	-1.64	-0.98	0.84	-1.26	-1.52	-0.68	-1.03	-0.79	-1.64	-1.25	-1.3	-1.11	-1.18	-1.11	0.87	-0.8	0.86
10826	C5orf4|10826	-0.44	0.8	-0.47	-0.2	-0.12	0.55	-1.58	-0.17	0.33	-0.33	-1.7	0.32	1.14	-1.34	1.11	-0.34	0.39	-0.73	0.64	-0.91	-0.06	0.56	0.78	-0.69	0.49	0.91	-1.02	0.3	0.18	0.47	0.55	-1.95	-0.32	1.07	0	-1.34	0.19	0	-0.67	-1.42	-0.5	-1.47	-0.47	-1.76	-1.12	-1.36	0.04	-1.62
84290	CAPNS2|84290	0.17	0.81	-1.02	0.31	0.37	0.53	-0.17	0.33	0.67	-2.26	-0.82	0.63	0.91	0.84	0.25	0.57	0.8	0.63	0.74	1.08	0.19	1.21	0.91	0.7	1.08	0.76	1.03	0.55	0.86	0.48	0.87	-2.26	0.25	0.73	0.55	-0.3	-1.52	1.01	-2.04	-1.13	0.46	-0.93	-0.83	-0.23	0.31	0.69	0.9	0.77
834	CASP1|834	-1.41	0.34	-0.13	0.01	-2.27	0.25	-1.34	0.52	0.56	-1.43	-0.11	0.6	-1.13	0.05	-2.36	-1.2	-0.51	-0.49	0.11	-0.99	0.04	0.12	0.39	0.24	-0.03	-1.2	-0.07	-1	0.67	0.17	0.66	-3.01	-1.03	0.59	0.81	0.95	-1.64	0.69	-0.89	-0.06	0.36	-1.91	-1.66	-0.95	0.62	-2.64	0.52	-1.89
858	CAV2|858	-0.71	-0.55	-1.04	1.04	0.38	0.02	0.15	-0.77	-1.01	0.49	-1.21	0.08	-1.56	-1.71	-1.04	-1.78	-0.49	-0.87	-1.17	-1.02	-0.72	-1.65	-0.48	-0.41	-1.07	-1.53	-1.41	-0.39	-1.1	0.41	-0.76	-1.68	-0.9	0.38	-0.65	-1.84	0.44	-0.9	-1.01	-0.94	-0.31	-2.03	-1.46	-0.91	-0.29	-2.64	-0.88	0.13
23492	CBX7|23492	-0.83	1.32	-0.42	-0.4	0.03	-0.54	-2.08	0.34	-0.38	0.24	-0.96	0.18	-0.93	0.64	0.57	-1.01	-0.25	0.07	1.05	-0.42	0.25	0.91	0.83	0.81	-0.08	-0.05	-0.17	-0.06	-0.56	-0.46	0.61	-0.69	0.98	-0.57	1.04	0.02	0.39	0.32	-1	0.24	1.07	2.38	-1.45	0.36	0.62	0.87	1.09	-0.9
83987	CCDC8|83987	-1.06	-1.16	0.81	-0.52	-0.79	0.01	0.55	-1.23	-2.35	-0.8	-0.86	0.37	-1.68	-2.35	-1.53	-0.26	-0.45	-0.97	-1.08	0.87	-1.34	0.31	-0.71	-2.23	0.97	-0.12	-1.04	-0.7	-2.86	-0.19	-0.3	-2.23	-0.83	-1.4	-1.07	-1.15	-1.07	0.26	-1.19	-1.77	-0.5	0.27	-0.03	-1.76	-1.64	1.34	-0.07	-1.13
645121	CCNI2|645121	-0.65	0.98	1.84	-0.35	-0.42	-1.31	0.61	-1.72	-1.72	0.46	-1.72	0.14	-0.29	-0.33	-1.27	0	-0.94	0.05	-0.29	1.02	-0.93	0.06	0.26	0.08	0.92	-1.06	0.25	0.49	-1.72	-1.72	0.05	-0.06	0.19	-0.55	0.72	0.99	1.48	1.08	-0.78	1.97	-1.45	2.11	1.45	1.8	-0.23	-0.25	-0.19	-0.7
958	CD40|958	0.16	0.96	1.07	0.75	-1.99	-0.19	-1.48	2.47	0.01	-0.95	1.27	0.55	0.01	1.06	0	-1.34	0.38	0.46	1.82	-1.55	1.36	0.91	0.47	0.9	-1.16	-0.29	0.73	-0.86	1.01	-1.21	0.99	-2.53	-0.52	0.44	0.75	-0.56	0.03	0.81	-0.85	1.06	-1.4	-1.57	-1.42	-2.08	0.94	-0.04	0.14	-1.94
23580	CDC42EP4|23580	-0.06	2.39	-1.6	-0.32	0.63	-0.15	-1.47	-0.1	1.34	0.9	0.08	1.55	-0.17	0.83	-0.99	0.56	0.27	-0.12	0.14	-1.04	-0.8	0.47	-0.78	-0.11	0.27	-1.78	1.77	-0.8	0.25	-1.18	0.38	-0.36	1.3	-0.07	-0.19	-0.06	0.62	0.55	0.19	-0.16	0.71	0.2	-1.31	0.38	-0.16	-1.32	-0.94	-1.22
92211	CDHR1|92211	-0.17	0.1	-0.34	0.45	-0.32	-1.12	1.03	-0.56	-0.45	0.87	-1.58	0.02	-0.27	-1.35	2.09	-0.3	0.24	-0.06	-0.23	0.48	1.62	-0.16	0.12	-0.67	0.26	1.75	-0.03	0.09	-0.04	0.4	0.05	-1.38	-0.13	-0.25	0.44	0.34	-1.25	-0.07	-1.22	-0.07	-1.08	-0.46	0.8	-1.07	0.13	1.55	-0.37	1.47
1489	CTF1|1489	0.28	0.6	-0.69	0.32	0.53	0.1	0.05	0.82	0.77	-1.13	-1.39	-0.01	0.13	1.16	0.8	1.11	1.32	0.02	1.42	0.62	0.38	1.73	1.38	1.33	1	0.8	-0.22	0.96	1.37	0.31	0.82	1.01	0.38	0.58	0.43	-0.03	-0.73	1.07	0.17	0.24	0.51	-0.41	0.02	-0.14	0.46	-1.4	0.12	0.55
9142	CXorf1|9142	0	0	0	0	0	0	0	0	0	0	1.69	0	0	0	0	0	0	0	0	0	0	0	0	0	0	0	0	0	0	0	0	0	0	0	0	0	0	0	0	0	0	0	0	0	0	0	0	0
55086	CXorf57|55086	0.86	0.92	1.34	0.41	0.63	0.64	0.08	0.66	0.85	0.93	1.29	0.63	0.62	-0.16	1.17	0.15	-0.55	-0.11	-0.32	-0.16	0.77	-1.62	-1.21	-0.66	-0.91	1.1	0.66	0.5	1.1	0.4	-1.28	-1.12	1.01	0.56	0.4	1.02	-1.72	-1.03	1.12	-0.08	0.17	0.86	-0.88	1.52	0.78	1.59	0.4	0.17
29785	CYP2S1|29785	-1.9	-0.07	-0.65	-0.8	-0.44	-1.73	-2.07	-0.94	-1.23	-1.36	0.41	-0.01	-1.16	-2.04	0.56	-1.24	1.21	-0.56	1.81	1.34	0.62	1.04	-0.05	0.64	1.51	1.18	0.86	-0.76	-2.19	-1.4	-1.19	-2.71	-1.18	-1.43	0.3	-1.5	-1.21	-1.59	-1.69	-1.37	-0.43	0.19	-0.5	-1.34	-1.1	-1.35	-0.36	0.71
1577	CYP3A5|1577	1.07	0.92	0.87	0.56	1.56	0.98	-1.61	1.01	1.37	1.33	0.69	-0.17	1.03	1.73	1.75	1.38	1.82	1.5	1.65	1.51	1.69	1	1.29	0.89	1.27	1.54	1.39	1.66	1.88	1.08	1.02	0.49	1.55	0.76	0.21	-0.73	0.69	1.01	1.05	0.04	-0.73	-0.04	-0.81	0.19	0.93	1.44	1.67	1.55
153090	DAB2IP|153090	-0.98	1.14	-0.9	-1.6	-1.12	-0.42	-1.34	0.53	0.53	-0.11	-1	-0.29	-0.97	-0.22	-0.03	-1.11	0.02	0.79	1.08	-0.34	0.71	1.18	1.8	0.22	1.13	-0.02	-0.23	-0.91	-0.15	-1.87	0.38	-2.53	1.32	-0.18	-0.16	1.63	0.59	0.96	-2.38	1.21	0.47	0.72	-1.22	0.02	-0.77	-0.3	1.79	0.71
93099	DMKN|93099	-0.73	0.74	-1.39	0.84	-0.36	-2.93	1.24	-2.11	-0.58	0.96	-0.15	0.75	-1.08	-0.52	0.44	-0.23	-0.18	-0.27	0.2	0.3	-0.45	0.08	0.45	0.37	0.43	0.48	-0.34	0.64	-2.33	0.11	-0.3	-0.09	-0.62	-0.76	-0.6	0.02	0.07	-0.26	0.24	-1	0.4	-1	0.98	-1.23	-0.97	0.94	0	0.58
55715	DOK4|55715	0.95	2.08	-1.36	1.13	-0.46	0.01	-2.95	-0.42	0.59	-0.2	0.67	0.72	0.14	0.68	-0.9	-0.53	0.4	0	0.83	0.04	-0.49	0.94	1.04	0.84	0.76	0.64	-0.25	-1.01	0.37	-0.38	0.82	-0.84	0.95	0.93	0.31	-0.11	1.9	0.77	-0.19	-1.03	0.31	-0.15	-1.67	0	0.41	1.22	0.73	0.24
1947	EFNB1|1947	0.21	1.18	-1.83	0.76	0.6	0.76	-0.61	0.49	1.24	-1.96	1.46	0.7	0.32	0.84	0.61	1.2	1.49	0.05	1.03	1.23	0.96	0.9	1.41	0.97	1.29	0.9	1.29	0.49	0.85	0.22	0.85	0.26	0.73	0.94	1.39	0.22	-0.59	0.98	-0.69	0.17	0.66	0.4	0.15	-0.32	0.66	0.45	0.92	0.59
1969	EPHA2|1969	0.52	1.04	-0.39	0.55	-0.61	-0.42	-1.14	0.68	1.27	-1.45	0.11	0.76	0.21	0.73	-0.09	0.2	0.88	0.57	-0.45	-0.38	0.37	-0.07	-0.01	0.5	0.01	-0.47	1.06	-0.14	0.1	0.59	0.71	-0.38	1.68	0.96	0.29	0.29	1.61	0.48	0.14	-2.35	0.36	-1.44	-0.99	-0.7	0.71	-2.52	0.18	0.17
79852	EPHX3|79852	1.24	0.8	0.97	0.78	0.54	0.99	-1.21	0.65	1.16	-1.41	-1.1	1.29	1.12	1.3	0.42	1.31	1.23	1.18	1.07	0.85	0.76	0.86	-0.32	0.4	-0.98	-0.94	1.36	0.7	0.94	1.12	0.26	0.58	1.3	0.62	1.15	0.92	-0.96	0.57	-1.57	1.14	-1.58	1.23	-0.71	1.35	1.32	0.44	-0.27	0.68
132884	EVC2|132884	-1.45	1.08	1.02	-1.22	-1.67	-0.85	-0.44	-1.76	0.11	-1.59	0.56	1.2	0.4	-1.34	-1.28	-2.15	0.97	-1.82	0.84	0.34	0.68	1.32	1.21	0.68	-1.21	-1.49	0.61	-0.95	0.26	0.95	0.91	-2.44	-1.33	0.6	0.65	0.51	-2.36	0.85	-1.86	-1.05	-0.97	-0.84	-0.91	0.61	-1.39	-0.08	-0.35	-1.8
645027	EVPLL|645027	0.34	-0.2	-1.28	-1.2	0.38	1.07	0.57	-0.15	1.71	-1.14	1.08	0.36	0.96	0.97	-0.11	0.05	-0.38	-0.81	0.67	1.31	1.06	0.67	0.53	0.04	0.49	1.99	-0.52	0.72	1.37	-0.91	1.11	1.19	1.04	0.56	0.78	0.82	0.44	0.78	1.08	1.21	-0.43	0.33	1.08	0.87	0.51	1.36	0.53	1.55
338094	FAM151A|338094	0.05	-0.96	-0.27	-0.96	0.83	-0.01	-0.96	-0.08	1.05	-0.27	0.69	0.01	-0.43	0.94	0.79	0.55	1	-0.96	1.31	-0.12	1.11	0.33	0.88	0.97	-0.96	2.03	0.98	-0.96	1.19	-0.96	0.05	-0.96	-0.1	-0.22	0	-0.96	-0.96	-0.96	-0.96	-0.18	1.15	0.13	-0.96	1.1	-0.96	1.77	-0.06	1.19
100131897	FAM196B|100131897	0.06	-0.24	1.09	1.13	-0.68	-0.68	-0.68	-0.68	-0.68	-0.16	-0.68	0.4	-0.37	-0.31	-0.68	-0.68	-0.68	-0.68	-0.68	-0.68	-0.68	-0.68	-0.68	-0.68	-0.68	0.22	-0.68	0.72	-0.68	0.18	-0.68	-0.68	-0.25	-0.37	-0.68	-0.68	-0.68	-0.68	-0.36	-0.68	-0.68	-0.68	-0.68	-0.2	-0.24	-0.68	-0.68	-0.68
128876	FAM83C|128876	-0.14	0.74	0.78	0.17	-0.42	-0.12	-0.49	0.47	0.4	-1.92	0.53	0.51	0.52	0.77	-0.12	0.27	0.63	0.84	-0.03	0.9	-0.14	0.66	0.27	0.41	0.44	0.96	0.33	-0.16	0.72	0.38	0.55	-2.17	0	0.44	0.52	1.15	-2.03	0.28	-1.79	0.65	0.5	0.51	-0.4	-0.06	0.55	-0.24	0.8	0.82
2196	FAT2|2196	-0.63	1.19	0.3	-0.23	-0.1	0.64	-1.02	0.32	0.29	-1.26	0.09	0.47	0.08	0.52	0.24	-0.03	0.09	0.18	-0.23	-0.1	0.33	0.2	0.24	0.15	0.27	-0.14	0.31	-0.2	0.59	0.07	0.58	-1.48	-1.47	-0.13	0.64	1.43	-1.23	0.28	-1.87	-0.04	0.76	-0.98	-1.1	-0.62	0.15	-0.2	0.74	-0.12
2263	FGFR2|2263	-0.79	0.14	2.3	0.32	-0.11	-0.29	0.63	-0.74	-0.11	0.23	-1.83	0.7	-0.07	-0.47	-0.01	-0.98	-1.49	-0.15	-0.85	0.58	-0.44	-0.21	-0.5	-0.17	0.07	0.86	-1.21	-0.88	-0.52	0.43	0.22	-0.85	-0.1	-0.12	-0.13	2.1	-3.52	-0.68	-1.52	0.3	0.18	-0.24	-0.07	0.77	-0.03	0.02	0.52	0.19
23062	GGA2|23062	-0.51	0	2.9	-0.05	0.02	-0.23	0.54	0.07	-0.56	-0.07	-0.97	-1.42	1.47	-0.23	1.21	-0.04	-0.34	-0.69	0.61	-0.13	1.61	-0.44	0.27	-0.25	0.06	2.52	-1.14	1.24	1.09	-0.2	0.37	2.06	-0.51	-0.9	-0.21	-0.96	-0.78	-0.86	-0.01	-0.34	-0.32	-1.64	0.53	0.21	-0.68	3.09	-0.08	0.85
2697	GJA1|2697	0.38	-0.37	-0.28	0.86	1.1	1.82	1.43	-1.08	-1.09	0.17	0.11	0.07	0.98	1.31	-1.27	1.72	0.86	-0.35	-0.69	0.52	0.08	-0.3	-0.28	-1.23	-0.78	0.13	1.21	0.8	0.44	0.42	-0.96	-0.27	0.19	0.15	0.24	-1.17	-0.68	-1.62	-0.47	-1.33	-0.4	1.06	-0.6	1.25	1.48	-1.2	-0.56	-0.65
55065	GPR172B|55065	0.87	0.87	0.09	-0.2	0.04	0.95	-0.11	-0.64	0.25	1.49	0.21	-0.14	1.28	-0.77	-0.04	-0.31	0.14	0.31	0.24	-0.52	0.86	0.9	0.82	0.85	2.16	0.51	0.08	0.45	0.33	-0.29	0.77	-0.03	0.04	0.26	0.49	1.28	1.27	0.7	0.26	0.61	0.53	2.48	-1.35	-0.04	-1.32	0.54	0.8	0.53
2950	GSTP1|2950	0.41	0.03	-1.72	0.41	-0.07	-0.44	-0.52	0.72	0.53	-1.17	1.16	0.09	0.69	0.55	0.25	0.83	1.18	0.88	1.01	0.97	0.72	2.12	1.33	0.93	1.76	-0.01	2.28	-0.06	0.43	-0.96	0.84	-0.22	-0.18	0.8	0.64	0.39	0.4	1.3	-1.39	-0.54	0.33	0.34	0.3	-0.26	-0.31	1.06	1.04	-0.27
3204	HOXA7|3204	0.37	0.72	0	0.18	-2.11	-2.34	-2.84	-3.1	0.33	0.4	0.74	0.69	0.03	-0.35	-1.97	0.16	0.3	-1.47	0.69	0.39	-1.04	-2.35	0.52	0.56	-1.77	-1.3	0.58	-1.33	0.74	0.04	-2.7	-0.26	0.33	0.3	0.59	-0.36	-0.52	-0.58	-0.35	0.28	0.52	0.53	0.6	0.85	-0.28	-0.12	0.36	-1.61
3236	HOXD10|3236	-0.15	0.6	0.09	1.3	-0.05	0.57	-1.12	-0.7	-0.19	-0.42	-0.6	0.73	1.13	0.22	-0.4	-0.71	0.56	0.69	0	-0.28	0.38	0.6	0.6	0.19	0.08	-0.22	0.43	-0.83	1.17	2.06	0.1	-0.59	0.27	0.55	0.72	0.84	0.91	0.37	0.44	-0.34	1.95	-0.84	0.09	0.97	-1.09	-0.44	0.01	-0.84
3635	INPP5D|3635	1.55	0.1	-0.52	0.5	1.51	1.45	-2.07	0.87	0.8	-0.01	-0.12	-0.25	0.49	0.06	1.06	1.02	1.31	0.84	0.33	-0.43	1.4	0.2	0.16	0.5	-0.07	0.61	0.21	0.84	0.9	0.77	1.41	-0.92	0.76	1.2	0.19	-1.94	-1.39	0.6	-0.55	-0.96	-0.62	-0.55	-0.23	-0.92	-0.74	-0.92	0.47	1.37
79781	IQCA1|79781	-0.92	1.8	1.77	1.22	-0.74	0.82	-1.18	-0.05	1.47	-0.01	1.42	-0.46	-1.14	-1.38	0.9	-0.13	-1.37	-0.07	-0.92	0.58	-0.22	1.1	1.66	2.47	1.11	-0.98	0.16	-0.58	-1.72	1.28	1.1	-1.08	-0.59	1.96	-0.56	-1.09	1.52	2.1	-0.65	-1.11	-0.74	0.13	-1.1	-1.47	-1.49	-0.63	1.9	1.23
3691	ITGB4|3691	-0.44	0.62	-0.09	0.34	-0.22	0.24	-1.46	0.14	0.11	-1.79	0.51	-0.28	-0.09	0.72	0.57	0.11	0.63	0.65	0.3	0.5	0.4	0.35	0.39	0.04	0.24	-0.07	0.57	-0.13	0.38	0.25	0.4	-1.53	0.03	0.49	0.5	0.17	0.68	0.19	-2.09	-0.39	0.02	-0.72	-1.42	0.18	0.2	-0.87	0.37	0.16
150771	ITPRIPL1|150771	-1.27	0.09	0.4	0.85	-1.53	-1.39	0.36	-1.03	-1.78	-0.53	-1.59	-0.42	-0.02	-1.5	-1.81	-0.9	-1.75	-0.27	-1.26	-0.64	-0.88	-0.98	-1.56	-2.46	-1.34	0	-0.24	-0.4	-1.25	-0.68	-1.17	-1.41	-0.55	-1.05	-1.23	-0.4	-0.65	-2.11	0.02	-0.17	-0.62	-0.77	-0.24	-0.45	-0.69	0.51	-1.24	-1.42
84962	JUB|84962	0.35	0.03	0.2	0.13	-0.81	-0.5	1.12	0.19	-0.14	-0.76	-0.83	0.15	-0.18	0.46	-1.18	-0.81	-0.13	-0.4	-0.67	-0.29	0.09	-0.22	-0.95	-0.61	0.14	-0.65	-1.06	-0.89	0.17	0.32	0.42	-2.32	0.07	0.86	0.19	0.76	-0.89	-0.25	-1.11	-1.15	1.06	-1.42	-0.98	0.61	-0.19	-1.31	0.09	-1.38
3772	KCNJ15|3772	0.91	0.21	0.58	1.11	0.35	0.58	0.69	0.44	0.47	-0.33	-0.01	0.2	0.65	0.6	0.18	0.54	-0.07	0.39	0.7	0.69	0.49	0.47	0.64	0.66	-0.36	0.97	-0.47	0.5	0.41	0.67	0.45	0.85	-1.14	0.49	0.21	-2.82	-2.47	0.27	-0.26	0.4	0.38	0.31	0.19	0.44	0.53	0.69	0.58	0.34
11279	KLF8|11279	-1.34	-2.42	0.17	-0.26	0.66	0.64	0.59	-1.34	-0.3	0.92	-0.02	-1.42	0.4	0.79	-0.36	0.6	0.26	-0.28	-0.08	-0.89	-0.5	-0.95	-1.08	-0.57	-2.49	-0.23	-1.93	0	0	-0.06	-0.62	0.3	0.73	-0.15	-0.84	-0.26	-2.76	-0.98	1	0.21	0	-1.22	0.08	1.68	-0.06	-1.94	0.72	0.04
91133	L3MBTL4|91133	-1.52	0.75	0.48	-0.89	-0.96	-0.87	-0.46	-0.28	-0.12	-0.59	0.95	1.05	-1.43	-1.38	-1.28	-1.78	-1.55	-0.86	0.93	-1.45	-0.69	0.3	1.1	0.87	-1.15	-0.93	-0.21	-0.15	-0.85	-0.32	0.78	-0.11	-0.4	-0.85	0.02	-0.97	-1.46	0.87	1.02	1	-0.9	-0.38	-1.33	-0.37	0.34	-1.09	-0.52	-0.84
204219	LASS3|204219	-0.69	0.88	0.87	0.95	0.69	-1.19	-0.54	0.51	0.22	-0.51	-1.39	1.07	0.26	0.73	0.52	1.08	0.91	0.8	0.23	0.78	0.66	-1.53	-1.62	-1.06	0.53	0.52	0.99	0.58	0.74	0.89	-0.19	-0.73	0.02	-0.65	-0.59	-0.03	-1.21	-1.81	-1.81	-1.37	-1.5	-1.3	-0.6	-0.58	0.15	-0.14	-1.11	0.71
284194	LGALS9B|284194	0	1.28	0	0	0	0.62	0	0	0	0	0	0.56	0	0.73	0	0	0	0	1.27	0	0.64	1.15	0	0	0	0	0	0	2.15	0.43	0.83	0	1	0	0	0	0	0.85	0	1.92	0	0	0.62	0	0	0	0	0
440173	LOC440173|440173	-2	0.77	0.04	-1.56	-1.26	-2	0.14	-2	-0.23	0.27	-2	0.41	-1.39	-2	-2	0.07	-2	-0.73	-2	0.34	-2	-2	-2	-2	1.32	-2	0.62	-2	-2	-0.83	-2	-0.12	-0.84	-0.17	-1.62	0.32	-0.7	-2	0.52	-0.2	-0.65	0.68	0.5	0.14	-0.24	0.89	0.14	-2
340745	LRIT2|340745	1.14	0	0	0	1.13	0	0	0	0	0	0	0	0.84	0	4.27	0	0	0	0	0	0	0	0	0	0	0	0	1.79	0	1.35	0	0	0	0	0	0	0	0	0	0	0	0	0	0	0	1.36	0	0
4038	LRP4|4038	1.5	-0.66	0.61	0.67	-0.53	0.45	-0.07	-0.85	-0.56	1.21	0.44	-0.94	0.11	-1.16	0.3	0.85	-0.1	-0.52	-0.73	0.2	0.11	-1.01	-1.17	-0.81	-0.16	0.91	-0.43	0.05	0.58	0.23	-0.14	-1.39	0.4	0.84	0.54	-0.21	0.67	-0.45	-1.16	-0.64	0.55	1.09	-1.64	1.86	1.22	0.44	-1.11	0.49
4163	MCC|4163	0.68	1.05	1.3	0.13	0.95	0.82	0.5	0.04	0.65	-1.62	1.3	0.2	0.67	1.07	-0.3	-0.2	-0.03	-0.11	0.11	0.41	0.59	0.24	1.06	0.65	0.55	0.43	-0.33	0.21	0.61	0.32	1.29	-3.34	-0.27	1.41	0.66	-0.19	-1.96	0.86	-1.94	0.61	-0.54	-0.02	-2.22	-0.11	-0.02	1.52	1.04	0.13
4212	MEIS2|4212	0.13	0.55	-0.02	0.12	-0.25	0.24	-1.06	-0.4	0.74	-0.57	0.08	0.53	-1.38	0.34	0.59	0.17	0.77	0.11	-0.13	0.37	1	-1.11	-0.02	0.21	0.37	0.02	0.06	0.49	0.6	0.55	0.31	-1.45	1.29	0.49	0.52	0.52	1.84	-0.05	0.06	-0.6	0.61	-1.36	-1.67	0	0.61	-1.58	0.6	-0.71
10205	MPZL2|10205	0.82	0.28	-0.2	0.22	0.64	1.27	-0.33	1.12	0.58	-0.78	0.89	0.2	0.17	0.5	-0.35	0.54	1.05	0.84	1.07	0.71	0.78	0.13	0.11	0.02	0.77	-0.42	0.4	0.43	1.12	0.46	0.97	0.23	-0.21	0.72	0.46	0.81	0.01	0.31	-0.58	0.05	0.59	-0.62	-1.48	0.4	0.95	-1.25	-0.1	0.38
89797	NAV2|89797	-0.47	-1.3	-2.07	-0.66	-0.05	-0.19	-1.01	-0.16	-0.29	-0.37	-1.58	-0.88	-1.87	-2.6	0.2	-1.39	-1.29	-1.43	-1.86	-0.81	-0.99	-3.39	-2.53	-2.52	-1.03	0.85	-2.21	-1.64	-2.35	-0.33	-0.82	0.66	0.32	0.43	-0.14	-0.82	-1.15	-1.45	-0.58	0	0.27	-1.29	0.09	-1.41	-0.19	-1.05	-1.63	0.45
4810	NHS|4810	1.01	0.39	1.23	0.8	0.03	0.9	0.65	-0.08	0.54	1.11	0.77	1.01	0.93	0.68	1.95	-0.48	0.56	-0.05	-0.22	0.18	1.13	-1.9	0.4	0.05	0.31	1.68	-0.99	0.69	0.27	1.92	0.45	0.33	0.71	0.98	1.68	-2.76	-2.98	0.41	-1.08	0.56	0.18	-0.72	-1.82	-0.94	0.82	1.32	1.09	-0.05
3084	NRG1|3084	0.88	-0.56	-0.67	-0.14	-0.73	0.22	-0.93	0.75	-0.75	-0.74	0.18	-0.1	0.42	-0.58	-0.68	-0.72	-0.3	0.68	0.08	-0.86	-0.18	-0.72	-0.88	-0.9	0.53	-0.86	0.14	-0.09	-1.29	-0.75	0.32	-0.48	-0.82	-0.37	-0.05	-0.72	0.82	-0.81	-0.15	0.33	-0.52	-0.49	0.36	-0.45	-0.81	-0.75	-0.41	-0.14
57523	NYNRIN|57523	0.93	-0.6	-0.2	0.37	1.21	1.89	-0.35	-0.43	0.58	-0.08	0.38	-1.47	0.83	0.88	0.18	1.13	1.41	-0.3	0.54	0.56	0.49	-0.8	-0.79	-0.54	0.58	0.78	-0.5	0.63	0.97	0.62	0.61	-0.42	1.02	1.02	0.81	0.42	-1.1	-0.15	0.25	-0.14	0.21	0.28	0.18	0.69	0.24	-0.32	-1.51	1.2
5029	P2RY2|5029	0.1	-0.66	0.44	0.89	-0.02	0.55	0.91	0.51	-0.33	-0.57	-1.16	0.58	-0.48	1.16	0.36	0.26	0.36	0.46	0.07	-0.22	0.42	-1.2	-0.63	0.01	-0.64	-0.13	1.31	0.38	0.6	-0.15	0.1	-1.16	0.09	-0.16	-0.48	-0.01	-2.75	-0.4	-1.29	-0.58	0.43	-1.36	-1.66	-1.77	0.05	0.57	-0.46	0.25
5141	PDE4A|5141	0.18	-0.23	0.86	0.77	-2.5	-0.02	-1.63	-0.51	-0.37	-0.21	0.26	0.37	0.2	-0.7	-0.38	-1.62	-0.12	-0.83	0.77	-0.79	1.17	0.71	1.22	1.13	0.11	0.52	0.71	-0.33	-0.7	0.12	0.74	-0.73	-0.91	1.06	1.28	-1.47	1.17	1.02	-1.68	-1	0.13	-1	-1.92	-0.84	-0.7	0.05	-0.16	-0.87
51090	PLLP|51090	0.11	-0.21	-0.47	0.76	-0.79	0.24	-1.04	-0.22	0.02	-0.34	-0.27	0.82	0	0.5	0.16	0	0.97	1.25	0.97	0.47	0.87	1.18	0.19	1.02	0.47	0.97	0.12	0.7	0	-0.56	0.71	0.42	0.26	0.13	0.62	-1.54	2.67	0.88	-0.8	0.91	0.52	0.32	0.38	-0.8	0.55	-0.14	0.22	0.98
56978	PRDM8|56978	-0.65	0.09	-0.99	1.82	-0.6	-0.66	-1.45	-0.36	1.02	-1.31	1.44	0.27	-0.12	0.46	-3.2	0.91	1.24	-1.54	-1.51	-0.23	-1.45	-1.32	-0.87	-1.75	0.67	-2.11	1.08	-0.78	-0.73	0.29	-1.33	-1.16	-0.11	-0.79	1.5	-1.83	0.42	-1.21	-0.61	-0.49	-0.21	-1.08	-2.29	-1.01	0.58	0.28	-0.93	-1.85
5625	PRODH|5625	0.4	2.04	-1.3	0.04	-0.45	-0.64	-0.23	1.26	0.32	-0.3	-0.14	1.12	0.73	-1.12	-0.19	0.61	-0.06	-0.72	-0.09	-0.16	1.21	-0.23	-0.93	0.82	0.58	1.35	1.57	0.34	0.46	-0.29	0.12	-1.85	1.04	0.08	0.09	0.45	0.99	-0.07	-1.83	-1.35	1.58	-1.28	-0.91	-1.51	-1.01	1.83	1.13	0.45
51195	RAPGEFL1|51195	0.29	1.21	-0.71	0.65	-0.22	0.14	-0.39	0.25	1.06	-0.56	0.84	0.8	0.25	1.11	1.18	0.64	0.88	0.99	0.61	1.03	1.18	0.86	1.32	0.87	0.56	1.33	0.93	0.44	1.02	0.62	0.93	-2.12	1.48	0.31	0.93	0.92	0.17	0.97	-1.44	0.42	-0.15	0.67	-0.26	0.33	0.4	0.79	1.08	0.95
27288	RBMXL2|27288	0	2.06	0	0	0	2.43	0	0	1.06	0	1.4	0	0	0	0	0	0	0	0	1.85	3.45	0	0	0	0	0	2	1.39	0	1.77	0.89	0	0	0.64	1.29	0	0	0.92	0.67	1.82	0	0	0	0	0	0	0	0
493901	RNASE12|493901	0	0	0	0	0	0	0	0	0	0	0	0	0	0	0	0	0	0	0	0	0	0	0	0	0	0	0	0	0	0	0	0	0	0	0	0	0	0	0	0	0	0	0	0	0	0	0	0
53637	S1PR5|53637	-0.71	0.28	0.43	0.53	-0.18	0.22	0.07	0.04	-0.36	-1.36	-0.38	-0.46	0	0.73	0.13	0.38	0.67	0.77	0.62	0.63	1.02	0.43	0.57	0.29	1.11	-0.01	0.56	0.17	0.86	-0.48	0.08	-2.59	-2.59	-0.42	-0.43	-0.36	-3.01	0.31	-2.1	0.76	0.75	-0.13	-1.19	-0.75	-0.7	1.26	0.18	0.66
6563	SLC14A1|6563	0.78	-0.1	-1.47	1.03	0.65	0.63	0.37	-0.27	1.03	-1.05	1.07	0.58	-0.14	1.37	0.37	1.04	1.16	0.39	1.03	1.22	1.2	1.1	1.18	0.56	1.23	0.88	1.04	0.69	1.19	0.66	0.59	0.58	0.86	0.97	1.07	-0.73	-1.24	0.79	0.22	1.05	-0.22	1.17	0.06	-0.44	0.95	1.09	0.78	0.91
9121	SLC16A5|9121	0.13	-0.9	-0.8	-0.5	0.69	0.38	-0.24	0.85	0.45	-0.08	0.38	0.66	-0.29	1.13	1.38	1.24	1.36	-0.15	1	-0.17	0.66	0.38	0.72	0.44	0.58	-0.04	-0.48	-0.09	0.65	-1.89	0.57	-0.71	1.6	0.18	0.91	-0.62	1.71	0.49	-0.43	-0.26	-0.5	-0.02	-0.19	1.34	0.51	-0.3	-1.47	1.37
6511	SLC1A6|6511	1.94	-0.29	1.08	-0.22	0.53	-0.32	-0.21	0.99	-0.71	-0.19	0.83	1.26	0.59	-0.85	1.53	-0.82	1.41	-0.27	1.04	0.11	1.02	-0.91	-1.04	-0.35	-0.91	0.3	2.15	0.32	0.93	0.52	-1.04	-0.88	1.04	-0.26	1.23	-0.85	-0.78	-0.82	-0.81	-0.49	1.37	-1.04	0.15	0.42	1.5	0.74	-0.89	1.59
6518	SLC2A5|6518	-2.74	-0.24	-0.8	-1.06	-1.43	-1.22	-0.94	0.18	-1.3	-1.13	-2.49	0.03	-1.29	-1.12	-0.51	-0.73	-2	0.4	-0.43	-0.1	0.48	-0.79	-1.71	-1.61	-1.24	-1.51	-0.42	0.24	-1.33	-0.12	-0.63	-1.59	-1.79	-1.11	-1.31	-0.5	-0.79	-1.18	-2.18	1.36	1.02	-1.47	-2.23	-1.56	-0.24	-0.8	-2.46	-0.35
56606	SLC2A9|56606	0.15	0.95	0.89	-0.1	-0.54	1.65	-1.5	0.01	1.04	0.38	-0.58	0.67	0.17	0.74	-0.41	0.88	0.51	-0.84	0.4	-0.61	0.95	0.67	0.86	0.87	1.02	0.11	0.22	0.59	0.61	1.04	0.9	-2.67	-1.55	1.27	1.22	-0.13	-1.63	1.22	-0.93	-0.34	0.58	0.03	-1.12	0.17	0.37	-0.74	0.95	0.42
28232	SLCO3A1|28232	0.52	-0.23	-2.02	-1.18	-0.7	-0.01	-3.03	0.03	-0.45	-0.47	0.04	0.45	-0.56	0.61	0.72	-0.13	0.66	-0.13	0.6	-0.22	0.87	-1.26	-1.01	-0.65	1.16	0.77	0.35	-0.42	-0.04	-1.46	0.26	-3.08	0.19	0.29	0.42	1	-1.61	0.36	-1.64	-1.75	1.65	-1.05	-1.8	-1.2	-0.37	-0.35	-1.13	-0.92
6591	SNAI2|6591	-0.72	0.09	-0.2	1.05	-0.9	0.43	-0.76	0.45	0.58	-0.87	0.4	-0.01	-0.8	0.14	-0.99	-0.74	0.16	-0.57	-0.6	0.13	1.01	-0.85	0.04	0.51	0.54	-0.4	-0.08	-0.73	0.33	0.69	-0.44	-2.61	-0.71	0.98	0.33	-0.19	-0.26	-0.16	-1.46	-0.58	-0.02	-0.75	-1.66	-0.85	0	-0.41	0.28	-0.1
6665	SOX15|6665	0.85	0.99	-1.27	-1.76	0.2	0	-1.48	-0.85	0.76	-1.07	0.14	0.87	0.98	0.86	0.85	0.76	1.28	1.51	1	1.74	0.81	1.61	1.32	0.95	1.33	0.04	1.22	-0.66	1.22	1.22	1.11	-1.35	-0.08	0.99	1.1	1	-1.5	1.12	-1.28	0.44	0.09	0.76	-0.66	-0.74	0.83	-1.03	1.62	-0.82
6764	ST5|6764	0.05	-0.1	-1.05	-0.58	-0.31	0.52	-1.9	1.45	0.34	-0.43	0.41	-0.28	-0.57	-0.71	0.67	-0.29	0.38	-1.01	0.89	-0.12	0.87	-1.32	-0.35	-1.21	-0.27	1.61	-0.2	-0.19	-0.45	-0.2	0.91	-0.06	1.22	0.64	1.7	-1.29	-1.95	0.59	-0.25	-0.35	0.79	-2.1	-1.02	-1.81	-0.23	-0.39	-0.46	0.15
10610	ST6GALNAC2|10610	0.01	0.62	-1.51	-1.37	1.45	0.94	-1.33	-1.24	0.08	-1.26	0.12	-0.03	0.98	0.83	0.97	0.66	0.82	-0.28	0.85	-0.05	0.53	0.36	-0.49	-0.77	0.34	0.81	0.23	0.99	1	-0.58	0.85	-0.47	-0.47	-1.86	-0.38	0.4	-1.04	0.5	-2.96	-1.33	-0.87	-3.03	-0.74	1.28	-0.42	-0.65	0.86	0.05
50945	TBX22|50945	0	1.13	0	0	0	0	0	0	0	2.25	1.75	0	0	0	0	0	0	0	0	0	0	0	0	0	0	0	0	0	0	0	0	0	4.51	0	0	0	0	0	0	0	0	0	0	0	0	0	0	0
113277	TMEM106A|113277	-1.5	0.27	-1.26	-0.24	-1.69	-2.82	-1.64	-1.1	-1.38	-0.34	-1.36	0.01	-1.73	-1.5	-1.15	-2.6	-1.79	-1.89	0.26	-1.79	0.16	-1.97	0.52	0.75	-2.14	-1.78	0.14	0.03	-1.38	0.76	0.84	-2.54	-0.8	-1.36	-1.37	1.06	-1.19	0.56	-0.94	-0.47	-0.29	0.77	-0.63	-1.58	-0.86	-1.38	-0.74	-1.46
339967	TMPRSS11A|339967	-0.52	2.12	0.62	0.73	-0.52	0.64	0.09	-0.18	0.77	-0.52	-0.52	0.83	0.68	0.82	-0.52	0.3	0.52	0.08	0.64	0.91	-0.52	-0.52	1.01	-0.52	0.63	0.61	-0.17	-0.11	0.4	0.64	0.46	-0.52	-0.07	0.59	-0.52	2.49	-0.52	-0.06	-0.32	0.17	-0.04	0.28	-0.52	0.72	0.31	0	0.3	-0.52
348825	TPRXL|348825	1.67	0.97	-0.1	-0.83	0.53	1.74	-0.34	1.4	0.4	0.67	1.66	0.54	1.51	0.02	0.89	1.59	1.13	-0.2	-0.09	-0.02	0.34	-0.35	-0.09	-1.4	0.51	1.12	-0.63	1.34	1.23	-1.66	0.51	-1.76	-0.95	0.5	-0.63	-0.17	0	-0.12	-1.46	-0.98	1.21	-0.38	-0.64	0.26	0.16	1.24	-0.17	-0.63
7216	TRO|7216	-0.9	1.74	-0.4	-0.67	-0.92	-1.03	0.71	-0.29	0.02	-0.14	0.73	0.21	-1.03	0.44	0.01	-1.65	-1.24	-1.39	-0.99	-0.99	-0.47	-0.87	1.12	0.86	1.39	-0.38	-0.18	-0.48	0.95	0.3	0.93	-1.49	0.15	-0.91	-1.16	0.87	-1.11	1.02	0.13	-1.68	-0.65	0.14	0.06	-1.03	-1.41	-0.63	-0.75	-0.79
59341	TRPV4|59341	2.12	1	0.48	0.87	0.23	0.71	-2.74	-2.03	0.64	0.26	0.75	-0.13	0.78	-2.84	1.49	0.94	0.71	0.12	0.84	0.54	-0.11	-0.58	0.45	0.26	1.11	0.69	0.31	0.17	-1.3	0.5	0.24	-1.04	1.15	0.56	0.27	-0.74	1	0.64	-0.43	-0.45	-0.09	0.37	-2.17	1.7	0.4	-0.07	1.26	0.05
10451	VAV3|10451	0.77	0.31	0.43	-0.16	0.89	0.6	0.21	0.45	0.44	0.67	0.57	1.3	1.09	0.51	-0.32	0.46	0.36	-0.5	0.25	0.35	0.46	0.05	0.16	-0.52	-0.02	0.85	-0.31	0.84	0.75	0.05	0.82	-3.35	0.2	0.28	0.52	1.59	-1.74	0.02	-2.63	0.5	1.06	0.29	-2.46	0.43	0.49	0.31	0.48	0.22
4013	VWA5A|4013	1.12	0.46	0.15	-0.3	-2.51	0.53	-1.93	-0.54	0.57	-0.9	0.98	-0.83	-0.81	0.47	0.19	-0.48	0.68	-0.44	1	-1.7	0.77	1.06	0.97	0.6	0.82	-0.6	-0.56	-0.74	0.37	1.09	1.57	0.61	-2.16	1.37	0.76	-1.85	-1.56	1.31	0.46	0.61	-0.71	0.31	0.06	0.71	0.64	-0.71	0.77	-1.58
7710	ZNF154|7710	-0.09	-0.1	0.69	-0.11	-0.57	-1.34	-1.39	0.53	0.72	0.5	0.41	0.69	-0.6	-0.16	0.42	-1.94	-0.77	2.45	1.23	-1.17	1.72	1.96	1.93	-0.06	-2.57	0.55	0.86	1.14	-0.84	-0.39	2.96	-1.18	0.52	-0.45	-0.1	-1.01	-0.52	1.76	-0.74	-0.52	-0.24	1.33	0.08	0.24	-0.25	0.56	0.23	0
7739	ZNF185|7739	0.61	0.43	-0.52	-0.04	1.24	0.52	-1.59	-0.16	0.54	-1.07	-1.35	0.6	0.22	0.73	-0.29	1.64	0.96	-0.16	0.16	-0.27	-0.9	-0.19	-0.25	0.48	-0.96	0.49	0.61	-0.12	0.61	-0.55	1.04	0.14	1.43	0.86	-0.36	1.23	0.41	0.39	0.6	-0.83	0.17	-0.91	-0.77	0.6	0.52	-0.5	-1.47	-0.94
118738	ZNF488|118738	1.92	-1.57	-0.3	-0.33	0.92	0.57	-0.72	-0.92	-0.93	1.47	-0.12	0.13	0.81	-0.4	1.52	1.52	0.65	-1.03	0.35	-0.33	0.13	-2.32	-2.14	-1.95	0.51	-0.12	0.01	0.86	0.37	-1.22	-0.62	-2.31	0.94	-0.96	-0.03	-0.98	1.76	-1.31	-1.77	-0.77	0.81	-1.04	-0.92	0.57	-0.58	1.3	-1.64	1.15
159296	NKX2-3|159296	1.52	1.54	0.84	0.58	0	0	0.45	0	0	0.53	1.67	0	0.78	0	0	0.44	0	0	0	0	0	0	0	0	0	0	4.29	5.84	2.18	0	0	0	0	0.32	0	3.51	0.53	0	0	0	2.49	1.35	0.74	0.48	0.45	1.15	2.46	0
26472	PPP1R14B|26472	-0.27	-0.79	-0.05	0.4	-0.93	-0.36	-0.12	0.68	0.1	-2.3	1.14	0.41	-0.53	0.19	-0.28	-0.76	1.07	2.45	0.54	1.8	0.33	1.39	1.08	0.68	1.36	0.94	2.21	1.21	-0.03	0.66	-0.35	-0.84	0.09	0.25	1.03	0.35	1.46	0.93	-1.37	-0.32	-0.33	-0.54	2.24	-0.35	-0.19	1.82	1.23	0.73
[truncated: 1,906 more columns]
