# Supplementary material for: Pan-urologic cancer genomic subtypes that transcend tissue of origin
Source: Nat Commun. 2017 Aug 4;8:199. doi: 10.1038/s41467-017-00289-x (PMC5543131; doi:10.1038/s41467-017-00289-x)
Supplement: Supplementary file 5 — Supplementary Data 3 [file 41467_2017_289_MOESM5_ESM.xlsx]

## Sheet: Table S3 - methylation data
Supplementary Data 3. DNA methylation features that help to distinguish between the pan-urologic cancer genomic subtypes.
			subtype	1	1	1	1	1	1	1	1	1	1	1	1	1	1	1	1	1	1	1	1	1	1	1	1	1	1	1	1	1	1	1	1	1	1	1	1	1	1	1	1	1	1	1	1	1	1
associated gene	CpG Island	ID	NAME	BLCA:TCGA-2F-A9KQ-01	BLCA:TCGA-2F-A9KR-01	BLCA:TCGA-4Z-AA7M-01	BLCA:TCGA-4Z-AA7O-01	BLCA:TCGA-4Z-AA7S-01	BLCA:TCGA-4Z-AA7Y-01	BLCA:TCGA-4Z-AA80-01	BLCA:TCGA-4Z-AA83-01	BLCA:TCGA-4Z-AA89-01	BLCA:TCGA-BL-A0C8-01	BLCA:TCGA-BT-A20P-01	BLCA:TCGA-BT-A20T-01	BLCA:TCGA-BT-A42C-01	BLCA:TCGA-CF-A27C-01	BLCA:TCGA-CF-A3MF-01	BLCA:TCGA-CF-A3MG-01	BLCA:TCGA-CF-A3MH-01	BLCA:TCGA-CF-A3MI-01	BLCA:TCGA-CF-A47S-01	BLCA:TCGA-CF-A47T-01	BLCA:TCGA-CF-A47V-01	BLCA:TCGA-CF-A47W-01	BLCA:TCGA-CF-A47Y-01	BLCA:TCGA-CF-A5U8-01	BLCA:TCGA-CF-A5UA-01	BLCA:TCGA-CF-A8HX-01	BLCA:TCGA-CF-A8HY-01	BLCA:TCGA-CF-A9FF-01	BLCA:TCGA-CF-A9FH-01	BLCA:TCGA-CF-A9FL-01	BLCA:TCGA-CF-A9FM-01	BLCA:TCGA-CU-A3QU-01	BLCA:TCGA-CU-A3YL-01	BLCA:TCGA-DK-A1AA-01	BLCA:TCGA-DK-A1AG-01	BLCA:TCGA-DK-A3X2-01	BLCA:TCGA-DK-A6AW-01	BLCA:TCGA-DK-A6B0-01	BLCA:TCGA-DK-A6B1-01	BLCA:TCGA-DK-A6B6-01	BLCA:TCGA-DK-AA6L-01	BLCA:TCGA-DK-AA6P-01	BLCA:TCGA-DK-AA75-01	BLCA:TCGA-DK-AA76-01	BLCA:TCGA-DK-AA77-01	BLCA:TCGA-E5-A4U1-01
ZNF57	Island	cg08634464	19:2901147	-0.32	0.04	-0.02	-0.32	0	-0.05	0	-0.32	0.02	-0.23	-0.24	-0.26	0	-0.23	0.09	-0.33	0.12	-0.32	-0.01	-0.03	-0.33	-0.32	0.02	0.03	-0.31	-0.32	-0.32	-0.33	-0.33	0	-0.33	0.07	0.04	-0.31	-0.23	-0.32	-0.33	-0.32	0.12	-0.33	0.01	0	0.01	-0.31	-0.01	0.11
DUSP22	Island	cg11235426	6:292522	0.08	-0.34	-0.02	0.08	-0.35	-0.32	-0.32	0.08	-0.33	-0.16	0.11	-0.3	0.06	0.09	-0.34	-0.03	0.12	0	0.18	0.09	0.15	0.06	0.12	0.11	-0.29	0.05	0.06	0.1	-0.32	-0.08	0.1	0.04	0.13	-0.31	0	-0.33	-0.35	0.06	0.21	0.11	-0.16	0.02	-0.24	0.11	-0.29	-0.34
DUSP22	Shore	cg15383120	6:291909	-0.05	-0.4	-0.07	0.06	-0.39	-0.41	-0.39	0.11	-0.39	-0.27	0.1	-0.38	0.04	0.06	-0.38	0.1	-0.11	0.09	0.07	0.14	0.17	-0.16	-0.19	0.08	-0.4	0.09	0.07	0.11	-0.4	0.04	0.1	0.09	0.13	-0.38	0.07	-0.38	-0.4	0.08	-0.03	0.04	-0.02	0	-0.31	0.11	-0.4	-0.39
FAM24B	Open Sea	cg03283421	10:124610984	0.04	0.01	0.02	0.03	-0.2	0.04	-0.43	0	0.03	0.03	0.05	-0.01	-0.37	-0.68	0.02	0.03	0.05	0.03	-0.02	-0.3	0.06	0.06	0.05	-0.42	0.04	0.03	0.03	-0.28	0.02	-0.67	0.04	-0.76	-0.03	0.04	-0.01	0.05	-0.02	0.03	-0.39	0.04	0.05	0.03	-0.01	0.02	0.02	0
TM4SF1	Open Sea	cg06800962	3:149096029	-0.14	-0.04	-0.04	-0.12	-0.22	-0.21	-0.02	0.4	-0.03	0.21	-0.1	0.2	-0.15	-0.23	-0.2	-0.21	-0.23	0.09	0.07	-0.06	0.38	-0.12	0.03	0.02	0.05	-0.15	0.1	-0.05	-0.11	0.04	-0.13	-0.23	0.31	-0.14	-0.15	0.03	0.2	-0.07	-0.23	0.11	-0.13	-0.14	-0.19	0	-0.13	-0.13
TM4SF1	Open Sea	cg08124030	3:149095283	0.26	0.17	-0.11	-0.33	-0.45	-0.51	0.28	0.31	0.21	0.19	-0.09	0.19	-0.33	0.36	0.35	0.33	0.04	0.34	0.37	0	0.33	0.35	0.36	0.36	0.34	-0.34	0.3	0.34	0.36	0.35	0.35	-0.47	0.33	0.32	0.18	-0.46	0.32	0.35	-0.45	0.32	-0.15	0.29	0.07	0.32	0.26	0.28
SEPT9	Open Sea	cg03330678	17:75316233	0.24	-0.13	0.07	0.2	0.09	-0.04	0.14	-0.36	-0.12	0.17	0.26	-0.37	0.21	0.04	-0.4	0.17	-0.43	0.08	0.06	-0.32	0.07	0.13	0.2	0.16	-0.26	0.22	-0.41	0.19	0.18	0.14	-0.25	0.19	-0.2	-0.17	-0.35	-0.42	0.23	0.08	-0.12	0.25	0	0.07	-0.21	0.07	0.21	0.31
TJP2	Shore	cg00842351	9:71789653	0.23	0.17	0.13	0.13	0.19	0.23	0	0.14	0.22	-0.06	0.24	0.01	0.15	0.28	0.22	0.27	0.21	0.22	0.29	0.19	0.26	0.26	0.27	0.26	0.28	0.1	0.2	0.07	0.26	0.14	0.25	0.23	0.11	0.2	0.3	-0.29	0.24	0.27	0.27	0.11	0.18	0.25	0.28	0.22	0.22	0.22
IFFO1	Shore	cg01493517	12:6665447	0.2	0.16	-0.06	0.07	0.16	0.16	-0.03	0.03	0.1	0.05	0.24	0.05	0.04	0.25	0.19	0.25	0.26	0.12	0.23	0.2	0.22	0.2	0.12	0.2	0.17	0.19	0.18	0.02	0.22	0.04	0.18	0.25	0.06	0.18	0.17	0.24	0.19	0.16	0.18	0.01	-0.05	-0.34	0.15	0.12	0.07	0.2
LPXN	Open Sea	cg20654468	11:58342997	0	-0.19	0.02	0.1	0.23	-0.14	-0.1	0.16	-0.31	0.15	0.26	0.12	-0.13	-0.48	0.24	-0.35	-0.56	0.17	0.19	0.27	0.24	0.3	0.24	0.26	0.23	-0.16	0.25	0.02	0.3	0.18	0.22	0.31	0.15	-0.22	0.13	0.28	0.3	0.29	0.17	0	0.09	0.19	-0.04	0.1	0.15	0.2
TMEM171	Island	cg15518950	5:72415770	0.17	-0.24	-0.01	0.03	0.21	0.27	-0.03	0.19	0.17	0.08	0.16	-0.2	-0.05	0.31	-0.03	0.4	0.4	0.02	0.06	0.16	0.34	0.33	0.13	0.3	0.27	0.19	-0.28	0.16	-0.05	0.18	0	0.41	0.1	0.27	0.32	0.03	0	0.34	0.33	0.09	0	-0.35	-0.08	-0.12	0.18	0.34
NAT8;ALMS1P	Open Sea	cg08116137	2:73870653	0.14	-0.16	-0.12	0.04	0.18	-0.04	-0.2	-0.05	0.12	-0.04	0.25	0.14	0.16	-0.01	0.21	0.06	0.15	0.03	0.25	0.01	0.15	0.4	0.26	0.03	0.2	0.07	0.17	0.15	0.21	0.16	-0.02	0.28	0.31	0.08	0.14	0.16	-0.12	0.28	0.23	0.31	0.23	0.16	0.11	0.13	0.21	0.25
SLC2A5	Open Sea	cg03679305	1:9129487	0.23	-0.4	-0.2	0.19	0.31	-0.32	-0.08	0.24	0.06	0.35	0.42	-0.04	0.34	0.1	0.02	-0.01	0.14	0.14	0.44	0.03	0.5	-0.37	0.12	-0.19	0.48	0.04	0.32	0.28	-0.07	0.17	-0.34	0.02	0.34	0.24	0.19	-0.25	0.48	0.11	0.12	-0.03	0.24	0.34	0.05	0.14	-0.28	0.2
AQP9	Open Sea	cg11098259	15:58430391	0.17	-0.25	-0.48	0.05	0.14	0.16	-0.27	-0.05	-0.07	0.16	0.19	0.12	0.08	0.18	-0.34	-0.32	0.08	0.14	0.17	0.15	0.09	0.12	0.03	0.05	0.2	-0.38	-0.02	0.12	0.2	0.06	0.17	-0.15	0.18	-0.17	0.05	0.15	0.19	0.19	0.1	-0.09	-0.17	0.19	0.09	0.16	0.16	0.19
CHI3L2	Open Sea	cg10045881	1:111770291	0.21	-0.34	0.04	0.05	0.17	0.14	0.14	0.07	0.13	0.19	0.19	-0.08	0.11	0.22	-0.01	0.15	-0.03	0.14	0.2	0.22	0.23	0.21	0.19	0.2	0.2	0.19	0.15	0.14	0.23	0.17	0.23	0.18	0.22	0.17	0.05	0.22	0.09	0.23	0.2	0.07	-0.34	0.09	0.2	0.12	-0.02	0.21
CHI3L2	Open Sea	cg26366091	1:111770274	0.3	-0.33	0.03	0.03	0.12	-0.04	0.24	0.04	0.05	0.31	0.14	-0.14	0.1	-0.02	-0.04	0.08	-0.1	0.08	0.3	0.24	0.36	0.44	0.3	0.33	0.01	0.15	-0.04	0.24	0.44	0.26	0.37	0.23	0.31	0.13	-0.12	0.2	0.13	0.25	0.25	0.14	-0.32	0.26	0.41	0.02	-0.11	0.28
GLRX	Open Sea	cg03852144	5:95159639	-0.08	0.18	-0.05	0.03	-0.08	-0.07	0.35	-0.08	0.06	0.09	0.48	0.22	0.06	0.01	-0.08	-0.08	-0.08	-0.04	-0.06	-0.05	-0.08	0.17	0.21	0.08	0.21	-0.05	-0.07	0.11	-0.02	-0.06	-0.06	-0.02	-0.07	-0.06	0.17	0.29	0.73	0.02	-0.07	0.26	-0.08	0.42	0.17	0.33	0.12	-0.01
APOL6	Open Sea	cg09432376	22:36044226	-0.13	0	-0.04	0.05	0.14	-0.14	0.08	-0.11	-0.04	0.14	0.23	-0.02	0.03	-0.14	-0.15	-0.13	-0.15	-0.11	0.09	-0.07	0.05	-0.07	-0.08	-0.06	0.24	-0.02	-0.14	0.08	-0.08	-0.06	-0.15	-0.06	-0.02	-0.12	-0.13	0.06	0.31	-0.04	-0.15	0.01	0.11	0.03	0.06	0.02	-0.12	-0.06
CCR1	Open Sea	cg13144783	3:46249795	-0.09	0.1	-0.01	-0.21	0.02	-0.11	0.11	-0.01	0.04	-0.11	0.29	0.13	0.02	-0.07	-0.23	-0.22	-0.19	-0.09	0.26	0.05	-0.06	0.53	0.28	0.07	-0.08	-0.09	-0.19	-0.02	-0.13	-0.09	-0.17	0.29	-0.11	-0.13	0.15	0.44	-0.06	0.47	-0.13	0.2	0.39	0.33	0.09	0.13	0.02	0.35
YPEL3;TBX6	Shore	cg14370448	16:30103978	0	0.05	0.04	0.21	0.5	-0.01	0.03	0.27	0.04	0.42	0.44	0.08	-0.03	0.11	0.02	0.05	0.15	-0.05	0.54	0.12	0.26	0.24	0.19	0.42	0.08	0.34	0.07	0.19	0.06	0.07	-0.06	0.19	-0.11	0.1	0.05	-0.13	0.39	0.19	0.06	-0.08	-0.02	-0.1	0.05	-0.06	-0.01	0.13
TMEM176B;TMEM176A	Shore	cg03964111	7:150498493	-0.1	0.45	-0.15	-0.21	0.32	-0.21	-0.1	-0.11	0.01	-0.15	0.49	0.36	-0.12	-0.2	-0.18	-0.15	-0.09	-0.17	0.07	-0.19	0.36	-0.18	0.26	0.12	0.23	-0.16	-0.06	-0.07	-0.24	-0.06	-0.21	0.11	0.02	-0.19	-0.05	0.13	-0.21	0.12	-0.16	0.19	0.1	0.27	-0.16	0.16	-0.14	0.04
TRIM15	Open Sea	cg06051311	6:30131001	-0.09	-0.09	-0.05	-0.07	-0.07	-0.08	-0.06	0	-0.09	0.18	0.35	0	-0.03	-0.08	-0.04	-0.08	-0.09	-0.04	-0.01	-0.07	-0.04	0.5	0.33	-0.09	-0.08	-0.08	-0.08	0.02	-0.07	-0.05	0.66	0	-0.03	-0.07	-0.05	-0.07	-0.09	0	-0.07	0.04	-0.02	-0.07	-0.04	-0.08	-0.07	-0.06
LIME1	Shore	cg06653796	20:62367805	-0.06	-0.32	-0.11	-0.14	0.11	-0.07	0.04	-0.02	-0.33	0.25	0.18	-0.05	0.04	-0.26	0.1	0.08	-0.22	-0.1	0.13	-0.33	0.14	-0.09	-0.21	-0.15	-0.3	-0.22	-0.14	0.09	0.12	-0.19	-0.28	0.43	-0.26	-0.22	-0.28	-0.36	0.33	-0.34	0.13	0.05	0.06	-0.35	-0.08	-0.21	-0.12	-0.19
SIRPB1	Open Sea	cg09577651	20:1600705	-0.13	-0.11	-0.01	-0.13	-0.14	-0.12	-0.07	-0.09	-0.13	-0.04	-0.04	0.05	-0.06	-0.18	-0.16	-0.15	-0.14	-0.08	-0.13	-0.13	-0.17	-0.09	-0.09	-0.14	-0.1	-0.14	-0.11	0	-0.16	-0.05	-0.13	-0.06	-0.02	-0.12	-0.01	0.07	0.23	-0.14	-0.08	-0.07	-0.06	0.05	-0.15	-0.12	-0.15	-0.13
FAIM3	Open Sea	cg06640279	1:207095153	-0.13	-0.03	-0.05	0	0.02	-0.16	-0.04	-0.2	-0.14	-0.02	0.05	0.23	-0.01	-0.08	-0.31	-0.17	-0.27	-0.21	-0.23	-0.26	-0.18	-0.2	-0.12	-0.16	-0.18	-0.12	-0.1	-0.07	-0.19	-0.19	-0.27	0.17	0.11	-0.16	-0.05	0.19	0.06	-0.24	0.05	0.11	0.01	0.21	0.07	0.04	0.01	0.02
TRIM40	Open Sea	cg09196959	6:30104440	0.01	0.01	-0.23	-0.25	0.28	-0.27	-0.25	0.14	-0.01	-0.06	0.34	0.36	0.14	0.17	-0.23	0	-0.27	-0.23	0.09	-0.16	0.22	0.46	0.5	-0.11	0.53	-0.15	0.14	-0.13	0.08	0.13	0.54	-0.33	0.34	-0.12	0.27	0.03	-0.07	0.2	-0.09	0.22	0.01	0.37	-0.14	-0.1	0.14	-0.11
HAVCR2	Open Sea	cg17484237	5:156536107	0.26	-0.05	0.2	-0.09	0.22	0	-0.03	0.2	-0.06	0.39	0.42	0.2	0.19	-0.07	-0.04	-0.12	0.18	-0.08	0.16	-0.18	0.4	0.48	0.17	0.16	0.4	-0.03	0	0.17	0.16	0.21	-0.14	-0.12	0.28	0.02	0.13	0.06	-0.2	0.15	0.19	0.25	-0.13	0.26	-0.16	0.05	-0.06	-0.15
GUCY2D	Shore	cg14425294	17:7905636	0.1	0.1	-0.02	-0.11	0.03	-0.04	-0.13	0.05	-0.11	0.07	0.44	0.19	0.14	0.19	-0.11	-0.09	-0.03	-0.1	0.39	0.04	0.01	0.16	0.23	0.08	0.15	0.1	0.06	-0.07	0.4	0	0.47	0.07	-0.01	-0.06	0.14	0.04	0.29	0.01	-0.01	0.24	-0.12	0.23	0	-0.05	-0.05	0.07
HLA-DRA	Open Sea	cg19248557	6:32407838	-0.1	-0.09	-0.07	-0.11	0.31	-0.13	0.06	-0.06	0.15	0.05	-0.07	0.06	0.12	-0.11	-0.07	0.45	0.68	-0.09	-0.07	-0.06	-0.07	0.7	0.29	-0.12	0.03	-0.05	-0.05	0.06	-0.12	0.28	-0.07	-0.12	0	0.38	-0.07	-0.09	0.75	0.37	-0.11	-0.12	-0.04	-0.1	0	0.1	-0.13	-0.09
KSR1	Open Sea	cg05246522	17:25798973	-0.18	-0.28	0.09	-0.17	0.22	-0.25	-0.06	0.12	-0.19	0.48	0.49	-0.02	-0.09	-0.14	-0.22	-0.33	-0.33	-0.14	0.13	-0.28	0.17	0.48	0.13	-0.18	0.54	0	-0.27	0.03	0.08	-0.1	0.36	0.52	0.08	-0.34	-0.33	-0.32	0.17	0.1	0.28	-0.04	-0.1	0.17	0.31	-0.04	-0.16	0.25
G6PC	Open Sea	cg26673195	17:41052729	-0.04	-0.03	-0.01	-0.22	0.14	-0.15	0	-0.11	-0.14	0.29	0.09	0.1	0.08	-0.18	-0.21	-0.17	-0.14	-0.15	0.28	-0.05	0.09	0.07	0.01	0.01	0.12	0.04	-0.1	0.02	-0.07	-0.1	0.11	-0.09	0.01	-0.22	-0.09	0.13	-0.06	-0.02	-0.02	0.23	0.09	0.25	0.03	0.12	-0.01	-0.03
KMO	Open Sea	cg18087514	1:241696246	-0.39	-0.23	-0.09	-0.07	-0.15	-0.15	0.04	-0.4	-0.27	-0.09	0.04	0.27	-0.24	-0.14	-0.37	-0.46	-0.45	-0.39	-0.03	-0.35	-0.47	0.37	-0.2	0	0.36	-0.26	-0.4	-0.12	-0.29	-0.08	-0.06	-0.09	0.24	-0.42	-0.1	0.18	0.15	0.01	-0.29	0.05	0.29	0.06	-0.28	-0.08	0.22	-0.18
RDH5	Open Sea	cg02192520	12:56114155	-0.17	-0.45	-0.03	-0.12	0.07	0.04	0.09	0	-0.03	0.1	0.06	-0.13	-0.05	-0.15	-0.03	0.05	-0.28	0.1	0.12	0.02	0.12	-0.01	0.09	0.08	-0.49	-0.18	-0.1	0.08	0.04	0	0.06	0.11	-0.2	0	-0.01	-0.12	0.06	-0.05	-0.11	0.07	-0.08	-0.11	0.07	-0.09	-0.13	0.11
C1S	Open Sea	cg05538432	12:7167751	0.09	-0.31	0.04	0	0.17	-0.24	0.18	0.13	0.08	-0.13	-0.5	-0.25	0.09	0.17	-0.32	0.05	-0.01	0.13	0.22	0.17	0.15	0.22	0.22	0.22	-0.31	0.06	-0.19	0.09	0.09	0.1	0.15	0.18	0.08	-0.05	-0.32	0.24	0.17	0.16	0.06	0.15	-0.4	0.23	0.09	-0.26	-0.42	0.11
CAMTA2;SPAG7	Shore	cg12815142	17:4872603	-0.11	-0.24	-0.01	0.03	0.14	0.14	-0.1	0.06	0.1	0.13	0.15	-0.07	-0.41	0.09	0.08	0.08	0.15	0.07	0.16	-0.01	0.14	-0.11	0.13	0.1	0.1	0.02	0	0.08	0.13	0.06	0.1	0.16	0.05	0.14	0.03	-0.01	0.04	0.1	0.13	0.08	-0.46	-0.44	-0.11	-0.08	0.13	-0.28
PPP2R2B	Open Sea	cg01112778	5:146460987	-0.02	-0.23	-0.17	0.03	-0.11	-0.25	-0.03	-0.08	-0.01	0.02	0.15	0.05	0.15	0.07	-0.58	-0.38	0.04	-0.25	0.11	-0.1	0.13	0.14	-0.02	-0.1	0.18	-0.06	0	-0.01	0.1	-0.05	0.18	0.19	0.12	-0.24	-0.02	0.07	0.15	0.14	0	0.14	-0.18	0.17	0.03	0.12	0.08	0.06
CLRN3	Open Sea	cg23817637	10:129691429	-0.01	-0.15	0.05	0.13	-0.02	-0.06	-0.04	0.18	-0.12	-0.43	0.22	0.26	0.17	0.23	0.18	0.19	0.23	0.25	0.21	0.18	0.19	0.22	0.18	-0.01	0.17	-0.02	-0.07	0.04	0.17	0.09	0.04	0.05	0.22	0.19	0.07	0.18	-0.55	0.08	-0.03	-0.33	-0.1	0.1	-0.38	-0.09	-0.12	0.07
GYPC	Shore	cg17105014	2:127413363	-0.21	-0.28	-0.38	-0.04	0.37	-0.02	-0.27	0.21	-0.19	-0.04	0.35	0.17	0.08	0.05	0.06	0.36	0.4	0.09	0.22	-0.03	0.28	-0.26	0.18	-0.08	0.1	0.04	0.24	0.03	0.38	-0.36	0.09	-0.35	0.29	0.18	0.1	0.26	0.04	0.33	-0.04	0.26	-0.25	0.22	-0.41	0	0.13	0.21
C18orf34	Shore	cg18382305	18:31021065	0.1	0.08	-0.25	0.14	0.14	0.14	-0.26	0.12	0.11	0.05	0.16	0.06	0.04	-0.66	-0.27	0.17	0.17	0.16	0.16	-0.04	0.17	0.16	0.15	-0.13	0.16	-0.43	0.12	-0.14	0.17	-0.14	0.17	0.14	0.01	0.15	0.12	0.13	0.16	0	0.02	0.11	0.09	0.12	-0.45	0.16	0.14	0.14
HOXA2	Shore	cg09871315	7:27142682	0.13	-0.09	0.06	0.1	0.1	0.08	-0.54	0.09	0.07	0.06	-0.16	0.05	0.1	0.1	0.15	0.16	0.09	-0.07	0.07	-0.35	0.15	-0.18	0.04	-0.15	0.13	0.12	-0.62	-0.06	-0.7	0.09	-0.22	0.16	-0.13	0.13	-0.64	0.11	0.14	-0.03	0.14	0.06	0.1	-0.33	-0.38	-0.63	0.08	0.14
ACRBP	Island	cg25683185	12:6756088	0.03	0.04	-0.24	0.03	0.06	0.04	0.02	0	0.02	0.03	0.06	0.02	0.03	0.06	0.05	0.06	0.06	0.04	0.06	0.04	0.05	0.06	0.03	0.03	0.06	0.06	0.04	0.03	0.06	0.04	0.04	0.06	0.04	0.03	0.02	0.06	-0.37	0.04	0.06	-0.02	-0.01	-0.85	0.02	-0.51	0.04	-0.32
MGMT	Open Sea	cg17686260	10:131412764	0.08	-0.09	0.03	-0.13	0.02	0.07	-0.54	-0.42	0.04	0.06	0.06	-0.06	0.07	0.03	0.08	0.08	0.07	0.06	-0.13	-0.42	-0.29	-0.38	-0.83	0.05	0.04	-0.16	0.01	0.06	0.08	-0.43	-0.37	0.05	0.08	-0.33	0.04	-0.11	0.07	0.08	0.07	0.01	0.05	0.03	-0.01	-0.08	0.07	-0.23
MGMT	Open Sea	cg19680672	10:131412579	-0.01	-0.17	0.05	-0.66	0.07	0.05	-0.5	0.03	0.04	0.04	0.06	-0.05	0.01	-0.03	-0.23	0.04	0.05	-0.01	0.1	-0.12	0.05	0.09	-0.01	0.06	-0.31	0	0	-0.25	0.02	-0.53	0.09	0.05	0.08	-0.02	0.04	-0.17	0.08	-0.05	0.06	0.02	0.05	0.01	-0.07	-0.02	0.07	-0.11
GSG1	Open Sea	cg08399444	12:13248548	0.02	0	-0.04	0.03	-0.01	0.03	-0.01	0.01	-0.01	-0.01	0.03	0.01	0.04	0	-0.32	-0.07	0.01	0.06	0.04	0.02	0.03	0.04	0.02	0.03	0.03	0	0	0.03	0.03	0.02	0.05	0.03	0.04	0.02	-0.03	0.04	0.05	0.03	0.03	0.01	0	0.02	-0.08	0.03	0.02	0.01
C10orf11	Open Sea	cg25414165	10:77542488	0.03	0.03	0.01	0.02	0.02	0.03	-0.01	0.02	0.03	0.03	0.06	0.04	0.05	0.06	-0.14	0.05	0.04	0	0.05	0.07	0.06	0.05	0.02	0.03	0.04	0.03	0.01	-0.02	0.03	0.02	0.02	0.03	0.01	0.04	0.02	0.05	0.02	0.03	0.03	-0.09	0.04	0.03	0.04	0.02	0.01	0.07
RBM24	Shore	cg23207527	6:17283113	0.01	0.05	-0.06	-0.03	0.08	-0.02	-0.04	-0.26	-0.08	-0.18	0.15	0.12	0.13	0.05	-0.1	-0.21	0.07	0.02	0.12	-0.11	-0.28	0.18	0.14	-0.09	0.12	-0.57	0.14	-0.01	0.14	-0.01	0.15	-0.16	0.06	-0.19	0.14	0.18	0.16	0.12	0.14	0.12	-0.14	0.09	-0.56	0.16	0.16	0.01
UBE4A	Shore	cg09096950	11:118230095	-0.14	0.07	-0.01	-0.14	-0.02	-0.11	0.03	-0.16	0.33	-0.1	0.67	0.01	-0.05	-0.16	-0.15	-0.17	-0.17	-0.14	-0.13	-0.16	-0.12	0.66	0.26	-0.17	-0.15	-0.08	-0.11	-0.05	0.29	-0.08	0.26	0.67	-0.12	-0.13	-0.08	-0.15	-0.13	0.27	0.32	-0.11	-0.09	-0.13	0.15	-0.14	-0.05	0.02
PSMD5;LOC253039	Shore	cg09419670	9:123605666	-0.13	-0.13	-0.04	0.41	-0.07	0.08	0.19	0	-0.08	-0.07	0.68	-0.12	0.04	-0.11	0.22	-0.13	0.61	-0.05	-0.12	-0.06	-0.09	-0.11	-0.04	-0.1	-0.03	0.44	-0.13	0.03	-0.13	0.29	-0.14	-0.1	0.09	-0.11	0.21	-0.07	-0.08	0.18	0.69	0.11	-0.07	-0.08	-0.1	-0.1	-0.08	0.16
MEST	Island	cg01888566	7:130126513	-0.03	-0.03	0.31	0	-0.04	0.01	-0.03	0.01	-0.04	0.31	0.18	0.01	-0.02	-0.04	-0.01	-0.04	-0.04	-0.04	-0.03	-0.01	0.1	-0.02	0.03	-0.04	-0.03	-0.02	-0.03	-0.03	-0.04	-0.04	-0.04	-0.03	0	-0.03	-0.03	-0.04	-0.03	-0.03	-0.04	0.26	0.02	-0.03	-0.04	-0.04	-0.04	-0.04
MEST	Island	cg08077673	7:130126368	-0.18	-0.11	-0.05	-0.14	0.42	-0.17	-0.15	0.09	0.13	0.24	0.28	0.26	0.38	-0.2	0.37	0.24	0.27	-0.01	-0.19	0.07	0.64	-0.21	0.31	0.08	0.21	0.56	-0.16	0.1	0.61	-0.05	-0.15	-0.13	0.09	-0.2	-0.19	-0.22	-0.18	-0.2	-0.18	0.41	0.1	-0.16	-0.22	0	0.17	0.41
MEST	Island	cg09059945	7:130126018	-0.26	0.19	-0.14	-0.13	0.63	-0.23	-0.25	0.27	0.17	0.25	0.27	0.23	0.55	-0.27	0.37	0.24	0.27	0.33	-0.23	0.29	0.65	-0.24	0.29	0.36	0.22	0.6	-0.26	0.17	0.66	0.24	0.25	0.11	0.22	-0.28	-0.24	-0.28	-0.26	-0.02	-0.26	0.36	0.52	-0.26	-0.25	0.22	0.46	0.6
C17orf57	Shore	cg08085267	17:45401833	-0.03	-0.06	-0.05	-0.05	0.64	0.56	-0.07	-0.05	-0.05	-0.05	-0.04	0.27	-0.04	0.43	-0.06	-0.07	-0.06	0.73	-0.07	0.51	-0.07	0.85	0.41	-0.05	0.41	0.42	-0.06	0.26	-0.06	-0.03	0.06	-0.07	-0.03	-0.05	0.5	-0.06	-0.07	0.43	0.64	0.65	0.46	-0.06	0	-0.06	0.46	-0.07
WBP2NL	Island	cg08431931	22:42394659	-0.05	-0.05	-0.02	-0.02	-0.04	-0.02	0.12	0.08	0.2	0	-0.02	-0.03	-0.01	0.15	-0.04	-0.04	-0.05	-0.05	-0.03	-0.02	-0.01	0.86	-0.03	0.04	-0.03	-0.05	-0.05	-0.03	0.1	0.31	-0.02	-0.01	-0.03	0	0.33	-0.03	-0.05	-0.05	0.88	0	0.58	-0.05	0.31	0.18	-0.05	-0.02
C19orf59	Open Sea	cg01556075	19:7741454	-0.02	-0.01	0	-0.02	-0.02	-0.01	-0.02	-0.02	-0.02	0.03	0	0.06	-0.02	-0.02	-0.02	-0.02	-0.01	-0.02	-0.02	-0.01	0	0.05	-0.01	-0.02	0	0.01	-0.01	-0.01	-0.02	0	-0.02	0.04	-0.01	0	-0.01	-0.02	-0.02	-0.02	0	0	-0.01	-0.02	-0.01	-0.02	-0.01	-0.03
TAGAP	Open Sea	cg05262335	6:159466062	-0.09	0.08	-0.04	-0.07	-0.05	-0.06	-0.05	-0.09	-0.1	0.08	0.71	0.09	-0.02	-0.09	-0.08	-0.1	-0.11	-0.09	-0.02	-0.04	-0.03	-0.08	-0.07	-0.09	-0.08	-0.05	-0.12	-0.02	-0.06	0	-0.08	-0.02	0.07	-0.05	-0.05	0.17	-0.07	-0.05	-0.03	0.31	-0.05	-0.05	-0.08	-0.08	-0.05	-0.14
LAT2	Open Sea	cg01318557	7:73624319	-0.01	-0.01	0.02	-0.01	-0.02	-0.02	-0.01	-0.01	-0.01	0.69	0	0	0	-0.02	-0.01	-0.01	-0.02	-0.01	-0.01	0	-0.01	-0.01	-0.01	-0.01	0	-0.01	-0.01	0	-0.01	0.01	-0.01	-0.01	0.01	0	-0.01	-0.01	0.09	0	-0.01	-0.01	0	-0.01	-0.01	-0.01	-0.02	-0.01
EFCAB4B	Shore	cg17904739	12:3861567	0	-0.04	-0.03	-0.06	-0.02	-0.06	-0.06	-0.08	-0.06	0.03	0.05	0.45	0.02	-0.08	-0.05	-0.06	-0.05	-0.02	-0.05	-0.07	-0.07	-0.06	-0.06	-0.06	-0.08	-0.06	-0.07	0.13	-0.05	0.01	-0.05	-0.03	-0.02	-0.06	-0.03	0	0.03	0.06	-0.06	0.29	-0.03	-0.08	-0.01	-0.07	0.04	0.14
C6orf150	Island	cg00463577	6:74161911	-0.01	-0.01	-0.01	0.04	0.21	-0.01	0.01	-0.01	0	0.09	0.02	0.01	-0.01	0.01	0.03	0	0	0	0.01	0	0	0	-0.01	0.01	0.01	0.02	0.06	-0.01	-0.01	0.01	-0.01	0	0.01	0	0.04	0.01	-0.02	0	-0.01	-0.01	-0.01	-0.01	0.74	0.35	0	0
C6orf150	Shore	cg09527362	6:74162142	0.03	-0.01	-0.02	-0.02	0.24	0.01	0.08	0.01	0	0.07	0.05	0.01	0.01	0.01	0	-0.01	-0.01	0.01	0.02	0.08	0.03	-0.03	0	-0.03	0.02	0.05	-0.02	0.01	0	0.01	-0.01	0.02	0.02	0.03	-0.03	0.04	-0.02	-0.03	0.01	-0.01	0.02	0	0.3	0.28	0	0.05
C3orf62	Island	cg20835282	3:49314454	-0.01	-0.03	-0.01	-0.04	0.22	0.41	0.49	0.6	-0.02	0.34	0.43	-0.01	-0.02	-0.01	0.2	0	0	0.3	0	0.17	-0.03	-0.04	-0.02	-0.02	-0.02	0.03	0	0.03	-0.03	-0.03	-0.02	0.01	-0.02	-0.03	-0.02	-0.01	0.5	-0.04	-0.04	-0.04	0.21	-0.02	0.68	0.17	0.55	0.83
TBC1D9B	Shore	cg10737521	5:179335243	-0.05	-0.05	0	0.06	0.02	-0.04	0.01	-0.03	-0.01	0.12	0.1	0.05	-0.03	0.02	-0.04	-0.04	-0.03	-0.03	-0.01	0.01	0	0.01	0.05	-0.02	0.01	0	-0.04	-0.05	-0.04	-0.05	-0.05	-0.01	0.01	0	-0.01	-0.03	0.07	-0.04	-0.05	0	-0.01	-0.03	-0.03	-0.02	0.01	-0.04
TBC1D9B	Shore	cg12080675	5:179335223	-0.02	-0.01	-0.01	0	-0.01	-0.02	0.01	-0.01	-0.01	0.01	0.12	0.02	0	-0.01	-0.02	-0.01	0	-0.01	-0.01	-0.01	-0.01	-0.01	0	-0.01	0	-0.01	-0.01	-0.01	-0.01	-0.01	-0.02	0.09	0	-0.01	0	-0.02	0.04	-0.01	0	0.04	0	-0.01	0	-0.01	0.01	-0.01
GBP4	Open Sea	cg21365602	1:89664407	0	-0.01	-0.01	-0.01	0	-0.01	-0.01	-0.01	-0.01	0.04	0	0.02	-0.01	0	0	-0.01	-0.01	-0.01	-0.01	-0.01	-0.01	-0.01	-0.01	0	0	0.01	-0.01	-0.01	-0.01	0	-0.01	0	0	0	0	0	0.05	-0.01	-0.01	-0.02	0	-0.01	0.02	-0.01	-0.01	-0.01
PYY;NAGS	Island	cg04032226	17:42082392	0.04	-0.05	0	-0.01	0.36	0.02	-0.01	0.13	-0.01	0.18	0.31	-0.02	0.04	-0.07	-0.06	-0.06	-0.07	-0.02	-0.05	-0.02	-0.01	-0.02	-0.02	-0.06	-0.01	-0.06	-0.07	-0.02	-0.06	-0.07	-0.07	0.73	-0.01	-0.01	0	-0.05	-0.02	0.03	-0.03	-0.02	0.35	-0.06	0.06	-0.05	-0.02	0.49
CMTM3	Shore	cg16335762	16:66637919	0.79	0.12	-0.02	0.37	0.74	0.6	-0.04	0.18	-0.02	0.05	0.85	-0.02	0.19	0.67	0.03	-0.04	-0.03	-0.02	-0.03	-0.01	0.69	-0.02	-0.04	-0.01	0.02	0.83	-0.02	0.7	0.22	0	-0.04	0.01	-0.02	0	0	0.03	0.85	-0.03	-0.01	0	0.71	0	0.42	-0.01	0.8	0.81
CMTM3	Island	cg23297477	16:66638293	0.85	0	0	0.01	0.66	0.52	0	0.02	0	0.02	0.9	0	0.04	0.29	0	0	0	0	0	0	0.4	0	0	0	0.01	0.81	0	0.63	0	0	-0.01	0.01	0	0	0	0	0.86	-0.01	0	0	0.63	0	0.47	0	0.73	0.82
GSTM1	Island	cg17901463	1:110230473	0	-0.16	0.11	0.17	0.08	0.06	0.16	0.16	0.17	-0.13	0	-0.15	0	0.16	0.15	-0.16	-0.14	0	0.11	0.12	0.12	0.18	0.13	0.16	-0.15	0.22	0	0	-0.15	0	0	-0.17	0	0.11	0	-0.15	0.36	0.18	0	-0.15	0.15	0.15	0.12	-0.16	0.23	0
CTDP1	Shore	cg01589580	18:77440800	-0.07	-0.05	0.56	-0.06	-0.02	-0.07	-0.03	0.14	-0.04	0.51	0.78	0	0	-0.08	-0.08	-0.09	-0.09	-0.08	0	-0.04	0.39	0.32	0	0.01	0.08	0.12	-0.02	0.32	0.05	-0.06	0.35	-0.08	-0.03	-0.06	-0.09	-0.09	-0.09	0	-0.07	0.06	-0.02	-0.04	0.13	-0.09	-0.01	-0.07
HNRNPF	Shore	cg15321211	10:43905515	0.08	0.4	0.04	0.57	0.66	-0.14	0.25	0.27	0.13	0.03	-0.06	0.05	-0.05	-0.06	-0.04	0.06	0.04	-0.09	0.08	0.35	0.73	-0.02	0.27	0.2	0.25	0.66	0.2	0.03	0.35	0.19	0.29	0.33	-0.05	-0.04	-0.06	0.5	-0.13	-0.02	0.17	-0.07	0.11	-0.11	-0.02	-0.13	0.23	-0.16
CACNA1S	Shore	cg22815214	1:201083145	0.14	0.14	-0.12	-0.07	0.06	-0.05	-0.07	-0.1	-0.1	0.19	-0.06	0.04	0.06	-0.1	-0.05	-0.11	-0.07	-0.07	0.02	-0.1	-0.09	-0.06	-0.1	-0.11	0	-0.05	-0.1	0.18	-0.04	0.04	0.05	-0.12	-0.09	-0.09	-0.05	-0.09	0.12	-0.04	0.02	0.03	0.02	-0.13	-0.11	-0.1	-0.12	0.06
SEMA3B	Island	cg24816455	3:50310766	0.17	-0.12	0.02	-0.12	-0.05	-0.12	-0.04	0.27	0.09	0.17	-0.06	0.11	-0.1	0.37	0.18	0.24	0.58	-0.08	0.22	-0.03	0.13	-0.13	0.18	0.03	0.53	0.4	-0.09	-0.02	0.57	-0.06	-0.08	0.06	-0.05	0.29	0.1	-0.13	-0.1	-0.11	-0.13	-0.06	-0.01	-0.12	0.04	-0.14	-0.03	-0.02
MRI1	Shore	cg16474696	19:13875014	-0.06	0.03	-0.07	-0.03	-0.07	-0.05	0.03	-0.03	-0.05	-0.07	0.04	0.08	-0.08	-0.07	-0.07	-0.07	-0.08	0	-0.03	-0.06	-0.02	0.36	-0.04	0.38	0.01	0	-0.07	0.05	0.07	0.11	0.28	-0.08	-0.08	0.04	-0.06	-0.08	-0.02	0.3	0.07	0.03	-0.01	-0.07	-0.03	-0.03	-0.07	-0.09
ZNF132	Island	cg13877915	19:58951672	0.04	0.05	0.16	-0.17	0.29	0.4	-0.29	-0.22	-0.3	-0.28	0.18	-0.26	-0.15	-0.3	-0.24	-0.27	0	0	0.04	-0.31	-0.17	-0.31	-0.31	-0.07	0.06	0.04	-0.29	-0.2	0.06	-0.19	-0.17	0.09	0.05	-0.1	-0.23	-0.26	0.45	-0.19	0.31	0.02	0.24	-0.27	0.1	-0.29	-0.22	-0.23
LCLAT1	Shore	cg17749961	2:30669863	0.11	-0.01	-0.01	0.03	0	-0.01	-0.02	0.02	0.06	0.09	0.2	0.16	-0.01	0.1	0.01	0	-0.01	0.06	0	-0.02	0.19	0.01	-0.02	0	0.03	0.01	0.03	0.12	-0.01	-0.02	0.01	-0.01	0.06	0	-0.01	0.06	-0.01	0.03	0.03	-0.01	0.11	-0.02	-0.02	0.03	-0.01	0
FIGNL1	Island	cg05072008	7:50518647	-0.39	-0.1	-0.28	0.17	0.32	-0.03	-0.14	-0.13	-0.2	-0.43	0.28	-0.19	-0.39	-0.04	-0.54	-0.56	0.01	0.03	-0.13	0.33	-0.02	-0.41	-0.51	-0.56	-0.07	-0.04	0.3	-0.02	-0.03	0.29	0.32	0.31	0.29	-0.05	-0.04	0.34	0.31	-0.06	0.03	0.09	-0.05	-0.56	-0.13	-0.06	0.26	-0.27
MTMR9	Shore	cg24378421	8:11141365	-0.44	-0.39	-0.32	0.21	-0.03	-0.08	-0.04	0.18	-0.15	0.24	0.32	-0.23	0.23	0.34	0.02	0.01	0.15	0.27	0.11	0.26	-0.07	-0.09	-0.11	-0.49	0.27	-0.02	0.29	-0.05	0.34	0.28	-0.42	0.34	-0.16	-0.41	-0.13	-0.32	0.31	0.18	0.3	-0.03	0.08	-0.45	-0.29	-0.39	0.22	0.04
C1orf65	Island	cg05333568	1:223566794	-0.18	-0.19	0.02	-0.08	-0.02	0.24	-0.01	0.23	-0.13	0.09	-0.17	-0.13	0.01	0.28	0.27	-0.19	0.38	0.16	-0.15	-0.15	-0.08	-0.15	0.31	-0.19	-0.15	-0.15	-0.19	-0.08	0.3	-0.14	-0.17	-0.12	-0.01	-0.05	-0.03	-0.17	-0.09	0.26	0.19	-0.03	-0.1	-0.06	-0.01	-0.16	-0.07	-0.05
C22orf27	Shore	cg15425811	22:31318181	-0.01	-0.13	-0.07	-0.11	0.1	-0.13	-0.07	0.25	0.02	-0.11	0.33	-0.05	-0.08	0.2	-0.15	-0.15	0.2	-0.12	-0.14	-0.13	-0.14	-0.14	-0.14	0.22	0.09	0.04	-0.15	-0.12	0.72	-0.04	0.66	0.41	-0.09	-0.04	-0.12	-0.14	0.22	-0.16	0.24	0.42	0.17	-0.13	-0.13	-0.15	-0.04	-0.16
IL11	Shore	cg26279025	19:55882154	-0.15	-0.07	0.09	-0.14	0.21	-0.21	-0.06	-0.09	0.12	0.42	-0.02	-0.11	-0.03	0.18	-0.1	-0.21	-0.08	-0.15	-0.18	-0.14	-0.08	-0.19	0.55	-0.18	-0.17	-0.17	-0.19	0.05	-0.19	-0.14	-0.21	0.25	-0.07	-0.16	-0.17	-0.19	-0.15	-0.19	-0.19	0.1	0.24	-0.11	0.18	-0.17	-0.16	-0.13
SLC38A11	Open Sea	cg03464655	2:165811982	-0.14	0.27	-0.11	-0.09	-0.13	-0.14	0.12	0.36	-0.07	0.02	0.11	-0.01	0.32	-0.13	-0.09	-0.13	-0.01	-0.1	-0.12	-0.09	-0.14	-0.14	-0.03	-0.13	0.05	0.28	-0.13	0.51	0.37	-0.12	-0.13	-0.13	0	-0.07	-0.11	-0.1	0.67	-0.13	0.7	-0.02	-0.11	0.1	-0.13	-0.11	-0.02	-0.11
HOXA5	Island	cg02248486	7:27183196	0.22	0.26	0.4	-0.03	-0.16	-0.33	0.2	-0.02	-0.29	-0.2	-0.3	0.49	-0.26	-0.31	-0.33	0.54	0.1	-0.31	-0.33	-0.33	-0.33	-0.28	-0.28	0.02	-0.32	0.42	-0.35	-0.23	-0.35	-0.22	0.48	0.12	-0.17	-0.31	-0.29	0.15	0.52	-0.34	-0.33	-0.16	0.47	-0.33	0.37	0.25	-0.28	-0.34
HOXA5	Island	cg12128839	7:27183436	0.02	-0.05	0.5	0.14	-0.07	-0.21	0.32	0.02	-0.19	-0.05	-0.2	0.28	-0.16	-0.23	-0.22	0.52	0.05	-0.21	-0.21	-0.22	-0.22	-0.21	-0.19	-0.21	-0.21	0.25	-0.23	-0.15	-0.22	-0.19	-0.21	0.16	-0.13	-0.21	-0.21	0.08	0.37	-0.22	-0.22	-0.07	0.55	-0.22	0.59	0.2	-0.07	-0.23
FAM50B	Island	cg01570885	6:3849272	-0.05	-0.35	-0.16	0.29	0.19	-0.13	0.2	0.25	-0.12	-0.15	0.45	-0.11	-0.05	0.39	0.37	-0.12	-0.07	-0.03	0.03	-0.24	0.41	0.03	-0.07	-0.45	-0.12	0.42	-0.26	0.06	0.17	0.07	-0.09	0.43	0.33	-0.06	-0.02	-0.4	-0.05	-0.07	0.37	-0.11	0.12	-0.28	0.3	0.2	-0.09	0.21
PLAGL1;HYMAI	Shore	cg14161241	6:144329909	0.17	0.27	-0.3	-0.13	-0.03	-0.06	-0.12	0.36	0.01	-0.12	-0.02	0.23	0.36	-0.02	0.38	-0.01	-0.03	-0.11	-0.04	0	0.14	-0.06	0.11	-0.01	0.35	0.07	-0.24	0.09	-0.35	0.18	-0.02	0.22	-0.01	0.06	0.04	-0.34	0.12	-0.03	0.02	0.27	-0.13	-0.41	-0.25	0.1	0.16	-0.05
HTRA4	Island	cg12535715	8:38831693	0.15	-0.36	0.11	0.15	0.12	0.13	-0.02	0.08	0.12	0.04	0.2	0.12	0.1	0.17	0.17	0.2	0.18	-0.4	0.17	0.17	0.18	-0.09	-0.49	0.14	0.16	0.14	0.14	0.1	0.19	0.14	-0.66	0.18	0.16	-0.64	0.15	0.14	0.15	-0.13	0.17	-0.36	0	-0.65	0.14	0.11	0.14	0.19
PID1	Shore	cg02799466	2:230136411	-0.4	0.25	0.25	-0.46	-0.18	0.3	-0.28	-0.43	-0.07	-0.42	0.36	0.08	0.18	0.3	-0.45	0.22	0.35	0.26	0.34	-0.5	-0.26	0	0.35	-0.1	0.33	0.09	0.08	-0.19	0.29	-0.04	-0.51	-0.03	0.25	-0.42	-0.25	-0.06	0.33	0.29	-0.2	0.25	0	-0.27	-0.31	0.11	0.28	-0.43
CXCL5	Shore	cg04559909	4:74864725	-0.29	-0.02	-0.34	-0.06	-0.04	0.13	-0.41	-0.18	-0.04	-0.11	0.09	0.09	0.03	0.23	0.25	0	0.18	-0.05	0.01	-0.02	0.16	-0.13	-0.1	-0.58	0.22	0.13	0.14	0.02	0.22	-0.03	0.02	0.12	0.2	-0.09	0	0.24	0.23	-0.26	-0.15	0.14	-0.26	0.07	-0.56	-0.17	0.16	-0.14
COL14A1	Shore	cg16907566	8:121136534	0.14	0.04	-0.12	-0.19	0.39	-0.19	-0.13	-0.16	-0.19	0.01	0.44	0.25	-0.11	0.07	0.12	-0.22	-0.21	-0.17	-0.19	-0.17	0.46	0.32	0.27	-0.21	0.6	-0.2	-0.16	-0.14	0.02	-0.14	-0.2	-0.21	-0.07	-0.15	-0.05	-0.22	0.57	0.22	-0.2	-0.06	-0.18	-0.2	-0.13	-0.16	0.32	-0.2
PDGFRA	Shore	cg22736323	4:55095529	0.02	0.22	-0.22	-0.16	0.1	-0.21	-0.22	0.12	-0.09	0.12	0.33	0.31	0.05	0.24	-0.31	-0.1	0.16	0.03	-0.04	0.15	0.39	0.14	-0.07	-0.25	0.32	-0.02	0.21	0.1	-0.29	-0.12	-0.3	0.25	0.27	-0.25	0.17	0.04	0.12	0.11	-0.27	0.1	0.13	0.14	-0.25	-0.29	0.35	-0.01
CCDC60	Island	cg02498063	12:119772577	-0.19	-0.03	-0.1	0.37	-0.36	-0.32	-0.23	0.33	-0.13	-0.22	0.43	-0.1	0.17	-0.37	-0.32	-0.4	0.03	-0.36	0.03	-0.38	-0.34	-0.35	-0.24	0.06	-0.34	0.07	-0.24	-0.19	-0.35	0.05	-0.34	-0.31	0.16	-0.34	0.07	0.33	0.44	-0.35	-0.36	0	0.22	-0.33	-0.24	-0.31	0.38	-0.29
TEKT3	Shore	cg02016419	17:15245237	-0.2	-0.1	-0.05	-0.17	0.27	-0.23	-0.04	0.23	-0.08	0.01	0.2	-0.02	-0.02	-0.24	0.04	-0.23	0.3	-0.09	0.01	-0.09	0.04	0.22	-0.08	-0.12	-0.04	0.2	-0.2	-0.11	-0.22	0.26	-0.16	-0.26	-0.04	-0.17	-0.16	-0.22	-0.07	-0.18	-0.25	0.12	-0.12	-0.21	-0.16	-0.2	-0.09	-0.21
NUPL1	Island	cg08532057	13:25875436	-0.15	-0.15	-0.16	-0.12	-0.11	0.31	-0.12	-0.14	0.2	-0.07	0.68	0.02	-0.09	0.02	-0.15	-0.15	0.04	-0.14	-0.1	-0.15	-0.03	0.29	-0.13	0.14	0.23	-0.16	0.33	-0.09	-0.15	-0.11	-0.16	0.52	-0.11	-0.15	-0.1	-0.16	0.23	-0.07	0.33	-0.04	0.13	-0.16	-0.14	-0.15	-0.09	-0.17
PID1	Shore	cg04743872	2:230135577	-0.16	-0.13	-0.13	-0.12	-0.14	-0.14	0.01	0.25	-0.07	0.19	-0.09	0.01	0.01	-0.15	-0.16	-0.04	0.33	-0.13	-0.18	-0.17	0.11	-0.08	-0.12	-0.16	0.05	-0.1	-0.13	-0.06	-0.17	-0.1	-0.17	0.1	0.04	-0.13	-0.11	-0.13	-0.15	-0.16	-0.03	0	-0.08	-0.16	-0.1	-0.14	-0.07	-0.13
FIBCD1	Island	cg23152772	9:133813632	-0.09	0.35	0.02	-0.19	-0.21	-0.22	-0.01	0.03	-0.19	0.1	0.52	0	-0.04	-0.25	-0.18	-0.2	-0.14	-0.12	-0.06	-0.21	0.54	-0.21	0.1	-0.24	-0.2	-0.1	-0.18	-0.06	-0.21	-0.15	-0.26	0.59	-0.13	-0.19	-0.06	-0.1	-0.23	0.15	0.12	0.14	-0.14	-0.22	-0.01	-0.2	-0.14	0.3
TEKT1	Open Sea	cg12685753	17:6735539	-0.04	-0.03	0	-0.03	-0.03	-0.03	-0.01	-0.03	-0.03	0.64	-0.01	0.03	-0.02	-0.03	0	-0.02	-0.03	-0.02	-0.04	-0.03	-0.01	-0.02	-0.03	0	-0.02	-0.02	-0.03	0.02	-0.03	-0.02	-0.03	-0.04	-0.01	-0.03	-0.02	-0.04	-0.01	-0.03	-0.04	-0.01	-0.02	-0.04	-0.01	-0.04	-0.03	-0.03
ACTN2	Shore	cg16853982	1:236849389	-0.32	-0.25	-0.22	-0.24	0.11	-0.26	-0.08	0.32	0.04	0.19	0.24	0.06	-0.17	0.03	0.15	-0.21	-0.25	0.33	0.25	-0.11	0.26	-0.27	-0.26	-0.32	0.07	0.07	-0.28	-0.16	-0.03	-0.27	-0.22	0.34	0.23	-0.05	-0.12	0.07	-0.42	-0.27	0.3	-0.1	0.25	-0.23	-0.34	-0.3	0.13	0.15
TRPC4	Shore	cg21081971	13:38444765	-0.02	-0.33	-0.13	-0.06	0.09	-0.09	-0.16	0.34	-0.1	-0.03	0.1	-0.2	0.3	0.1	-0.02	-0.13	0	0.36	0.04	-0.07	-0.25	0.05	-0.3	0.08	0.18	0.11	-0.39	0.02	0.26	-0.15	0.02	0	0.18	0.34	-0.35	-0.33	0.4	0.05	-0.34	-0.16	0.31	-0.37	-0.28	-0.31	-0.03	0.09
KCNJ9	Open Sea	cg08665772	1:160051377	-0.22	-0.09	-0.05	-0.18	-0.03	-0.24	-0.12	-0.18	-0.18	0.16	0.26	-0.06	-0.08	-0.06	-0.23	-0.23	-0.2	-0.2	0.19	-0.22	-0.12	0.23	0.23	0.25	-0.17	-0.23	-0.19	-0.1	-0.24	-0.17	-0.21	0.15	-0.14	-0.22	-0.19	-0.11	-0.19	-0.2	-0.11	0.26	-0.13	-0.02	-0.19	-0.18	-0.14	-0.06
GABRA1	Open Sea	cg24523000	5:161273839	-0.25	-0.06	0.29	-0.13	0.41	0.25	-0.06	-0.18	0.43	0.2	0.57	0	0.12	-0.24	0.01	-0.23	-0.22	0.55	-0.02	-0.07	0.39	-0.23	0.02	-0.07	0.56	-0.04	0.03	-0.1	0.15	0.05	-0.24	0.59	-0.07	-0.21	-0.17	0.08	-0.14	-0.24	0.28	0.26	-0.15	-0.03	-0.15	-0.15	0.09	0.58
TNFRSF19	Open Sea	cg06150803	13:24144257	-0.11	0.09	0.09	-0.09	-0.01	0.16	0.04	-0.05	-0.08	-0.01	0.25	0	0	-0.12	-0.08	-0.12	-0.1	-0.08	0.13	-0.12	-0.1	-0.09	-0.1	-0.11	0.22	-0.1	-0.08	-0.06	-0.09	-0.09	-0.11	-0.09	0	-0.02	-0.04	-0.07	-0.11	-0.06	-0.05	0	-0.04	-0.12	-0.02	-0.1	0.03	-0.07
DLG2	Open Sea	cg00846036	11:84634126	-0.09	-0.06	0.05	-0.04	-0.03	-0.07	-0.09	-0.02	-0.05	-0.01	0.09	0.14	0.01	-0.1	-0.05	0.37	0.27	-0.1	-0.09	-0.09	0.03	-0.09	-0.1	-0.08	0.74	0	-0.07	0.04	-0.11	-0.06	-0.1	-0.06	0.28	-0.08	-0.07	-0.09	0.38	-0.1	-0.08	-0.04	-0.06	0.4	0.03	-0.06	-0.08	-0.05
RXRG	Open Sea	cg08623787	1:165414611	0.1	-0.06	-0.16	-0.16	0.21	-0.16	-0.11	0.28	-0.15	0.26	0.41	0.01	-0.08	-0.15	0.12	-0.12	-0.13	-0.05	-0.01	-0.12	-0.08	-0.16	-0.14	-0.15	0.67	-0.02	-0.15	0.06	-0.16	-0.1	-0.16	-0.1	-0.07	-0.13	-0.12	-0.09	0.5	-0.15	-0.12	-0.05	0.02	-0.15	-0.17	-0.17	-0.15	-0.16
CDH12	Open Sea	cg10303842	5:22853730	-0.17	-0.13	-0.11	-0.13	0.1	0	-0.13	-0.11	-0.15	0.04	-0.02	0.27	0.19	-0.18	0.13	-0.18	-0.06	0.34	0.42	-0.17	0.72	-0.16	-0.15	0.36	0.59	0.27	-0.14	0.05	0.39	-0.03	0.7	0.25	0.64	-0.11	-0.11	0.24	0.72	-0.12	-0.18	-0.11	0.02	-0.08	-0.1	-0.15	-0.11	-0.16
RNU5E;RNU5D;CKMT2	Open Sea	cg10978355	5:80529340	-0.16	-0.12	-0.08	0.01	-0.15	0.1	-0.04	0.05	-0.14	0.47	-0.15	0.15	-0.1	-0.14	-0.15	-0.16	-0.15	-0.09	-0.14	-0.15	-0.11	-0.15	-0.1	-0.15	-0.11	-0.14	-0.15	-0.06	-0.16	-0.11	-0.16	-0.16	-0.01	-0.14	-0.14	-0.15	0.61	-0.16	0.69	0.1	0.45	-0.14	0.22	-0.13	-0.02	-0.11
KLHL3	Open Sea	cg13847070	5:137071523	-0.04	0.08	-0.03	0.01	0.06	-0.03	-0.01	-0.05	-0.04	0.71	-0.02	-0.03	0	-0.04	0.01	-0.03	-0.01	-0.03	-0.04	-0.04	-0.03	-0.03	-0.03	-0.04	-0.03	-0.03	-0.04	-0.03	-0.04	-0.01	-0.04	0.06	-0.02	-0.04	-0.02	-0.01	0.86	-0.04	-0.04	0	-0.03	-0.04	-0.03	-0.02	0	-0.02
ENTPD3	Shore	cg17200465	3:40428508	-0.16	-0.14	-0.08	-0.08	-0.05	-0.17	0.01	0.23	-0.12	-0.02	0.01	0.15	-0.06	-0.17	-0.19	-0.19	-0.16	-0.15	-0.16	-0.17	-0.15	-0.17	-0.12	-0.17	-0.14	-0.17	-0.17	0.02	-0.14	-0.03	-0.16	-0.19	-0.1	-0.13	-0.14	0.25	0.28	-0.17	-0.15	0.05	-0.09	-0.17	-0.08	-0.12	-0.08	-0.18
KCNMB2	Open Sea	cg08812936	3:178254213	-0.34	0.08	0.05	0.07	0.44	0.31	-0.25	0.33	-0.02	0.07	0.13	0.29	-0.19	0.5	0.06	-0.06	0.19	-0.2	0.04	0.4	0.25	0.09	0.13	0.27	0.46	0	0.39	0.23	-0.31	0.11	-0.09	-0.13	-0.06	0.04	0.13	0.46	0.44	0.16	-0.19	0.28	-0.2	0.47	-0.29	0.28	0.41	0.43
KCNMB2	Open Sea	cg10634551	3:178254242	-0.33	0.1	0.05	-0.03	0.4	-0.13	-0.34	0.33	-0.06	0.21	0.18	0.31	-0.27	0.54	0.26	-0.18	0.13	0.03	0.02	0.19	-0.22	0.43	0.16	0.13	0.52	-0.16	0.42	0.37	-0.02	0.17	-0.34	-0.26	0.02	-0.08	0.19	0.49	0.53	0.08	-0.28	0.19	-0.33	0.51	-0.29	0.3	0.37	0.41
ACVR1	Open Sea	cg16682903	2:158694670	-0.55	-0.45	-0.07	0.17	0.12	-0.19	-0.1	0.01	-0.43	0.12	-0.36	-0.32	-0.1	-0.59	-0.12	-0.43	-0.63	0.18	-0.39	-0.18	-0.44	-0.26	-0.6	-0.52	-0.37	0.15	-0.15	0.04	-0.63	0.13	-0.66	0.06	-0.04	-0.15	-0.09	0.19	0.19	-0.64	-0.6	0.17	0.12	0.01	0.11	-0.21	0.12	-0.21
FLJ34503	Open Sea	cg19815376	6:114225306	-0.42	-0.35	-0.17	-0.29	-0.22	-0.28	-0.02	-0.07	-0.28	-0.15	-0.38	-0.21	-0.34	-0.42	-0.39	-0.42	-0.41	-0.22	-0.28	-0.38	-0.25	-0.15	-0.23	-0.26	0.07	-0.28	-0.07	-0.25	-0.41	-0.33	-0.41	0.04	-0.21	-0.41	-0.37	0.09	0.34	-0.43	-0.26	0.08	-0.09	-0.11	-0.22	-0.31	-0.27	-0.28
KIAA1377;ANGPTL5	Shore	cg19531130	11:101786659	0.16	-0.14	-0.14	-0.07	0.34	0.29	0.06	0.28	-0.02	0.42	-0.12	0.41	0.15	-0.04	-0.08	-0.07	-0.12	0.26	0.03	0.05	0.18	-0.17	-0.12	-0.16	0.42	0.05	-0.1	0.16	0.26	-0.1	-0.17	0.05	-0.05	-0.13	0.22	0.51	0.66	-0.17	-0.18	0.4	-0.14	-0.06	0.09	0.19	0.47	0.05
CALCRL	Open Sea	cg21350115	2:188312833	-0.3	-0.28	-0.06	0.13	-0.11	0.09	-0.1	0.31	0.17	0.31	0.32	0.07	-0.08	-0.14	0.37	-0.35	-0.41	-0.16	0.04	-0.23	0.14	-0.05	-0.4	0	0.39	0.39	0.38	-0.07	-0.16	0.25	-0.04	0.35	0.11	-0.21	0.22	0.43	0.34	0.34	0.15	0.3	-0.03	0.38	-0.28	0.18	0.18	-0.05
PF4	Island	cg15158783	4:74847646	-0.32	-0.35	-0.29	0.06	0.35	0.36	-0.21	0.09	0.29	0.19	-0.1	0.24	-0.06	0.14	0.15	0.37	0.07	0.31	0.01	-0.19	0.05	0.12	0.03	0.37	0.38	-0.17	0.08	0.04	0.38	-0.3	0.04	0.35	0.38	-0.4	-0.35	-0.09	0.1	0.05	0.02	-0.13	-0.09	-0.11	-0.33	-0.36	-0.31	-0.04
ONECUT2	Island	cg02250594	18:55103353	0.63	-0.12	-0.12	0.26	0.37	-0.15	-0.06	0.47	-0.15	0.4	-0.14	0.46	-0.09	-0.15	0.7	-0.12	-0.13	0.41	0.4	0.6	0.73	0.35	0.26	0.41	-0.13	0.69	-0.14	-0.13	0.21	0.61	0.4	-0.15	-0.07	0.36	-0.14	-0.13	-0.11	-0.14	-0.14	0.48	-0.12	-0.15	-0.02	-0.14	0.62	-0.14
SNN	Island	cg09816471	16:11761860	-0.15	-0.03	-0.08	0.29	0.16	-0.21	-0.02	-0.07	0.12	-0.17	0.54	0.19	-0.02	-0.02	0.24	-0.19	0.36	-0.07	0.19	0.14	0.4	0.21	-0.12	-0.14	-0.02	-0.04	0.12	-0.08	-0.12	0.12	0.34	-0.22	-0.12	-0.18	-0.09	-0.14	-0.11	0.02	-0.13	0.07	-0.18	-0.22	-0.18	-0.14	0.14	-0.19
SMPD3	Island	cg00891541	16:68481487	0.12	0.13	-0.2	0.1	0.07	0.09	-0.54	0.08	0.11	0.1	0.13	0.04	0.05	0.14	0.13	0.1	0.14	0.14	0.13	0.09	0.12	0.11	-0.17	0.11	0.12	0.06	0.12	0.08	0.14	0.11	0.13	0.14	0.06	0.1	-0.12	0.14	0.14	0.13	0.13	0.07	0.05	-0.04	-0.6	0.12	-0.03	0.14
SMPD3	Island	cg10556064	16:68481489	0.13	0.13	-0.15	0.12	0.1	0.11	-0.46	0.08	0.12	0.1	0.18	0	0.07	0.19	0.18	0.03	0.17	0.14	0.17	0.07	0.15	0.09	-0.1	0.15	0.15	0.1	0.15	0.11	0.2	0.14	0.16	0.18	0.05	0.18	-0.15	0.18	0.17	0.12	0.14	0.08	0.02	-0.15	-0.53	0.14	-0.08	0.19
ATP8A2	Island	cg12111714	13:26043472	0.07	-0.04	0.02	0.08	0.05	0.09	-0.01	0.08	0.08	0.06	0.1	0.05	0.09	0.1	0.09	0.1	0.11	-0.02	0.02	0.11	0.1	0.07	-0.47	-0.22	0.1	0.09	0.09	-0.04	0.1	0.07	-0.19	0.1	0.09	0.02	0.06	0.11	0.1	-0.44	0.08	0.05	-0.12	-0.57	0.03	0.09	0.02	0.11
PCDHB2	Shore	cg02260587	5:140474248	0.27	0.14	-0.26	0.06	0.21	0.33	-0.22	0.09	0.32	0.07	0.32	0.19	0.18	-0.06	0.16	0.35	-0.05	0.12	0.21	0.09	0.37	0.26	-0.09	0.31	0.36	0.13	-0.07	0.25	0.4	-0.18	0.06	-0.12	0.25	0.23	0.09	0.15	0.09	0.37	0.01	0.23	0.25	0.25	-0.35	-0.01	0.17	-0.2
EPB41L3	Island	cg00027083	18:5543801	0.08	-0.4	-0.4	0.21	0.22	0.04	-0.17	0.14	-0.27	0.15	0.08	0.14	0.21	-0.4	0.31	0.23	0.21	0.17	0.16	0.23	0.19	-0.41	-0.32	-0.39	0.1	-0.13	0.28	0.15	-0.35	0.09	-0.41	0.32	0.2	-0.37	0.21	-0.05	0.01	-0.4	-0.41	0.09	0.04	-0.41	-0.18	-0.41	0.14	-0.2
C1orf51	Shore	cg09563216	1:150255241	0.26	0.01	-0.53	0.21	0.24	0.02	0.19	0.17	-0.05	-0.48	0.29	0.12	-0.14	0.32	-0.37	0.04	0.31	-0.37	-0.11	-0.1	0.3	-0.6	-0.07	-0.06	0.15	0.21	0.26	0.09	0.28	0.18	0	-0.13	-0.02	-0.06	0.13	-0.44	0.23	-0.32	0.21	0.25	-0.54	-0.61	-0.01	-0.61	-0.07	0.18
LIG4	Island	cg07403350	13:108867111	0.15	-0.38	0.1	-0.67	0.14	0.11	-0.4	0.11	-0.04	0.06	0.15	-0.12	-0.49	0.1	0.1	0.15	-0.11	-0.22	-0.01	-0.1	0.16	-0.52	0.13	-0.2	0.12	0.13	-0.28	0.1	0.16	0.1	0.12	0.14	-0.63	0.05	-0.01	-0.38	-0.12	-0.23	-0.68	0.12	0.1	-0.47	0.11	-0.69	0.08	0.07
LOC100302652;GPR75	Shore	cg19664945	2:54087343	0.16	0.14	-0.42	-0.21	0.13	0.13	0.03	0.06	-0.46	0.01	0.18	0.05	-0.16	0.27	0.2	0.22	0.21	0.07	-0.1	0.13	-0.55	-0.47	-0.51	-0.62	0.18	0.24	-0.56	0.15	0.21	0.1	-0.59	0.18	0.14	-0.58	0.1	-0.3	0.16	-0.6	-0.05	-0.09	0.04	-0.54	0.14	-0.01	-0.1	0.17
ZNF577	Island	cg16731240	19:52391250	-0.42	0.22	-0.4	-0.33	-0.39	-0.4	0.11	0.34	0.34	0.34	0.45	0.11	-0.36	0.18	-0.36	-0.41	0.16	0.34	0	-0.42	0.22	-0.42	-0.21	-0.28	-0.42	-0.42	-0.42	0.17	0.26	-0.3	-0.4	0.18	0.09	0.11	0.41	-0.05	-0.39	-0.11	0.15	-0.21	0.31	-0.35	0.03	-0.41	0.04	-0.41
ZNF577	Shore	cg22472290	19:52391480	-0.32	0	-0.3	-0.26	-0.21	0.03	-0.01	0.29	0.44	0.29	0.49	0.01	-0.26	-0.07	0.01	-0.36	-0.01	0.45	-0.04	-0.32	0.04	-0.32	0.44	0.3	-0.34	-0.29	-0.31	0.01	0.49	-0.28	-0.29	-0.15	-0.07	-0.04	0.5	-0.2	0.09	0.49	-0.03	-0.16	0.27	-0.3	-0.23	-0.29	-0.07	-0.33
ARMC4	Shore	cg02512226	10:28288192	0.29	-0.1	-0.31	-0.4	0.27	-0.5	-0.07	0.08	0.04	0.25	0.13	-0.12	0.24	0.13	-0.19	-0.1	0.3	-0.01	-0.19	0.18	-0.16	0.3	-0.52	-0.56	0.28	-0.41	-0.46	0.22	0.3	0.05	-0.51	0.3	0.25	0.23	0.23	0.05	0.3	-0.03	-0.42	0.13	0.21	-0.23	-0.19	-0.02	0.03	-0.09
MOXD1	Shore	cg13603171	6:132723164	-0.16	-0.05	-0.17	-0.08	0.53	-0.04	-0.08	0.45	-0.2	-0.17	0.24	0.08	0.42	0.25	0.6	0.3	0.08	0.08	0.15	0.13	0.07	-0.24	-0.13	-0.24	0.51	0.24	0.02	0.03	0.06	-0.14	-0.16	0.57	0.14	0.23	-0.15	-0.23	-0.22	-0.19	0.05	0.03	0.36	-0.18	-0.13	-0.24	-0.12	-0.22
GPR150	Shore	cg04597449	5:94955575	-0.01	0.43	-0.3	0.25	0.46	0.41	0.02	0.36	0.31	0.28	0.28	0.36	-0.29	0.27	-0.38	-0.3	-0.27	-0.14	0.23	0.25	0.07	-0.01	0.06	0.05	0.48	0.44	0.11	0.19	-0.01	-0.01	-0.31	-0.18	-0.17	0.1	0.46	0.31	0.47	0.16	-0.35	0.33	0.16	0.05	0.33	0.45	0.37	0.5
HHEX	Island	cg09721427	10:94448702	0.11	-0.25	-0.36	-0.34	0.34	0.38	0.12	0.14	0.03	0.36	0.4	0.26	0.06	-0.09	0.36	-0.19	0.4	-0.36	0.21	-0.39	0.45	-0.4	-0.39	-0.38	0.09	0.25	-0.12	0.05	-0.31	-0.26	-0.39	0.48	0.32	0.03	0.03	0.04	0.06	-0.36	0.39	-0.35	0.15	-0.41	0.29	-0.08	-0.12	0.36
ZNF177	Shore	cg05250458	19:9473565	0.52	-0.31	-0.32	-0.09	0.25	-0.09	-0.12	0.38	0.27	0.37	0.2	-0.01	0.22	0.44	0	-0.11	0.18	0.06	-0.04	0.07	0.42	0.09	-0.23	-0.23	-0.25	-0.19	0.47	-0.26	0.39	0.12	-0.28	0.11	0.18	0.15	0.4	0.1	0.19	0.02	0.54	0.08	0.07	-0.11	0.14	-0.31	0.17	-0.33
CLIC6	Island	cg10722799	21:36041699	-0.57	0.19	-0.08	0.15	0.19	-0.56	-0.53	0.1	0.13	0.13	-0.42	0.08	0.11	0.25	0.21	0.22	0.03	0.2	0.24	0.2	0.22	0.23	0.19	0.02	0.22	0.27	-0.02	-0.53	0.06	0.21	0.23	0.11	0.15	0.17	-0.54	-0.53	0.23	0.01	0.22	0.12	0.09	-0.1	-0.39	-0.51	-0.03	0.2
CHODL	Shore	cg02920216	21:19616939	-0.38	0.08	-0.04	0.3	0.23	-0.09	-0.36	0.27	0.01	0.08	0.33	0.02	0.17	-0.41	0.33	0.28	-0.42	0.2	0.09	0.06	0.33	-0.05	0.01	-0.42	0.32	-0.29	0.02	0.03	0.03	-0.12	-0.52	0.34	0.15	-0.34	0.22	0.21	0.33	-0.47	0.15	0.22	-0.49	0.14	-0.45	-0.16	-0.31	-0.09
PCDHB5	Shore	cg03349953	5:140515207	-0.37	0.23	-0.32	0.24	0.23	0.03	-0.31	0.2	-0.04	-0.07	-0.1	0.02	0.17	-0.34	0.36	0.07	0.28	0.25	-0.33	0.09	0.39	-0.15	-0.02	-0.18	0.36	-0.28	0.08	0.14	0.43	-0.31	-0.28	0.37	0.13	0.23	0.29	0.03	0.04	-0.2	0.14	0.23	-0.34	-0.37	-0.33	-0.15	-0.02	-0.01
EYA4	Shore	cg21296676	6:133561660	-0.51	-0.2	-0.2	0.2	0.26	0.31	0.03	0.07	-0.07	0.12	-0.05	0.22	-0.35	-0.08	0.31	0.1	-0.13	0.23	0.17	-0.06	0.28	-0.49	-0.07	-0.1	0.3	-0.08	0.03	-0.15	0.16	0.01	-0.5	0.32	-0.04	-0.4	-0.01	0.33	0.32	-0.39	0.32	0.06	-0.27	-0.41	-0.46	-0.19	-0.35	-0.06
OLFM2	Shore	cg00208967	19:10047924	0.11	-0.05	-0.19	0	0.25	0.46	-0.24	0.1	-0.22	0.23	0.31	0.08	0.15	0.48	0.18	0.03	0.45	-0.14	0.02	-0.29	0.5	0.16	0.19	-0.29	0.47	0.42	0.16	0.07	0.47	-0.3	0.49	0.49	0	-0.23	-0.25	0.17	0.12	0.12	0.34	-0.08	0.3	-0.37	-0.29	-0.14	0.16	-0.23
SHKBP1;SPTBN4	Shore	cg09381003	19:41082314	0.17	-0.31	-0.24	0.34	0.4	-0.08	0.05	0.17	-0.1	-0.24	0.47	0.07	-0.24	0.19	0.21	0.1	0.26	-0.3	0.12	-0.15	0.09	0.12	-0.07	0.15	0.41	0.17	0.06	0	0.24	-0.19	-0.19	0.46	-0.26	-0.19	0.16	-0.02	0.17	0.26	0.32	0.24	0.02	-0.37	-0.13	-0.33	0.03	-0.35
KCNS2	Shore	cg03561565	8:99438624	0.07	-0.12	-0.46	-0.02	0.2	0.09	-0.43	0.29	0.26	-0.24	0.32	-0.29	0.04	0.1	0.24	0.13	0.36	0.34	-0.17	0.03	0.25	0.3	0.06	0.33	0.34	0.29	0.02	0.02	0.15	-0.21	0.12	0.29	0.05	-0.33	-0.32	0.01	0.12	0.12	0.15	-0.32	0.05	-0.53	-0.2	-0.49	0.3	0.31
HLX	Island	cg13170032	1:221052143	0.33	-0.3	-0.32	-0.33	0.47	-0.01	-0.34	0.22	-0.3	0.28	0.26	-0.22	-0.26	-0.1	0.14	-0.3	0.16	-0.31	-0.09	0.2	0.02	-0.32	-0.32	0.29	0.46	0.43	-0.32	0.14	-0.25	-0.21	0.41	0.51	0.22	0.25	-0.13	-0.11	0.35	0.29	-0.15	0.13	-0.33	-0.31	-0.17	-0.32	-0.3	-0.08
CCK	Island	cg16864658	3:42306150	-0.43	-0.42	-0.37	0.14	0.13	-0.03	-0.16	0.11	-0.17	0.21	0.45	0.07	0.16	0.03	-0.12	-0.09	-0.27	-0.36	-0.07	0.05	-0.19	0.08	0.14	-0.35	0.1	0.33	-0.43	0.16	0.46	0.13	0.06	0.46	-0.32	0.3	0.28	-0.42	-0.42	0.15	0.36	0.1	-0.42	-0.42	-0.37	-0.06	-0.15	0.11
NR2E1	Island	cg03958979	6:108486387	-0.36	-0.32	-0.11	-0.04	0.33	0.34	0.13	0.04	0.05	0.33	0.4	-0.2	0.25	-0.35	0.35	0.22	0.09	-0.12	-0.04	-0.31	0.12	-0.35	-0.07	0.02	0.15	0.12	-0.36	-0.03	0.15	-0.16	-0.25	0.41	0.27	-0.13	-0.25	-0.12	0.11	-0.11	0.06	0.14	0.01	-0.33	-0.07	-0.32	-0.02	0.17
IGF2BP1	Island	cg06638433	17:47075175	0.11	-0.26	-0.28	0.12	0.44	0.16	-0.14	0.2	0.45	0.4	0.49	-0.25	0.44	-0.24	0.26	0.43	-0.22	0.11	-0.18	-0.3	0.46	-0.01	-0.27	-0.34	0.5	0.47	0	0.14	-0.15	-0.32	0.14	0.53	0.43	-0.32	-0.29	0.15	-0.34	-0.24	0.52	0.07	-0.02	-0.36	-0.21	-0.06	-0.32	0.13
POU4F1	Island	cg08097882	13:79177516	-0.28	0.13	0.09	0.12	-0.24	0.1	-0.24	-0.24	0.11	-0.25	0.53	-0.24	0.32	-0.28	0.47	0.19	0.1	0.23	0.07	-0.28	0.52	-0.22	0.24	0.25	0.12	0.23	-0.28	-0.28	0.23	-0.28	0.13	-0.28	-0.23	-0.26	0.12	0.55	-0.12	0.23	0.36	-0.27	-0.22	-0.28	-0.26	0.09	0.14	0.4
SLC6A15	Shore	cg03064067	12:85306916	-0.54	-0.61	0.03	0.23	0.22	0.21	-0.53	0.23	0.11	0.21	0.27	-0.59	0.26	0.22	0.23	-0.14	0.17	-0.52	0.23	0.19	0.27	-0.06	-0.22	0.07	0.21	0.25	-0.05	-0.03	0.21	-0.16	-0.6	0.25	0.21	0.15	-0.38	0.27	-0.55	-0.6	0.27	0.18	-0.17	-0.58	-0.51	-0.6	-0.07	0.27
SYN2	Shore	cg15873301	3:12045459	-0.15	-0.24	-0.37	-0.25	0.43	0.16	-0.32	0.39	-0.18	0.12	-0.39	-0.37	0.32	0.12	0.44	-0.38	-0.31	0.34	0.14	-0.22	-0.05	-0.38	-0.38	-0.15	0.13	0.22	-0.38	0.39	0.23	0.26	-0.38	0.49	0.27	-0.35	-0.32	-0.39	-0.38	-0.31	-0.37	0.17	-0.03	-0.39	-0.36	-0.39	0.1	0.09
TP73	Island	cg00565688	1:3568212	0.35	-0.04	-0.31	0.25	0.29	0.26	-0.32	0.2	-0.03	0.19	0.37	0.04	-0.25	-0.31	0.3	0.13	-0.26	0.07	-0.18	-0.43	0.35	-0.43	-0.1	-0.43	-0.35	0.26	-0.32	-0.24	0.34	-0.24	-0.43	0.38	0.14	0.1	0.07	-0.38	0.33	-0.44	0.34	0.05	0.15	-0.43	-0.41	-0.42	-0.26	-0.04
RUNX3	Island	cg00117172	1:25255838	-0.38	-0.42	-0.13	0.19	0.28	-0.04	0.02	0.31	-0.1	0.33	0.47	-0.41	0.27	0.21	0.06	0.45	0.16	0.23	-0.06	-0.4	0.38	0.07	0.21	-0.37	0.43	0.18	-0.21	0.15	0.46	0.13	-0.31	0.33	0.32	0.36	-0.24	-0.43	0	-0.27	0.45	-0.2	0.31	-0.42	0.04	-0.4	-0.15	0.43
RUNX3	Island	cg06377278	1:25256369	-0.33	-0.32	-0.32	0.34	0.19	-0.33	-0.28	0.26	0	0.28	0.52	-0.32	0.37	0.17	0.46	0.58	-0.15	-0.32	-0.05	-0.32	0.46	-0.32	-0.32	-0.32	-0.32	0.31	-0.32	-0.14	0.58	0.04	-0.32	0.55	0.38	0.25	-0.31	-0.33	-0.32	-0.33	0.52	-0.32	0.27	-0.32	-0.17	-0.32	-0.32	0.22
HBQ1	Island	cg07703401	16:230341	0.3	-0.38	-0.21	-0.27	0.28	-0.25	-0.35	-0.06	0.26	-0.2	0.41	-0.13	-0.13	-0.14	0.29	0.09	0.32	-0.4	-0.06	-0.23	0.34	-0.28	-0.11	-0.14	-0.36	0.38	-0.36	-0.13	-0.02	0.27	0.03	0.44	0.08	0.03	-0.33	0.29	-0.41	-0.22	0.4	0.11	0.17	-0.3	-0.1	0.22	0.07	0.09
ACTL6B	Island	cg08572611	7:100253914	-0.11	0.14	-0.19	0.11	0.21	-0.48	-0.21	0.12	-0.09	0.01	0.33	-0.44	0.16	-0.11	0.25	0.09	-0.02	0.09	-0.07	-0.27	0.31	-0.49	-0.24	0.14	0.29	-0.36	-0.08	-0.14	0.12	0.22	-0.49	0.35	0.15	0.11	0.05	0.33	0.05	0.26	0.21	0.17	0.11	-0.47	-0.48	-0.41	-0.3	0.13
MYOD1	Island	cg07271264	11:17740977	-0.11	-0.32	-0.31	-0.02	0.3	0.17	-0.11	0.26	-0.17	0.34	0.18	-0.01	0.34	0.16	0.48	0.25	0.36	-0.08	0.33	-0.07	0.5	-0.33	-0.1	0.24	0.48	0.11	-0.13	0.06	0.47	0.3	0.18	0.49	0.32	0.01	0.23	-0.31	-0.21	-0.21	0.3	0.17	-0.09	-0.32	-0.29	-0.28	-0.06	-0.33
CRMP1	Island	cg03544320	4:5894691	-0.28	-0.3	-0.06	0.09	0.12	-0.34	0.03	0.03	-0.1	0.08	0.24	-0.14	0.11	-0.35	0.25	0.3	0.21	0.22	-0.23	0.28	0.22	-0.65	-0.45	-0.45	-0.38	0.27	-0.06	0.14	0.27	0.17	-0.64	0.28	0.11	-0.03	0.09	-0.11	0.2	-0.66	0.22	0.05	-0.24	-0.62	-0.15	-0.1	0.06	0.23
CRMP1	Island	cg22680204	4:5895098	-0.4	-0.43	-0.1	0.18	0.34	-0.23	-0.21	0.05	-0.28	0.12	0.34	-0.12	0.25	0.04	0.37	0.32	-0.42	-0.02	-0.3	0.21	0.4	-0.46	-0.43	-0.43	-0.16	0.07	-0.46	0.22	0.42	0.29	-0.42	0.39	0.31	0.02	-0.04	-0.09	0.37	-0.41	0.28	-0.22	0.25	-0.47	0.15	0.25	-0.18	0.25
UTF1	Island	cg09053680	10:135044114	0.3	-0.56	0.01	0.09	0.12	0.07	-0.03	0.04	0.06	0.12	0.24	0.1	0.12	-0.36	0.16	0.37	0.05	-0.18	0.1	-0.56	0.27	0.05	-0.55	-0.54	-0.25	0.07	-0.56	-0.09	0.14	0.24	-0.55	0.25	0.11	0.13	0.08	0.31	-0.26	-0.56	0.22	-0.15	0.01	-0.54	-0.56	-0.56	0.05	0.26
PAX7	Island	cg11428724	1:18957632	-0.4	-0.43	-0.43	0.31	0.33	0.39	-0.02	0.26	0.1	0.31	0.38	0.15	0.26	0.03	0.09	0.17	0.08	0.04	-0.19	-0.43	0.37	0.09	0.01	0.08	-0.42	-0.28	0.02	0.13	-0.13	0.11	0.17	0.48	0.29	-0.25	0.3	0.46	-0.05	-0.17	0.41	-0.33	0.09	-0.42	-0.29	-0.43	0.13	0.27
FGF4	Island	cg19831575	11:69590090	-0.41	-0.41	-0.33	0.17	0.01	-0.41	-0.4	0.19	-0.31	0.08	0.41	-0.4	0.22	-0.24	0.21	-0.4	0.06	-0.41	-0.07	-0.37	0.42	-0.39	-0.4	-0.41	0.07	-0.31	0.02	-0.19	0.26	-0.35	-0.41	0.37	0.21	-0.12	0.05	0.45	0.02	-0.41	0.39	0.02	-0.41	-0.41	-0.4	-0.36	-0.4	0.11
NEFH	Island	cg16042149	22:29875947	0.04	-0.44	0.06	-0.23	0.27	0.04	-0.18	0	0.08	0.18	0.38	0.08	0.19	0.05	-0.3	0.4	0.08	0.21	-0.13	0	0.4	0	-0.27	-0.38	0.36	0.04	0.09	-0.05	0.4	0.14	-0.42	0.13	0.28	-0.18	0.32	0.34	0.11	-0.42	0.09	0.21	-0.13	-0.46	-0.18	-0.46	-0.05	0.18
WIT1;WT1	Shore	cg22975913	11:32457727	-0.39	-0.37	-0.35	-0.33	0.3	0.47	-0.12	0.24	0.06	0.38	0.45	-0.35	0.38	-0.37	0.47	0.04	-0.17	-0.33	-0.15	0.13	0.52	-0.38	-0.38	-0.29	0.43	-0.01	0.38	0.23	0.48	0.09	-0.37	0.46	0.41	0.48	0.11	0.23	0.16	-0.31	0.15	-0.32	-0.34	-0.38	-0.01	-0.37	-0.37	0.24
GAS7	Shore	cg13991233	17:10102558	-0.06	-0.02	0.14	-0.2	-0.18	0.09	-0.06	0.11	0.03	0.47	0.6	-0.17	-0.15	-0.18	0.01	0.46	-0.14	-0.19	-0.16	-0.19	-0.16	-0.18	-0.17	-0.07	-0.18	0.36	-0.14	-0.18	0.32	0.32	-0.19	0.66	-0.17	-0.08	0.1	-0.18	-0.13	-0.18	0.62	0.16	0.2	-0.19	-0.13	-0.17	0.21	-0.16
LYPD5	Island	cg12768605	19:44324951	-0.3	0.09	0.34	-0.28	0.07	0.53	-0.1	-0.23	-0.29	0.14	0.15	-0.28	-0.01	0.16	0.14	0.17	0.16	0.02	-0.29	0.27	0.58	-0.24	0.03	0.08	0.33	0.12	0.08	0.06	-0.19	0.46	-0.21	0.26	0.04	-0.29	-0.29	0.34	-0.28	-0.29	0.51	0.19	-0.3	-0.27	-0.06	-0.3	-0.13	-0.29
SNCAIP	Shore	cg04747322	5:121647308	-0.17	-0.17	-0.3	0.33	0.43	0.55	-0.27	0.46	-0.07	0.24	0.05	0.07	-0.21	0.58	-0.32	-0.17	0.57	0.28	-0.29	-0.26	0.02	-0.31	0.36	-0.31	0.22	0.3	-0.07	0.19	0.23	-0.14	-0.3	0.52	-0.21	-0.13	0.17	0.24	0.42	0.37	0.41	0.37	0.12	-0.24	-0.27	-0.32	0.2	-0.13
GRASP	Island	cg04034767	12:52400907	0.6	-0.34	-0.33	-0.33	0.49	0.14	-0.32	0.19	-0.33	0.55	0.59	-0.3	0.48	0.36	0.24	-0.22	0.15	-0.11	-0.3	-0.31	0.21	-0.32	-0.31	-0.32	-0.33	-0.11	-0.34	0.08	-0.24	-0.34	-0.33	0.61	-0.33	-0.3	-0.31	-0.33	-0.33	-0.34	0.58	0.16	0.38	-0.33	0.51	-0.33	-0.32	0.56
GCM2	Shore	cg09829319	6:10882238	0.19	-0.24	-0.26	0.14	0.31	0.27	-0.13	0.41	-0.3	0.12	0.53	0.16	0.3	-0.28	-0.32	-0.22	-0.33	-0.01	-0.18	-0.25	0.33	-0.35	-0.34	-0.29	0.32	0.23	-0.34	0.38	-0.27	-0.31	-0.32	0.54	-0.01	0.04	-0.03	0.25	-0.32	-0.34	0.24	0.05	0.24	-0.25	-0.1	0.05	0.08	-0.03
C1orf87	Shore	cg09851465	1:60539671	0.29	-0.01	-0.4	0.16	0.18	0.34	0.07	0.19	0.22	-0.14	0.35	0.22	0.14	0.37	0.09	-0.38	0.29	0.23	0.35	0.3	0.34	0.01	0.28	-0.51	0.34	-0.02	0.31	0.18	0.38	-0.44	0.35	0.3	0.23	0.28	0.03	-0.06	0.02	-0.5	0.29	0.12	-0.05	0.28	-0.5	0.24	0.25	0.34
GNG4	Shore	cg02780849	1:235814163	0.15	-0.28	-0.47	0.27	0.32	0.25	-0.43	0.22	-0.43	0.17	0.37	0.2	0.06	-0.12	0	-0.33	-0.45	-0.38	-0.31	-0.23	0.36	-0.45	-0.45	-0.17	0.26	0.36	-0.32	0.03	-0.45	-0.4	0.05	0.38	0.31	0.36	-0.4	0.16	0.15	-0.43	0.27	0.18	0.16	-0.09	0.24	0.33	-0.26	0.4
GNG4	Island	cg09649610	1:235814039	0.36	-0.31	-0.46	-0.07	0.32	0.14	-0.44	0.24	-0.4	0.24	0.38	0.03	0.12	-0.28	0.16	-0.46	-0.42	-0.11	-0.33	-0.4	0.26	-0.45	-0.45	-0.39	0.04	0.07	-0.43	-0.03	-0.4	-0.45	-0.45	0.44	0.31	-0.16	-0.42	0.03	0.24	-0.43	0.18	0.18	0.22	-0.12	-0.09	0.2	-0.33	0.36
ZNF660	Island	cg22598028	3:44626492	-0.24	-0.15	-0.29	-0.29	-0.17	0.28	-0.29	0.23	-0.28	0.07	-0.15	0.12	-0.25	0.2	-0.24	-0.24	-0.3	0.26	-0.3	-0.2	-0.16	-0.3	-0.27	-0.29	-0.3	-0.21	-0.02	0.31	-0.31	-0.23	-0.3	0.61	-0.24	-0.3	-0.19	-0.17	0.28	-0.3	0.47	0.32	0.3	0.01	-0.25	0.5	0.02	-0.29
SFRP2	Shore	cg07694025	4:154709441	-0.15	-0.14	-0.18	-0.07	0.28	-0.13	-0.13	0	-0.02	0.23	0.62	0.17	0.42	-0.16	-0.14	0.39	0.01	-0.18	0.07	-0.15	0.19	-0.16	0.25	-0.13	0.64	0.21	-0.16	-0.11	0.27	-0.16	-0.03	0.64	0.28	-0.15	-0.13	0.04	-0.11	0.16	0.19	0.42	0.15	0.42	-0.11	-0.16	-0.14	0.14
ALX4	Island	cg04549333	11:44325823	-0.07	0.64	-0.08	-0.1	0.18	0.32	-0.09	0.38	-0.11	0.43	0.75	0.15	-0.07	-0.1	-0.1	-0.1	-0.1	-0.1	-0.09	-0.1	0.15	-0.1	-0.09	-0.1	0.52	-0.1	-0.1	0.18	0.22	-0.09	-0.11	0.79	0.55	-0.09	-0.1	-0.1	-0.1	-0.11	0.09	-0.09	-0.08	-0.1	-0.09	-0.09	-0.1	-0.1
ALX4	Island	cg25363445	11:44326516	-0.36	0.45	-0.07	-0.33	0.4	0.36	-0.31	0.19	-0.36	0.4	0.5	0.25	0.32	-0.35	0.11	0.26	-0.34	-0.36	-0.35	0.06	0.3	-0.36	-0.35	-0.34	0.46	0.47	-0.35	0.24	0.5	-0.35	-0.37	0.52	0.45	0.19	0.48	-0.32	-0.36	-0.35	0.03	0.02	-0.29	-0.37	-0.18	-0.36	0.05	0.24
SPDYA	Island	cg04786857	2:29033897	-0.25	-0.25	-0.25	-0.22	-0.24	-0.24	0.26	-0.13	-0.24	0.17	0.53	-0.24	0.33	0.15	-0.24	-0.04	-0.16	-0.24	0.09	-0.24	0.44	-0.16	-0.22	-0.24	-0.25	0.01	-0.04	-0.25	0	-0.24	-0.25	0.55	-0.23	-0.24	-0.24	-0.25	-0.23	-0.24	0.53	-0.23	0.33	-0.25	0.12	0.16	-0.05	0.28
FOXL1	Island	cg06995715	16:86612590	-0.09	-0.03	-0.03	-0.08	0.16	-0.06	-0.08	-0.08	-0.05	0.37	0.58	0.15	0.38	-0.07	0	-0.07	-0.07	-0.04	-0.05	-0.04	-0.03	0.17	-0.01	-0.06	-0.05	-0.08	-0.08	-0.08	-0.09	-0.08	-0.08	0.59	0.31	-0.04	0.12	-0.06	0.66	-0.08	0.33	-0.01	0.22	-0.07	-0.07	-0.08	-0.07	-0.06
ASCL2	Island	cg06263495	11:2292004	-0.12	-0.09	-0.05	-0.01	-0.08	-0.11	-0.03	0.01	-0.07	0.17	-0.11	-0.06	-0.02	-0.13	-0.11	-0.13	-0.1	-0.09	-0.12	-0.12	0.27	-0.11	-0.07	-0.11	-0.09	-0.12	-0.13	-0.05	-0.1	-0.05	-0.12	0.16	-0.03	-0.1	-0.11	-0.12	0.35	-0.13	0.66	0.04	-0.1	-0.12	0.01	-0.1	-0.08	-0.12
ERG	Island	cg03127334	21:40033634	-0.12	-0.13	-0.13	0.32	-0.09	-0.13	-0.09	0.04	-0.06	0.45	0.3	0.18	-0.03	-0.13	0.26	-0.14	0.39	-0.11	0.02	-0.11	0.42	-0.1	-0.12	-0.13	-0.12	-0.07	-0.11	-0.1	-0.04	-0.16	-0.13	0.57	-0.05	0.36	-0.11	-0.11	-0.06	-0.13	0.32	0.26	0.41	-0.03	0.1	0.24	0.38	-0.07
FOXE3	Island	cg18815943	1:47882314	-0.03	-0.03	-0.02	-0.02	-0.02	-0.02	0.04	0.01	-0.03	0.33	0.72	-0.02	0	-0.02	-0.02	-0.02	-0.01	-0.03	-0.02	-0.03	0.79	0.17	-0.02	-0.02	0.03	-0.01	0.32	-0.02	0.46	-0.02	-0.03	0.83	-0.02	-0.02	-0.02	-0.03	-0.03	-0.03	0.8	-0.01	0.53	-0.03	-0.03	-0.03	-0.03	-0.03
COMP	Island	cg09949775	19:18902107	-0.09	-0.07	0.12	0.02	-0.08	-0.06	0.05	-0.08	-0.08	0.37	0.03	-0.01	-0.07	-0.08	-0.08	-0.08	-0.08	-0.08	-0.08	-0.06	-0.01	-0.08	-0.04	-0.07	-0.07	-0.08	-0.08	-0.06	-0.08	-0.06	-0.08	0.79	-0.03	-0.07	-0.06	-0.08	-0.08	-0.08	0.69	0.01	0.27	-0.08	-0.08	-0.07	-0.07	-0.02
DES	Shore	cg18182399	2:220283175	-0.18	0.04	-0.16	-0.12	0.29	-0.19	-0.15	-0.17	-0.17	0.3	0.26	-0.16	0.41	-0.19	-0.14	-0.18	-0.18	-0.17	-0.13	-0.18	0.62	-0.18	-0.14	-0.18	0.25	-0.15	-0.18	-0.13	-0.1	-0.09	-0.17	0.52	0.28	-0.18	-0.18	-0.18	-0.18	-0.19	-0.09	0.01	0.06	-0.17	-0.18	-0.18	-0.17	-0.18
PRPH	Island	cg09595479	12:49689212	0.16	0.02	-0.12	-0.23	0.06	-0.23	-0.19	0.15	-0.15	0.34	-0.16	0.21	-0.1	-0.15	0.09	-0.25	-0.24	-0.2	0.04	-0.17	0.22	-0.21	0.23	-0.23	-0.1	0.3	-0.21	-0.17	-0.2	-0.23	-0.24	0.43	0.19	-0.22	-0.2	-0.25	-0.08	-0.2	0.45	0.23	0.16	-0.21	-0.14	-0.21	-0.24	0.23
BNC1	Island	cg18952647	15:83953744	0.01	-0.14	-0.14	0	0.62	-0.1	0.2	0.29	-0.15	0.44	0.39	-0.14	0.44	0.01	0.35	0.11	-0.12	0.31	-0.08	-0.15	0.57	-0.15	-0.14	-0.14	-0.14	0.12	-0.15	0.06	0.19	0.07	-0.14	0.71	0.41	0.25	-0.1	-0.13	-0.13	-0.15	0.51	0.39	0.38	-0.14	0.11	-0.14	-0.11	-0.05
ACTA1	Island	cg13547644	1:229569608	0.03	-0.06	-0.2	0.24	0.01	0.11	-0.08	-0.09	-0.09	0.07	0.53	0.01	0.1	-0.13	0.17	-0.13	0.14	0.05	-0.15	-0.2	0.31	-0.26	-0.13	-0.25	0.48	0.2	-0.16	-0.02	-0.19	-0.23	-0.26	0.5	-0.15	0.39	-0.18	0.1	0.46	-0.24	0.3	0.22	-0.21	-0.19	-0.23	-0.18	-0.19	0.34
EPO	Island	cg08575537	7:100318626	-0.34	-0.26	-0.29	0.18	-0.2	-0.34	-0.16	-0.1	0.39	0.32	0.23	-0.21	0.23	-0.32	0.13	-0.32	-0.05	0.12	0.14	-0.34	0.4	-0.28	-0.02	-0.32	0.11	-0.21	0.29	0.13	0.42	-0.26	-0.32	0.56	-0.07	-0.27	-0.21	-0.34	-0.3	0.07	0.25	0.41	0.33	-0.34	-0.32	-0.33	0.15	-0.34
SLC8A2	Open Sea	cg22123464	19:47974901	0.06	-0.23	-0.02	-0.07	-0.11	0.05	-0.22	-0.04	0.13	0.08	0.21	0.12	-0.16	0.3	-0.08	0	0.22	0.22	-0.15	-0.16	0.18	-0.37	-0.18	-0.18	0.24	-0.2	-0.04	0.2	0.25	-0.19	-0.35	0.44	-0.16	0.24	0.22	0.21	0.15	0.09	-0.03	0.32	-0.34	-0.21	-0.23	-0.32	-0.04	0.4
PRKAR1B	Shore	cg13577076	7:752456	0.02	-0.09	-0.12	-0.11	0.33	-0.15	-0.11	0.13	-0.23	0.16	0.43	-0.09	-0.21	0	0.08	0.01	0.16	-0.21	-0.15	-0.17	0.02	-0.25	-0.23	-0.11	0.33	0.46	-0.22	0.18	0.2	-0.15	-0.27	0.24	-0.25	-0.19	0.03	-0.26	0.27	-0.24	-0.27	0.16	0.34	-0.27	0.34	-0.24	-0.01	0.34
GUCY2D	Island	cg25465406	17:7906098	-0.1	0.3	-0.13	-0.13	0.46	-0.24	-0.12	-0.14	-0.2	0.24	0.5	-0.16	-0.03	-0.23	-0.1	-0.2	0.22	0.29	0.1	-0.08	0.35	-0.23	-0.22	-0.23	0.49	0.38	-0.19	-0.07	0.26	-0.06	-0.24	0.39	-0.13	-0.21	-0.04	-0.08	0.22	-0.15	0.08	0.25	0.22	0.09	0	-0.17	-0.12	-0.04
CPT1C	Island	cg21604803	19:50194662	0.44	-0.09	-0.17	-0.01	0.4	-0.25	-0.08	0.06	-0.29	0.26	0.47	0.36	-0.29	0.13	-0.28	-0.13	-0.27	-0.31	-0.2	-0.15	-0.32	-0.32	-0.31	-0.32	0.22	0.18	-0.33	0.04	-0.17	0.12	-0.32	-0.16	-0.13	-0.32	-0.31	-0.33	-0.19	-0.32	0.06	0.2	0.23	-0.15	-0.29	-0.32	-0.15	-0.33
FOXG1	Shore	cg02681442	14:29236008	-0.52	0.33	-0.29	0.28	0.31	0.1	-0.52	0.23	0.19	-0.27	0.35	-0.49	0.31	0	0.14	-0.44	0.34	-0.06	-0.13	0.04	0.36	0.02	0.19	0.16	-0.07	0.35	-0.53	0.05	0.02	0.07	-0.48	0.33	0.28	-0.29	0.19	0.35	0.36	-0.38	-0.11	0.25	0.12	-0.54	-0.34	-0.48	0.01	0.33
ZNF560	Shore	cg05221167	19:9609397	0.05	0.21	0.1	0.22	0.27	-0.04	0	0.12	0.24	0.02	0.3	0.08	0.2	0.02	0.08	0.12	0.05	0.19	0.02	-0.39	0.33	-0.45	-0.02	0.06	0	0.04	0.26	-0.12	0.35	0.2	-0.46	0.17	0.19	-0.38	0	0.31	0.39	0.06	0.14	0.16	0.06	-0.48	-0.24	-0.36	0.04	0.37
ZFP42	Island	cg06274159	4:188916867	-0.45	0.14	-0.02	-0.1	0.35	-0.4	-0.14	0.11	-0.35	0.13	0.38	0.16	0.25	-0.15	-0.44	-0.47	-0.34	-0.46	-0.36	-0.5	0.05	-0.49	-0.47	-0.5	-0.16	0.1	-0.4	-0.01	0.38	-0.14	-0.46	0.38	0.25	-0.45	-0.06	-0.27	0.15	-0.44	0.24	-0.25	0.2	-0.1	-0.33	-0.1	-0.43	0.02
ZFP42	Shore	cg14189571	4:188916943	0.07	0.14	-0.01	0.22	0.27	0.22	-0.03	0.13	0.07	0.22	0.25	0.17	0.07	0.28	0.18	-0.13	0.18	-0.13	0.17	-0.07	0.28	-0.2	-0.24	-0.46	0.19	0.22	0.15	0.08	0.16	0.18	-0.6	0.26	0.27	0.22	0.25	-0.06	0.28	-0.09	0.27	-0.01	0.16	0.11	-0.11	0.24	0.12	0.2
KCNQ1DN	Island	cg01530101	11:2891098	0.29	-0.02	-0.26	0.11	0.13	0.09	-0.03	0.07	0.07	0.02	0.26	0.06	0.13	0.27	0.19	0.31	0.25	0.21	0.22	-0.37	0.25	0	-0.27	-0.11	0.21	0.26	-0.56	-0.1	0.29	-0.01	-0.4	0.28	0.15	0.06	0	0.3	0.03	-0.01	0.21	0.08	0.02	-0.47	-0.21	-0.04	-0.11	0.28
NEUROG1	Island	cg04330449	5:134871166	-0.4	-0.02	-0.37	0.13	0.21	0.04	0.05	0.23	0.13	0.14	0.25	0.18	0.32	-0.14	0.05	-0.38	-0.31	-0.39	-0.18	-0.39	0.24	-0.39	-0.37	-0.38	0.17	-0.24	0.09	-0.07	-0.24	0.16	-0.4	0.42	0.3	-0.38	-0.37	-0.4	0.18	-0.39	0.4	0.16	0.01	-0.38	-0.14	-0.12	-0.4	-0.39
FBXO39	Island	cg20723355	17:6679597	0.22	-0.3	-0.29	0.18	-0.28	-0.31	0.04	0.18	0.27	0.39	0.49	-0.06	0.41	-0.09	0.26	-0.03	-0.31	-0.3	0.37	-0.31	0.58	-0.31	-0.3	-0.3	-0.09	-0.09	-0.3	0.11	0.12	-0.28	-0.31	0.58	-0.25	-0.3	-0.29	-0.31	-0.31	-0.3	0.54	0.37	0.18	-0.31	-0.31	0.22	-0.19	-0.3
PTGDR	Island	cg24989962	14:52734286	0.2	-0.54	-0.46	0.11	0.23	0.19	-0.14	0.14	-0.42	0.16	-0.06	0.07	0.17	0.34	0.32	0.32	0.27	0.21	-0.09	-0.03	0.33	-0.16	0	0.34	0.23	-0.01	0.21	0.14	0.32	-0.06	-0.5	0.33	0.21	-0.14	-0.28	-0.09	0.03	-0.55	0.33	-0.12	-0.15	-0.54	-0.42	-0.54	-0.24	0.37
GDF7	Island	cg05899618	2:20865847	0.3	0.2	-0.01	0.16	0.23	0.17	0.02	0.07	0.09	0.23	0.35	0.06	0.16	0.36	0.29	0.39	0.33	-0.43	0.33	0.35	0.33	-0.42	-0.46	-0.04	0.23	0.31	-0.06	0.09	0.33	0.19	-0.06	0.36	0.19	0.27	0.3	0.35	-0.26	-0.28	0.31	-0.03	0.02	-0.11	0.17	0.24	0.15	0.26
TRH	Island	cg01009664	3:129693613	0.21	0.02	-0.13	-0.09	0.16	0.18	-0.15	0.08	0.03	0.18	0.29	0.11	0.17	-0.42	0.21	-0.22	0.28	-0.14	-0.11	-0.04	0.07	-0.58	-0.04	-0.43	-0.31	0.25	0.01	-0.21	-0.02	0.02	-0.56	0.3	0.18	-0.19	-0.06	0.25	0.01	-0.52	0.29	0.1	-0.27	-0.11	-0.08	-0.38	-0.35	0.06
FLT4	Island	cg00489401	5:180075875	0.29	0.15	-0.17	0.15	0.18	0.19	-0.21	0.14	-0.26	0.11	0.28	0.11	0.06	-0.16	0.23	-0.44	0.25	-0.13	-0.51	-0.07	0.27	-0.49	-0.28	-0.02	-0.09	0.25	0.24	0.03	0.14	0.21	-0.52	0.3	0.19	0.2	-0.1	-0.03	-0.38	-0.55	0.25	0.19	0.08	-0.36	-0.23	-0.52	-0.22	0.26
PRDM14	Island	cg01295203	8:70984199	0.19	-0.25	0.08	0.13	0.2	0.08	-0.14	0.12	-0.03	0.16	0.26	0.13	0.12	0.11	0.11	-0.22	0.24	0.16	-0.03	0.06	0.15	-0.49	-0.45	-0.43	0.21	0.29	0.22	0.1	0.27	0.09	-0.4	0.26	0.16	0.19	0	0.23	0.27	-0.28	0.28	0.12	-0.04	-0.06	0	0.17	-0.07	0.24
GALR1	Island	cg04534765	18:74962369	0.16	-0.59	-0.07	0.16	0.16	-0.26	0.02	0.02	-0.08	0.08	0.23	0.07	0.08	-0.14	0.12	0.26	0.04	0.16	0.21	-0.32	0.26	-0.57	-0.21	-0.08	0.22	0.15	0.17	-0.06	0.3	0.17	-0.57	0.27	0.11	0.12	0.15	0.33	0.27	-0.24	0.25	0.16	0.01	0.15	0.02	0.13	0.05	0.27
KCNQ1DN	Island	cg04457979	11:2890647	0.41	0.28	-0.28	0.13	0.32	0.2	-0.04	0.23	0.28	-0.05	0.31	0.01	0.22	0.41	0.28	0.41	0.35	0.27	0.43	0.25	0.4	-0.36	-0.19	-0.49	0.15	0.25	0.15	-0.01	0.38	0.29	0.04	0.4	0.22	0.29	0.13	0.44	0.38	-0.16	0.39	0.08	-0.28	-0.49	0.02	0.31	-0.19	0.36
ZNF154	Shore	cg08668790	19:58220662	0.21	0.18	0	0.13	0.17	0.19	-0.02	0.09	-0.04	0.14	0.21	0.08	0.17	0.26	0.22	-0.07	0.22	-0.63	-0.14	0.23	-0.08	-0.63	-0.12	-0.48	0.21	0.22	-0.19	0.11	0.26	0.2	-0.62	0.17	0.16	0.05	0.12	0.25	-0.1	-0.18	0.22	0.07	0.05	-0.06	0.14	0.06	0.15	0.23
ZNF154	Island	cg21790626	19:58220494	0.32	0.21	0	0.14	0.23	0.23	0	0.06	-0.03	0.07	0.27	0.09	0.17	0.38	0.31	0.2	0.37	-0.56	-0.06	0.37	0.02	-0.56	-0.07	-0.53	0.26	0.17	-0.24	0.11	0.36	0.17	-0.56	0.4	0.19	-0.15	0.2	0.39	-0.25	-0.55	0.3	0.04	0.11	-0.1	0.22	0.06	0.14	0.34
SIX6	Island	cg19456540	14:60976285	0.02	0.18	-0.03	0.13	0.27	0.21	0.01	0.13	0.2	0.16	0.31	0.06	0.14	-0.37	0.04	0.27	0.37	0.17	0.35	0.25	0.37	-0.35	-0.33	0.08	0.25	0.04	-0.28	-0.05	-0.12	0.13	-0.43	0.39	0.2	0.21	0.21	0.29	0.33	-0.34	0.27	0.17	-0.17	-0.53	-0.09	0.27	0.16	0.37
EOMES	Island	cg15540820	3:27765283	-0.16	0.21	0.07	0.18	0.26	0.2	0.03	0.12	0.09	0.1	0.21	0.05	0.13	-0.23	0.03	0.24	-0.35	0.13	-0.27	0.07	0.21	-0.46	-0.38	-0.34	0.21	-0.06	-0.21	0.12	0.22	0.21	-0.12	0.24	0.16	0.12	0.23	0.19	0.26	-0.35	0.28	0.11	-0.52	0.18	0.16	0.19	0.03	0.27
POU4F2	Island	cg24199834	4:147560126	0.35	0.23	0.05	0.16	0.17	0.2	-0.04	0.05	-0.12	0.19	0.31	0	0.16	0.46	0.27	0.44	0.35	0.26	-0.13	0.12	0.41	-0.02	-0.38	0.44	-0.03	0.23	0.24	0.15	0.34	0.2	-0.43	0.38	0.13	0.27	0.27	-0.03	0.35	0.07	0.33	0.09	0.08	0.24	-0.02	0.16	0.09	0.44
TLX3	Island	cg25720804	5:170736389	-0.4	0	0.03	-0.01	0.24	0.22	0.09	0.1	0.17	0.2	0.34	-0.32	0.2	-0.21	0.36	0.39	0.36	0.27	0.08	0.06	0.33	-0.35	-0.1	0.26	0.25	0.26	-0.02	-0.05	0.35	0	-0.33	0.33	0.16	-0.04	-0.01	0.4	-0.14	-0.51	0.32	-0.03	-0.16	-0.47	-0.49	-0.5	-0.44	0.03
TLX3	Island	cg25942450	5:170736251	-0.08	-0.12	0.03	0.14	0.16	0.23	0.05	0.13	0.16	0.16	0.31	-0.15	0.19	-0.01	0.32	0.36	0.36	0.19	0.28	0.16	0.31	-0.02	0.03	0.17	0.23	0.29	0.24	0	0.3	-0.02	0.22	0.35	0.2	0.26	0.02	0.3	-0.38	-0.29	0.3	-0.07	-0.07	-0.49	-0.4	-0.48	-0.25	-0.02
PAX3;CCDC140	Shore	cg25596297	2:223162875	-0.35	0.41	-0.34	0.37	0.25	-0.07	0.13	0.26	0.27	0.16	0.52	0.3	0.26	0.04	0.02	0.3	0.47	0.03	0.28	0.18	0.39	-0.04	0.14	0.03	0.47	-0.32	0.04	-0.17	0.04	0.35	-0.02	0.47	0.2	0.24	0.35	0.57	-0.19	0.03	-0.35	0.14	0.07	-0.2	0.05	-0.35	-0.32	0.52
GATA4	Shore	cg13434842	8:11567896	0.26	0.12	0.14	-0.06	0.16	0.18	0.02	0.06	0.11	0.04	0.3	0.15	0.12	0.34	0.27	0.34	0.3	0.16	0.1	0.17	0.26	-0.47	-0.02	0.34	0.19	-0.03	0.17	0.1	0.03	0.11	-0.38	0.27	0.1	0.22	0.25	0.3	0.26	0.03	0.22	0.17	-0.35	0.19	-0.48	-0.02	0.17	0.22
GATA4	Island	cg24646414	8:11565725	0.19	0.28	-0.02	0.17	0.25	0.17	0.02	0.19	0.2	0.17	0.37	0.12	0.22	0.42	0.38	0.23	0.39	0.34	-0.14	0.17	0.4	0.01	0.15	-0.22	0.32	-0.25	0.15	0.2	0.06	0.14	0.34	0.37	0.22	0.08	0.32	0.35	0.39	-0.36	0.21	0.24	-0.21	-0.42	-0.13	-0.26	-0.25	0.34
NEFM	Island	cg23290344	8:24771466	-0.41	0.25	0.05	0.24	-0.04	-0.01	0.09	-0.25	0	0.01	0.14	-0.4	-0.15	0.07	0.15	0.42	0.39	0.25	-0.06	-0.48	0.35	-0.48	-0.41	-0.21	-0.46	0.3	-0.48	-0.06	0.39	0.25	-0.48	-0.47	0.15	-0.24	-0.44	0.35	0.35	-0.48	0.34	0.19	0	-0.48	0.26	-0.47	-0.47	0.35
KCNA1	Island	cg08832227	12:5020693	0.21	-0.06	0.07	0.04	0.21	0.13	-0.04	0.14	0.09	0.13	0.23	-0.04	0.13	-0.12	0.07	0.09	0.04	0.18	0.11	-0.06	0.18	-0.47	0.16	-0.05	0.1	0.06	0.17	0.07	0.25	0.04	-0.06	0.26	0.18	-0.07	0.16	0	0.23	-0.04	0.03	0.1	0.04	-0.13	0.03	0.01	0.11	0.27
TBX5	Island	cg10281002	12:114846399	-0.32	0.23	0	-0.01	0.37	0.36	0.13	-0.03	0.24	-0.07	0.32	0.13	-0.03	0.38	-0.19	-0.22	-0.31	0.12	-0.02	-0.16	0.07	0.04	-0.04	0.03	0.09	-0.25	0	-0.18	0.03	0.11	-0.01	-0.21	0.21	-0.26	0.34	0.34	-0.37	0.38	0.04	0.19	0.18	0.34	-0.38	0.09	-0.21	0.13
TBX5	Island	cg21907579	12:114845868	0	0.21	0.1	-0.07	0.29	0.22	-0.05	0.08	-0.04	0.01	0.28	0.12	0.06	-0.26	-0.06	-0.14	0.04	0.13	-0.09	0.12	0.31	-0.46	-0.24	-0.03	0.11	0.13	0.23	0.03	-0.06	0	0	0.23	0.12	0.23	0.08	0.28	0.27	-0.44	0.13	0.1	0.06	0.23	-0.34	0.25	-0.04	0.3
FERD3L	Island	cg25691167	7:19184961	-0.42	-0.06	-0.4	0.2	0.21	0.33	-0.33	0.31	0.03	-0.06	0.44	0.22	0.16	-0.41	0.25	0.13	-0.3	-0.08	-0.37	-0.31	0.43	-0.39	-0.34	-0.3	0.45	-0.4	0.29	-0.03	0.31	-0.42	-0.43	0.51	0.34	-0.37	0.25	0.41	-0.07	-0.17	0.3	0.02	-0.42	0.21	-0.42	-0.35	-0.41	0
PAX3;CCDC140	Island	cg02245378	2:223161771	0.29	0.2	-0.01	0.17	0.22	0.24	0.05	0.11	0.16	0.08	0.3	0.11	-0.07	0.17	0.21	0.13	0.33	0.15	-0.04	0.05	0.32	-0.02	0.27	0.05	0.27	0.32	-0.15	0.07	0.38	0.21	0.03	0.32	0.07	0.24	0.07	0.4	0.29	-0.2	0.3	0.14	-0.02	0.05	-0.26	0.24	0.03	0.1
PAX3;CCDC140	Shore	cg19352038	2:223164869	0.27	0.22	-0.54	0.17	0.23	0.26	-0.09	0.15	0.17	0.05	0.26	0.13	0.19	-0.07	0.29	0.26	0.22	0.21	-0.05	0.26	0.29	-0.1	-0.16	-0.05	0.27	0.21	0.26	0.04	0.28	0.21	0.27	0.27	0.16	0.25	0.18	0.3	0.14	0.28	0.25	0.07	-0.01	0.22	-0.12	0.22	0.11	0.28
ZIC1	Island	cg14456683	3:147127010	-0.13	-0.58	-0.51	0.2	0.25	0.19	-0.34	0.08	0.16	0.12	0.04	0.07	0.15	-0.08	0.24	0.28	0.27	0.18	0.25	0.01	0.27	0.21	0.17	0.02	0.23	0.25	0.25	0.06	0.26	0.11	-0.32	0.28	0.14	0.21	0.22	-0.17	0.24	0.24	0.23	0.09	0.1	-0.22	-0.21	0.2	0.13	0.27
ISL1	Shore	cg21410991	5:50678451	0.1	0.2	0.02	0.17	0.26	0.14	0.12	0.13	0.17	0.13	0.25	-0.25	0.11	-0.48	0.27	0.34	0.32	0.29	-0.01	0.03	0.32	-0.47	0.12	-0.09	0.28	0.24	0.31	-0.02	0.28	0.24	-0.47	0.33	0.19	0.22	0.2	0.12	0.28	-0.34	0.1	0.09	-0.22	0.01	-0.24	0	0.21	-0.38
C17orf93;PRAC	Shore	cg12374721	17:46799640	0.22	0.19	0	0.11	0.16	0.02	0.04	0.08	-0.15	0.15	0.21	0.11	0.17	-0.71	0.2	-0.07	0.15	0.15	-0.2	0.22	0.21	-0.33	-0.67	-0.13	0.18	0.18	0.16	0.11	-0.21	0.14	-0.53	0.23	0.17	0.17	0.18	0.23	0.22	0.17	0.23	0.1	0.02	0.2	0.18	0.22	0.11	0.23
ZNF541	Island	cg22341310	19:48048583	0.17	0.04	0.04	-0.14	0.13	0.15	-0.43	0.11	-0.16	0.15	0.27	0.1	0.17	0.25	0.17	0.28	0.29	-0.49	-0.01	-0.02	0.27	0	-0.04	-0.02	0.23	0.18	0.16	0.1	0.24	0.12	0.2	0.29	0.12	-0.06	0.17	0.2	-0.09	-0.14	-0.33	0.13	0.03	-0.04	0.21	0.17	0.13	0.27
LVRN	Island	cg15489294	5:115297853	-0.4	-0.2	-0.14	-0.33	0.29	0.02	-0.02	0.04	-0.29	-0.08	0.34	0.08	0.15	0.07	0	0.17	-0.25	0.01	-0.15	0.06	0.37	-0.01	-0.3	0.01	0.1	0.03	0.29	0.06	-0.17	-0.1	0.34	0.31	0.23	0.01	-0.09	0.14	0.22	-0.38	0.34	0.16	-0.24	-0.18	-0.17	0.3	-0.2	0.18
GALR1	Shore	cg05896682	18:74964030	-0.22	0.11	-0.03	0.11	0.58	-0.25	-0.15	0.39	-0.1	0.09	0.59	0.25	0.21	-0.02	-0.19	-0.06	-0.07	-0.17	0.59	-0.23	0.35	0.06	-0.21	-0.07	0.59	0.43	0.24	-0.15	0.22	-0.02	0.28	0.56	0.43	-0.13	0.48	0.21	0.6	-0.12	0.42	-0.02	0.04	0.06	-0.27	-0.24	-0.1	0.16
OTOP1	Island	cg14882700	4:4228571	-0.29	-0.23	-0.16	-0.09	0.43	0.17	-0.26	0.38	0.15	0.19	0.33	-0.22	0.26	0.01	0.48	-0.16	0.03	0.03	-0.05	0.22	0.5	-0.18	-0.28	0.27	0.44	0.08	0.41	0.18	-0.21	0.13	0.49	0.52	0.37	-0.14	0.2	0.11	0.01	-0.38	0.43	0.37	-0.29	-0.34	-0.23	-0.1	-0.14	0.47
STMN2	Shore	cg23326689	8:80523461	-0.16	-0.15	-0.08	-0.32	0.4	0.12	-0.15	0.1	-0.3	0.01	0.41	0.29	0.31	-0.24	-0.36	0.05	-0.13	-0.01	-0.18	-0.42	0.29	-0.45	0.04	-0.47	0.36	-0.01	0.19	0.07	-0.15	-0.35	-0.01	0.36	0.18	-0.44	0.28	0.18	-0.46	0.04	0.36	0.24	0.04	0.24	-0.34	-0.06	0.24	0.04
ADRA1A	Island	cg22461835	8:26723365	-0.17	0.04	-0.05	0.34	0.44	0.14	-0.13	0.29	0.03	0.03	0.47	0.05	0.2	0.24	0.28	0.22	0.19	-0.17	0.1	-0.1	0.52	-0.31	0.16	0.23	0.36	-0.31	0.05	-0.01	0.51	-0.15	-0.35	0.49	0.27	-0.07	0.18	0.15	0.51	-0.26	-0.04	0.22	-0.2	0.3	-0.31	-0.23	0.14	0.48
LEP	Island	cg12782180	7:127880932	-0.21	-0.19	-0.28	0.17	0.14	0.07	0.03	-0.06	0.12	0.09	0.17	-0.01	0.11	0.27	0.22	0.27	0.23	0.13	0.24	0.22	0.25	0.14	-0.17	0.26	0.16	0.16	0.13	0.04	0.27	0.1	0.17	0.25	0.08	0.16	0.18	0.24	0.2	0.12	0.17	0.17	-0.06	-0.28	-0.35	0.14	-0.15	0.26
LEP	Island	cg19594666	7:127881280	-0.13	-0.32	-0.46	0.13	0.17	0.06	0.09	0.02	0.06	0.03	0.24	0.03	0.1	0.27	0.19	-0.1	0.19	0.12	0.2	0.11	0.24	-0.16	-0.06	-0.28	0.18	0.24	-0.04	0.05	0.24	0.03	-0.39	0.26	0.1	0.05	0.12	0	0.25	-0.6	0.22	0.17	0.02	-0.18	-0.29	0.1	-0.05	0.12
SYCP1	Island	cg18087477	1:115397597	-0.05	0.14	0.04	0.11	0.12	0.12	-0.1	0.02	0.05	0.03	0.13	0.01	0.07	0.15	0.11	0.09	0.05	0.09	0.09	0.09	0.11	-0.65	-0.21	0	0.12	0.13	-0.1	0.08	0.16	-0.07	-0.09	0.12	0.07	-0.19	-0.03	0.11	0.13	0.11	0.15	0.01	-0.11	0.12	-0.07	0.14	0.03	0.14
FEZ1	Shore	cg10261191	11:125364744	0.17	0.13	0.04	0.06	0.16	0.11	-0.06	0.1	0.11	0.11	0.21	0.13	0.12	0.18	0.19	0.18	0.2	0.09	0.15	0.07	0.17	0.18	0.07	0.19	0.18	0.14	0.18	0.03	0.21	0.12	0.21	0.2	0.14	0.19	0.15	0.16	0.18	0.18	0.19	-0.04	0.01	-0.04	-0.02	0.14	0.17	0.11
CXCL6	Shore	cg22670329	4:74702075	-0.02	0.2	-0.27	0.32	0.32	0.29	-0.33	0.24	0.1	0.09	0.31	0.22	-0.02	0.26	-0.14	0.07	0.19	0.25	0.15	-0.13	0.37	-0.43	0.29	-0.45	0.31	-0.14	0.36	0.18	-0.12	0.07	-0.46	0.05	0.18	0.03	0.26	0.39	0.36	0.04	0.37	0.19	0.16	0.28	-0.44	0.11	0.34	0.31
OTX2	Shore	cg15607672	14:57277227	-0.29	0.29	-0.09	0.02	0.31	0.22	-0.15	0.07	0.06	0.04	0.31	0.18	0.15	0.33	0.14	0.27	-0.38	-0.05	0.04	0.08	0.09	0.01	-0.16	0.32	0.28	-0.35	0.25	-0.04	0.32	-0.01	-0.52	0.29	0.23	0.12	0.15	0.19	-0.24	-0.41	0.2	0.21	0	0.3	-0.21	0.2	0	0.13
SFRP1	Shore	cg02388150	8:41165699	-0.25	-0.01	-0.08	-0.06	0.5	0.12	-0.2	-0.22	-0.01	0.42	0.52	0.16	0.23	0.38	0.14	0.01	0.16	0.13	-0.03	-0.29	0.35	-0.21	-0.31	-0.29	0.05	-0.05	-0.12	-0.2	0.25	0.03	0.05	0.13	0.13	-0.27	0.17	-0.18	0.51	-0.29	0.19	0.16	-0.18	-0.3	-0.23	-0.3	-0.18	-0.09
KLHL1;ATXN8OS	Shore	cg20523861	13:70682324	-0.2	0.61	-0.16	0.47	0.56	0.29	-0.05	0.18	-0.01	0.53	-0.22	-0.21	0.35	0.21	0.37	-0.27	-0.25	-0.23	0.08	0.45	0.61	0.18	-0.24	-0.24	0.66	-0.15	0.61	0.09	0.36	-0.07	0.2	-0.18	0.31	0.09	0.01	-0.09	0.64	-0.24	-0.23	0.39	-0.22	-0.24	-0.17	-0.23	-0.2	-0.14
SLITRK1	Open Sea	cg07104706	13:84456127	0.34	-0.04	-0.27	0.18	0.55	0.31	-0.25	0.27	-0.13	0.28	0.28	-0.23	-0.21	0.23	0.54	0.11	0.33	0.39	0.06	-0.19	0.49	0.21	-0.29	-0.08	-0.12	0.32	-0.23	0.32	0.61	-0.27	-0.29	0.59	0.3	0.08	-0.25	-0.3	0.59	-0.26	-0.3	-0.05	-0.17	-0.28	-0.25	-0.3	-0.17	-0.24
NCAM2	Island	cg13297960	21:22370237	-0.12	-0.11	-0.3	0.01	0.29	0.01	-0.38	0.06	-0.18	0.24	-0.04	-0.42	0.37	-0.03	0.15	-0.36	0.35	-0.21	-0.03	-0.2	0.37	-0.11	-0.06	0.17	-0.34	0.13	-0.39	-0.09	0.21	-0.01	-0.03	0.39	0.38	-0.24	-0.12	-0.15	0.41	-0.23	-0.29	0.35	-0.03	-0.15	-0.31	-0.24	-0.1	0.06
FBN2	Island	cg27223047	5:127874825	0.59	-0.11	-0.08	-0.06	0.71	-0.11	-0.08	0.17	-0.1	0.52	-0.09	-0.07	0.49	-0.11	0.67	0.15	0.04	-0.04	0.07	0.1	0.74	-0.12	-0.1	-0.11	-0.08	0.13	-0.09	0.27	0.51	-0.08	-0.12	-0.1	0.65	-0.09	0.04	-0.1	0.49	-0.13	-0.08	-0.03	0.39	-0.1	-0.04	-0.08	0.15	-0.03
PDE4C	Island	cg17861230	19:18343901	-0.37	-0.34	-0.27	0.34	0.07	0.15	-0.26	-0.32	0.2	0.18	0.21	-0.15	-0.22	-0.14	-0.01	0.2	0.19	-0.35	0.14	-0.35	0.47	0.13	0.23	0.42	-0.19	0.5	-0.29	0.08	0.15	-0.33	-0.36	0.52	0.13	0.17	-0.14	0.14	0.53	-0.33	0.46	-0.29	0.1	-0.36	-0.35	-0.36	0.08	0.23
LRRC3	Shore	cg23089840	21:45874886	-0.47	0.05	-0.38	0.05	-0.17	0.09	-0.34	-0.39	0.09	-0.16	0.19	-0.18	0.16	-0.42	-0.15	0.19	0.16	-0.39	0.03	-0.1	0.18	-0.33	0.36	-0.26	0.09	0.34	-0.35	-0.05	0.12	0.14	-0.43	0.43	0.11	0.04	0.12	0.18	0.36	0.4	0.34	-0.1	0.05	-0.46	-0.42	-0.03	0.05	-0.38
SRD5A2	Island	cg15403517	2:31806275	-0.15	-0.12	-0.38	-0.21	0.33	0.24	-0.17	0.39	-0.31	0.31	0.41	-0.33	0.39	-0.25	-0.27	-0.41	0.3	-0.06	-0.42	-0.41	0.18	0.1	-0.38	0.3	0.39	-0.24	-0.39	0.11	-0.25	-0.24	0.37	0.42	0.25	-0.39	-0.09	0.36	0.34	0.34	0.44	-0.03	-0.19	-0.41	-0.43	-0.35	0.09	0.37
C19orf41	Shore	cg01857260	19:50666552	-0.14	-0.05	-0.17	-0.11	0.19	-0.15	-0.13	0.06	-0.11	0.1	0.33	0.07	0.06	0.17	0.4	-0.16	0.08	-0.13	0.18	-0.16	0.28	-0.13	-0.06	-0.14	0.21	-0.01	-0.15	-0.08	0.26	-0.12	0.23	0.43	-0.12	-0.08	-0.09	-0.11	-0.12	-0.14	0.1	0.02	-0.07	-0.1	-0.17	-0.15	-0.08	-0.01
LOC389458	Island	cg01870826	7:5111875	0.21	-0.12	-0.11	-0.08	-0.09	-0.1	-0.05	-0.1	-0.07	0.22	-0.03	0.2	0.31	-0.09	-0.11	0.04	0.55	-0.08	-0.01	0.15	0.67	0.35	-0.07	-0.11	-0.1	0.02	-0.09	0.13	-0.11	-0.02	-0.11	0.62	-0.03	-0.05	-0.06	-0.12	-0.11	-0.1	-0.12	0.08	0.06	-0.12	-0.07	-0.11	-0.01	-0.11
LOC389458	Island	cg04336379	7:5111669	0.01	-0.02	-0.09	-0.06	-0.05	-0.06	-0.07	-0.08	-0.07	0.05	-0.03	0.14	0.42	-0.07	-0.04	-0.04	0.39	-0.05	-0.06	-0.06	0.54	-0.06	-0.04	-0.04	0.07	-0.03	-0.08	0.09	-0.06	-0.02	-0.05	0.42	0.01	-0.05	-0.04	-0.06	-0.06	-0.01	0.03	0.04	-0.07	-0.09	-0.01	-0.08	0.06	0.04
TDRD5	Island	cg12277666	1:179560870	-0.07	-0.05	-0.01	-0.03	-0.07	-0.07	0.31	0.03	-0.08	-0.03	-0.07	-0.04	-0.03	-0.07	0.08	-0.07	-0.04	-0.06	-0.03	-0.07	-0.04	-0.08	-0.02	-0.06	-0.05	-0.04	-0.09	-0.03	-0.08	0.01	-0.05	-0.04	0.02	-0.07	-0.03	-0.07	-0.08	-0.07	-0.09	0.08	0.46	-0.07	-0.07	0.02	-0.05	0.73
ZAR1	Island	cg18342279	4:48492344	-0.01	-0.01	0	0	0	-0.01	0	0.22	0.04	0.38	0	0.48	0	0	0.46	-0.01	0.54	0	0	0	0.63	0	0	0	0	-0.01	0	0	-0.01	-0.01	-0.01	0.86	0	0	0	0	-0.01	-0.01	0.83	0	0.6	0	0.53	0.77	0	0
CRH	Shore	cg20329958	8:67090250	-0.23	-0.25	-0.25	-0.21	0.5	-0.12	-0.04	0.27	-0.02	0.48	0.1	-0.22	-0.17	-0.19	0.16	-0.22	-0.09	0	0.18	0.31	0.23	0.36	-0.18	-0.09	0.23	0.46	-0.24	-0.17	-0.24	-0.24	-0.21	0.58	0.11	-0.21	-0.18	0.18	0.36	-0.16	0.54	0.03	0.39	-0.25	-0.22	-0.07	-0.22	0.53
MATN4;RBPJL	Island	cg21835643	20:43935361	0.02	-0.1	-0.13	-0.19	0.43	-0.14	-0.15	-0.11	-0.13	0.37	0.39	0.34	-0.11	-0.1	0.02	0.23	-0.13	-0.16	-0.14	-0.16	0.03	-0.15	-0.17	-0.16	0.31	0.12	-0.18	0.27	-0.18	-0.12	-0.13	0.12	0.37	-0.06	-0.15	0.06	-0.15	-0.12	0.17	-0.14	0.11	-0.17	-0.12	0.03	-0.14	-0.07
CD40	Shore	cg25239996	20:44746767	0.09	-0.03	-0.07	-0.06	0.51	-0.07	-0.06	-0.07	0.02	0.4	-0.03	0.42	0.02	-0.05	-0.07	0.33	-0.06	-0.08	-0.07	0.07	-0.06	-0.06	-0.07	-0.06	-0.01	0	-0.07	0.44	-0.04	-0.03	-0.05	0.73	0.03	-0.05	-0.06	-0.07	-0.07	-0.08	0.25	-0.07	0.6	0.24	-0.07	0.14	-0.07	-0.06
HIST1H2BH;HIST1H3F	Island	cg14776962	6:26251899	0.38	0.44	-0.02	-0.03	-0.01	-0.01	-0.02	0.4	-0.01	0.65	0	0.01	-0.03	0.16	-0.01	0.48	0.53	-0.02	0.1	-0.02	0.47	-0.02	-0.01	-0.02	0	-0.01	-0.01	-0.03	-0.02	-0.01	-0.02	0.46	0.73	0.22	0.02	0.86	-0.02	0.58	0.44	-0.02	0.72	-0.01	0.09	0.3	-0.02	0.85
PCDHGA4;PCDHGA11;PCDHGA9;PCDHGA1;PCDHGB1;PCDHGB6;PCDHGA12;PCDHGB3;PCDHGB7;PCDHGA6;PCDHGA8;PCDHGA10;PCDHGA5;PCDHGB4;PCDHGA3;PCDHGA2;PCDHGB2;PCDHGA7;PCDHGB5	Shore	cg07730329	5:140810137	0.19	0.21	-0.24	0.07	0.18	0.19	-0.2	0.12	0.16	0.1	0.17	0.07	0.06	0.05	0.21	-0.32	0.19	0.18	-0.1	0.1	0.14	0.19	-0.4	-0.09	0.19	-0.06	0.03	-0.03	0.21	-0.15	0.17	0.19	0.12	-0.04	0.01	0.18	-0.17	-0.1	0.21	0.11	0.07	0.15	-0.58	0.18	0.13	0
PCDHGA4;PCDHGA11;PCDHGA12;PCDHGA9;PCDHGA1;PCDHGB1;PCDHGB6;PCDHGB3;PCDHGB7;PCDHGA6;PCDHGA8;PCDHGA10;PCDHGA5;PCDHGB4;PCDHGA3;PCDHGA2;PCDHGA7;PCDHGB2;PCDHGB5	Shore	cg11647681	5:140810161	0.19	0.24	-0.15	0.15	0.21	0.24	-0.13	0.12	0.15	0.12	0.26	0.11	0.06	-0.11	0.33	-0.24	0.28	0.26	-0.01	0.11	0.23	-0.07	-0.34	-0.06	0.25	-0.29	0.03	-0.09	0.3	0.13	-0.07	0.31	0.14	-0.07	0.22	0.3	0.28	-0.25	0.25	0.15	0.01	0.28	-0.44	0.24	0.23	0.06
TCL1A	Island	cg13282837	14:96180648	-0.05	0.21	-0.01	0.08	0.16	0.17	-0.17	-0.12	0.08	-0.02	0.26	0.02	0.03	0.17	0.24	0.23	0.23	0.22	0.02	0.17	0.19	-0.07	-0.1	-0.2	0.22	-0.07	0.17	0	0.12	-0.35	-0.09	0.31	0.1	-0.02	0.14	0.26	0.21	0.02	0.16	0.14	-0.08	0.2	0.19	0.17	0.14	0.13
PCDHGA4;PCDHGA9;PCDHGA1;PCDHGB1;PCDHGB7;PCDHGB6;PCDHGB3;PCDHGA6;PCDHGA8;PCDHGA10;PCDHGA5;PCDHGB4;PCDHGA3;PCDHGA2;PCDHGB2;PCDHGA7;PCDHGB5	Island	cg23563234	5:140797286	0.37	0.3	0.13	0.15	0.26	0.35	-0.16	0.17	0.21	-0.13	0.22	0.12	0.15	0.16	-0.11	0.38	0.35	-0.09	-0.18	0.22	0.28	-0.2	-0.36	-0.05	0.36	0.17	-0.26	0.03	0.38	0.27	0.03	0.34	0.16	-0.07	0.03	0.38	-0.18	-0.08	-0.41	0.13	0	0.32	0.21	0.35	0.23	0.37
PCDHB15	Shore	cg10757144	5:140625237	0.08	0.15	-0.32	0.3	0.43	0.44	-0.12	0.15	-0.02	0.05	0.28	0.25	-0.1	-0.32	0.26	0.42	-0.16	0.04	-0.3	-0.12	0.17	-0.34	-0.29	-0.32	0.46	0.13	0.32	-0.04	-0.2	-0.26	-0.33	0.22	0.16	0.04	0.07	0.05	-0.26	-0.31	0.25	0.07	-0.32	0.04	-0.34	0.25	-0.12	-0.26
PCDHGA4;PCDHGA6;PCDHGA1;PCDHGA5;PCDHGB1;PCDHGA3;PCDHGA2;PCDHGB4;PCDHGA7;PCDHGB2;PCDHGB3	Island	cg26282384	5:140767200	0.17	-0.01	-0.33	0.3	0.3	0.1	-0.32	0.22	-0.06	0.12	0.16	0.15	0.17	0.12	0.02	-0.13	0.12	0.19	-0.06	-0.16	0.34	-0.06	-0.14	-0.13	0.04	-0.28	0.2	-0.11	0.36	0.24	0.1	0.04	0.13	0.15	0.04	-0.13	0.51	-0.31	0.15	0.09	-0.21	-0.06	-0.36	-0.1	0.23	-0.14
PCDHA7;PCDHA12;PCDHA6;PCDHA10;PCDHA4;PCDHA11;PCDHA8;PCDHA1;PCDHA2;PCDHA9;PCDHA5;PCDHA13;PCDHA3	Shore	cg26556719	5:140261810	-0.29	0.32	-0.02	0.21	0.31	0.26	-0.17	0.17	0.22	-0.03	0.23	0.09	0.03	0.07	-0.02	0.02	-0.17	0.03	-0.07	0.06	0.34	0.01	-0.13	0.06	0.34	-0.02	0.33	-0.1	-0.32	0.16	0.03	0.38	0.16	-0.22	0.19	0.01	0.33	0.03	0.05	0.2	-0.08	0.31	-0.09	0.3	-0.12	0.3
GATA4	Shore	cg19172575	8:11567721	0.22	0.22	0.04	0.04	0.24	-0.05	0	0.16	0.16	-0.01	0.27	0.12	0.09	0.04	-0.3	0.3	-0.01	-0.32	-0.42	0.24	-0.13	-0.52	-0.32	-0.5	-0.09	0.22	0.22	0.01	0.1	0.13	-0.03	0.25	0.13	0.25	-0.16	0.1	-0.05	-0.05	0.03	0.14	-0.27	0.12	-0.21	-0.17	0.15	0.26
PCDHAC1;PCDHA7;PCDHA12;PCDHA6;PCDHA10;PCDHA4;PCDHA11;PCDHA8;PCDHA1;PCDHA2;PCDHA9;PCDHA13;PCDHA5;PCDHA3	Island	cg12629325	5:140306458	-0.26	0.39	0.19	-0.17	0.44	0.24	-0.26	-0.43	-0.42	0.32	-0.01	0.19	0.4	0.19	0.11	-0.23	-0.38	-0.06	-0.12	0.12	0.48	-0.44	-0.41	-0.2	0.11	0.43	0.24	0.08	-0.38	0.45	-0.34	0.29	0.38	-0.3	-0.22	0.37	0.44	-0.35	0.06	-0.02	-0.43	-0.43	-0.32	-0.38	0.09	-0.39
TRIM58	Island	cg07533148	1:248020812	-0.41	0.03	0.06	0.14	0.21	0.21	-0.1	0.12	0.04	0.11	0.29	0.05	0.18	0.06	0.29	0.46	0.02	0.27	0.2	0.37	0.36	-0.46	-0.45	-0.39	-0.46	0.06	-0.03	0.11	0.37	0.15	-0.47	0.4	0.2	0.04	0.18	0.27	0.36	-0.47	0.05	-0.04	-0.23	-0.46	-0.46	-0.47	-0.1	0.15
OR2L13	Island	cg20507276	1:248100600	-0.36	0.37	-0.22	0.29	0.43	0.3	-0.03	0.28	0.02	0.09	0.43	-0.1	0.15	-0.07	0.01	0.18	-0.33	0.13	0.01	0.21	0.24	-0.36	-0.22	-0.02	0.01	-0.15	0	0.02	0.12	-0.13	-0.29	0.49	0.03	-0.18	0.13	0.04	0.43	-0.15	0.09	0.25	0.02	0.24	-0.33	0.05	0.1	0.37
DNASE1L2	Island	cg12619509	16:2286601	0.24	-0.43	-0.35	-0.26	0.17	0.11	0.06	0.1	-0.32	0.08	0.22	0.12	0.13	0.25	0.21	0.26	0.26	-0.32	-0.23	-0.32	0.26	-0.47	-0.37	-0.4	-0.26	0.23	-0.05	0.12	-0.02	-0.35	-0.06	0.29	-0.07	-0.39	-0.29	-0.35	-0.25	-0.44	0.2	-0.19	0.01	-0.46	-0.23	0.14	-0.15	0.21
DRD4	Island	cg06825142	11:637170	-0.01	-0.49	-0.31	-0.01	0.16	0.16	0.03	-0.07	-0.01	0.11	0.3	-0.3	0.09	0.24	0.25	0.1	0.33	-0.11	0.09	-0.45	0.31	-0.34	-0.16	-0.29	0.26	0.28	-0.45	0.04	0.14	0.2	-0.04	0.33	0.05	-0.47	-0.32	-0.48	-0.45	-0.5	0.06	0.14	0.06	-0.49	0.23	-0.05	-0.17	-0.3
CELSR1	Island	cg06268694	22:46932642	0.28	-0.52	0.03	0.19	0.2	0.2	0.1	0.13	0.15	0.18	0.3	0	0.09	0.38	-0.15	0.39	0.35	-0.46	-0.16	-0.52	0.32	-0.5	0.18	-0.39	-0.07	0.25	-0.53	0.16	0.38	0.21	0.02	0.33	-0.04	-0.01	0.19	-0.42	-0.5	-0.49	0.3	0.18	-0.02	-0.52	0	-0.52	-0.48	0.36
WNK2	Island	cg20616414	9:95947396	0.32	0.23	-0.4	0.02	0.16	0.15	0.02	0.1	0.21	0.24	0.38	0.1	0.16	0.51	0.29	0.51	0.34	-0.4	0.28	-0.39	0.38	-0.39	-0.32	-0.14	0.34	0.31	-0.31	0.13	0.4	-0.2	-0.4	0.38	-0.3	0.24	0.06	-0.38	-0.4	-0.4	0.36	0.14	0.14	-0.4	-0.36	0.15	-0.17	0.42
BCAN	Island	cg21475402	1:156612140	0.05	-0.13	-0.42	0.11	0.15	0.18	-0.4	0.11	0.05	-0.11	0.27	0.2	0.15	0.29	-0.42	0.32	0.31	-0.21	0.11	-0.39	0.26	-0.02	-0.07	-0.05	0.2	0.24	-0.45	0.12	0.28	0.18	-0.47	0.29	-0.34	0.2	0.04	-0.16	0.26	0.09	0.24	0.17	0.08	-0.48	-0.27	-0.11	0.13	0.1
DLK1	Shore	cg09971646	14:101194145	-0.35	-0.06	-0.15	0.08	0.21	0.37	-0.11	-0.3	0	-0.04	-0.21	-0.11	0.01	0.3	-0.34	-0.3	-0.25	0.35	0.01	-0.38	0.39	-0.38	-0.3	0.22	0.39	0.03	-0.16	-0.24	0.05	0.33	-0.39	0.2	0.12	-0.3	-0.38	-0.19	-0.43	-0.38	0.38	0.34	0.09	0	-0.3	-0.38	0.05	-0.36
BEGAIN	Shore	cg13673514	14:101035818	-0.1	0.31	-0.03	0.13	0.27	0.17	-0.1	-0.04	-0.05	0.21	0	0.01	-0.13	0.08	-0.01	-0.19	0.16	-0.34	-0.15	-0.25	0.08	0.05	-0.37	0.09	0.41	0.1	-0.21	-0.09	0.1	-0.32	-0.4	-0.06	-0.19	-0.37	-0.25	-0.02	0.04	-0.32	0.01	0.15	0.12	-0.02	-0.24	0.06	-0.24	-0.19
HOXD10	Shore	cg03918304	2:176981654	-0.02	0.04	0.13	0.18	-0.02	0.15	-0.28	0.16	-0.15	-0.01	-0.16	0.15	0.18	-0.13	0.18	0.19	0.19	-0.61	-0.64	-0.12	0.19	-0.08	-0.14	-0.15	0.06	-0.58	0.04	-0.43	-0.69	0.18	-0.67	0.17	-0.13	-0.08	-0.05	0.19	0.02	-0.11	-0.07	0.04	0.14	-0.22	-0.28	0.18	0.12	-0.63
ALX4	Shore	cg00061629	11:44325258	0.39	0.36	-0.2	-0.33	0.17	-0.19	-0.11	0.16	-0.34	-0.34	0.4	0.3	0	0.12	-0.17	-0.28	-0.3	-0.36	-0.31	-0.35	-0.15	-0.36	-0.31	-0.34	-0.2	-0.33	-0.02	0.02	-0.13	0	-0.39	-0.37	0.31	-0.29	-0.14	0.5	-0.12	0.03	-0.07	-0.14	0.01	0.12	-0.21	-0.27	-0.21	0.4
ALX4	Island	cg15522957	11:44324925	0.33	0.26	-0.14	-0.21	0.24	-0.07	-0.14	0.19	-0.03	-0.18	0.31	0.22	0.08	-0.27	-0.36	-0.15	0.3	0.02	-0.12	-0.14	0.11	-0.06	0.04	-0.32	0.27	-0.35	0.29	0.04	0.31	0.19	-0.08	-0.2	0.24	-0.05	0.12	0.37	0.05	-0.4	0	0.05	-0.25	0.12	-0.38	0.2	0.06	0.25
ALX4	Island	cg18546622	11:44325029	0.31	0.37	-0.12	0.23	0.3	0.06	-0.11	0.05	0.12	-0.09	0.32	0.3	-0.02	-0.37	0.05	-0.14	-0.28	-0.31	0.03	0.07	-0.22	-0.35	-0.29	-0.31	0.42	0	-0.27	-0.12	0.41	-0.13	-0.42	-0.05	0.25	-0.25	-0.02	0.45	-0.21	-0.28	-0.06	-0.01	0.01	0.08	-0.38	-0.24	-0.15	0.45
ALX4	Shore	cg23058901	11:44324759	0.28	0.22	-0.23	-0.31	-0.03	-0.42	-0.17	-0.05	0.03	-0.3	0.37	0.29	0.02	-0.08	0.02	-0.24	-0.3	-0.17	-0.4	-0.22	0.03	0.26	-0.06	-0.22	0.23	-0.39	0.17	-0.25	-0.07	-0.2	0.26	-0.19	0.2	0.07	0.03	0.33	-0.03	-0.08	-0.1	0.01	-0.08	0.17	-0.42	-0.27	-0.19	0.23
MEOX1	Open Sea	cg08471713	17:41738893	0.08	0.05	0.04	-0.02	0.12	0	-0.12	0.08	0.06	0	0.15	0.1	-0.12	0.14	0.12	0.13	0.13	0	0.13	0.07	0.13	-0.57	0.09	0.13	0.11	0.14	-0.18	-0.05	0.13	0.1	-0.67	0.13	0	0.02	-0.25	0.15	-0.24	-0.08	0.13	0.06	0.04	0.12	-0.08	0.11	-0.32	0.07
TBX4	Island	cg18536148	17:59533844	-0.09	-0.04	-0.14	0.05	0.07	-0.13	-0.01	-0.04	-0.05	0.07	0.16	0.04	0.13	-0.12	-0.14	0.04	0.09	-0.06	-0.05	-0.02	0.03	-0.4	-0.4	0	0.19	0.15	-0.03	-0.03	-0.09	0.06	-0.11	0.18	0.09	-0.09	-0.21	0.07	0.2	-0.42	0.19	0.08	0.04	-0.27	0.12	-0.02	-0.13	0.09
GRIK2	Shore	cg16009558	6:101846707	0.02	0.23	-0.13	0.25	0.14	0.11	-0.13	-0.1	-0.03	-0.08	0.52	0.24	0.03	-0.02	0.12	0.29	-0.09	0.15	-0.11	-0.02	0.19	-0.08	-0.07	-0.12	0.44	-0.09	0.54	-0.04	-0.13	0.45	-0.15	-0.11	0.17	-0.1	0.11	0.06	-0.07	0.25	0.12	-0.09	-0.04	0.61	-0.16	0.29	-0.11	-0.03
GRIK2	Island	cg26316946	6:101846967	-0.31	0.35	-0.29	0.28	0.29	-0.08	-0.03	-0.13	0.16	0.04	0.46	0.12	0.33	-0.28	0.22	0.01	-0.2	-0.03	-0.29	-0.23	0.25	0.1	-0.3	0.1	0.44	0.08	0.47	0.07	0.12	0.34	-0.28	0.25	0.19	0.11	0.14	0.45	0.38	-0.26	0.47	-0.22	-0.22	0.39	-0.31	0.39	0.26	0.41
JPH4	Shore	cg02916816	14:24047021	0.36	0.08	-0.08	0.15	0.36	-0.01	-0.33	0.32	-0.24	0.32	0.17	-0.3	0.12	0.2	-0.02	-0.14	0.42	-0.38	-0.09	-0.08	0.13	-0.36	0.11	-0.05	0.22	0.1	-0.32	0.1	0.04	0.18	0.04	0.37	0.12	0.09	-0.3	-0.27	-0.33	0.15	0.11	0.3	0.09	0.12	0.25	-0.02	0.02	0.19
0	Island	cg21051046	7:155248393	-0.1	0.39	-0.03	-0.15	0.46	-0.15	0.08	0.28	-0.1	0.01	0.52	-0.03	-0.13	-0.13	0.38	-0.03	-0.07	0.06	-0.02	-0.06	-0.11	-0.14	-0.13	0.16	-0.08	-0.07	-0.11	-0.03	0.1	-0.13	0.31	-0.11	0.1	0.3	0.29	0.15	0.44	0.37	-0.02	-0.03	-0.09	0.05	-0.06	0.07	-0.1	-0.09
PRMT8	Shore	cg21667836	12:3599355	-0.05	-0.05	0.02	-0.04	-0.05	-0.05	-0.05	-0.05	0.22	0.07	0.37	0.29	-0.03	-0.02	-0.05	0.39	0.5	0.36	-0.04	-0.04	-0.03	0.42	-0.05	-0.05	-0.02	-0.06	-0.02	0.18	-0.06	-0.05	0.42	0	-0.02	-0.02	0	-0.04	-0.06	0.72	-0.05	0	-0.06	0.1	-0.01	-0.06	0.28	-0.04
GATA4	Shore	cg17795240	8:11568257	-0.17	0.27	0.08	-0.23	0.2	-0.13	-0.11	-0.1	-0.01	0	0.31	0.11	0.13	0.55	-0.2	-0.22	0.09	0.05	0.22	-0.14	0.21	0.06	-0.22	-0.02	0.13	0.14	0.04	-0.03	0.48	0	0.47	0.42	-0.1	0.04	0.01	0.2	-0.07	0.15	-0.11	0.16	-0.09	-0.09	-0.19	-0.01	-0.07	-0.09
TNNI3	Shore	cg18838701	19:55668612	-0.17	-0.08	-0.08	0.29	0.2	-0.31	0	-0.19	0.01	-0.09	0.16	-0.1	0.18	0.09	-0.36	0.03	-0.25	0.11	0	-0.22	-0.27	0.03	-0.32	-0.39	-0.02	-0.29	-0.22	0.04	-0.1	-0.07	-0.38	0.01	0.3	-0.25	-0.18	0.01	-0.33	-0.3	-0.12	-0.05	0.14	-0.22	0.04	-0.18	0.01	0.36
CYP2E1	Island	cg13315147	10:135341528	0.14	-0.14	-0.08	0.14	0.24	0.03	-0.08	0.11	0.02	0.06	0.3	0.15	0.21	0.29	0.23	0.23	0.34	0.1	-0.12	-0.13	0.31	-0.01	-0.03	-0.11	0.28	0.1	0.22	0	0.04	0.19	-0.48	0.36	0.2	0.08	-0.05	0.12	0	-0.06	0.07	0.2	-0.1	-0.1	-0.24	-0.03	-0.02	0.21
NMNAT3	Shore	cg01724150	3:139397363	-0.04	0.05	-0.06	-0.12	0.16	-0.11	-0.09	0.16	-0.04	-0.06	0.03	0.12	0.17	-0.09	-0.13	0.13	-0.04	-0.12	-0.03	-0.08	0.29	-0.11	-0.09	-0.06	0.13	-0.1	-0.06	0.04	-0.13	0.19	-0.08	-0.05	0.01	-0.08	-0.01	0.25	0.07	-0.06	0.36	-0.04	-0.04	-0.1	-0.05	0.32	-0.01	-0.09
IFI44	Open Sea	cg07107453	1:79114976	-0.2	0.03	0	-0.18	-0.2	-0.14	0.07	0.01	-0.13	-0.14	-0.1	0.04	0.02	-0.23	-0.23	-0.24	-0.19	-0.21	0	-0.2	0.22	-0.22	-0.19	-0.21	0.55	-0.24	-0.17	-0.09	-0.17	-0.13	-0.23	-0.09	0.12	-0.18	-0.04	0.08	-0.06	0.06	0.06	0.04	0.08	0.12	-0.17	0.06	-0.1	-0.18
CARD6	Open Sea	cg16250754	5:40841579	-0.02	-0.02	0.06	0.01	0	0	-0.02	-0.01	0.02	0	-0.02	-0.02	0	-0.02	-0.01	-0.03	-0.04	-0.02	-0.02	-0.02	-0.02	-0.02	-0.02	-0.03	-0.02	-0.01	-0.02	-0.01	-0.02	-0.02	-0.03	-0.02	0.02	0.04	0.1	0	0.02	-0.02	-0.03	-0.03	-0.01	-0.01	0.1	0	0.01	-0.03
XPNPEP1	Shore	cg17093267	10:111683654	-0.05	0.38	-0.08	-0.13	-0.08	-0.14	-0.11	-0.13	-0.13	0.06	0.43	-0.01	-0.08	-0.14	-0.17	-0.18	-0.1	-0.15	-0.16	-0.13	-0.16	-0.16	-0.16	-0.17	0.35	0.11	-0.16	-0.07	-0.19	-0.01	0.15	-0.05	-0.03	-0.13	0	-0.15	-0.1	-0.16	-0.13	0.14	0.21	-0.16	0	-0.14	-0.11	-0.17
TNXB	Open Sea	cg03543593	6:32076417	-0.1	-0.08	-0.11	-0.13	-0.12	-0.11	-0.05	-0.02	-0.05	0.21	0.19	0.01	-0.09	-0.14	-0.11	-0.14	-0.13	-0.13	-0.13	-0.12	0.34	0.29	-0.11	-0.13	-0.14	-0.12	-0.14	0	-0.13	-0.12	0.24	-0.11	-0.09	-0.12	-0.11	-0.12	0.22	-0.12	-0.12	0.04	0.03	-0.05	-0.12	-0.09	-0.04	-0.13
NRIP2	Open Sea	cg05194726	12:2944480	-0.09	-0.03	-0.16	-0.1	0.09	-0.1	-0.06	-0.17	-0.18	0.49	0.47	-0.02	-0.07	-0.03	-0.15	-0.19	-0.12	-0.11	-0.16	-0.11	-0.09	-0.18	-0.1	-0.16	0.61	-0.15	-0.17	-0.09	-0.01	0.2	-0.16	0.52	-0.07	-0.19	-0.13	-0.08	0.41	-0.18	-0.17	-0.04	0.21	-0.09	-0.09	-0.17	-0.12	-0.17
GPR35	Shore	cg13097816	2:241568439	-0.23	-0.25	-0.08	-0.12	-0.23	-0.26	-0.08	-0.21	-0.17	-0.05	0.08	-0.04	0.04	-0.3	-0.24	-0.29	0.08	-0.18	-0.15	-0.29	0.1	0.04	-0.18	-0.29	0.34	0.06	-0.27	-0.1	0.26	-0.2	0.3	0.45	-0.07	-0.26	-0.23	-0.23	-0.14	-0.11	0.19	0.02	-0.1	-0.15	-0.22	-0.25	-0.09	-0.06
PGAM2	Shore	cg23616741	7:44105434	0.14	0.07	-0.04	-0.1	-0.03	-0.23	-0.14	-0.04	-0.02	0.06	0.01	0.11	-0.15	-0.19	-0.2	-0.06	0.05	-0.02	0.1	-0.08	0.17	0.12	-0.17	-0.22	-0.22	0.04	-0.21	-0.12	-0.24	0.23	0.06	0.19	-0.15	-0.24	-0.1	-0.05	-0.13	-0.18	-0.24	-0.01	-0.15	-0.03	-0.08	-0.23	0.04	0.03
TRAK1	Open Sea	cg08804892	3:42201374	-0.1	-0.09	0.03	-0.03	-0.08	-0.09	-0.05	-0.07	-0.08	-0.05	-0.08	0.08	-0.02	-0.05	-0.09	-0.09	-0.07	-0.07	-0.1	-0.09	-0.09	-0.09	-0.05	-0.08	-0.07	-0.07	-0.1	0.01	-0.09	-0.06	-0.08	-0.08	0	-0.04	-0.01	-0.07	-0.1	-0.07	-0.1	0.02	0	-0.08	-0.08	-0.1	-0.06	-0.08
RDH12	Open Sea	cg04394967	14:68189457	-0.03	0	-0.03	-0.03	0.12	-0.03	-0.01	-0.04	-0.05	0.35	0.33	0.11	-0.03	0	0.02	-0.01	-0.04	-0.02	-0.02	-0.04	-0.04	0.36	-0.03	-0.04	0.43	-0.04	-0.03	-0.01	-0.02	-0.02	0	0.35	-0.03	0.01	-0.01	0.19	0.01	-0.02	-0.01	0.14	0.35	0.08	0.07	-0.04	-0.01	-0.05
CHST4	Open Sea	cg00840403	16:71560205	0.02	-0.04	-0.02	-0.04	-0.02	-0.03	0	-0.02	-0.02	0.54	0.06	0.03	-0.01	0.04	0.04	0.01	-0.01	-0.03	-0.01	-0.02	0.02	-0.01	-0.02	0.01	0	0	-0.01	0.01	-0.02	-0.03	-0.03	-0.01	-0.02	0.11	-0.01	0.03	-0.04	-0.04	-0.03	-0.01	-0.05	-0.03	-0.03	-0.02	-0.01	-0.03
CHST4	Open Sea	cg05535113	16:71559579	-0.14	-0.1	-0.01	-0.04	-0.11	-0.08	0.05	-0.02	-0.06	0.44	0.25	0.04	-0.08	-0.11	-0.09	-0.13	-0.12	-0.09	-0.11	-0.12	-0.12	-0.11	-0.1	-0.11	-0.1	-0.08	-0.12	0.01	-0.1	-0.09	-0.11	-0.01	0.19	-0.08	-0.03	-0.06	-0.12	-0.05	-0.03	0.04	-0.11	-0.1	-0.09	-0.07	-0.1	-0.11
ATP1A1	Shore	cg09580336	1:116915122	-0.07	-0.06	0.01	-0.05	-0.06	-0.06	0.01	-0.06	-0.02	0.13	-0.05	-0.01	-0.04	-0.08	-0.06	-0.08	-0.07	-0.06	-0.06	-0.07	-0.06	-0.07	-0.04	-0.07	-0.07	-0.06	-0.07	0.05	-0.08	-0.04	-0.08	-0.05	0.07	-0.05	-0.06	-0.08	0.23	-0.07	-0.06	0.14	-0.07	-0.08	-0.07	-0.06	0.01	-0.06
MAT1A	Open Sea	cg18292394	10:82049450	-0.18	-0.08	0.01	-0.17	-0.14	-0.17	-0.12	-0.08	-0.11	-0.09	-0.15	-0.08	-0.08	-0.17	-0.09	-0.18	-0.15	-0.15	-0.17	-0.17	-0.17	-0.17	-0.12	-0.19	-0.19	-0.15	-0.16	-0.08	-0.18	-0.15	-0.19	-0.16	-0.04	-0.09	-0.18	-0.17	0.27	-0.18	-0.09	0.02	0.02	-0.09	-0.15	-0.16	-0.13	-0.22
MAT1A	Open Sea	cg19423196	10:82049429	-0.13	-0.08	-0.06	-0.08	-0.1	-0.11	-0.07	-0.03	-0.06	-0.08	-0.11	-0.03	-0.04	-0.12	-0.01	-0.12	-0.1	-0.09	-0.11	-0.1	-0.1	-0.12	-0.08	-0.12	-0.1	-0.09	-0.12	-0.05	-0.11	-0.1	-0.11	-0.09	-0.03	-0.08	-0.1	-0.11	0.25	-0.12	-0.1	0.03	-0.01	-0.09	-0.11	-0.12	-0.1	-0.12
MYOM2	Open Sea	cg11701148	8:1993035	-0.06	-0.01	-0.01	0	-0.02	-0.01	-0.02	-0.03	-0.02	0.2	-0.04	0.01	0.1	-0.02	0.03	-0.08	-0.04	-0.05	-0.04	-0.04	-0.02	-0.04	-0.05	-0.04	-0.05	-0.01	-0.08	-0.01	-0.06	-0.07	-0.06	0.04	-0.01	-0.02	0	-0.04	-0.03	-0.05	-0.03	0.11	0.03	-0.01	0.05	0.05	0.03	0.06
LPL	Shore	cg22108175	8:19796591	-0.1	-0.08	-0.05	-0.09	0.11	-0.09	-0.05	0.01	0.07	0.13	-0.08	0.19	-0.01	-0.09	0.25	-0.08	-0.1	0.37	0.44	-0.1	-0.07	-0.12	-0.08	-0.08	0.74	-0.02	-0.06	-0.02	0.38	-0.08	-0.11	0.32	0	-0.07	-0.05	-0.12	-0.09	-0.08	-0.09	-0.09	-0.06	-0.08	-0.06	-0.04	0.11	-0.06
SSH1	Shore	cg11747499	12:109252653	-0.03	0.03	-0.06	-0.04	-0.05	0.01	-0.02	0.18	-0.04	0.04	0.3	0.22	-0.05	0.17	-0.04	-0.05	-0.01	-0.03	0.01	-0.01	0.19	0.26	0	0.1	0.45	-0.03	0.09	0	-0.05	-0.03	0	-0.05	-0.01	-0.02	0.03	-0.02	0.1	-0.04	0.04	0.29	0.01	-0.02	-0.04	-0.06	0.08	-0.05
SHROOM3	Open Sea	cg27417997	4:77356416	-0.3	-0.23	-0.08	-0.09	0.17	-0.17	0.05	0.13	-0.15	0.17	0.36	0.38	-0.2	-0.02	-0.04	0.06	-0.29	-0.18	-0.02	-0.14	0.05	-0.25	-0.1	0.15	0.14	-0.23	0.25	-0.13	-0.19	0.08	-0.31	0.03	0.14	-0.15	-0.04	0.17	0.18	-0.25	-0.06	0.37	-0.08	0.28	-0.12	-0.06	-0.06	-0.18
KCNAB2	Island	cg19814116	1:6086448	-0.14	-0.09	0.14	-0.06	-0.12	-0.12	-0.03	-0.13	-0.15	0.31	-0.07	0.04	-0.02	0.32	-0.1	-0.14	-0.11	-0.12	-0.06	-0.07	-0.15	0.29	-0.09	0.09	0.31	-0.13	-0.11	0.02	-0.15	0	-0.16	-0.1	0	-0.1	-0.11	-0.13	-0.14	-0.11	0.02	-0.06	-0.01	-0.06	-0.08	-0.12	-0.1	-0.12
MYLK	Shore	cg04376312	3:123602485	0.26	0.19	-0.3	-0.51	0.25	0.02	-0.14	0.21	0.24	0.22	0.22	0.09	0.01	-0.02	-0.02	0.22	-0.27	0.18	-0.5	0.1	0.04	0.28	-0.38	0.21	0.27	0.17	-0.52	0.18	0.28	0.19	0.27	0.08	0.04	-0.04	-0.06	-0.01	-0.02	0.28	0.02	0.16	0.17	-0.44	-0.2	0.17	-0.07	0.06
RCN3	Shore	cg04378886	19:50031395	0.44	-0.23	-0.24	-0.28	0.38	0.11	-0.06	0.07	0.09	0.33	0.46	-0.11	0.34	0.47	0.22	0.43	0.5	0.16	0.34	-0.07	0.34	-0.27	0.11	-0.27	-0.27	0.39	-0.3	0.11	0.49	-0.25	-0.31	0.44	0.32	-0.12	0.1	-0.02	-0.28	-0.28	0.44	0.05	0.04	-0.31	-0.09	-0.3	-0.25	-0.34
RASSF1	Island	cg00777121	3:50378191	-0.21	-0.26	-0.26	-0.17	0.26	-0.25	0.19	0.05	-0.15	0.27	0.25	-0.14	-0.26	0.52	0.04	-0.22	-0.25	-0.26	-0.24	-0.23	0.03	-0.26	-0.27	-0.25	-0.23	0.43	-0.24	-0.15	-0.15	-0.27	-0.21	0.48	-0.22	-0.02	-0.21	-0.26	-0.23	-0.26	0.47	0.16	0.14	-0.27	0.04	-0.26	-0.21	-0.22
RASSF1	Island	cg08047457	3:50378413	-0.31	-0.32	-0.33	-0.31	0.3	-0.33	0.08	0.03	-0.22	0.25	0.2	-0.23	-0.33	0.44	0.2	-0.28	-0.33	-0.33	-0.3	-0.33	0.13	-0.33	-0.33	-0.32	-0.32	0.31	-0.33	-0.17	-0.29	-0.32	0	0.46	-0.32	0.01	-0.3	-0.33	-0.27	-0.33	0.39	0.21	0.13	-0.33	-0.01	-0.32	-0.28	-0.32
RASSF1	Island	cg21554552	3:50378425	-0.25	-0.25	-0.24	-0.25	0.25	-0.24	0.13	-0.12	-0.22	0.34	0.28	-0.21	-0.24	0.34	0.02	-0.24	-0.25	-0.25	-0.25	-0.24	-0.01	-0.24	-0.24	-0.24	-0.25	0.01	-0.25	-0.14	-0.22	-0.24	-0.23	0.59	-0.25	-0.19	-0.24	-0.25	-0.24	-0.24	0.44	0.02	0.17	-0.24	0	-0.25	-0.24	-0.24
SARM1	Island	cg23887396	17:26699551	-0.21	-0.21	-0.18	0.08	0.39	-0.08	-0.21	0.32	-0.18	0.35	-0.08	0.06	-0.21	0.01	-0.2	-0.2	0.24	0.11	-0.11	-0.19	0.47	-0.08	-0.09	-0.2	-0.18	0.12	-0.15	-0.14	0.12	0.22	-0.21	0.6	-0.17	-0.2	-0.19	-0.2	0.09	-0.21	0.51	0.13	0.26	-0.2	-0.18	0.18	-0.02	-0.21
PDLIM4	Island	cg01305625	5:131593812	-0.04	-0.05	-0.35	-0.21	0.2	0.22	0.04	0.14	-0.26	0.19	0.17	0.11	-0.21	0.07	0.16	-0.33	-0.3	-0.12	0.05	-0.3	0.11	-0.46	-0.34	-0.21	0.18	0.1	-0.03	0.13	0.1	-0.19	0.04	0.2	0	-0.5	-0.11	-0.17	0.2	-0.08	0.2	0.22	0.08	-0.01	-0.05	0.09	0.07	0
GNL1;PRR3	Shore	cg04273431	6:30523215	-0.1	-0.22	0.18	-0.17	0.31	0.21	-0.09	0.25	0.02	0.18	0.38	-0.06	-0.07	-0.23	-0.18	-0.09	-0.09	-0.15	0.25	-0.17	0.41	-0.09	0	-0.06	0.11	0.35	0.21	0.27	0.35	-0.23	-0.02	0.14	-0.11	-0.12	-0.14	0.35	0.24	-0.14	-0.23	0.3	-0.28	-0.21	0.24	-0.09	0.34	-0.36
HIST1H3E	Island	cg07922606	6:26225389	0.07	0.05	-0.03	0.05	0.01	0.06	-0.14	0	0.09	0.08	0.09	-0.17	0.06	0.09	0.09	0.09	0.05	0.05	0.05	0.01	0.06	-0.29	0.02	0.06	-0.02	0.09	0.05	0.02	0.11	-0.02	0.07	0.01	-0.01	0.05	0.09	0.08	0.05	0.08	0.07	0.07	-0.05	-0.47	0.04	0.07	0.05	0.04
KCNAB3	Shore	cg14918082	17:7833237	0.04	0.1	-0.17	0.1	0.11	0.08	0.03	0.01	0.15	0.05	0.12	-0.11	0.05	0.19	0.17	0.17	0.17	0.15	0.15	0.16	0.15	0.12	0.07	0.11	0.15	0.13	0.11	0.06	0.15	0.13	0.12	0.17	0.07	0.09	0.11	0.14	-0.09	0.12	0.15	0.11	-0.15	-0.45	0.09	0.07	0.08	0.17
NPY	Island	cg05158615	7:24323559	0.29	-0.49	0.06	0.16	0.22	0.22	-0.15	0.15	0.04	0.1	0.3	-0.36	0.14	0.35	0.28	0.26	0.31	0.03	0	0.1	0.29	-0.22	-0.05	-0.04	0.28	0.06	0.06	0.14	0.37	0.24	0.11	0.35	0.16	-0.02	0.2	0.29	0.3	-0.5	0.32	-0.11	-0.02	-0.49	-0.11	-0.16	0.02	0.3
NPY	Island	cg12614105	7:24324435	-0.04	0.05	-0.08	-0.05	0.45	0.11	0.07	0.26	0.23	0.01	0.43	0.23	-0.04	0.07	0.37	0.14	0.36	0.07	0.07	0.36	0	0.02	-0.26	0.04	0.4	-0.14	0.37	-0.08	-0.01	0.09	0	-0.3	0.23	0.28	0.25	0.11	-0.28	-0.36	0.05	0.19	-0.09	-0.24	-0.01	0.09	0.29	0.32
RSPH9	Shore	cg01344171	6:43612647	0.12	0.09	0.02	0.08	0.1	0.09	-0.04	-0.01	0.08	0.11	0.15	0.04	0.11	0.15	0.12	0.13	0.15	0.12	0.11	0.14	0.15	0.12	0.09	-0.4	0.03	0.14	-0.22	0.03	-0.16	0.07	0.13	0.14	0.09	0.1	0.08	0.14	-0.13	-0.13	0.13	0.02	0.02	0.11	0.1	0.12	-0.11	0.12
MGC14436;C12orf34	Open Sea	cg01335367	12:110172208	-0.01	-0.15	-0.33	0.08	0.34	-0.37	-0.32	0.19	-0.21	0.22	0.43	0.15	0.24	-0.07	0.4	0.2	0.04	0.11	-0.23	-0.02	-0.06	-0.22	-0.28	-0.33	0.27	-0.16	0.2	-0.02	0.46	-0.27	-0.24	0.52	0.19	-0.06	-0.36	0.4	-0.11	0.29	0.17	0.24	0.26	0.01	-0.35	-0.37	-0.05	-0.01
MGC14436;C12orf34	Open Sea	cg02351381	12:110172346	-0.04	0.09	-0.29	-0.18	0.28	-0.12	-0.49	0.17	-0.04	0.1	0.32	0.22	0.21	-0.01	0.31	0.16	-0.13	0.27	0.02	-0.04	0.08	-0.05	-0.01	-0.47	0.32	0.08	0.19	-0.02	0.31	-0.23	-0.06	0.3	0.25	-0.49	-0.29	0.31	0.28	0.26	0.24	0.19	0.15	0.01	-0.48	-0.57	-0.06	0.1
CD9	Shore	cg08519905	12:6308774	0.07	-0.17	-0.26	0.29	0.35	0.14	0.11	0.21	-0.19	-0.21	0.01	0.29	0.02	0.45	-0.19	-0.23	-0.33	-0.09	0.04	-0.32	0.53	-0.31	-0.29	-0.33	0.24	0.11	-0.08	0.28	-0.26	-0.23	-0.31	0.38	0.13	-0.12	0.39	-0.25	0.36	-0.32	0.46	0.37	-0.29	-0.29	-0.01	-0.28	0.46	0.16
LRRC17;FBXL13	Open Sea	cg02724472	7:102553293	0.14	-0.1	-0.54	0.11	-0.16	0.19	-0.49	0.15	0.06	-0.25	0.25	0.13	-0.19	0.19	-0.17	-0.13	0.23	0	0.26	-0.01	0.25	0.24	0.23	0.26	0.22	0.14	0.19	0.13	0.21	-0.24	0.28	0.22	0.19	0.22	0.23	0.18	0.24	0.22	0.09	0.17	0.16	0.19	-0.39	0.11	0.25	0.18
LRRC17;FBXL13	Open Sea	cg20442697	7:102553432	0.12	-0.11	-0.6	0.12	0.07	0.19	-0.52	0.14	0.14	-0.29	0.21	0.08	-0.23	0.25	0.22	-0.18	0.17	0.18	0.25	-0.07	0.23	0.22	0.21	0.22	0.21	0.1	0.21	0.13	0.25	-0.14	0.24	0.22	0.16	0.21	0.2	0.25	0.21	0.23	0.09	0.18	0.12	0.24	-0.42	0.19	0.2	0.21
SPARCL1	Open Sea	cg19466563	4:88450506	0.03	0.04	0	0.04	-0.01	0.1	-0.22	0.05	0.05	0.09	0.13	0.03	0.06	0.13	-0.47	-0.17	-0.13	-0.2	0.14	0.04	-0.02	-0.08	0.13	0.03	0.11	0	0.08	-0.03	0.13	0.08	0.12	0.17	0.01	-0.02	0.12	0.17	0.12	0.07	0.12	0.07	-0.01	0.09	-0.24	0.11	0.12	0.11
PCDHGA4;PCDHGC3;PCDHGA12;PCDHGA11;PCDHGA9;PCDHGA1;PCDHGB1;PCDHGB6;PCDHGC4;PCDHGB3;PCDHGB7;PCDHGA6;PCDHGA8;PCDHGA10;PCDHGA5;PCDHGB4;PCDHGA3;PCDHGA2;PCDHGA7;PCDHGB2;PCDHGB5	Shore	cg12145907	5:140864834	0.44	-0.06	-0.27	0.19	0.09	0.36	-0.08	0.25	-0.24	0.33	0.4	0.01	0.25	0.48	0.12	0.46	0.4	-0.12	-0.24	0.46	0.41	-0.41	-0.36	-0.33	-0.23	-0.04	-0.31	0.19	0.46	0.27	-0.41	-0.31	0.24	-0.28	-0.1	-0.42	-0.34	-0.38	0.1	0.04	0.02	-0.37	-0.31	0.41	0.31	0.08
PCDHGA4;PCDHGC3;PCDHGA12;PCDHGA11;PCDHGA9;PCDHGA1;PCDHGB1;PCDHGC4;PCDHGB6;PCDHGB3;PCDHGB7;PCDHGA6;PCDHGA8;PCDHGA10;PCDHGA5;PCDHGB4;PCDHGA3;PCDHGA2;PCDHGA7;PCDHGB2;PCDHGB5	Island	cg15361590	5:140864701	0.24	-0.21	-0.22	0.19	0.08	0.36	0.02	0.22	-0.34	0.35	0.25	-0.08	0.24	0.51	0.05	0.5	0.43	0.04	-0.32	0.46	0.18	-0.37	-0.36	-0.37	-0.3	0.04	-0.36	0.25	0.47	0.32	-0.37	0	0.24	-0.35	-0.05	-0.37	-0.36	-0.34	0.13	0.03	0.03	-0.36	-0.31	0.32	0.26	0.16
HOXD3	Shore	cg00005847	2:177029073	0.18	0.13	0.13	0.11	0.2	0.19	-0.1	0.09	0.16	-0.19	0.23	0.04	0.15	0.24	0.22	0.24	0.23	0.2	0.22	0.23	0.21	0.23	0.19	0.22	0.21	0.19	0.2	0.08	0.22	0.16	0.22	0.16	0.16	0.21	0.2	0.23	0.23	0.21	0.05	0	0.1	0.17	0.02	0.2	0.12	0.23
ACSF2;CHAD	Island	cg06958829	17:48546118	0.12	-0.09	-0.04	0.06	0.07	0.07	-0.02	0.01	0.06	0.03	0.15	0.06	0.09	0.2	0.07	0.15	0.18	0.13	0.18	0.13	0.16	0.16	0.09	0.16	0.11	0.14	0.07	0.03	0.14	0.06	0.14	0.14	0.08	0.1	0.1	0.08	0.1	0.15	0.08	0.02	-0.04	-0.09	0.07	0.05	0.06	0.12
H2AFY	Shore	cg24628744	5:134735654	0.17	0.14	0.04	0.05	0.21	0.22	0.11	0.1	0.16	0.14	0.17	0.06	0.13	0.19	0.11	0.21	0.22	0.14	0.21	0.19	0.2	-0.07	0.16	0.19	0.18	0.23	0.16	0.12	0.21	0.13	-0.16	0.2	0.1	0.21	0.16	0.2	0.18	0.21	0.21	0.03	-0.03	0.06	0.1	0.16	0.18	0.06
HCG9	Shore	cg04623837	6:29943414	0.41	0.28	-0.2	0.15	0.27	-0.07	-0.43	0.19	-0.2	0.09	0.36	0.09	0.26	0.48	0.34	-0.43	0.42	0.13	0.03	-0.17	-0.17	-0.44	-0.43	-0.42	0.33	0.33	-0.42	0.14	0.36	0.02	-0.43	0.46	0.21	-0.22	0.06	0.45	0.37	0	0.4	0.12	0.07	0.25	0.04	0.33	0.27	0.4
HCG9	Shore	cg23244913	6:29943401	0.34	0.25	-0.15	0.08	0.23	0	-0.51	0.12	0.02	0.06	0.32	0.18	0.18	0.4	0.33	-0.51	0.37	0	0.12	-0.07	-0.09	-0.51	-0.51	-0.5	0.3	0.2	-0.29	0.08	0.19	-0.1	-0.5	0.33	0.19	-0.14	0.09	0.38	0.33	-0.02	0.33	0.12	0.07	0.25	0.07	0.27	0.22	0.33
CA3	Shore	cg18674980	8:86350581	0.31	0.31	-0.02	0.21	0.28	0.28	-0.37	0.19	0	-0.03	0.31	0.12	0.06	0.12	0.32	0.1	0.23	-0.3	0.09	-0.52	0.34	-0.3	-0.02	-0.34	0.32	0.24	0.3	0.22	0.33	-0.15	-0.43	0.32	0.15	0.31	0.33	0.24	-0.46	0.05	0.27	0.13	0.16	0.3	0.25	0.3	0.28	0.28
CA3	Shore	cg22289837	8:86350278	-0.32	0.24	-0.12	0.2	0.29	0.27	-0.38	0.27	0.12	0.09	0.3	0.15	0.18	0.17	0.3	0.07	-0.16	0.09	0.07	-0.08	0.32	0	0.08	0.31	0.3	-0.36	0.23	0.03	0.32	-0.53	0.33	0.33	0.17	0.07	0.28	0.2	0.3	0.23	0.31	0.21	-0.51	0.31	0.16	0.26	0.25	0.08
CD226	Open Sea	cg13164537	18:67624071	-0.41	0.18	-0.37	-0.31	0.03	0.31	-0.48	0.19	0.18	0.24	0.33	0.15	0.12	0.35	0.34	-0.17	0.29	0.27	0.31	-0.33	0.31	-0.32	-0.03	-0.1	0.31	0.24	0.32	0.08	-0.02	-0.1	-0.46	0.27	0.24	-0.04	0.15	0.05	-0.01	0.32	0.29	-0.05	0.11	0.12	-0.24	0.19	0.1	0
ANGPT1	Open Sea	cg09396217	8:108510286	-0.16	-0.05	-0.03	-0.29	0.25	0.02	-0.2	-0.31	-0.07	-0.13	0.27	0.3	-0.16	-0.32	0.19	-0.35	-0.34	-0.03	0.34	-0.32	0.45	0.42	0.16	-0.17	0.26	0.36	-0.05	0.14	0.47	-0.14	0.43	0.19	0.31	0.17	-0.2	0.09	0.18	0.31	0.22	0.34	-0.3	0.18	-0.31	-0.23	0.24	0.04
EFEMP1	Shore	cg20786074	2:56150255	-0.03	0.01	-0.27	-0.15	0.21	0.09	-0.18	0.39	-0.08	0.42	0.28	0.29	-0.05	0.06	0.5	0.03	-0.11	0	0.07	-0.14	0.53	0.21	0.02	0.07	0.45	0.23	0.05	0.24	0.39	-0.09	-0.15	0.44	0.19	-0.11	0.24	-0.05	0.44	-0.22	-0.06	0.21	-0.09	0.05	0	0.01	0.11	0.08
SLC16A5	Island	cg09300114	17:73084329	-0.11	0.54	0.25	0.58	0.14	-0.12	0.52	-0.13	-0.05	0.33	-0.11	-0.07	-0.09	0.27	-0.14	-0.15	-0.15	-0.11	-0.06	-0.05	-0.12	-0.13	-0.14	-0.13	-0.13	0.5	0.25	0.14	-0.13	0.59	-0.13	-0.05	-0.09	-0.13	-0.09	-0.13	-0.07	-0.16	0.69	0.57	0.55	0.27	0.38	0.22	-0.09	0.65
TNFRSF10C	Island	cg16175263	8:22960385	-0.12	0	-0.06	-0.09	0	-0.11	0	0.13	-0.01	0.05	0.13	0.09	-0.09	-0.06	-0.06	-0.1	-0.13	-0.13	-0.02	-0.06	0.11	-0.08	-0.09	-0.02	0.65	0.02	-0.07	0.01	-0.08	-0.03	-0.13	0.42	-0.04	-0.14	-0.1	-0.14	0.35	-0.11	-0.14	0.14	-0.04	-0.06	-0.07	-0.07	-0.1	-0.08
TNFRSF10C	Island	cg27090216	8:22960461	-0.02	-0.02	0	-0.04	-0.03	-0.03	0	0.03	-0.01	-0.01	0.02	0.02	0.03	-0.02	-0.01	-0.04	-0.02	-0.02	-0.04	-0.02	0.11	-0.04	-0.03	-0.01	0.7	-0.03	-0.03	-0.01	-0.03	-0.02	-0.03	0.12	0.06	-0.03	0	-0.02	0.06	-0.04	-0.02	0.03	-0.04	-0.03	-0.04	-0.04	-0.03	-0.03
PAPSS1	Shore	cg09191232	4:108642411	0.13	0.18	-0.19	0.11	0.17	0.2	-0.06	0.14	0.09	0.12	0.19	0.08	0.15	0.21	0.2	0.21	0.21	0.08	0.05	0.21	0.19	-0.08	0.14	-0.12	0.18	0.2	0.18	0.07	0.19	0.15	0.17	0.18	0.12	0.18	0.17	0.21	0.18	-0.03	0.2	0.02	0.06	-0.07	-0.38	0.15	0.09	0.13
AKAP12	Island	cg12061236	6:151560886	0.21	0.08	-0.49	0.05	0.24	0.14	-0.08	0.13	0	0.12	0.25	0.15	0.14	0.29	-0.13	0.23	0.24	0.14	0.27	0.02	0.26	-0.34	0.14	0.01	0.24	0.17	0.09	0.14	0.3	0.14	-0.06	0.3	0.14	0.21	0.16	0.25	-0.27	0.23	0.13	0.08	0.07	0.17	-0.03	0.02	0.19	0.11
PRRT1	Shore	cg13035743	6:32119685	0.06	0.07	-0.55	0.06	0.08	0.05	0.01	-0.04	-0.01	0.03	0.1	0.03	0.11	0.09	0.03	0.05	0.1	-0.72	0.1	0.08	0.1	0.08	0.07	0.08	0.09	0.03	0.02	-0.05	0.09	0.07	0.09	0.01	0.05	-0.1	0.03	0.04	0.06	0.03	-0.15	0.02	0.06	0.05	-0.22	-0.54	0.07	0.04
NUP210	Shore	cg24642820	3:13462465	0.24	0.14	-0.45	0.17	0.22	0.05	0.01	-0.24	0.06	0.05	0.28	0.09	-0.19	0.28	0	0.15	0.03	-0.38	0.2	0.16	0.19	-0.05	-0.42	0.01	0.01	0.27	-0.06	0.19	0.17	0.27	0.04	-0.04	-0.01	0.16	0.13	-0.06	0.17	-0.01	0.09	0.13	-0.12	-0.16	-0.27	0.04	0.15	0.07
ZPBP2	Shore	cg05330360	17:38023993	0.2	-0.05	0	0.09	0.26	0.27	0.02	0.11	0.18	0.05	0.19	0	0.17	0.27	0.3	0.18	-0.08	0.18	0.28	0.01	0.27	0.06	-0.04	-0.12	0.26	0.29	0.17	0.06	0.27	0.19	0.29	0.25	0.07	0.25	0.23	0.09	-0.34	0.25	0.04	0.07	-0.03	0.02	0.1	-0.07	0.17	0.03
KCNQ1DN	Shore	cg05656180	11:2890258	0.11	0.27	-0.26	0.22	0.32	0.05	-0.22	0.28	0.2	0.24	0.39	0.16	0.14	0.44	0.16	0.45	0.19	-0.29	0.47	-0.06	0.44	-0.28	0.11	-0.28	0.41	0.04	0.37	0.16	0.46	0.1	0.44	-0.01	0.21	0.04	-0.1	0.04	0.07	-0.26	0.12	0.17	-0.26	-0.2	-0.11	0.15	-0.02	0.1
EREG	Open Sea	cg19308222	4:75230391	0.26	-0.01	-0.2	-0.11	-0.38	0.4	0.2	0.35	0.21	0.23	0.43	0.29	0.28	0.4	0.18	0.27	-0.18	0.12	0.4	-0.16	0.44	0.22	0.36	0.39	0.39	0.39	0.27	0.18	0.46	0.39	0.39	0.42	0.33	0.04	0.37	-0.07	-0.06	0.43	0.32	0.21	0.18	0.36	0.18	0.42	0.35	0.4
RPL39L	Island	cg07693270	3:186856928	0.23	-0.42	-0.23	-0.34	0.2	0.18	-0.1	0.17	0.1	0	0.22	0.09	0.11	0.24	0.23	0.17	0.25	0.12	0.25	0.01	0.24	-0.48	0.18	-0.09	-0.04	0.21	-0.03	0.09	0.25	-0.3	-0.05	0.14	0.18	0.16	0.03	0.21	0.05	-0.14	0.22	0.15	0.13	-0.6	0.03	0.13	0.06	-0.09
CDO1	Shore	cg07644368	5:115152785	-0.04	0.05	0.1	0.14	0.28	0.25	0.11	0.17	-0.06	-0.13	0.3	0.17	0.15	0.29	0.17	0.26	0.25	0.26	0.24	0.15	0.33	-0.54	-0.15	-0.12	0.28	0.25	0.26	-0.02	-0.09	0	-0.17	0.3	0.18	0.24	0.26	0.3	0.29	-0.31	0.31	0.17	0.05	0.24	0.2	0.25	0.2	0.27
CRYGD	Shore	cg12073779	2:208989469	0.26	-0.06	0.19	-0.54	0.24	-0.11	-0.21	0.03	-0.49	0.16	0.28	0.25	0.2	0.07	-0.47	-0.04	-0.57	-0.2	-0.27	-0.43	-0.01	-0.55	0.16	-0.45	0.29	0	-0.24	0.13	-0.47	-0.38	-0.11	-0.2	0.21	-0.08	0.1	0.25	0.25	0.11	0.24	0.13	0.06	0.25	0.26	0.18	-0.32	-0.2
HIST1H2AJ	Shore	cg03221914	6:27783331	0.3	-0.02	-0.1	-0.41	0.06	0.28	-0.25	-0.05	-0.26	0.26	-0.06	-0.07	0.15	0.06	-0.39	-0.13	0.26	-0.39	0.04	-0.3	0.17	-0.47	-0.34	-0.38	0.31	0.3	-0.46	0.02	0.26	-0.33	-0.44	0.37	-0.05	-0.35	-0.33	-0.44	-0.4	-0.06	0.32	0.2	0.19	-0.28	0.17	0.33	-0.41	-0.18
HIST1H1A	Open Sea	cg10146929	6:26017939	0.23	0.1	0.18	0.22	0.19	-0.04	0.13	0.03	-0.2	0.19	0.22	0.23	0.14	-0.49	-0.41	0.16	0.04	-0.43	-0.4	-0.52	0.03	-0.48	-0.53	-0.5	0.05	0.03	-0.48	0.18	-0.1	0.11	-0.34	0	0.22	0.08	-0.27	-0.43	0.27	-0.41	-0.1	0.2	0.19	-0.28	0.17	0.02	-0.51	0.01
HIST1H1A	Open Sea	cg14652095	6:26018185	0.12	0.17	0.07	0.03	0.16	0.17	0.02	0.08	0.01	0.05	0.1	0.07	0.05	0.18	0.17	0.1	0.18	0.14	0.06	-0.55	0.16	-0.22	0.12	0.16	0.17	0.18	-0.29	0.04	0.18	0.14	0.17	0.14	0.1	0.1	0.19	-0.68	0.16	-0.07	0.15	0.11	0.04	-0.16	0.17	0.1	-0.25	0.05
HIST1H4F	Island	cg08260959	6:26240920	0.32	-0.02	0.13	0.18	0.28	-0.06	-0.18	0.21	0.27	0.24	-0.07	0.16	0.11	0.27	0.29	0.32	0.2	-0.08	0.06	-0.01	-0.1	-0.47	-0.49	-0.48	0.03	0.29	-0.55	-0.09	-0.56	0.27	0.09	0.28	0.16	0.3	0.27	0.34	-0.54	-0.53	0.33	0.14	0.05	-0.56	0.19	0.29	-0.43	0.32
HSPA2	Shore	cg24642523	14:65009265	0.4	0.17	0.07	0.16	0.32	0.24	-0.11	0	0.02	0.15	0.43	0.1	0.24	0.46	-0.13	-0.17	-0.4	0.01	0.07	0.43	0.36	0.1	-0.02	-0.34	0.4	-0.11	-0.38	0.15	0.02	0.14	0.42	0.46	0.27	0.3	0.33	0.44	-0.04	-0.04	0.41	0.2	0.15	0.12	0.09	0.37	0.31	0.19
IRAK3	Shore	cg07914866	12:66583431	0.13	-0.4	-0.4	0.18	0.38	0.01	0.11	0.18	-0.1	0.16	-0.25	0.21	0.3	0.43	0.26	0.28	0.16	-0.32	0.08	0.21	0	-0.25	-0.37	-0.41	0.21	0.4	-0.04	0.2	0.22	0.32	-0.06	0.29	0.18	0.29	0.17	0.4	0.42	-0.21	0.39	0.21	0.15	-0.16	0.2	0.39	0.18	0.38
IRAK3	Island	cg20395892	12:66582780	0.09	-0.3	-0.31	-0.25	0.37	-0.26	0.12	0.31	-0.21	0.24	-0.04	0.11	0.31	0.14	0.39	0.14	-0.17	-0.15	-0.23	-0.27	0.13	-0.02	-0.28	-0.3	-0.07	0.13	-0.26	0.24	0.49	0.24	-0.31	0.44	0.32	0.13	-0.19	0.48	0.1	-0.27	0.46	0.15	0.21	-0.31	0.29	0.4	-0.08	0.19
CMTM2	Island	cg01683883	16:66613053	0.26	0.17	-0.41	0.13	0.19	0.21	-0.14	0.12	0.15	0.09	0.31	0.14	0.18	0.34	-0.13	0.33	0.33	-0.39	0.07	0.24	0.24	-0.33	-0.04	-0.37	0.27	0.3	-0.13	0.1	0.34	-0.04	-0.44	0.36	0.13	-0.09	-0.27	0	0.29	-0.03	0.27	0.07	0.12	-0.1	0.18	0.15	0.17	0.26
TAL1	Shore	cg19797376	1:47695475	-0.42	-0.14	-0.26	-0.39	0.27	0.04	-0.26	0.23	-0.05	0.2	0.38	0.11	0.06	-0.22	-0.32	-0.01	0.17	-0.22	-0.18	-0.28	0.27	0	-0.42	-0.4	0.33	0.06	0.04	0.05	0.05	-0.27	0.02	0.23	0.21	-0.35	0.15	-0.14	0.34	-0.22	0.32	0.19	0.12	-0.24	0.08	-0.37	-0.29	0.01
RBP1	Shore	cg23363832	3:139258939	0.19	-0.27	-0.37	0	0.45	0.17	-0.36	0.4	0.44	0.33	0.5	0.28	0.09	0.57	0.45	0.07	0.04	-0.37	0.35	-0.16	0.5	-0.24	-0.23	0.05	0.5	0.14	0.34	0.12	0.01	0.42	-0.34	0.31	0.4	0.18	-0.31	-0.36	0.52	0.01	0.57	0.36	0.39	-0.25	0.5	0.54	0.35	0.31
TCTEX1D1	Shore	cg24110050	1:67217853	0.06	-0.05	0.15	-0.3	0.25	0.06	-0.25	0.16	-0.3	0.27	0.5	0.15	0	0.24	0.27	-0.17	-0.34	0.03	-0.26	-0.35	-0.15	-0.36	-0.36	-0.36	0.45	0.09	-0.02	0.11	-0.36	0.09	-0.37	0.5	0.32	-0.36	0.04	0.48	0.22	-0.37	0.48	0.32	0.21	-0.04	-0.16	0.2	-0.33	-0.04
TNFRSF25	Island	cg02084087	1:6526049	0.12	0.06	0.01	-0.1	0.1	0.1	-0.24	0.06	0.06	0.04	0.18	0.11	0.04	0.19	0.13	0.2	0.18	0.12	0.19	0.14	0.18	0.19	0.13	0.05	0.12	0.16	0.07	0.01	0.19	0.09	0.15	0.14	0.11	0.15	0.15	0.17	0.15	0.15	0.1	0.02	0	-0.25	-0.44	-0.52	0.1	-0.33
HOXD4;MIR10B	Island	cg01152019	2:177015044	0.22	0.18	0.15	0.17	-0.06	0.29	-0.17	0.09	0.19	-0.31	0.28	0.07	0.23	0.3	0	0.3	0.18	0.03	0.26	0.23	0.34	0.37	0.25	0.09	0.34	0.29	0.26	0.08	-0.12	0.1	-0.06	-0.34	0.08	0.17	0.21	0.36	0.19	-0.48	0	0.12	0.23	0.2	-0.06	0.25	0.1	0.21
MSX1	Shore	cg22609784	4:4863678	0.22	0.22	0.1	-0.18	0.12	0.23	-0.13	0.19	0.14	0.1	0.23	-0.16	-0.07	0.1	-0.26	0.14	-0.09	-0.47	0.18	0.21	-0.17	-0.27	0.19	-0.52	0.23	0.11	0.17	-0.14	0.21	-0.59	-0.13	-0.16	0.01	0.2	0.08	0.22	0.2	-0.44	-0.52	-0.1	-0.02	0.2	-0.26	0.21	0	0.21
MSX1	Shore	cg24840099	4:4864430	0.26	0.22	0.17	-0.11	0.22	0.1	-0.24	-0.22	0.17	0.08	0.27	-0.07	-0.11	0.26	0.14	0.19	0.18	0.19	-0.09	0.16	0.23	-0.06	-0.43	-0.31	0.24	0.26	0.24	-0.31	0.26	-0.44	-0.55	-0.41	0.16	0.2	0.12	0.26	0.23	-0.07	-0.22	-0.09	0.03	0.24	-0.1	0.08	0.18	0.25
HOXA7	Shore	cg26511321	7:27196790	-0.25	-0.39	0.06	-0.05	0.3	0.31	0.12	0.24	-0.2	0.18	0.01	-0.03	0	0.17	0.31	-0.12	-0.22	0.28	0.03	0.06	0.32	0	-0.05	0.09	0.3	0.34	-0.45	0.18	-0.54	0.24	-0.05	0.13	-0.02	-0.01	-0.06	0.31	0.31	-0.03	0.03	0.13	-0.35	-0.29	-0.06	-0.15	0.18	-0.09
SFRP1	Shore	cg06166767	8:41167848	-0.29	-0.05	-0.05	0	0.51	0.11	-0.2	-0.13	-0.14	0.29	0.37	0.1	0.02	-0.3	-0.14	0.13	-0.27	0.3	-0.27	0.08	0.07	-0.28	-0.19	0.12	0.15	-0.21	0.07	0.04	-0.23	-0.12	0.18	0.34	-0.17	-0.24	-0.11	-0.06	-0.27	-0.26	-0.06	0.03	-0.16	-0.15	-0.22	-0.28	-0.2	0.08
CHRDL2	Shore	cg08952029	11:74442900	0.29	0.38	-0.28	-0.29	0.41	-0.43	-0.1	-0.24	-0.26	0.23	0.42	0.27	0.1	-0.42	-0.39	-0.41	-0.17	-0.28	-0.33	-0.12	0.41	-0.38	-0.36	-0.09	0.43	-0.29	0.26	-0.14	0.21	-0.28	-0.43	0.25	0.13	-0.33	0.17	-0.06	-0.2	-0.07	-0.17	0.24	-0.32	-0.23	-0.04	-0.17	-0.23	0.43
CXCL12	Island	cg00499822	10:44881551	0.01	0.31	-0.13	0.24	0.03	0.3	-0.04	0.15	-0.24	0.19	0.1	0	0.18	0.06	-0.03	-0.03	-0.29	-0.22	0.08	-0.15	-0.19	0.31	-0.22	-0.17	0.09	0.29	-0.16	-0.09	0.29	0.15	-0.15	-0.13	0.32	-0.21	-0.24	-0.06	-0.19	-0.28	-0.23	0.06	-0.15	-0.23	-0.24	-0.26	-0.07	-0.21
CXCL12	Island	cg18618334	10:44881054	0.08	-0.12	-0.12	0.14	0.48	0.18	-0.1	0.21	-0.2	0.02	0.51	0.05	0.22	-0.09	0.18	0.03	-0.09	0.09	-0.03	-0.09	0.04	-0.14	-0.09	-0.07	0.14	0.19	-0.16	-0.05	0.21	0.09	-0.2	0.45	0.42	0.21	-0.16	-0.09	-0.16	-0.19	0.35	-0.12	0.05	-0.16	-0.12	-0.12	-0.06	-0.04
PON3	Shore	cg10329418	7:95026181	-0.09	0.4	-0.29	0	0.33	0.25	-0.14	0.22	0.01	-0.06	0.47	0.33	0.12	0.2	-0.01	-0.32	-0.18	-0.27	-0.09	0.07	0.52	-0.3	-0.29	0.47	0.51	0.1	-0.28	0.03	0.1	0	-0.3	0.44	0.05	0.04	0	0.23	0.05	0.09	0.3	0.27	-0.04	0.01	-0.26	0.15	-0.11	0.36
CLEC14A	Shore	cg18403361	14:38725750	-0.12	0.13	-0.26	-0.34	0.43	0.28	-0.34	-0.24	-0.31	-0.18	0.47	0.4	0.02	-0.22	0.04	0.48	-0.32	0.42	0.22	-0.37	0.47	-0.23	-0.03	0.31	0.46	-0.31	-0.2	-0.18	-0.04	0.03	-0.39	0.42	0.27	-0.38	0.12	0.11	0.45	0.13	0.44	0.28	-0.28	0.42	-0.26	0.31	0.11	0.32
TMEM130	Shore	cg15279364	7:98466963	0.21	0.11	0.01	-0.1	0.28	-0.05	-0.46	-0.04	0.14	0.22	0.31	0.1	0.22	-0.47	-0.14	-0.12	0.29	0.22	0.16	-0.43	0.3	0.29	0.28	0.29	0.25	-0.25	-0.36	-0.12	0.3	0.09	0	0.16	-0.06	0.18	-0.15	0.29	-0.45	0.02	-0.23	0.23	0.1	0.04	-0.35	-0.32	-0.1	0.17
PGLYRP1	Shore	cg10862535	19:46526483	0.15	0.1	-0.16	-0.39	0.22	-0.07	-0.11	-0.32	-0.24	0.17	0.14	-0.04	0.23	0	0.03	-0.26	-0.3	-0.14	-0.18	-0.03	0	-0.43	-0.35	-0.14	0.12	0.18	-0.2	-0.02	-0.02	-0.13	0.05	0.41	-0.1	0.22	-0.05	-0.1	0.26	-0.05	0.05	0.19	0.15	0.03	0.05	-0.34	-0.34	0.27
LTB4R2;CIDEB;LTB4R	Island	cg15364618	14:24780551	0.13	0.11	-0.45	-0.21	0.15	-0.43	0.04	-0.03	-0.11	0.14	-0.23	0.17	-0.36	-0.06	-0.05	-0.13	-0.06	-0.13	-0.08	-0.17	-0.09	-0.24	-0.33	-0.3	-0.35	0.23	-0.35	-0.01	-0.38	0.13	-0.02	0.07	0.04	-0.41	-0.09	-0.47	-0.32	-0.46	0.28	-0.05	0.03	-0.47	0.16	-0.44	-0.3	-0.49
RASL10A	Shore	cg25635500	22:29712139	-0.04	0.01	-0.2	-0.22	0.18	0.03	-0.02	0.07	-0.1	0.4	0.35	-0.02	-0.13	-0.22	-0.17	-0.01	0.23	-0.2	0.14	-0.08	0.04	0.07	-0.12	-0.22	0.05	0.24	-0.01	0.01	0.01	-0.07	0.03	0.4	-0.17	0.01	0.11	0.05	0.04	-0.24	0.38	0.13	0.25	-0.04	0.31	-0.06	0.08	-0.1
TCP11	Island	cg22407458	6:35109121	0.18	-0.39	-0.25	0.01	0.16	0.22	0.06	-0.16	0	0.15	0.37	0.05	0.01	-0.06	0.31	-0.48	0.18	-0.49	0.09	-0.21	0.33	-0.48	-0.44	0.25	0.29	0.27	0.1	0.05	0.02	-0.05	-0.32	0.33	0.15	-0.46	-0.47	-0.5	-0.15	-0.44	0.26	0.01	0.11	-0.05	0	0.25	-0.39	-0.38
PNMAL1	Shore	cg06851207	19:46975138	-0.05	0.07	-0.29	-0.44	0.31	0.04	-0.33	-0.08	-0.36	0.14	0.32	0.11	0.05	-0.01	0.07	0.23	-0.08	-0.05	0.06	-0.16	0.28	-0.04	-0.38	0.25	0.34	0.23	-0.28	0.03	-0.23	-0.25	0.16	0.07	-0.22	-0.44	-0.21	-0.23	-0.36	0.03	-0.13	0.23	-0.18	-0.02	-0.02	-0.03	-0.25	-0.21
EPAS1	Shore	cg17518825	2:46523461	0.05	0.07	-0.14	0.04	0.08	0.06	-0.15	0.07	-0.11	0.06	0.13	0.07	0.09	0.05	0.15	0.04	0.08	0.06	0.1	0.04	0.16	0.03	-0.03	0.04	0.11	0.06	0.01	0.09	-0.03	0.06	0.11	-0.24	0.04	0	0.04	-0.33	0.06	-0.04	0.05	0.06	-0.06	-0.16	-0.49	0	0.04	0.11
FKRP;STRN4	Shore	cg14799446	19:47250607	-0.16	0.06	0.15	0.08	0	-0.05	-0.14	-0.21	0.13	0.21	-0.1	-0.09	0.12	0.03	-0.07	-0.06	0.09	-0.17	0.25	-0.04	0.32	0.23	0.23	0.16	0.14	0.23	-0.06	0.05	0.22	0.09	-0.03	0.3	-0.18	0.19	0.11	-0.16	0.02	0.05	0.09	0.01	0.02	-0.12	0.02	-0.18	-0.01	0.04
CBX2	Shore	cg22892904	17:77751089	-0.28	0.2	-0.21	-0.24	0.09	-0.31	-0.24	0.28	-0.01	0.25	0.35	0.18	0.03	0	-0.05	-0.14	0.38	0.22	0.12	0.01	0.42	0.42	0.05	0.37	0.39	0.26	-0.05	-0.05	-0.09	-0.12	0.07	-0.37	-0.13	0.29	-0.28	-0.08	-0.29	0.32	-0.33	0.1	0.02	-0.16	-0.35	-0.27	0.2	0.14
ACSBG2	Open Sea	cg08256781	19:6135510	-0.14	-0.16	-0.17	-0.05	0.14	0.16	-0.19	-0.2	0.08	0.12	0.26	0.13	0	0.02	0.16	-0.21	-0.2	-0.41	0.04	-0.08	0.24	0.23	0.2	-0.09	0.25	-0.18	0.01	-0.02	0.17	-0.03	0.27	0.02	0.12	0.01	0.19	-0.21	-0.2	0.22	-0.17	0.09	-0.13	0.1	-0.17	-0.23	0.12	-0.05
ATP12A	Shore	cg13337662	13:25255297	0.03	0.27	-0.21	-0.28	0.22	-0.09	-0.07	-0.23	0.09	-0.19	0.37	0.25	0.03	-0.35	-0.09	-0.29	-0.22	-0.37	0.06	-0.22	0.11	0.09	0.04	0.21	0.1	-0.37	-0.05	-0.07	-0.11	-0.19	0.18	0.13	-0.14	-0.25	-0.07	-0.06	-0.3	0.32	0.07	0.14	0.05	0.14	0.05	-0.06	-0.2	-0.04
PIWIL2	Island	cg18135555	8:22132992	-0.37	-0.28	-0.23	-0.36	-0.23	-0.03	-0.14	-0.21	-0.17	0.13	0.31	0.12	0.12	-0.01	0.02	-0.26	-0.16	-0.22	0.2	-0.37	-0.01	-0.1	-0.12	-0.19	0.21	-0.08	0.02	-0.1	0.09	-0.13	0.01	0.34	-0.16	-0.28	-0.23	-0.15	-0.1	-0.3	0.08	0.11	-0.02	-0.02	-0.15	-0.17	-0.23	-0.29
KLHDC7B	Island	cg18533225	22:50986813	0.14	0.11	-0.32	-0.1	0.19	-0.37	-0.06	0.12	-0.28	0.22	0.29	0.09	0.01	-0.25	-0.04	-0.36	-0.07	-0.06	0.05	0.14	0.26	-0.11	-0.25	-0.09	0.21	0.2	-0.24	-0.23	-0.42	-0.35	-0.07	0.23	0	-0.42	-0.12	0.21	0.25	-0.27	-0.27	0.07	0.05	-0.28	-0.35	-0.17	-0.13	0.24
ASAM	Island	cg19096475	11:123066529	-0.34	0.23	-0.23	0.05	0.29	-0.34	0.15	-0.26	-0.21	-0.06	0.04	-0.09	0.12	-0.41	-0.41	-0.42	-0.4	-0.38	0.01	-0.26	-0.31	-0.41	-0.33	-0.39	0.07	-0.33	-0.23	-0.12	-0.38	-0.21	-0.36	-0.07	0.14	-0.38	-0.33	0.1	0.36	-0.32	-0.17	0.22	-0.03	0.13	-0.16	0.02	-0.13	-0.16
PLEKHB1	Open Sea	cg02254407	11:73357159	-0.03	-0.09	-0.45	-0.25	0.22	0.13	-0.35	0.05	-0.34	0.19	0.24	0.18	0.15	0.17	-0.37	-0.16	-0.3	0	0.21	-0.22	0.05	-0.08	0.04	-0.2	0.27	-0.44	-0.1	-0.05	-0.05	-0.41	0.26	0.07	-0.09	-0.44	-0.3	-0.5	-0.11	0.22	-0.21	0.22	0.15	0.06	-0.43	-0.4	-0.03	-0.55
MACF1	Shore	cg22233974	1:39546511	-0.13	-0.18	-0.22	-0.22	0.23	-0.18	-0.06	-0.11	-0.23	0.02	0.42	0.26	0.07	-0.01	-0.22	-0.32	-0.29	-0.2	0.09	-0.27	0.27	-0.24	-0.02	-0.22	0.31	-0.2	-0.2	0.01	-0.19	-0.22	0.15	-0.02	-0.16	-0.29	-0.21	-0.17	-0.16	-0.27	-0.02	0.4	-0.18	-0.23	-0.28	-0.26	-0.06	-0.01
LRP8	Shore	cg17095731	1:53794313	0.22	0.12	-0.22	-0.18	0.19	0.06	-0.31	-0.18	0.01	0.15	0.22	0.01	0.19	0.21	0.19	-0.3	-0.06	-0.01	0.03	-0.29	0.24	-0.45	0.14	0.12	0.22	-0.04	-0.48	0.11	0.2	0.02	0.1	0.21	0.04	0.14	-0.08	0.11	0.2	-0.01	0.16	0.16	0.01	-0.4	-0.45	-0.22	0.07	-0.19
PON1	Shore	cg07404485	7:94953653	-0.01	-0.15	-0.16	-0.16	-0.07	0.13	-0.2	0.13	-0.2	0.08	-0.04	0.07	-0.1	-0.08	0.19	-0.31	0.03	-0.2	-0.13	-0.11	0.48	0.02	-0.18	-0.29	0.15	0.08	-0.19	-0.12	-0.3	-0.09	-0.02	-0.07	-0.05	-0.02	0.09	-0.03	-0.18	-0.27	0.3	0.36	-0.21	0.05	-0.19	-0.12	-0.12	-0.22
CLDN5	Shore	cg04463638	22:19512712	-0.04	-0.15	-0.28	-0.31	0.06	-0.38	-0.14	-0.18	-0.25	0.2	-0.1	0.22	-0.17	0.1	-0.05	-0.35	-0.16	-0.31	0.17	-0.37	0.09	-0.32	-0.32	-0.05	0.33	-0.08	-0.34	-0.07	-0.09	-0.33	0.06	-0.28	0.01	-0.35	-0.15	0.09	0.08	-0.34	-0.16	-0.02	0.06	-0.04	-0.18	-0.05	-0.22	-0.05
EEF1A2	Open Sea	cg22463915	20:62131260	-0.13	-0.05	-0.25	-0.24	0.3	-0.39	-0.17	0	-0.11	0.12	-0.23	0.04	0.13	-0.07	-0.05	-0.33	0.05	-0.29	-0.14	-0.26	-0.19	0.34	-0.02	-0.2	0.41	0.06	-0.05	0	-0.08	-0.25	-0.37	0	-0.11	-0.31	-0.17	-0.27	0.4	-0.25	0.15	-0.03	0.09	-0.17	-0.24	-0.35	-0.22	-0.08
SLC6A4	Shore	cg22584138	17:28562220	-0.25	-0.05	-0.22	-0.13	-0.09	-0.23	-0.26	-0.21	-0.27	0.07	0.24	0.06	-0.18	-0.29	-0.29	-0.3	-0.29	-0.25	0.08	-0.19	-0.21	0.12	-0.25	-0.28	0.57	-0.24	-0.21	-0.2	-0.29	-0.21	0.21	-0.25	-0.2	-0.25	-0.24	-0.29	0.27	-0.06	-0.29	0.32	-0.24	0.04	-0.26	-0.22	-0.24	-0.08
TMEM158	Shore	cg27390220	3:45268523	-0.01	0.23	-0.25	-0.3	0.05	-0.11	0.03	0.04	-0.23	0.09	0.24	0.17	0.19	-0.15	-0.05	-0.13	-0.27	-0.09	-0.23	-0.22	0.34	-0.05	-0.38	-0.36	0.12	-0.18	-0.02	0.03	-0.26	-0.29	-0.04	0	0.14	-0.14	0.05	-0.14	-0.16	-0.21	0.28	0.23	-0.05	-0.23	0.05	-0.17	-0.06	-0.23
CCDC86	Shore	cg23904249	11:60608951	-0.18	-0.17	-0.08	0.18	0.17	-0.29	0.03	-0.47	-0.04	0.11	0.15	-0.27	-0.08	-0.57	0.13	-0.15	-0.49	-0.35	0.1	-0.6	0.1	-0.23	0.16	-0.19	0.11	-0.56	-0.38	-0.13	-0.21	-0.19	-0.07	0.2	-0.1	-0.42	0.17	-0.41	-0.17	0.13	0.13	0	-0.28	-0.36	0.04	-0.08	-0.3	-0.6
CILP2	Island	cg10669058	19:19648555	0.49	-0.06	-0.24	0	0.36	-0.33	-0.13	0.02	-0.23	0.37	-0.11	-0.15	0.1	0.52	0.06	-0.32	-0.19	-0.03	-0.27	-0.3	-0.19	-0.17	0.09	-0.3	-0.29	-0.01	-0.02	0.28	0.08	0.12	-0.27	-0.29	-0.17	0.51	-0.03	-0.31	0.07	0.48	0.09	-0.15	0.22	-0.14	-0.26	-0.18	0	0.03
PPP4R4	Shore	cg09173897	14:94639732	0.15	0	-0.24	-0.23	0.18	-0.11	-0.21	0.04	-0.32	-0.1	0.01	-0.06	0.07	0.2	-0.2	0.26	0.19	0.33	0.18	0.2	-0.29	-0.33	-0.25	-0.18	0.14	-0.25	-0.29	0.07	0.19	0.36	-0.33	0.32	0.1	0.2	-0.04	0.14	0.38	0.23	0.26	0.2	0.16	-0.27	-0.12	-0.34	-0.13	0.13
SEC14L4	Island	cg03214697	22:30901532	-0.03	-0.03	-0.03	-0.03	-0.03	-0.04	-0.01	-0.04	-0.04	0.18	-0.02	0	-0.02	-0.04	-0.03	0.01	-0.02	-0.02	-0.04	-0.03	0.17	-0.03	-0.01	-0.04	-0.03	0.27	-0.04	0	-0.03	0	-0.04	0	0	-0.02	-0.03	-0.03	-0.03	-0.03	0.11	0	-0.03	-0.03	-0.04	-0.03	-0.03	-0.03
PKDREJ	Island	cg11377136	22:46658960	-0.11	-0.11	-0.09	-0.07	-0.08	-0.11	0.04	0.36	-0.1	0.43	-0.09	0.1	-0.03	-0.1	-0.07	-0.11	-0.08	-0.08	-0.1	-0.1	0.52	-0.1	-0.09	-0.1	-0.1	0.16	-0.11	-0.07	-0.11	-0.01	-0.11	0.75	0	-0.08	-0.07	-0.09	-0.11	-0.11	0.74	0.03	0.21	-0.11	-0.1	-0.11	-0.1	-0.11
TSPYL5	Shore	cg00186701	8:98290510	-0.21	-0.22	-0.21	-0.23	-0.16	-0.06	-0.07	0.08	-0.14	-0.2	0.55	-0.14	-0.17	-0.23	-0.2	-0.25	0.03	-0.18	-0.14	-0.13	0.19	-0.2	-0.2	-0.24	0.06	-0.12	-0.2	-0.17	-0.23	0.11	-0.24	0.62	-0.1	-0.19	-0.03	-0.22	-0.11	-0.23	0.28	0.22	-0.1	-0.24	-0.24	-0.23	-0.18	-0.25
TSPYL5	Island	cg15747595	8:98289880	-0.26	-0.3	-0.2	-0.18	-0.21	-0.06	0.17	0.15	-0.19	-0.04	0.54	-0.19	-0.12	-0.23	0.29	-0.27	0.31	0.06	0.1	0.26	0.26	-0.23	-0.23	-0.01	0.16	0.45	-0.24	-0.22	-0.29	0.27	-0.28	0.5	0.25	-0.22	-0.06	-0.27	-0.06	-0.28	0.18	0.17	-0.21	-0.28	-0.23	-0.28	-0.21	-0.01
ALS2CR11	Shore	cg11052143	2:202484020	-0.35	-0.09	-0.28	-0.31	-0.11	-0.06	-0.18	-0.29	-0.3	-0.26	0.48	-0.05	-0.29	0.04	0.44	-0.36	-0.34	-0.31	-0.28	-0.3	-0.25	-0.31	0.03	-0.34	-0.27	0.04	0.1	-0.01	0.33	-0.28	-0.33	0.54	-0.21	-0.32	-0.04	0.05	0.02	-0.34	0.04	-0.03	0.3	-0.35	-0.34	-0.09	-0.21	-0.33
ALS2CR11	Shore	cg15780361	2:202484098	-0.25	-0.04	-0.29	-0.13	0.07	0.15	-0.21	-0.24	-0.26	-0.01	0.37	0.02	-0.37	0.21	0.15	-0.43	-0.15	-0.26	-0.19	-0.11	-0.29	-0.12	-0.03	-0.25	0.2	-0.17	0.07	0.03	0.2	-0.18	-0.37	0.43	-0.22	-0.23	0.06	0.19	0.37	-0.32	0.06	0.21	0.26	-0.24	-0.22	-0.03	-0.05	-0.41
CORIN	Shore	cg02553486	4:47840095	-0.09	-0.13	-0.13	-0.12	-0.09	-0.07	0.06	0.43	-0.09	-0.1	0.53	-0.03	-0.11	-0.12	-0.15	-0.14	-0.11	-0.1	0.14	-0.18	0.02	-0.14	-0.07	-0.15	0.09	-0.02	-0.14	0.1	0.04	-0.13	-0.16	-0.17	-0.06	-0.11	0.16	-0.14	0.3	-0.15	-0.03	0.04	-0.12	-0.18	-0.1	-0.08	0.2	-0.18
PLEK2	Island	cg17641252	14:67878535	-0.24	-0.23	-0.07	-0.18	0.46	-0.23	0.16	0.47	-0.13	0.21	0.33	0.12	-0.18	-0.23	-0.23	-0.26	-0.25	-0.18	-0.23	-0.22	-0.17	-0.17	-0.21	-0.25	0.09	-0.17	0.01	0.07	-0.14	-0.21	-0.25	-0.23	0.11	-0.23	-0.23	-0.25	0.06	-0.22	-0.24	0.52	-0.19	-0.2	0.02	-0.17	0.22	0.37
DLX1	Shore	cg15236866	2:172948825	-0.07	-0.06	-0.12	-0.14	0.18	-0.18	-0.13	0.14	-0.09	0.28	0.6	0.29	0.2	-0.09	0.41	-0.17	-0.13	0.3	0	-0.12	0.52	-0.06	0.27	-0.09	0.34	0.07	-0.14	0.03	-0.06	0.02	-0.12	0.49	0.22	0.05	0.11	-0.06	0.19	0.34	-0.14	0.01	-0.09	-0.18	-0.05	-0.16	0.02	-0.17
NANOS1	Open Sea	cg14916079	10:120788696	0.25	0.08	-0.08	-0.11	0.41	-0.14	-0.09	0.09	0.05	0	0.6	0.04	-0.08	-0.15	0.08	0.04	0.59	-0.1	0.12	-0.14	0.44	-0.1	0.14	0.06	-0.11	0.18	-0.14	-0.01	0.06	-0.08	0.26	0.65	-0.07	-0.1	-0.09	0.07	-0.09	0.11	0.21	0.41	0.07	-0.16	-0.12	-0.15	-0.03	-0.11
UAP1L1	Island	cg15396367	9:139972779	-0.09	0.16	0.07	0.16	-0.06	0.04	-0.03	0.42	-0.02	0.26	0.26	-0.07	-0.12	0.13	-0.14	0.07	0.46	-0.18	0.35	-0.02	0.66	-0.13	-0.04	0.28	0.56	0.63	-0.18	0.12	0.16	0.21	-0.2	0.23	-0.13	-0.17	-0.11	-0.21	-0.16	-0.16	0.32	0.02	0.26	-0.21	-0.13	-0.19	-0.17	-0.18
EIF4E3;GPR27	Shore	cg22631938	3:71802420	-0.09	-0.13	-0.09	0.23	0.08	-0.19	-0.1	0.02	-0.05	0.31	0.2	-0.03	-0.08	-0.02	0.26	-0.26	-0.23	0	0.13	-0.03	0.32	-0.28	-0.13	-0.06	0.39	0.37	-0.15	0.18	0.21	-0.09	-0.3	0.27	-0.13	-0.14	-0.07	-0.23	0.24	-0.12	-0.12	0.27	-0.13	-0.23	0.21	-0.2	0.25	0.24
HES6	Island	cg24127874	2:239149859	-0.15	0	-0.12	0.23	0.45	-0.17	-0.14	0.43	-0.09	0.53	0.27	0.01	-0.1	0.36	0.58	-0.16	-0.1	0.13	0.4	-0.17	0.63	0.01	-0.11	0.38	-0.14	0.06	0.1	0.38	0.11	-0.08	-0.18	0.68	-0.16	-0.15	-0.05	-0.17	0.28	-0.06	0.15	0.42	0.25	-0.18	-0.13	-0.15	0.43	-0.14
MIR564;TMEM42	Shore	cg16615211	3:44902933	-0.09	-0.09	-0.07	-0.02	0.23	0.07	0.16	-0.1	-0.03	-0.02	0.78	-0.04	-0.08	-0.12	0.15	0.11	-0.07	-0.06	-0.06	-0.04	0.13	-0.08	-0.06	-0.01	0	0.16	-0.06	-0.01	-0.01	0.04	0.02	-0.08	-0.01	-0.07	-0.01	-0.08	0.1	-0.04	-0.03	0.04	-0.09	-0.11	-0.01	-0.08	0	-0.11
IL23A	Open Sea	cg00294382	12:56732721	-0.04	-0.09	-0.08	-0.03	-0.08	-0.02	0.09	-0.03	-0.09	0.52	-0.03	0.01	0.02	-0.07	-0.1	-0.03	-0.12	-0.08	-0.1	-0.12	0	-0.08	-0.07	-0.09	0.05	-0.07	-0.12	0.19	-0.06	-0.06	-0.12	0.45	0.05	-0.09	-0.04	0.02	0.64	-0.12	0.18	0.05	-0.08	-0.01	0.13	0.02	0.04	-0.03
WNT10B	Open Sea	cg05164634	12:49366538	-0.07	0.02	0.05	-0.08	-0.05	-0.06	-0.01	-0.06	-0.07	0.46	0	0.05	-0.06	-0.06	-0.07	-0.07	-0.08	-0.06	-0.06	-0.06	-0.07	-0.05	-0.05	-0.01	0.34	-0.07	-0.07	-0.03	0	-0.02	-0.08	0.28	-0.04	-0.07	-0.05	-0.06	0	-0.07	0.05	0.03	-0.06	0	0.02	-0.03	-0.06	-0.03
C20orf195	Shore	cg06661994	20:62184363	0.01	0	-0.05	-0.11	0.01	-0.12	0.18	-0.06	-0.06	0.38	0.07	0.09	-0.01	0.03	0.04	-0.13	-0.11	-0.12	0.08	-0.09	0.24	-0.05	0.17	0.05	0.12	-0.02	0.22	0.07	-0.08	-0.04	-0.13	0.38	-0.01	-0.11	-0.07	-0.15	0.54	-0.1	0.29	0.08	-0.04	0.16	-0.05	0.04	-0.07	0.06
SLC16A3	Island	cg14417329	17:80186273	-0.06	-0.05	0.11	-0.07	0.04	-0.08	-0.02	-0.04	-0.12	0.53	-0.07	0.12	-0.04	-0.09	-0.09	-0.1	-0.08	-0.09	-0.07	-0.01	-0.09	-0.04	-0.03	-0.1	-0.08	-0.11	-0.1	0.05	-0.11	0.03	-0.11	-0.08	0	-0.08	-0.1	-0.09	-0.06	-0.08	-0.06	-0.07	0.05	-0.07	-0.11	-0.08	-0.1	-0.1
POU2F2	Island	cg22054191	19:42637630	0.12	0.1	-0.05	-0.09	0.29	-0.08	-0.06	-0.05	-0.08	0.48	0.28	0.06	-0.01	-0.06	-0.04	-0.09	-0.05	-0.06	-0.03	-0.01	-0.04	-0.04	-0.05	-0.07	0.09	-0.06	-0.06	0	-0.07	-0.02	-0.08	-0.01	-0.06	-0.06	-0.08	-0.04	0.09	-0.02	-0.07	0.14	-0.06	-0.07	0.04	-0.02	-0.04	0.03
C9orf167	Island	cg07717632	9:140172631	-0.11	-0.11	-0.11	-0.1	0.67	-0.12	0.46	-0.09	-0.11	0.61	-0.09	-0.06	-0.1	-0.12	0.09	-0.1	-0.1	-0.1	-0.11	-0.08	-0.11	-0.12	-0.1	-0.11	-0.1	-0.09	-0.11	0.09	-0.11	-0.09	-0.12	-0.12	-0.09	-0.1	-0.11	-0.11	-0.12	-0.12	-0.11	0.33	-0.07	0.01	0.42	0.2	-0.12	0.45
PYCARD	Shore	cg12100791	16:31214417	-0.04	-0.23	-0.19	-0.19	0.3	-0.32	-0.03	-0.25	-0.13	0.38	-0.28	-0.17	-0.14	-0.31	0.24	-0.09	0.2	-0.27	-0.01	0.06	0.25	-0.27	0.05	-0.26	0.27	0.02	-0.14	0.15	-0.27	0.17	-0.31	0.51	-0.11	-0.24	-0.25	-0.21	0.36	-0.29	0.33	-0.1	-0.27	-0.06	0.17	-0.12	0.08	-0.21
TRAF1	Shore	cg21152671	9:123690586	-0.12	-0.16	-0.07	-0.23	0.44	0.06	0	0.07	-0.03	0.25	0.32	0.05	-0.1	0.52	-0.09	-0.3	-0.22	-0.1	-0.17	-0.2	0.23	-0.29	-0.23	-0.21	0.2	0.43	-0.22	0.09	-0.07	0.04	0.09	-0.22	-0.16	-0.17	-0.15	0.36	0.06	-0.26	0.19	0.24	-0.09	-0.21	-0.2	-0.09	0.1	-0.26
ZNF512	Shore	cg01464985	2:27805622	0.17	0.15	-0.1	0.25	0.37	0.41	-0.06	0.08	0.03	0.34	0.67	0.1	0.07	0.12	0.25	-0.07	0.18	-0.09	0.04	-0.02	0.26	-0.1	-0.02	-0.04	-0.06	0	0.1	0.1	-0.05	0.12	-0.09	-0.11	-0.01	-0.1	0.22	0	0.23	0.04	0.15	0.27	-0.01	-0.07	0.09	0.05	0.16	-0.12
PDGFRB	Open Sea	cg12727795	5:149535695	0	-0.01	-0.03	-0.03	0	-0.03	-0.02	-0.01	-0.02	0.26	0	0.11	0.03	0	-0.02	-0.02	-0.01	0	0.01	0	0.01	0.02	0.01	-0.01	0.02	-0.01	-0.02	0.01	-0.02	-0.02	-0.02	0.07	0.03	0	0	0.07	0.17	-0.01	-0.02	0.08	-0.02	0.04	0	-0.01	0.01	-0.01
EFCAB4B	Island	cg14759043	12:3862597	0.06	0.02	0.01	-0.05	0.16	-0.01	-0.03	-0.03	-0.06	0.31	0	0.06	-0.03	-0.05	-0.05	-0.05	-0.06	-0.05	-0.03	-0.06	0.04	-0.05	-0.03	-0.06	-0.04	-0.03	-0.06	0.05	-0.05	-0.03	-0.05	0.14	-0.03	-0.04	-0.03	0.04	0.4	-0.06	0.02	0.12	-0.01	-0.03	-0.02	-0.04	0.01	-0.04
CNTN2	Open Sea	cg17860158	1:205012569	0	-0.01	0.04	-0.04	0.26	-0.11	-0.05	0.14	-0.07	0.05	0.59	0.01	0.05	-0.12	0.19	0.31	-0.05	-0.06	-0.1	-0.1	-0.05	-0.09	-0.1	-0.06	0.05	-0.08	-0.07	-0.02	-0.08	-0.04	-0.11	-0.05	-0.02	0.27	-0.01	-0.05	-0.03	-0.1	-0.09	0.14	-0.06	-0.06	-0.1	-0.07	-0.07	-0.08
IFITM1	Shore	cg14967066	11:314341	0.09	-0.08	-0.05	-0.13	0.39	-0.19	-0.09	0.24	-0.12	0.34	-0.16	0.23	0.09	0.32	0.03	0.02	-0.14	0.04	0.03	-0.16	0.22	-0.11	-0.14	0.08	-0.17	-0.14	0.27	0.06	-0.2	0.14	-0.15	0.47	0.14	-0.05	-0.07	0.06	0.49	0	0.4	-0.17	-0.14	-0.17	0.06	0.33	-0.16	0.46
B3GNT8	Open Sea	cg20557104	19:41934313	-0.02	-0.03	-0.02	0	0.02	-0.04	0.03	-0.03	-0.04	-0.03	-0.03	-0.02	-0.01	-0.04	-0.03	-0.04	-0.04	-0.03	-0.04	-0.03	-0.04	-0.04	-0.04	-0.04	-0.03	-0.02	-0.04	0.02	-0.04	-0.02	-0.03	-0.02	-0.02	-0.03	-0.03	-0.01	0.21	-0.03	-0.01	0.01	-0.03	-0.03	-0.04	0.01	-0.03	-0.01
SECTM1	Island	cg02787991	17:80291405	-0.02	-0.03	0.06	0.02	0.14	0.16	0	0.06	0	0.34	0.18	0.13	0.04	-0.01	-0.03	0.05	-0.02	-0.01	-0.03	0	0.4	-0.03	-0.02	-0.03	-0.01	0	0	0	0.01	-0.02	-0.03	-0.03	0.03	-0.01	0	-0.03	0.01	-0.02	-0.04	0.06	0.02	-0.02	0.06	-0.03	0.07	-0.01
CPD	Shore	cg07156669	17:28705245	-0.01	0.19	-0.2	-0.07	0.2	0.13	-0.06	-0.01	0.12	0.26	0.3	0.26	-0.05	0.15	-0.05	0.03	-0.2	0.02	-0.03	-0.06	0.13	0.06	0.15	-0.36	0.29	0.22	-0.1	-0.07	0.02	0.15	0.43	-0.36	0.01	-0.13	0.16	-0.15	-0.16	-0.14	0.08	0.19	-0.31	-0.15	-0.08	0.02	0.3	-0.19
KRT7	Island	cg09522147	12:52627342	-0.1	0.13	-0.03	-0.08	-0.11	-0.07	0	-0.08	-0.05	-0.05	-0.08	-0.01	-0.07	0.62	-0.11	0.6	0.55	-0.07	-0.1	-0.11	-0.08	-0.1	-0.07	-0.1	-0.12	-0.09	-0.12	-0.04	-0.1	-0.05	-0.1	0.25	-0.04	-0.08	-0.06	0.32	-0.11	-0.12	0.43	0.04	-0.06	-0.11	-0.03	-0.09	-0.09	-0.14
PPCS;ZMYND12	Shore	cg06346081	1:42921584	0.16	0.1	0.04	0.4	0.35	0.22	0.15	0.2	-0.03	0.26	0.54	0.18	-0.15	-0.23	-0.21	-0.26	0.01	-0.16	-0.22	0.12	0	-0.17	-0.21	-0.17	-0.24	0.12	0.01	0.14	-0.24	0.45	-0.04	0.25	-0.18	-0.24	-0.04	-0.14	0.24	-0.18	-0.24	-0.07	-0.23	-0.19	-0.25	-0.23	0.18	-0.13
CORO6	Island	cg06038133	17:27944585	0	0.21	0.09	-0.04	0.09	-0.04	-0.02	0	-0.05	0.15	0.3	0.18	-0.04	-0.03	-0.09	-0.08	-0.09	-0.08	0.01	0.02	0.11	-0.09	-0.07	-0.07	-0.01	-0.06	-0.1	0.02	0.01	-0.02	0.18	-0.07	-0.04	-0.05	-0.04	-0.09	-0.04	-0.08	-0.09	-0.07	-0.08	-0.09	0.01	-0.06	-0.06	-0.07
DYRK3	Shore	cg09328024	1:206808174	-0.03	0.49	-0.03	-0.02	0.05	-0.03	-0.01	-0.04	-0.03	0.04	0.09	0.11	-0.01	-0.03	-0.01	-0.02	-0.03	-0.03	-0.03	-0.01	0.05	0.14	-0.02	0.08	0.26	-0.02	0.01	-0.01	-0.04	0	-0.04	-0.04	0	-0.02	0	-0.03	0.4	-0.03	-0.04	0.02	-0.03	-0.04	0.01	-0.02	0	-0.04
AKAP10	Island	cg11630242	17:19881632	-0.1	0.05	-0.09	-0.01	0.05	-0.13	0.43	-0.07	-0.04	0.41	0.73	0.03	-0.09	0	-0.1	-0.07	-0.08	-0.08	-0.1	-0.04	-0.1	-0.04	-0.11	-0.11	-0.09	-0.04	-0.06	-0.11	-0.13	0.23	-0.12	-0.1	-0.09	-0.06	-0.06	-0.06	0.56	-0.11	0.46	-0.03	0.33	-0.11	-0.07	-0.1	-0.07	-0.11
SKAP1	Shore	cg12513481	17:46507830	-0.11	0.08	-0.1	-0.05	0.04	-0.07	-0.07	-0.04	-0.06	-0.02	0.06	-0.04	-0.09	-0.05	-0.12	-0.12	-0.12	-0.07	-0.11	0.17	-0.07	-0.08	-0.05	-0.12	-0.1	-0.07	-0.04	-0.07	-0.12	-0.06	-0.1	-0.13	-0.06	-0.1	0.14	-0.11	0.15	-0.12	-0.06	0.11	-0.05	-0.04	0.1	-0.07	-0.01	-0.07
MAP2	Open Sea	cg10562586	2:210444154	-0.32	-0.33	-0.19	-0.37	-0.03	0.39	-0.32	0.1	-0.29	-0.11	0.41	0.19	0.07	0.16	-0.15	0.17	-0.31	-0.35	-0.41	-0.41	-0.4	0.1	-0.34	-0.41	0.46	-0.37	-0.32	-0.24	-0.12	-0.24	-0.39	0.27	-0.07	-0.38	-0.31	0.21	0.44	-0.09	0.44	-0.3	0.2	0.41	-0.35	-0.35	-0.11	0.09
KRT222	Open Sea	cg01289103	17:38821277	-0.04	0.04	-0.02	-0.03	-0.01	0.08	-0.01	0.02	-0.02	0.48	-0.05	0.21	-0.03	-0.03	-0.05	-0.08	-0.06	-0.06	-0.06	-0.06	-0.06	-0.05	-0.05	-0.05	0.44	-0.05	-0.05	-0.02	-0.08	-0.02	-0.03	-0.05	-0.04	-0.02	0.02	-0.05	0	-0.05	-0.05	0	0.52	0.01	0	-0.02	0.06	-0.03
TNFRSF10C	Shore	cg02938601	8:22961088	-0.03	0.04	-0.02	-0.03	-0.02	-0.03	-0.02	-0.04	-0.03	0.01	0	0.02	-0.01	-0.02	-0.02	-0.04	-0.02	-0.01	-0.03	-0.03	-0.03	-0.02	-0.03	-0.02	-0.02	-0.02	-0.03	-0.03	-0.03	-0.02	-0.03	0.05	0.01	-0.02	-0.02	-0.02	-0.01	-0.03	-0.01	0.1	0.02	-0.03	0.02	0.03	0.2	0.04
ENPP2	Open Sea	cg14409958	8:120651652	-0.06	0.32	0.09	-0.03	0.41	0.03	-0.06	0.24	0.09	0.05	0.67	0.5	-0.02	-0.06	-0.01	-0.07	-0.06	-0.06	-0.01	0.1	0.16	-0.03	-0.02	-0.04	0.79	0.29	0.15	-0.07	-0.06	-0.06	0.4	-0.05	0.04	-0.01	0.17	0.03	0.44	0.09	-0.04	0.03	0.2	0.51	0.03	0.04	-0.01	-0.03
SLC17A8	Open Sea	cg06836849	12:100751051	-0.05	0.04	-0.07	-0.13	-0.11	0.35	-0.06	-0.07	-0.11	0.26	0.53	0.31	0.24	0.2	-0.08	-0.13	-0.06	-0.08	0.2	-0.11	0.28	-0.02	-0.09	-0.08	0.68	-0.14	-0.08	0.2	-0.1	-0.1	-0.08	0.67	0	-0.04	0.16	0.16	0.17	0.25	0.13	0.38	0.01	0.53	0.12	0.33	-0.1	0.1
FAIM2	Island	cg27188703	12:50297581	0.13	-0.04	-0.04	-0.1	-0.1	-0.1	-0.1	0.41	-0.07	0.4	0.23	0.06	0.05	0.02	-0.14	-0.1	-0.07	0.03	-0.1	-0.07	0.36	-0.15	-0.13	-0.16	0.36	0.38	-0.11	-0.09	-0.13	-0.1	0.08	0.61	-0.1	-0.14	-0.12	-0.13	0.33	-0.15	0.09	0.19	-0.02	-0.03	0.02	-0.05	0.04	-0.15
HIST1H4L	Shore	cg17651821	6:27841683	-0.04	-0.02	-0.04	0	-0.03	-0.04	0.24	-0.04	-0.04	0.43	-0.02	0.02	0.25	0.06	-0.02	-0.02	-0.03	-0.03	0.23	0.02	0.49	-0.02	-0.03	-0.04	-0.02	-0.04	-0.03	-0.04	-0.04	-0.01	-0.03	0.39	0.14	0	0.03	-0.03	0.13	-0.03	0.74	0.12	0.29	-0.05	-0.04	-0.04	-0.04	-0.05
HIST1H2BB;HIST1H3C	Island	cg21250296	6:26044405	-0.01	0.12	-0.02	-0.02	-0.01	-0.03	0.01	-0.02	-0.02	0.56	-0.02	0	-0.02	-0.02	-0.01	-0.02	0.39	-0.02	-0.01	-0.02	-0.01	-0.02	-0.02	-0.02	0.06	-0.01	-0.02	-0.02	-0.02	-0.02	-0.03	0.22	-0.01	-0.01	0.01	0.02	0.01	-0.02	0.5	0.55	0.46	-0.01	0.32	-0.02	-0.02	0.03
DLEC1	Island	cg23881725	3:38080642	-0.05	-0.04	0	-0.02	0.04	-0.03	-0.02	-0.02	-0.01	0.04	0.02	0.04	0.02	-0.04	-0.02	-0.02	-0.03	-0.02	0.02	-0.02	0.03	0.02	0.01	-0.02	0	-0.03	-0.03	0	-0.01	-0.03	-0.02	0.46	0.01	-0.03	-0.02	-0.01	0.38	-0.03	-0.02	-0.01	0.49	-0.02	0.62	0.38	-0.02	0
SPATS1	Open Sea	cg05010967	6:44310640	-0.02	0.19	-0.18	-0.13	0.41	0.5	-0.14	0.33	-0.19	0.14	0.34	0.24	-0.05	0.16	-0.1	-0.26	-0.16	0.08	0.18	-0.22	-0.19	-0.22	0	-0.19	0.21	0.12	-0.2	0.32	-0.15	0.06	0.53	-0.16	0.27	-0.21	-0.18	-0.19	0.26	-0.16	0.17	0.4	0.32	0.02	-0.19	0.3	-0.13	-0.17
SPATS1	Open Sea	cg22970435	6:44310228	0.03	0.31	-0.16	-0.11	0.37	0.24	-0.12	0.08	-0.13	0	0.25	0.26	-0.07	0.03	-0.12	-0.17	-0.03	-0.04	0.04	-0.1	0.13	0.18	-0.12	-0.15	0.16	0.4	-0.07	0	0.06	-0.11	-0.17	0.31	0.18	-0.1	-0.03	-0.13	0.51	-0.14	0.07	0.39	0.17	0.05	-0.13	0.27	-0.05	-0.15
NFAM1	Open Sea	cg17568996	22:42828125	0.32	0.14	-0.22	-0.2	0.08	-0.13	-0.13	0.12	-0.08	-0.13	0.43	0.14	0.01	0.1	0.15	-0.1	0.11	-0.07	0.48	-0.1	0.41	0.12	0.2	0.32	0.21	-0.05	-0.09	-0.07	0.21	-0.19	0.21	0.44	0.03	0.13	-0.06	0.33	0.08	0.12	-0.19	0.16	-0.22	0.19	-0.15	-0.14	-0.09	0.06
F2RL3	Shore	cg19006008	19:16999768	0.3	0.08	-0.27	0.07	0.28	-0.23	-0.08	0.06	-0.09	0.17	0.05	0.17	0.01	0.03	-0.12	-0.2	0.2	-0.27	0.03	-0.01	0.22	-0.1	-0.19	0.18	0.19	0.22	-0.09	0.1	-0.04	0.11	0.03	0.14	-0.06	-0.31	-0.04	0.15	0.13	-0.1	0.1	0.2	-0.13	0.07	-0.12	-0.15	0.03	0.11
TNFRSF1B	Island	cg26189983	1:12227700	0.23	-0.06	-0.26	-0.15	0.36	-0.17	-0.14	0.33	0.12	0.03	0.49	0.31	-0.19	0.45	-0.15	-0.06	0.01	-0.16	0.44	-0.08	0.42	0.13	0.14	0.17	0.25	0.42	0.04	0.26	0.19	-0.06	0.2	-0.26	0.23	0.12	0.23	-0.03	0.24	0.08	-0.25	0.26	-0.06	-0.07	-0.05	-0.02	0.25	-0.01
FGF17	Open Sea	cg16293656	8:21900438	-0.07	-0.18	-0.12	-0.18	0.12	0.45	-0.11	0.19	0.07	0.29	0.5	0.11	0.04	0.29	0.21	0.24	0.28	0.07	0.27	-0.19	0.59	0.25	-0.07	-0.01	0.51	0.31	-0.15	0.06	0.26	0.17	-0.1	0.65	-0.05	-0.1	-0.1	-0.1	0.25	-0.09	-0.04	0.28	0.18	-0.02	-0.11	0.12	-0.15	0.34
C19orf35	Open Sea	cg20973210	19:2282729	-0.1	-0.12	-0.09	-0.13	-0.03	0.16	-0.09	0.18	-0.11	0.19	0.23	0.05	0.02	-0.06	0.59	-0.12	0.27	-0.12	0.03	-0.15	0.02	0.27	0.28	-0.03	0.61	0.2	-0.11	-0.07	0.43	-0.13	0.58	0.66	-0.1	-0.13	-0.13	-0.14	-0.01	-0.1	-0.06	0.04	0.19	-0.11	-0.07	-0.13	-0.08	-0.11
NCCRP1	Island	cg19917856	19:39687963	-0.08	-0.02	-0.07	-0.06	0.04	-0.07	-0.05	-0.02	0	0.35	0.43	0.11	-0.06	-0.07	0.05	-0.08	0.24	-0.08	0.24	-0.05	0.25	0.35	-0.07	-0.07	0.07	0.1	0.08	-0.06	-0.06	-0.05	-0.08	0.02	0	-0.08	-0.09	-0.08	0.07	-0.07	0.21	-0.04	0.07	-0.05	-0.11	-0.08	-0.06	-0.07
ALDH5A1	Island	cg25375764	6:24494665	0.02	0.19	-0.07	0.03	0.27	-0.12	0.14	0.02	0.17	0.25	0.57	0.03	-0.01	-0.05	0.17	-0.02	-0.14	-0.1	-0.07	-0.13	0.43	-0.07	-0.05	0.21	0.28	0.17	-0.06	0.06	-0.11	0.21	-0.07	0	-0.09	0.14	0.18	0.29	0.25	-0.06	0.37	0.17	-0.09	-0.05	-0.03	-0.07	0.11	-0.12
PKP1	Island	cg09009380	1:201252974	-0.17	-0.16	-0.14	-0.11	-0.19	-0.2	0.01	-0.11	-0.1	0.27	-0.05	-0.03	0.04	-0.23	-0.24	-0.25	-0.23	-0.14	-0.18	-0.16	-0.2	-0.22	-0.11	-0.21	-0.1	-0.18	-0.22	-0.05	-0.25	-0.12	-0.22	0.34	-0.05	-0.19	-0.2	-0.22	-0.05	-0.22	0.09	-0.01	-0.16	-0.21	-0.16	-0.18	-0.12	-0.2
UCK1	Shore	cg07957491	9:134407190	-0.14	-0.1	-0.26	0.02	0.19	-0.18	-0.01	-0.13	-0.13	0.15	0.19	-0.06	-0.06	-0.21	-0.11	-0.17	-0.21	-0.17	-0.18	-0.07	0.38	-0.17	-0.15	-0.27	0.17	-0.02	-0.07	-0.09	-0.11	-0.09	-0.26	-0.15	-0.08	-0.2	0.01	-0.25	0.08	-0.29	-0.09	0.16	0.15	-0.04	-0.12	-0.31	-0.1	-0.16
ALOX15B	Open Sea	cg15799267	17:7942406	-0.21	-0.15	-0.16	-0.18	0.1	-0.09	-0.05	0.11	-0.17	0.25	-0.05	0.07	-0.16	-0.24	-0.2	-0.29	-0.27	-0.19	-0.18	-0.23	-0.02	-0.2	-0.22	-0.27	0.21	0.13	-0.23	0.04	-0.24	-0.16	-0.25	0.31	-0.07	-0.22	-0.2	-0.2	-0.13	-0.25	0.14	0.28	0.01	-0.09	-0.11	-0.14	-0.14	-0.18
HSPA1L;HSPA1A	Shore	cg18424091	6:31781814	-0.06	0.01	0.18	0.32	0.17	-0.06	0.14	0	0.09	0.03	0.09	0.06	-0.01	-0.06	-0.07	-0.05	-0.06	-0.03	-0.05	-0.04	-0.06	0.42	0.07	-0.04	-0.04	0.02	-0.01	0	-0.05	-0.02	0.08	-0.02	0.04	-0.05	-0.01	-0.05	-0.06	-0.01	0.06	0.41	0.12	-0.04	0.16	-0.01	-0.03	-0.05
CTAGE5	Shore	cg13277939	14:39735211	-0.12	-0.32	0.01	-0.02	0.28	0.21	0.42	0.23	-0.17	0.23	0.02	0.09	-0.14	-0.33	-0.24	-0.2	-0.36	0.14	0.03	-0.01	-0.1	-0.21	-0.17	0.14	-0.27	-0.13	-0.29	0.29	0.15	-0.17	-0.29	0.09	0.41	-0.32	-0.16	0.27	-0.13	-0.02	-0.07	0.1	0	0.21	0.35	-0.15	0.34	0.37
CYP7B1	Shore	cg17347634	8:65711916	-0.32	-0.33	-0.25	-0.27	0.2	-0.21	-0.21	0.16	-0.33	-0.05	0.13	0.51	-0.18	-0.31	-0.33	-0.34	-0.36	-0.3	-0.3	-0.3	-0.32	-0.35	-0.28	-0.36	-0.31	0.11	-0.35	-0.19	-0.35	-0.21	-0.34	-0.36	-0.02	-0.29	-0.32	0.03	-0.32	-0.33	-0.32	-0.03	-0.2	0.37	0.09	0.41	-0.12	-0.15
KCNE3	Shore	cg23189044	11:74178114	-0.23	-0.26	-0.23	-0.22	0.46	0.41	0.3	0.37	-0.26	0.35	0.16	0.19	-0.2	-0.27	-0.15	-0.29	-0.27	-0.28	-0.18	-0.27	0.17	-0.31	-0.29	-0.3	-0.17	0.51	-0.16	0.24	-0.31	-0.26	-0.3	0.6	-0.15	-0.3	-0.25	0.16	0.52	-0.32	0.55	-0.09	0.28	-0.28	0.4	-0.02	-0.07	-0.14
SOSTDC1	Open Sea	cg06363129	7:16505602	-0.44	0.28	-0.4	-0.35	0.15	0.31	-0.35	0.05	-0.22	0.18	-0.43	0.23	-0.09	-0.03	0.32	-0.4	-0.41	-0.34	-0.21	-0.2	0.37	-0.49	-0.35	-0.39	0.09	-0.42	0.3	0.04	-0.48	0.04	-0.47	0.37	0.31	-0.44	0.3	0.05	0.36	-0.39	0.32	0.32	0.06	0.35	-0.36	0	0.13	0.03
CRISP2	Open Sea	cg08942800	6:49681310	-0.05	-0.2	-0.39	-0.15	0.2	0.03	-0.26	-0.08	0.23	0.11	-0.05	0.17	0.14	0.31	-0.42	-0.15	-0.08	-0.08	0.33	0.12	0.36	-0.4	-0.37	0.31	0.28	0	-0.06	0.15	-0.07	-0.03	0.33	0.2	0.24	-0.43	-0.06	0.23	0.27	-0.02	0.23	0.28	-0.17	-0.49	-0.31	-0.05	0.08	0.21
KCNA3	Shore	cg00995520	1:111218282	-0.01	-0.34	-0.26	0.25	0.25	0.21	-0.23	0.21	-0.49	-0.14	0.28	0.2	0.1	-0.1	-0.54	-0.02	0.12	-0.02	-0.47	-0.23	-0.02	-0.57	-0.51	-0.26	0.24	-0.03	0.22	-0.1	0.27	-0.12	-0.1	0.21	0.19	-0.14	0.25	0.2	-0.44	-0.19	0.23	0.17	-0.15	-0.16	-0.46	0.22	0.17	0.13
KCNA3	Shore	cg03483626	1:111218276	0.01	-0.24	-0.19	0.26	0.31	0.27	-0.18	0.34	-0.35	-0.21	0.41	0.3	-0.03	-0.26	-0.42	-0.08	-0.29	-0.02	-0.4	-0.26	0.01	-0.42	-0.36	-0.39	0.42	0.04	0.37	-0.13	0.4	0.06	0.04	0	0.19	-0.28	0.25	-0.02	-0.36	-0.37	0.22	0.16	-0.1	-0.01	-0.38	-0.03	-0.13	0.14
RFTN2	Open Sea	cg09096031	2:198540569	0.25	-0.03	-0.04	-0.01	-0.13	0.02	-0.33	-0.08	0.2	-0.11	0.31	0.17	0.06	-0.08	-0.51	0.06	0.11	-0.42	0.26	0.08	0.35	-0.04	-0.34	-0.13	0.32	-0.31	0.09	-0.1	0.06	-0.11	0.37	0.02	0.23	0.09	0.04	0.23	-0.37	-0.03	-0.24	0.09	0	0.2	-0.36	0.04	0.16	-0.01
SCN2B	Open Sea	cg13348944	11:118047121	0.01	0.18	-0.18	0.15	0.27	-0.28	-0.23	0.11	0	-0.08	0.34	0.11	0.21	-0.01	-0.03	-0.47	-0.2	0.01	-0.01	-0.1	-0.15	-0.42	-0.2	-0.15	0.29	-0.25	0.19	0.01	-0.39	-0.05	0.27	-0.06	0.02	0.05	-0.11	0.14	-0.44	-0.35	0.07	0.2	0.16	0.19	-0.31	-0.12	0.09	0.18
DAB1	Shore	cg06710648	1:58716377	0.06	0.06	-0.32	0.02	0.29	-0.05	-0.27	0.23	-0.31	0.14	0.34	0.19	0.06	0.12	0.16	0.24	0.33	0.29	0.35	-0.19	0.36	0.2	-0.14	0.09	0.3	0.32	0.09	0.15	0.4	-0.25	-0.01	0.34	0.27	0.19	-0.05	0.06	0.32	-0.19	0.32	0.13	0.15	0.2	0.19	-0.23	-0.17	0.38
ANGPTL2;RALGPS1	Open Sea	cg11213150	9:129884457	-0.05	0.04	-0.13	-0.42	0.11	0.08	-0.29	0.08	0.09	0.06	0.18	0	0.1	0.27	0.17	0.23	0.14	0.18	0.2	-0.25	0.18	0.14	0.15	0.19	0.17	0.18	0.12	0.02	0.21	-0.03	0.19	0.22	-0.28	-0.38	-0.32	-0.18	0.16	0.14	0.17	0.15	-0.02	0.11	-0.35	0.11	0.12	0.2
GRB10	Shore	cg03104936	7:50849168	0.04	-0.18	-0.37	-0.14	-0.02	0.19	-0.08	0.17	0.05	-0.29	0.31	0.13	0.22	0.19	0.34	0.23	0.04	-0.35	0.35	-0.11	0.08	0.13	0.26	0.25	0.3	0.3	-0.02	0.18	0.22	-0.37	0.32	0.11	0.02	0.11	-0.01	-0.13	-0.39	0.08	-0.04	0.21	-0.14	-0.09	-0.35	0.05	-0.1	0.16
FAP	Open Sea	cg08826839	2:163100125	-0.27	-0.17	0.12	-0.44	-0.05	0.02	0.01	0.05	-0.12	0.07	0.22	0.12	0.2	-0.08	-0.36	-0.41	-0.32	0.22	0.16	-0.43	0.28	0.28	0.24	0.27	0.3	-0.49	0.11	-0.16	0.28	0.08	0.3	0.31	-0.01	-0.37	0.16	0.3	-0.08	0.17	0.19	0.15	-0.43	0.18	-0.23	0.1	0.23	0.04
ACOX2	Open Sea	cg13705284	3:58523313	0.08	-0.15	0.03	-0.09	0.06	-0.06	-0.07	0.14	0.05	-0.11	0.13	0	-0.12	-0.12	-0.39	-0.23	-0.04	-0.07	0.22	-0.02	0.26	0.12	0.11	0.11	0.29	-0.11	0.08	0	0.06	-0.1	-0.11	0.24	0.03	-0.2	0.06	0.09	0.15	0.12	0.18	0.22	-0.07	0.19	0.18	0.01	0.12	0.17
LEFTY2	Shore	cg22462235	1:226129481	0.08	-0.2	-0.05	-0.23	0.01	0.05	-0.16	0.05	0.03	0.15	0.19	0.09	0.12	0	-0.08	-0.14	-0.07	-0.33	0.18	-0.08	0.13	0.02	0.09	0.09	0.19	-0.08	0.01	0	0.11	-0.15	0.17	0.06	0.09	-0.05	0.09	-0.07	-0.07	0.05	0.16	0.18	-0.01	0.11	-0.27	-0.04	0.02	0.04
IGF1	Open Sea	cg01305421	12:102874286	-0.17	0.07	0.03	0.18	0.1	0.15	-0.21	-0.55	-0.01	0.04	0.21	0.12	-0.18	0.2	0.2	-0.18	0.12	0.08	-0.13	-0.62	0.19	-0.08	0.17	-0.13	0.15	0.18	0.14	0.05	0.13	-0.31	0.18	0.18	-0.19	0.15	0.12	0.18	-0.04	-0.05	0.04	0.09	0.05	0.16	0.05	0.09	0.14	0.07
TLX1;TLX1NB	Shore	cg11498156	10:102890145	0.16	-0.05	-0.12	-0.42	0.24	0.05	0.18	0.14	0.1	0.18	0.29	0.24	0.26	0.09	-0.07	-0.21	0.01	0.22	-0.05	0.22	0.32	-0.09	0.25	0.24	0.3	0.09	0.23	0.18	0.25	0.22	0.29	-0.08	0.21	-0.03	0.23	0.3	0.24	0.14	0.2	0.21	0.09	0.24	0.09	0.2	0.19	0.16
PLSCR4	Shore	cg24315815	3:145969579	-0.2	0.02	-0.34	0.1	0.13	-0.19	0.05	0.13	0.02	0.01	0.14	0.03	-0.12	0.16	-0.06	0.12	0.14	0.11	0.14	0.03	0.12	0.04	0.12	0.15	0.11	-0.12	0.13	-0.04	-0.26	0.07	0.12	-0.17	-0.15	0.12	0.13	0.09	0.12	0.12	0.1	0.1	-0.28	0.1	-0.27	-0.06	0.1	0.09
FMO2	Open Sea	cg14721213	1:171154612	-0.62	0.09	0.09	-0.16	-0.02	0.06	-0.56	0.09	0.07	-0.09	0.14	0.12	0.1	0.11	-0.34	-0.1	0.09	0.1	0.03	-0.1	0.14	0.13	0.12	0.13	0.13	-0.54	0.13	-0.28	0.13	0.13	0.13	0.11	-0.55	-0.36	0.05	0.13	-0.68	0.12	0.1	0.09	-0.62	0.12	-0.64	0.09	0.09	0.13
CPA6	Open Sea	cg21750887	8:68658237	-0.13	-0.03	-0.06	-0.36	0.04	0.19	-0.14	0.24	0.03	-0.38	0.26	0.29	0.21	-0.06	0.11	-0.2	-0.16	0.02	0.21	0.01	0.31	0.26	-0.03	0.2	0.28	-0.03	0.27	0.12	0.07	-0.17	0.01	-0.39	0.12	-0.07	0.24	0.31	-0.51	0.13	0.28	0.25	-0.02	0.24	-0.48	0.19	0.05	-0.03
FAM123C	Shore	cg05184394	2:131512773	0.25	-0.21	-0.17	-0.03	-0.16	-0.46	-0.15	0.01	-0.19	0.15	0.31	0.17	0.13	-0.18	0.34	0.31	0.3	0.28	-0.03	-0.32	0.3	-0.43	0.08	-0.42	0.28	-0.02	0.13	0.12	-0.03	0.06	0.09	-0.15	0.24	0.1	-0.25	0.11	0.08	0.07	-0.4	0.15	-0.22	0.06	-0.23	-0.23	0.24	0.31
LSAMP	Open Sea	cg25315362	3:116164576	-0.22	0.12	-0.07	0.19	0.15	0.12	-0.19	-0.14	-0.13	0.06	0.42	0.31	-0.2	0.04	-0.09	0.01	-0.15	0.11	0.11	0.04	0.48	-0.23	-0.16	-0.03	0.35	0.09	0.02	-0.19	0.13	0.17	-0.28	0.35	0.18	-0.25	-0.1	0.19	-0.25	-0.23	0.13	-0.15	-0.05	0.12	-0.18	0	-0.23	0.27
SLC6A11	Shore	cg15284635	3:10858504	-0.16	0.1	-0.18	0.33	0.34	-0.22	-0.17	0.13	-0.03	0.1	0.44	0.2	-0.15	-0.09	0.05	-0.06	-0.15	-0.24	-0.02	0.12	0.44	-0.22	0.03	0.42	0.07	0.25	0.01	0.02	0.43	-0.08	-0.27	0.04	-0.08	-0.22	-0.01	-0.34	-0.21	0.37	-0.3	0.28	-0.2	-0.13	-0.07	0.08	-0.02	0.11
TDRD5	Island	cg09656934	1:179561500	0.19	-0.47	-0.24	0.09	0.2	0.11	0.14	-0.11	0.11	0.06	0.23	-0.03	-0.4	0.24	0.01	0.21	0.2	0.16	0.1	-0.31	0.2	-0.1	0.16	0.12	0.21	-0.02	-0.09	0.07	0.27	0.08	0.22	0.15	-0.15	0.14	0.25	-0.11	0.21	-0.14	0.21	0.13	-0.26	-0.54	-0.26	0.13	0.19	0.17
CD48	Open Sea	cg05200628	1:160681760	-0.03	0.27	-0.41	-0.37	0.18	0.03	-0.47	0.26	0.15	0.22	0.34	0.28	0.29	0.16	-0.09	-0.38	-0.46	-0.18	0.38	-0.09	0.37	-0.05	0.2	0.29	0.35	-0.08	0.25	0.21	0.34	-0.09	0.38	0.25	0.33	-0.35	0.21	0.39	0.15	0.34	0.24	0.26	0.14	0.33	-0.08	0.2	0.3	0.08
PNOC	Open Sea	cg03642518	8:28175003	0.13	0.28	-0.38	-0.05	0.22	0.13	-0.22	-0.02	-0.15	0.05	0.31	0.21	0.07	0.26	0	-0.06	0.13	0.13	0.33	0.18	0.35	0.36	0.31	0.1	0.39	0.33	0.03	0.13	0.1	-0.35	0.36	0.36	-0.13	0.25	0.16	0.23	0.03	0.33	-0.1	0.21	0.06	0.29	-0.19	-0.19	0.06	0.28
LASS2	Island	cg18611122	1:150947896	0.16	0.01	-0.22	0.18	0.19	0.1	0.06	0.05	0.06	0.17	0.24	-0.06	0.06	0.13	-0.05	0.16	0.22	-0.52	0.19	0.02	0.21	0.15	0.14	0.15	0.24	0.23	0.1	0.1	0.25	0.08	0.18	0.22	-0.26	0.12	0.07	-0.39	0.21	0.18	0.24	0.05	0.13	-0.27	0	-0.26	0.07	-0.13
TFAP2B	Open Sea	cg25226247	6:50785152	0.26	0.23	-0.01	0.02	0.18	0.17	-0.24	0.23	0.19	-0.32	0.26	0.17	0.26	-0.06	-0.14	0.25	-0.4	-0.45	0.03	0.21	0.27	0.25	0.11	0	0.25	0.22	0.21	0.23	0.27	0.23	0.26	0.25	0.24	0.22	0.21	0.24	0.26	0.21	0.23	0.13	-0.52	0.17	-0.46	0.11	0.22	0.22
TFAP2B	Shore	cg25593948	6:50786670	0.23	0.22	0.04	-0.11	0.27	0.25	0.1	0.15	0.23	0.02	0.28	0.12	0.22	0.21	0.29	0.26	0.28	0.04	0.28	0.16	0.29	0.25	0.28	0.08	0.28	0.22	0.18	0.15	0.3	0.22	0.28	0.3	0.18	0.27	0.22	0.29	0.29	0.28	0.27	0.07	-0.53	0.24	-0.31	0.23	0.22	0.28
GDF3	Open Sea	cg15992730	12:7848093	-0.53	0.13	-0.45	-0.42	0.29	0.12	-0.32	0.26	-0.39	0.08	0.35	0.05	0.14	-0.01	0.11	0.27	0.16	0.26	-0.39	0.17	0.35	0.02	-0.18	0.33	0.32	0.24	0.31	0.1	0.35	-0.21	0.31	-0.22	0.26	0.3	0.15	0.31	0.29	0.01	-0.08	0.13	-0.31	0.12	-0.51	0.14	-0.19	0.04
RHOJ	Open Sea	cg18771300	14:63671737	-0.2	0.24	-0.24	-0.03	0.3	0	-0.24	-0.1	0.19	-0.02	0.35	0.08	0.17	0.39	0.32	0.23	0.32	0	0.23	-0.04	0.35	0.28	0.25	0.29	0.3	0.3	0.2	-0.12	0.31	-0.12	0.32	-0.09	-0.01	0.19	0.33	0.31	0.35	0.3	0.06	0.12	-0.2	0.25	-0.38	0.19	0.07	-0.06
FPR2	Open Sea	cg24964368	19:52264413	0.04	-0.36	-0.26	0.16	0.17	-0.08	-0.39	0.13	0.12	0.07	0.19	-0.04	0.04	0.11	0.2	0.16	0.16	0.03	0.21	0.06	0.19	0.2	0.17	0.19	0.18	0.18	0.19	-0.1	0.2	-0.15	0.2	0.19	0.14	-0.09	0.15	0.15	-0.14	0.19	0.17	0.09	-0.01	-0.05	-0.49	0.1	-0.04	-0.04
0	Open Sea	cg22168676	6:10060780	-0.03	0	-0.07	0	0.03	0.06	-0.6	-0.02	0.07	0.11	0.17	0.07	0.02	0.19	-0.64	-0.36	0.17	0.02	-0.09	-0.6	0.13	0.17	-0.65	-0.27	0.17	-0.66	0.14	0.02	0.18	0.06	0.21	-0.72	0.11	0.11	0.09	0.19	0.14	0.17	0.01	0.06	0.04	0.1	-0.52	-0.16	0.03	0.11
0	Open Sea	cg27631817	6:10060938	0.29	0.05	-0.04	0.17	0.23	0.36	-0.45	0.3	0.3	0.19	0.38	0.21	0.12	0.42	-0.46	0	0.22	-0.09	0.07	-0.42	0.21	0.11	-0.06	-0.15	0.4	-0.45	0.26	-0.02	0.39	0.03	0.36	-0.45	0.22	0.32	0.35	0.27	0.33	0.36	-0.13	0.05	0.05	0.13	-0.42	-0.04	0.3	-0.17
P2RX6;MGC16703	Shore	cg19592945	22:21369610	0	0.05	0.02	-0.3	0.09	0.18	0.03	-0.14	0.09	0.11	0.06	0.04	0.14	-0.11	-0.16	-0.09	0.07	0.03	0.01	0.03	0.02	-0.07	-0.09	-0.11	0.17	-0.02	0.19	0.03	-0.03	-0.14	0.15	0.01	0.19	-0.25	-0.06	0.03	-0.11	0.1	0.01	0.12	0	0.11	-0.11	-0.01	0.03	0.09
ADRB3	Shore	cg01386493	8:37824529	-0.04	-0.05	-0.1	-0.29	0.08	-0.29	-0.09	-0.14	-0.24	0.07	0.01	0.09	-0.13	-0.32	-0.02	-0.19	-0.33	-0.03	-0.3	-0.33	-0.29	-0.31	-0.28	-0.33	0.13	-0.24	-0.28	-0.12	-0.34	-0.23	-0.28	0.37	-0.09	-0.01	-0.15	-0.16	0.08	0.01	0.02	0.15	-0.28	-0.24	-0.21	-0.26	-0.2	-0.2
PRSS50	Island	cg19668234	3:46759449	-0.18	-0.15	-0.18	-0.26	0.17	-0.18	-0.15	-0.05	-0.19	-0.04	0.28	0.01	0.01	-0.16	0.02	-0.17	-0.23	-0.23	-0.15	-0.18	-0.16	-0.2	0.08	-0.23	-0.07	-0.2	-0.21	-0.04	-0.16	-0.17	-0.14	0.31	0.04	-0.19	-0.14	-0.11	-0.23	-0.25	-0.07	0.03	-0.09	-0.12	-0.22	-0.21	-0.21	-0.27
TEK	Open Sea	cg04995717	9:27109293	-0.4	0.07	-0.36	-0.39	0.01	0.09	-0.38	-0.45	-0.17	0.29	0.23	0.17	0.08	0.02	0.13	0.17	-0.29	-0.35	-0.09	-0.25	-0.12	-0.52	-0.32	-0.3	0.27	-0.43	0.14	-0.03	0.01	0.02	-0.08	0.08	-0.22	-0.27	0.22	0.33	-0.56	-0.35	0.05	-0.21	-0.1	0.19	-0.26	0.08	-0.09	-0.26
TEK	Open Sea	cg09827833	9:27109492	-0.12	-0.1	-0.08	-0.09	-0.11	-0.09	-0.09	-0.12	-0.11	0.38	-0.05	0.07	-0.05	-0.11	-0.06	-0.11	-0.1	-0.11	-0.1	-0.11	-0.11	-0.12	-0.11	-0.11	-0.11	-0.11	-0.09	-0.07	-0.11	-0.08	-0.11	-0.03	0.01	-0.09	-0.08	0.1	-0.09	-0.12	0.04	-0.07	-0.04	0.01	-0.1	-0.09	-0.1	-0.11
C7	Open Sea	cg09179845	5:40909532	-0.13	-0.11	-0.23	-0.27	-0.19	0.11	-0.12	0.27	-0.09	0.23	0.29	0.3	0.2	-0.19	-0.11	0.09	-0.01	-0.25	0.24	-0.15	0.04	0.05	0.09	-0.2	0.3	0.12	0.4	-0.03	0.28	-0.16	0	-0.32	0.29	-0.08	0.27	0.21	0.49	0	-0.21	0.04	0.46	-0.17	-0.33	-0.05	0.05	-0.27
CLEC1A	Open Sea	cg07959477	12:10251879	-0.18	-0.34	0.05	-0.14	-0.2	-0.19	-0.17	-0.21	-0.11	0.04	0.11	0.11	-0.01	0.13	-0.59	-0.02	0.07	-0.19	0.09	-0.13	0.15	0.18	0.18	0.09	0.12	-0.38	0.22	0.04	0.02	-0.23	0.21	0.21	0.13	-0.31	0.14	0.25	0.05	-0.18	0.03	0.09	0.03	0.18	-0.24	-0.26	-0.11	0.08
GYS2	Open Sea	cg06141025	12:21757466	0.11	0.1	0.02	0	-0.21	0.12	-0.25	0.21	0.4	-0.21	0.42	0.16	0.02	-0.01	-0.27	-0.11	-0.14	0.16	0.25	0.11	0.12	-0.26	0.42	-0.21	0.27	-0.14	0.08	-0.1	0.1	-0.01	0.09	0.29	-0.13	-0.26	0.31	0.33	-0.38	0.41	0.22	0.29	0.35	0.3	-0.38	-0.15	-0.02	-0.01
COLEC10	Open Sea	cg27041096	8:120079173	-0.08	-0.29	0.04	-0.2	-0.13	-0.04	0.01	-0.12	-0.12	0.13	0.25	0.06	-0.2	-0.27	0.06	-0.54	0.22	-0.13	0.22	-0.03	0.2	0.27	0.22	0.19	0.23	0.16	-0.02	-0.31	-0.11	-0.3	0.27	0.24	0.21	0.15	0.08	0.27	0.22	0.25	0.19	0.1	0.04	0.12	-0.44	-0.28	0.1	-0.12
TCF21	Shore	cg10771262	6:134209980	-0.11	0.22	-0.06	0.01	0.06	0.15	-0.07	0.16	0.09	0.01	0.51	0.31	-0.03	-0.17	-0.06	-0.13	-0.08	-0.13	-0.12	-0.13	0.14	-0.15	-0.13	-0.17	0.52	-0.16	0.24	0	-0.17	-0.11	0.18	-0.16	0.23	-0.1	0	0.37	-0.14	0.15	-0.11	0.2	0.12	0.41	-0.17	-0.12	-0.11	-0.04
WT1	Shore	cg12781568	11:32452038	-0.05	0.08	-0.09	0.07	-0.09	-0.06	-0.16	-0.32	0.02	-0.09	0.16	0.16	-0.03	-0.46	-0.14	-0.12	-0.49	-0.58	0.1	-0.23	0.04	-0.16	-0.56	0.15	0.12	-0.37	0.14	-0.3	0.17	0.08	-0.64	-0.12	0.11	-0.18	0.1	0.17	-0.13	0.16	0.16	0.12	0.15	0.15	-0.09	0.13	-0.17	0.11
WT1	Island	cg01693350	11:32452187	-0.33	0.27	-0.17	-0.05	0.17	-0.47	-0.13	0.04	-0.2	-0.02	0.27	0.12	-0.05	-0.55	0.04	-0.26	-0.31	-0.53	-0.37	-0.12	0.31	-0.58	-0.49	-0.41	0.16	-0.49	0.14	-0.15	0.3	-0.04	-0.57	0.06	0.16	-0.49	0.01	0.34	0.29	-0.33	0.26	0.2	-0.14	0.23	-0.24	0.05	-0.26	0.03
WT1	Shore	cg04456238	11:32450104	-0.5	0.19	-0.31	0.13	0.19	0.14	0.04	0	0.09	0.04	0.24	0	0.11	-0.38	-0.07	0.04	0.26	0.03	-0.49	-0.29	0.24	-0.51	-0.49	-0.4	0.2	-0.1	-0.22	0.01	0.25	0.08	-0.48	0.2	0.02	-0.11	-0.17	0.2	0.22	-0.12	0.24	0.02	-0.11	0.04	-0.32	-0.49	-0.28	-0.13
WT1	Shore	cg05222924	11:32450486	-0.25	0.42	-0.08	-0.23	-0.12	0.11	0	-0.13	-0.23	-0.13	0.53	0.27	-0.16	-0.24	-0.17	-0.26	-0.09	-0.18	0.19	-0.24	0.02	-0.27	-0.06	-0.26	-0.06	-0.24	-0.1	-0.23	0.4	0.16	-0.28	-0.2	0.13	-0.2	-0.14	0.51	-0.27	-0.2	0.3	-0.04	-0.09	0.41	-0.18	-0.25	-0.16	-0.05
WT1	Shore	cg06516124	11:32450591	-0.33	0.4	-0.31	-0.22	0.36	0.25	-0.04	0.34	-0.05	-0.29	0.45	0.04	0.26	-0.26	-0.01	-0.19	0.46	-0.35	-0.35	-0.3	0.07	-0.36	-0.15	-0.34	0.47	-0.32	0.34	-0.21	-0.34	-0.25	-0.29	0.04	0.22	-0.32	-0.2	0.42	0.11	-0.29	0.24	0.06	-0.14	0.33	-0.35	-0.23	-0.07	-0.22
WT1	Shore	cg25782229	11:32450692	-0.38	0.31	-0.03	-0.32	0.33	0.07	0.02	0.03	0.03	-0.12	0.4	0.21	-0.29	-0.35	-0.35	-0.42	-0.26	-0.34	-0.37	-0.08	0.06	-0.42	-0.4	-0.4	0.4	0.04	-0.05	-0.32	-0.33	-0.18	-0.42	0.38	0.09	-0.33	0.13	0.36	-0.3	-0.41	0.36	0.23	-0.2	0.23	-0.13	-0.21	-0.24	0.13
WIT1	Shore	cg19718882	11:32458714	-0.27	0.31	-0.08	0.21	0.31	0.04	0.13	0.23	-0.27	0.02	0.33	0.09	-0.02	-0.29	0.07	0.25	0.21	-0.11	-0.46	0.21	0.4	-0.46	-0.2	-0.42	0.34	-0.38	-0.04	-0.33	0.35	0.04	-0.45	0.08	0.18	-0.06	0.31	0.43	0.08	0.09	0.15	0.18	-0.04	-0.03	-0.29	0.09	0	0.39
WT1	Island	cg25094569	11:32448769	-0.15	-0.06	-0.11	-0.14	0.46	0.27	-0.13	0.42	-0.02	0.22	0.36	-0.11	0.34	-0.16	0.27	-0.13	0.14	0.11	0.01	-0.16	0.46	-0.09	-0.14	-0.14	0.48	-0.15	-0.17	0.04	-0.08	-0.06	-0.14	0.26	0.46	0.11	-0.07	-0.17	0.04	-0.09	-0.18	-0.1	-0.08	-0.16	-0.16	-0.18	-0.16	-0.14
WT1	Island	cg13301003	11:32449254	-0.22	0.23	-0.25	0.23	0.28	-0.05	0.08	-0.1	-0.15	0.25	0.27	0.15	0.17	0.29	-0.01	-0.26	0.17	-0.19	-0.02	-0.28	0.05	-0.52	-0.32	-0.03	0.19	-0.46	0.12	0.03	-0.25	0.04	-0.55	0.27	0.14	0.3	0.22	0.28	0.28	-0.07	0.15	0.15	-0.06	0	-0.39	-0.43	-0.14	-0.3
WT1	Island	cg22511262	11:32455192	-0.18	0.51	-0.18	0.32	0.16	0.3	-0.05	-0.01	-0.14	-0.17	0.31	0.36	0.07	-0.12	0.24	-0.1	-0.19	-0.17	-0.15	-0.08	0.14	-0.21	-0.16	0.22	-0.12	-0.16	-0.09	-0.1	0.26	0.32	0.28	-0.13	0	-0.02	0.23	0.69	-0.15	-0.2	0.45	0.25	-0.13	0.54	-0.18	0.28	-0.04	0
DMRT3	Shore	cg26489108	9:975856	-0.45	0.34	0.03	-0.38	0.28	-0.47	0.04	-0.01	-0.17	0.08	0.34	0.09	0.04	-0.12	-0.36	-0.13	-0.43	-0.06	-0.41	0.18	-0.14	-0.46	-0.42	-0.34	0.36	-0.3	-0.16	-0.13	-0.34	-0.21	0.01	-0.08	0.3	-0.45	-0.49	0.37	0.13	-0.41	-0.41	0.25	-0.39	0.2	0.1	-0.24	0.21	0.27
ENTPD1	Open Sea	cg04451770	10:97515372	-0.19	-0.13	-0.04	-0.12	-0.17	-0.18	-0.06	-0.18	0.08	-0.16	-0.16	0.02	-0.05	-0.18	-0.19	-0.21	-0.2	-0.15	-0.08	-0.16	-0.12	0.2	0.1	-0.2	0.59	-0.17	-0.2	-0.05	-0.21	-0.06	-0.17	0.57	-0.06	-0.09	-0.19	-0.07	-0.14	0.56	-0.16	0.16	0.17	0.03	-0.17	-0.17	-0.08	-0.19
ENTPD1	Open Sea	cg13471990	10:97515222	-0.2	-0.16	-0.08	-0.18	0.01	-0.17	-0.13	-0.15	0.21	-0.01	-0.1	0.15	-0.1	0.26	0.09	-0.16	-0.2	-0.16	-0.02	-0.15	-0.12	0.32	0.29	-0.17	0.33	-0.18	-0.19	-0.08	-0.21	-0.01	0.24	0.32	-0.03	-0.16	-0.13	0.02	0.19	0.31	-0.09	0.28	-0.07	0.13	-0.09	-0.15	0.13	-0.15
TMEM48	Shore	cg23780947	1:54304852	-0.23	0.02	-0.14	0.21	0.4	-0.06	-0.07	0.06	-0.1	0.06	-0.13	-0.09	0.15	0.09	-0.27	-0.08	0.5	-0.06	0.52	0.02	-0.15	-0.26	-0.26	-0.1	0.16	-0.24	-0.26	0.08	0.54	-0.15	0.52	0.13	-0.14	-0.2	-0.16	-0.07	0.21	0.27	-0.22	0.36	-0.21	-0.26	-0.24	-0.21	0.24	-0.23
TFPI2	Shore	cg09558850	7:93520445	-0.2	-0.2	-0.14	-0.15	0.24	0.19	-0.14	0.04	-0.09	0.37	-0.16	0	-0.13	0.31	-0.18	-0.19	-0.17	-0.2	-0.11	-0.2	-0.21	-0.22	-0.21	-0.17	-0.2	0.16	-0.19	-0.11	-0.2	-0.14	-0.18	0.35	-0.01	-0.1	-0.12	0.2	-0.2	-0.19	0.09	-0.14	0.11	-0.21	-0.11	-0.2	-0.12	-0.21
LDHC	Open Sea	cg08418111	11:18433745	0.13	-0.45	-0.38	0.31	0.31	-0.03	-0.37	0.2	0.16	0.29	0.36	0.24	-0.33	0.35	-0.05	0.32	0.35	-0.49	-0.06	-0.1	0.32	0.15	-0.3	-0.44	-0.39	-0.46	-0.52	-0.4	0.31	-0.15	-0.36	0.35	0.3	0.34	0.06	-0.44	-0.52	0.07	0.35	0.02	-0.1	-0.51	-0.41	-0.5	-0.53	-0.45
ANKRD33	Open Sea	cg19948393	12:52281810	-0.4	-0.3	-0.18	-0.07	0.28	-0.03	-0.18	0.16	-0.17	0.16	0.4	0.22	0.13	-0.06	0.08	-0.33	0.07	-0.38	-0.37	-0.29	0.36	0.01	0.01	-0.27	-0.18	-0.14	-0.5	-0.08	-0.44	-0.01	0.28	0.4	0.27	-0.24	-0.35	0.13	-0.41	-0.42	0.37	0.02	0.21	-0.42	-0.23	-0.19	-0.29	-0.49
ANKRD33	Open Sea	cg19974223	12:52281676	-0.24	-0.18	-0.3	0.12	0.03	-0.2	-0.1	0.1	-0.22	0.08	0.24	0.22	0.19	-0.44	0.17	-0.04	-0.04	-0.49	-0.44	0.14	0.11	0.22	-0.12	0.11	0.15	0.02	-0.33	-0.13	-0.19	0.05	0.05	0.21	0.15	-0.09	-0.02	0.08	-0.11	0.11	0.2	0.02	-0.03	-0.55	-0.09	0.04	0.07	-0.05
AKR7L	Island	cg11376198	1:19600730	-0.35	-0.39	-0.19	-0.28	0.09	0.23	-0.21	0.19	-0.37	0.06	0.3	0.1	-0.18	0.11	-0.39	-0.3	0.13	0.04	-0.24	-0.3	-0.3	-0.39	0.14	-0.39	-0.39	0.05	-0.37	-0.21	0.4	-0.3	-0.36	0.43	-0.24	-0.38	0.08	0.04	-0.2	-0.39	0.35	-0.17	0.18	-0.39	0.2	-0.12	0.19	0.16
LY6K	Island	cg26976437	8:143781644	-0.24	-0.18	-0.02	-0.1	-0.18	-0.16	-0.03	-0.11	-0.17	-0.03	-0.13	-0.02	0	0.05	-0.22	-0.3	-0.26	-0.12	-0.21	-0.16	-0.21	-0.16	-0.1	-0.27	-0.22	-0.19	-0.23	-0.02	-0.22	-0.03	-0.17	0.56	0	-0.19	-0.15	-0.21	-0.13	-0.23	0.3	0.05	-0.1	-0.24	0.07	-0.23	-0.13	-0.21
RNH1	Island	cg06417962	11:507970	0.07	0.09	-0.23	0.08	0.09	0.06	0.03	0.01	0.11	0.06	0.12	-0.01	0.06	0.14	0.13	0.12	0.1	0.08	0.12	0.07	0.09	0.07	0.07	0.1	0.11	0.1	0.05	0.06	0.12	0.08	0.1	0.09	0.06	0.06	0.1	0.11	-0.08	0.11	0.09	0.07	-0.03	-0.51	-0.15	0.07	0.05	0.11
SRRT	Shore	cg08558340	7:100472263	0.05	0.08	0.04	0.22	0.29	0.26	0.05	0.24	0.26	-0.36	0.34	-0.29	-0.35	0.31	0.11	0.32	0.34	-0.28	0.36	0.26	0.36	0.3	0.13	-0.03	-0.02	0.25	0.06	0.2	0.35	0.08	0.08	0.38	0.01	0.3	0.19	-0.36	0.29	0.32	0.3	0.18	0.07	-0.45	-0.38	-0.36	0.04	-0.46
DDAH2	Island	cg18055007	6:31698226	-0.35	0.38	-0.46	0.3	0.36	0.24	-0.37	0.02	0.26	0.23	0.37	-0.37	0.06	0.44	0.15	0.43	0.42	0.38	0.41	-0.48	0.39	0.37	0.36	0.43	0.23	-0.03	0.38	0.24	0.43	-0.24	0.44	0.42	-0.37	0.35	0.07	0.39	-0.39	0.41	0	0.18	0.19	-0.49	-0.21	-0.48	0.23	-0.07
NOL10	Shore	cg02196655	2:10830764	-0.34	0.22	0.21	0.18	0.33	0.1	-0.13	0.3	0.01	0.08	0.36	-0.12	-0.24	-0.32	0.32	-0.25	-0.34	0.05	-0.06	-0.03	0.23	0.25	-0.2	-0.05	-0.17	0.38	-0.28	0.17	0.41	-0.34	0.07	0.4	-0.24	-0.11	-0.28	-0.3	-0.31	0.3	0.03	0.43	-0.06	-0.24	-0.36	-0.3	0.03	-0.34
TMEM139;CASP2	Shore	cg09243021	7:142985019	-0.03	-0.1	-0.27	0.1	0.17	0.13	0.02	-0.03	0.03	-0.35	0.27	-0.06	-0.14	0.29	-0.07	0.23	0.2	-0.09	0.27	0.06	0.22	0.07	0.19	0.02	0.28	0.15	0.04	0.02	0.36	-0.07	-0.26	-0.36	-0.2	0.03	0.03	-0.16	-0.06	0.17	0.02	0.13	0.06	-0.35	-0.31	-0.35	0.06	-0.36
SERHL	Island	cg12078929	22:42896688	-0.31	-0.09	-0.33	0.18	0.2	-0.35	-0.25	-0.24	-0.14	0.04	0.18	0.16	0.14	0.17	-0.4	0.03	0.2	-0.17	-0.27	-0.37	0.27	0.16	-0.24	-0.38	-0.28	0.36	-0.33	0.18	0.22	-0.2	-0.32	0.32	-0.16	-0.06	-0.36	-0.33	-0.17	-0.3	0.3	-0.01	0.18	-0.28	0.08	0	-0.34	-0.07
HSPA2	Island	cg16319578	14:65007512	0.31	0.38	0.11	0.29	0.26	0.01	0.09	0.25	0.26	-0.46	0.34	-0.4	-0.38	0.01	-0.43	-0.24	-0.47	-0.45	-0.06	-0.44	0.36	-0.44	-0.42	-0.15	-0.47	0.38	-0.47	0.06	-0.12	0.15	-0.46	0.37	-0.32	-0.38	-0.2	0	-0.13	-0.29	0.43	0.16	0.16	-0.43	-0.12	-0.46	-0.28	0.35
SUMO3	Island	cg21053323	21:46237385	-0.11	-0.1	-0.07	0.38	0.42	0.12	0.09	0.35	0.22	0.52	0.71	-0.07	0.16	0.34	0.63	0.55	0.06	-0.08	0.36	-0.1	0.67	-0.11	0.32	-0.11	-0.1	0.49	-0.12	0.41	0.75	-0.11	-0.12	0.79	-0.01	-0.08	0.14	-0.12	-0.11	-0.12	0.04	-0.01	0.53	-0.11	0.23	-0.12	0.03	-0.07
TRIM36	Shore	cg10693071	5:114516422	-0.22	0.11	-0.13	-0.11	0.55	0.48	-0.17	0.24	-0.17	0.45	0.64	0.07	0.49	-0.07	-0.19	0.37	-0.18	0	-0.21	-0.23	0.04	-0.21	0.08	0.14	-0.19	-0.04	-0.2	0.26	-0.22	0.31	-0.21	0.57	0.52	-0.21	-0.13	0.62	-0.17	0.22	0.33	-0.15	0.43	-0.19	-0.02	-0.14	-0.17	-0.02
HIST1H3H	Island	cg18943383	6:27777858	-0.02	-0.01	-0.01	-0.01	-0.02	0.51	-0.01	-0.01	-0.01	0.01	0.54	0.01	0.8	0.51	-0.01	0	0.01	-0.01	0.28	0	0.86	0	0	0	0.55	0.01	0	-0.01	-0.01	-0.01	0.18	-0.01	0.71	0	0.02	0.02	-0.01	0.5	0.85	-0.01	-0.01	-0.01	-0.01	0.02	-0.01	0
FOXJ1	Island	cg01294702	17:74136978	0.3	0.19	-0.11	-0.06	0.37	-0.13	-0.08	-0.06	-0.08	0.45	0.48	0.03	-0.05	-0.11	-0.11	-0.09	0.3	-0.1	0.2	0.13	0.48	-0.13	-0.09	-0.12	0.59	0.01	-0.04	-0.05	-0.07	-0.02	-0.1	0.15	0.03	-0.1	-0.07	-0.05	-0.05	-0.11	0.02	-0.04	0.1	-0.14	-0.11	-0.12	-0.09	-0.07
CPT1A	Shore	cg19596755	11:68609747	-0.07	0.15	-0.04	0.33	0.1	0.25	0.03	0	0.21	0.42	0.39	-0.01	-0.02	0.16	-0.03	-0.09	-0.04	-0.05	0.09	-0.05	0.2	0.64	0.15	-0.04	0.11	0.42	-0.04	0.15	-0.02	0.4	-0.07	0.36	-0.02	0.31	-0.07	-0.04	-0.06	-0.07	0.41	-0.07	0.36	-0.08	0.07	-0.08	-0.05	0.07
GNB4	Shore	cg17483510	3:179168677	0.07	-0.09	-0.06	-0.09	0.51	0.1	-0.1	-0.03	0.03	0.39	-0.08	-0.04	0.33	-0.09	-0.07	0.16	-0.1	-0.09	0.11	0.28	0.1	-0.14	-0.04	-0.11	0.18	0.6	0.24	0.13	-0.07	-0.09	0.31	0.33	0.19	0.25	0.22	0.11	0	0.27	0.53	0.33	-0.16	0.01	0.26	0.07	0.05	0.03
RGS10	Island	cg04041960	10:121301765	0.7	-0.04	-0.04	0.14	0.17	0.59	-0.02	0.64	0.51	0.72	0.8	-0.04	0.66	-0.03	0.46	0.67	0.15	-0.04	0.5	0.02	0.58	0.16	0.14	0.45	0.02	0.6	-0.04	0.71	0.51	0.56	0.49	-0.04	0.09	0.7	0.55	-0.01	0.57	0.58	0.6	0.06	0.3	-0.05	0.14	0.03	0.41	0.43
ALDH1A3	Island	cg21359747	15:101420636	-0.13	0.24	-0.27	0.42	0.41	-0.28	0.28	0.41	0.19	0.47	0.07	0.3	-0.26	0.26	-0.04	-0.27	-0.27	0.11	-0.29	-0.27	0.62	-0.28	-0.24	-0.07	-0.28	0.47	0.15	0.39	0.6	0.51	0.1	-0.25	-0.24	0.27	-0.13	-0.26	-0.18	-0.27	0.45	0.39	-0.29	-0.28	0.14	0.19	0.3	0.37
ALDH1A3	Island	cg27652350	15:101420989	-0.16	0.34	-0.19	0.33	0.3	-0.12	0.12	0.33	0.13	0.29	0.45	0.29	-0.24	0.48	0.23	-0.31	-0.33	0.12	-0.08	-0.22	0.48	-0.26	0.1	-0.05	-0.16	0.47	0.06	0.26	0.49	0.36	0.17	-0.3	-0.18	0.37	-0.12	-0.28	-0.01	0.14	0.46	0.27	-0.28	-0.09	0.04	0.36	0.34	0.45
HOXB2	Shore	cg09313705	17:46622491	-0.19	0.1	-0.06	0.18	0.15	-0.61	0.11	-0.46	-0.61	0.08	-0.29	0.17	-0.1	0.22	-0.59	0.17	-0.12	-0.05	-0.33	0.17	-0.61	-0.61	-0.6	-0.61	0.16	0.21	-0.47	0.02	-0.64	0.19	-0.62	0.18	0.01	-0.04	-0.6	0.17	0.02	-0.62	0.19	0.14	-0.06	-0.29	0.06	0.14	-0.59	0.21
SLFN12	Open Sea	cg19566405	17:33759965	-0.31	-0.31	-0.13	-0.31	0.39	-0.32	-0.33	0.08	-0.32	0.49	0.04	0.48	-0.32	0.58	-0.31	0.22	-0.32	-0.31	-0.32	-0.32	-0.33	0.23	0.19	-0.33	-0.32	0.1	0.11	-0.33	0.58	0.2	-0.17	0.22	0.14	0.16	0.22	0.26	0.21	-0.33	-0.33	-0.33	0.38	0.04	0.51	0.55	0.17	0.22
EML4	Shore	cg01184449	2:42396170	0.2	0.06	-0.26	-0.2	0.07	-0.05	0.07	-0.37	0	0.06	0.02	-0.07	-0.29	-0.17	0.04	-0.08	0.27	-0.15	0.01	-0.17	-0.09	-0.12	-0.38	-0.1	0.28	0.25	0.02	0.1	-0.45	-0.1	-0.03	0.16	-0.08	-0.47	0.07	0.01	-0.05	-0.34	0.08	-0.06	0.09	-0.33	-0.06	-0.35	-0.05	-0.46
PPIE	Shore	cg24920358	1:40204285	-0.3	-0.15	-0.04	0.1	-0.13	-0.27	0.07	0.02	-0.01	-0.16	0.42	-0.15	-0.16	-0.23	0.01	-0.1	-0.3	-0.24	-0.22	-0.27	0.19	-0.3	-0.27	0.39	-0.29	0.34	-0.3	0	-0.22	-0.04	0.1	-0.19	-0.18	0.05	-0.23	-0.1	-0.32	0.14	-0.16	0.1	0.1	-0.32	0.07	-0.25	0.05	-0.33
ZSCAN1	Shore	cg07942995	19:58546307	-0.64	0.11	-0.15	0.01	0.11	-0.58	-0.06	-0.55	-0.19	-0.03	0.08	-0.15	-0.12	-0.05	-0.07	-0.63	0.12	-0.38	0.04	-0.53	0.03	0.15	0	-0.21	0.16	-0.2	-0.58	-0.29	-0.42	-0.5	0.15	-0.52	-0.3	-0.54	-0.14	-0.34	0.05	0.15	-0.14	-0.19	-0.56	-0.4	-0.4	-0.54	-0.32	-0.28
TAOK2	Island	cg10316764	16:29984665	-0.53	-0.24	-0.28	0.08	0.14	-0.45	0.21	-0.32	-0.01	-0.13	0.25	-0.22	-0.44	-0.07	-0.48	-0.34	-0.52	-0.42	0.03	-0.33	0.13	-0.41	-0.07	-0.51	0.22	0.25	-0.52	-0.28	-0.32	-0.24	0.03	-0.59	-0.46	0.01	-0.33	-0.38	0.01	0.21	-0.46	0.03	0.02	-0.58	-0.54	-0.53	-0.39	-0.56
DHX40	Shore	cg18062196	17:57642675	-0.39	-0.25	-0.5	-0.02	0.03	-0.56	-0.21	-0.41	0.22	-0.44	0.27	-0.11	-0.46	-0.18	-0.13	0.24	0.23	0.26	-0.06	-0.46	0.26	-0.07	0.25	0.22	-0.13	0.24	-0.36	-0.03	0.26	-0.41	0.27	-0.55	-0.41	-0.03	-0.13	-0.37	0.26	0.27	0.26	0.19	-0.04	-0.57	-0.62	-0.41	0.21	-0.29
FANCG	Shore	cg05293216	9:35080812	0.1	0.17	-0.31	0.18	0.2	0.16	0.04	0.01	0.15	0.06	0	-0.18	-0.41	0.2	0.19	0.17	0.18	-0.02	-0.17	-0.05	0.12	0.22	-0.04	-0.54	-0.17	0.21	0.16	-0.09	0.21	0.14	-0.14	0.05	-0.25	-0.42	-0.1	0.04	-0.08	-0.59	0.15	-0.04	-0.09	-0.63	-0.49	-0.51	-0.36	-0.58
C1orf35	Shore	cg14925024	1:228291705	-0.34	-0.22	-0.6	0.17	0.15	-0.31	-0.15	0.13	0.18	-0.32	0.06	-0.05	-0.52	-0.3	0.19	-0.06	0.2	0.09	0.19	0.09	-0.01	-0.02	-0.03	0.19	0.21	0.19	-0.2	-0.19	0.22	0.06	-0.13	0.2	-0.11	0.16	0.16	0.22	0.21	-0.24	0.02	0.14	-0.19	-0.15	-0.55	-0.54	0.21	-0.5
SMPD3	Shore	cg19297232	16:68483021	0.09	0.01	-0.27	-0.01	0.13	0.25	-0.25	-0.29	-0.41	0.08	0.32	0.12	0.03	0.12	0.25	0.15	0.3	-0.25	-0.05	-0.16	0.13	-0.46	-0.09	-0.5	0.09	0.29	-0.19	-0.21	-0.04	-0.38	-0.46	0.3	-0.32	0.28	0.12	0.21	0.31	0.31	-0.01	0.29	0.24	-0.52	-0.39	-0.42	0.2	-0.44
RPL36	Shore	cg17006282	19:5689943	-0.35	-0.14	-0.02	-0.28	0.03	0.05	0.01	0.12	-0.2	-0.19	0.34	-0.18	-0.17	0.27	-0.13	-0.44	0.09	-0.09	0.2	0.02	-0.11	-0.03	-0.02	-0.12	0.05	0.27	-0.44	0.04	0.3	-0.16	0.33	0.17	-0.21	-0.03	-0.19	-0.38	0.04	0.04	-0.01	-0.08	-0.19	-0.27	-0.18	-0.33	0.14	-0.38
DDX43	Island	cg08124399	6:74104868	-0.07	-0.07	0.09	-0.06	-0.06	-0.03	-0.41	-0.19	0.08	-0.28	0.19	-0.51	0.12	-0.12	-0.67	-0.49	-0.66	-0.19	-0.24	-0.28	-0.23	0.16	-0.24	0.09	-0.32	-0.43	-0.28	-0.06	-0.11	-0.31	-0.62	0.15	0.09	-0.34	0.09	0.16	0.05	-0.33	0.09	0.06	0.12	0.05	-0.26	-0.08	-0.47	-0.61
DDX43	Shore	cg17188169	6:74104388	0.16	0.02	-0.01	-0.12	0.15	-0.19	-0.35	-0.02	0.19	-0.34	0.25	-0.42	0.02	-0.08	0.21	-0.34	-0.22	0.22	0	-0.14	-0.27	0.17	0.11	0.16	-0.3	0.18	0.18	0.07	0.08	-0.2	-0.23	0.26	0.18	-0.34	-0.11	-0.01	-0.05	0.11	0	0.1	-0.1	0.14	-0.25	-0.07	-0.27	-0.39
EXOSC2	Shore	cg14552982	9:133568226	-0.07	0.05	0.01	-0.05	0.04	0.03	0.02	0.05	0.03	0.03	0.04	0.01	0.06	0.08	-0.05	0.06	0.03	0.07	-0.55	0.03	0.08	0.09	0.06	0.05	0.07	0.06	-0.35	-0.24	0.06	0.04	-0.52	0.07	0.07	0.04	-0.05	-0.23	-0.36	-0.17	0.08	0.04	0	-0.06	0	-0.03	0.01	-0.03
GAPDHS	Island	cg01443452	19:36024439	0.04	-0.19	-0.34	0.1	0.07	-0.26	-0.02	0.04	-0.2	-0.01	0.15	0	0.06	0.06	0.12	-0.15	0.16	-0.16	-0.1	0.09	-0.29	0.17	-0.19	-0.12	0.13	0.12	0.13	0	-0.29	-0.19	-0.49	0.11	0.09	-0.14	-0.3	-0.26	-0.16	-0.25	0.07	0.06	-0.12	-0.38	-0.38	-0.1	-0.18	-0.01
TESSP1	Island	cg19403023	16:2848797	-0.07	0.11	0	-0.41	0.14	0.07	0.03	-0.17	0.06	0.03	0.13	-0.27	0.11	-0.22	0.13	0.15	-0.02	-0.17	0.16	-0.05	0.15	0.19	0.15	0.11	0.16	0.17	-0.29	0.01	0.2	-0.35	0.2	0.19	-0.07	-0.03	-0.14	-0.53	-0.08	-0.11	-0.06	0.02	0.03	-0.15	-0.52	-0.22	-0.19	0.01
PRSS21	Island	cg22730830	16:2867434	0.01	-0.39	-0.19	-0.29	0.1	-0.09	-0.18	0.02	0.18	0.08	0.36	-0.22	0.36	0.05	0.41	0.19	0.36	-0.03	0.36	-0.19	0.36	0.4	0.03	0.2	0.29	0.17	-0.22	0.03	0.37	-0.17	-0.01	0.09	-0.16	-0.06	0.07	-0.41	-0.32	0.31	-0.24	0.2	0.2	-0.37	-0.34	-0.36	-0.21	-0.24
MOV10L1	Shore	cg18638931	22:50528179	-0.14	-0.56	-0.02	-0.23	0.08	0.17	-0.35	0.09	0.15	0.06	0.18	0.04	0.15	0.18	0.17	0.05	-0.07	-0.11	0.19	-0.38	0.17	0.17	0.12	0.1	0.13	0.14	0.04	0.06	0.18	0.06	0.17	0.18	0.14	0.14	0.13	0.07	-0.46	-0.53	-0.09	-0.15	0.08	-0.63	-0.43	-0.31	0.09	-0.29
MYF5	Island	cg21126707	12:81111012	-0.39	0.15	0.01	0.07	0.08	0.15	-0.02	0.06	0.15	0.05	0.16	0.12	0.07	-0.01	-0.01	0.14	0.11	0.07	-0.1	-0.57	0.16	0.17	-0.19	-0.18	0.15	-0.18	0.16	0.03	-0.13	0.02	0.13	0.2	0.12	-0.16	0.04	0.15	-0.15	0.14	0.17	0.04	-0.43	0.18	-0.25	0.15	0.08	0.06
MSH4	Island	cg22035229	1:76262648	-0.25	-0.24	-0.61	0.06	0.09	0.07	0.01	-0.17	-0.29	0.07	0.11	-0.55	-0.65	0.07	-0.36	-0.23	0.08	0.06	-0.26	-0.19	0.11	0.06	0.08	0.07	0.08	0.09	0.03	0.07	0.1	-0.67	0.08	0.08	-0.62	-0.36	0.04	-0.09	0.09	-0.49	0.11	-0.56	0.09	0.07	-0.77	-0.39	-0.41	-0.68
PM20D1	Island	cg14159672	1:205819179	0.44	-0.4	-0.12	-0.03	-0.06	-0.01	0.43	0.45	-0.07	-0.47	-0.47	0.44	-0.05	-0.48	-0.47	-0.05	-0.48	-0.43	-0.45	0.03	-0.44	0.09	-0.44	-0.47	-0.45	-0.42	-0.47	-0.47	-0.48	-0.1	0.01	0.45	0.11	0.03	0.03	-0.46	0.45	0.45	0.37	-0.44	0.03	-0.4	-0.06	-0.48	0.36	0.43
PM20D1	Shore	cg14893161	1:205819251	0.58	-0.24	-0.04	0.02	0.02	0	0.36	0.51	-0.05	-0.27	-0.26	0.48	-0.07	-0.25	-0.27	-0.22	-0.29	-0.29	-0.28	-0.27	-0.28	0.02	-0.26	-0.25	-0.28	-0.22	-0.26	-0.26	-0.29	-0.15	0.02	0.37	0.08	-0.22	0	-0.27	0.46	0.43	0.29	-0.27	0.05	-0.22	-0.02	-0.29	0.29	-0.15
GNAS	Shore	cg01817393	20:57427642	-0.09	-0.08	-0.17	-0.15	0.34	0.28	-0.17	-0.14	0.22	0.11	0.07	-0.09	0.32	-0.18	-0.15	0.07	-0.02	-0.11	-0.17	-0.13	-0.14	0.42	-0.16	-0.16	0.27	-0.13	-0.18	-0.03	0.18	0.03	-0.13	-0.09	0.25	-0.13	-0.02	-0.01	-0.02	0.42	-0.1	0.46	-0.16	0.08	-0.03	-0.13	-0.04	-0.09
PCDHB3	Shore	cg01512854	5:140480967	-0.54	0.23	-0.29	-0.27	0.28	-0.15	0.09	-0.35	0	-0.01	0.11	-0.24	-0.15	-0.11	0.22	0.24	0.25	-0.15	0	0	0.25	0.15	0.22	-0.34	0.27	-0.45	0.21	-0.3	0.01	-0.08	-0.09	-0.32	-0.03	-0.13	0.1	0.05	-0.08	-0.06	0.24	0.12	-0.36	0.21	-0.37	-0.06	-0.32	-0.24
PCDHB3	Shore	cg03504078	5:140480218	-0.58	0.25	-0.41	-0.28	0.18	0.22	0.14	-0.35	-0.28	-0.07	0.17	-0.23	-0.16	-0.44	0.18	-0.1	-0.41	-0.47	0.22	-0.23	0.25	-0.24	0.23	-0.21	0.25	-0.4	0.19	-0.12	0.19	-0.19	-0.05	-0.33	-0.03	-0.07	0.05	-0.12	0.29	0.02	0.28	0.09	-0.43	0.17	-0.47	-0.17	-0.39	-0.32
PCDHB14	Shore	cg06327515	5:140603261	-0.11	-0.11	-0.18	-0.13	0	-0.2	-0.08	0.17	0.09	0.42	-0.09	-0.13	0.19	-0.02	0.01	-0.01	-0.08	-0.15	-0.05	-0.18	0.19	-0.18	0.17	-0.1	-0.06	-0.17	0.07	-0.08	-0.19	0.19	-0.2	-0.16	0.4	0	-0.09	-0.19	-0.01	0.26	0.32	0.23	-0.11	0.07	-0.16	0.19	-0.15	-0.16
PCDHB4	Shore	cg12990410	5:140501117	-0.42	0.16	-0.28	-0.17	-0.08	-0.17	0.04	-0.08	-0.3	-0.01	-0.06	-0.25	-0.33	-0.33	-0.25	-0.36	-0.29	-0.38	-0.06	-0.39	-0.09	-0.02	-0.38	-0.4	0.13	-0.39	0.33	-0.28	-0.06	-0.07	0.04	-0.41	0.02	-0.32	-0.09	-0.38	-0.34	0.12	0.32	0	-0.07	-0.17	-0.22	0.06	-0.28	-0.37
PCDHB7	Shore	cg11809091	5:140552105	-0.27	0	0	0.02	-0.04	0.21	-0.12	-0.16	0	-0.03	0.28	0.1	0.02	-0.18	0.19	0.25	-0.15	0.03	0.02	0	0.57	0.51	-0.01	-0.26	0.38	-0.25	0.23	0.23	0.28	-0.14	-0.27	-0.04	0.44	-0.19	0.13	0.23	-0.28	-0.22	-0.09	0.16	0.02	0.42	-0.19	0.24	0.02	0.18
PCDHB7	Shore	cg03780733	5:140552369	-0.36	-0.06	-0.17	-0.15	-0.1	-0.25	-0.1	-0.22	0.05	-0.09	-0.18	-0.22	-0.27	-0.27	-0.36	-0.36	0.47	-0.29	0.26	-0.19	0.29	0.08	0.14	-0.38	0.46	-0.35	0.45	-0.28	-0.35	-0.34	0.49	-0.35	0.16	-0.23	-0.19	-0.37	0.18	0.48	-0.28	0.14	-0.27	-0.06	-0.26	0.03	-0.27	-0.34
PCDHB6	Shore	cg23596123	5:140530222	-0.22	-0.17	-0.14	-0.01	-0.14	-0.19	-0.14	0.13	0.26	-0.19	0.16	-0.09	-0.11	-0.16	-0.15	-0.13	-0.18	-0.12	0.23	-0.22	0.23	-0.21	0.31	0.23	0.35	-0.21	-0.12	-0.08	0.23	-0.19	0.28	-0.2	-0.05	-0.17	0.25	-0.23	0.01	0.58	0.4	-0.04	-0.03	-0.02	-0.19	-0.15	-0.17	0.06
SNRPN	Island	cg02171545	15:25093366	-0.19	0.48	0.05	0.26	0.34	0.03	0	0.13	0.3	0.53	0.26	-0.02	-0.15	-0.2	-0.23	-0.21	-0.24	-0.22	-0.12	-0.23	0.42	0.22	-0.13	-0.06	-0.08	-0.18	0.25	-0.16	0.25	-0.02	-0.14	0.49	-0.06	0.17	0.24	0.37	-0.2	0.32	0.31	-0.01	-0.19	-0.18	-0.19	0.13	-0.07	0.39
RYR2	Shore	cg19764418	1:237205098	-0.45	0.26	-0.03	0.21	0.3	0.17	-0.13	-0.25	0.15	-0.18	0.3	-0.16	-0.09	-0.33	-0.26	0.17	-0.33	-0.1	0.22	-0.09	0.29	0.27	0.25	0.19	0.27	-0.12	0.15	0	0.29	-0.28	0.28	-0.04	0.13	-0.3	-0.23	-0.06	0.28	0.3	0.11	0.11	-0.36	-0.25	-0.16	-0.43	-0.21	0.21
SNRPN	Shore	cg21870668	15:25123731	-0.18	-0.13	-0.06	0.04	0.17	-0.2	-0.05	0.33	0.28	-0.15	-0.23	-0.06	0.28	-0.06	0.32	-0.27	-0.06	-0.07	0.14	-0.04	-0.13	-0.1	-0.04	-0.19	-0.22	-0.03	-0.31	0.33	0.01	0.31	0	0.11	-0.12	-0.21	-0.23	0.31	0.16	-0.07	0.2	0.23	-0.06	-0.13	-0.33	-0.12	-0.07	0.09
SNRPN	Shore	cg27644292	15:25123287	-0.36	-0.31	-0.23	-0.29	-0.04	-0.29	0.08	-0.04	-0.13	0.05	-0.31	-0.19	-0.11	-0.35	0.32	-0.13	0.04	-0.08	0.21	-0.2	-0.04	-0.34	0.22	0.16	0.2	0.02	0.05	0.28	-0.16	-0.17	0.17	0.04	-0.19	-0.07	-0.2	-0.29	-0.31	0.19	-0.06	0	-0.28	-0.23	-0.24	-0.25	-0.13	-0.26
TBC1D21	Open Sea	cg00427635	15:74166372	-0.11	-0.07	-0.03	-0.09	-0.08	-0.09	0.04	-0.05	-0.06	0.09	0.09	0.03	-0.02	-0.1	-0.09	-0.11	-0.11	-0.07	-0.07	-0.09	-0.08	-0.11	-0.07	-0.1	-0.06	-0.08	-0.11	-0.04	-0.11	-0.05	-0.1	-0.08	-0.04	-0.07	-0.04	-0.07	-0.11	-0.06	-0.1	0.01	0.01	-0.1	-0.04	-0.09	-0.05	-0.08
PTHLH	Shore	cg01333011	12:28124665	-0.08	-0.01	0.14	-0.11	0.02	-0.2	-0.28	0.04	0.21	0.17	0.16	0.29	0.02	0.15	0.06	-0.05	0.01	-0.18	0.19	-0.21	0.35	-0.24	-0.2	-0.22	0.4	-0.02	0.26	0.09	0.09	0.18	-0.01	0.11	0.19	-0.06	-0.15	0.55	-0.25	0.08	0.06	0.1	0.42	0.15	-0.05	-0.12	0.23	-0.24
EMR2	Open Sea	cg04103514	19:14889425	0.1	-0.07	0.14	-0.11	0.21	-0.1	-0.11	0.12	-0.12	-0.06	0.11	0.16	-0.08	-0.08	0.1	-0.12	-0.1	-0.02	0.18	-0.1	-0.08	0.05	-0.09	-0.08	0.02	-0.09	0.05	-0.01	-0.07	0	-0.1	-0.06	-0.05	-0.06	-0.02	-0.1	-0.09	-0.1	-0.11	-0.05	0.13	-0.04	-0.08	-0.09	0.01	-0.12
BTNL9	Open Sea	cg05886367	5:180467233	0.01	-0.01	-0.02	-0.09	0.05	-0.09	-0.03	-0.03	-0.08	0.03	0.3	0.1	0.08	-0.06	0.2	-0.09	-0.06	-0.07	0.03	-0.06	-0.01	-0.02	0.01	0.03	-0.02	-0.08	-0.07	-0.09	-0.07	-0.04	-0.03	0.32	-0.01	-0.06	0.12	0.02	-0.02	0.07	0.09	0.02	-0.06	0.19	-0.04	-0.02	-0.06	-0.04
CLEC4E	Open Sea	cg12762799	12:8693542	-0.19	0.17	0.07	-0.07	-0.16	-0.12	-0.09	-0.17	-0.12	-0.04	0.62	0.28	-0.01	-0.14	-0.13	-0.16	-0.16	-0.1	0.25	-0.14	-0.1	-0.04	-0.15	0.26	0.38	-0.17	0.22	-0.04	-0.16	-0.12	-0.2	-0.13	-0.03	-0.15	-0.07	0.42	-0.19	0.19	-0.16	0.13	-0.08	0.38	-0.07	-0.16	-0.05	-0.07
0	Open Sea	cg22920417	18:74401671	-0.12	-0.07	0.04	-0.12	-0.12	-0.12	-0.08	-0.08	-0.13	0.05	0.09	0.01	-0.02	-0.13	-0.13	-0.05	-0.11	-0.05	-0.1	-0.08	0.31	-0.09	-0.06	-0.15	-0.03	-0.06	-0.12	0.05	-0.09	-0.07	-0.09	-0.01	0.01	-0.01	-0.05	-0.09	-0.11	-0.14	-0.08	-0.02	-0.06	0.25	-0.11	-0.14	-0.11	-0.14
CSGALNACT1	Open Sea	cg23328404	8:19539991	-0.09	-0.08	-0.04	0.1	-0.06	-0.06	-0.05	-0.07	-0.09	0.05	-0.04	0.04	-0.07	-0.09	-0.09	-0.1	-0.08	-0.03	-0.1	-0.1	-0.08	0.16	-0.09	-0.1	0.43	-0.09	-0.09	-0.02	0.02	-0.02	0.17	-0.05	-0.03	-0.1	-0.07	0.34	0.33	-0.05	-0.11	0.04	0.01	-0.11	-0.03	-0.04	-0.07	-0.01
ABP1	Open Sea	cg07897701	7:150549370	-0.2	-0.11	-0.07	-0.15	0.02	-0.19	-0.09	-0.1	-0.2	-0.04	-0.04	0.14	-0.07	-0.09	-0.18	0.02	-0.22	-0.12	0.01	-0.2	-0.11	0	-0.14	-0.21	0.23	-0.19	-0.15	-0.04	-0.18	-0.1	-0.2	-0.01	-0.01	-0.14	-0.19	-0.18	-0.19	-0.18	-0.17	0.06	-0.06	-0.03	-0.19	-0.18	-0.14	-0.19
ABP1	Open Sea	cg13603551	7:150549406	-0.27	-0.15	-0.15	-0.15	0.21	-0.27	-0.19	-0.19	-0.19	0.01	-0.02	0.14	-0.12	0.01	-0.26	0.06	-0.26	0	0.29	-0.28	-0.27	0.06	-0.23	-0.01	0.41	-0.25	-0.19	-0.11	0.06	-0.14	-0.28	0.17	-0.09	-0.26	-0.17	-0.28	-0.28	-0.25	-0.29	0.08	0.11	0.06	-0.28	-0.24	-0.26	-0.23
DENND2D	Open Sea	cg00619207	1:111743368	-0.19	-0.06	0.2	-0.17	-0.19	-0.15	-0.11	-0.16	-0.21	-0.14	-0.11	-0.03	-0.12	-0.23	-0.23	-0.22	-0.21	-0.15	-0.2	-0.21	-0.21	-0.17	-0.16	-0.25	-0.19	-0.19	-0.21	-0.09	-0.23	-0.07	-0.2	0.33	-0.12	-0.18	-0.19	0.11	-0.23	-0.22	-0.19	-0.09	-0.07	-0.17	-0.14	-0.13	-0.18	-0.21
DENND2D	Open Sea	cg24641737	1:111743271	-0.16	-0.09	0.17	-0.14	-0.18	-0.15	-0.08	-0.12	-0.21	-0.11	-0.11	-0.01	-0.1	-0.23	-0.19	-0.22	-0.21	-0.16	-0.17	-0.15	-0.19	-0.15	-0.14	-0.2	-0.17	-0.17	-0.18	-0.07	-0.18	-0.06	-0.17	-0.22	-0.1	-0.18	-0.2	0.1	-0.2	-0.19	-0.15	-0.08	-0.06	-0.14	-0.09	-0.11	-0.17	-0.2
PSCA	Open Sea	cg13446199	8:143762866	-0.25	-0.08	0.1	-0.15	-0.27	-0.26	-0.2	-0.19	-0.24	0.07	-0.1	0.06	-0.1	-0.2	-0.23	-0.19	-0.19	-0.16	-0.11	-0.03	-0.18	-0.16	-0.13	-0.24	0.35	-0.27	-0.21	-0.2	-0.25	-0.19	-0.27	-0.17	-0.08	-0.14	-0.11	0.08	-0.27	-0.2	-0.24	-0.01	0.38	0.11	-0.22	-0.13	-0.22	0.31
FGF19	Shore	cg26096837	11:69519974	-0.24	0.29	-0.2	-0.32	0.35	0.09	-0.25	-0.04	0.08	0.11	0.37	0.03	0.19	-0.39	0.03	-0.16	-0.38	-0.15	0.12	0.06	0.29	0.06	-0.29	0.17	0.44	0.22	-0.28	0.03	0.24	-0.07	0.34	0.33	-0.03	-0.09	-0.04	-0.36	0.27	-0.02	0.22	0.13	-0.07	-0.26	-0.06	-0.37	0.24	-0.05
MAB21L1;MIR548F5;NBEA	Shore	cg05093686	13:36050788	-0.11	-0.11	-0.06	-0.12	-0.09	0.21	-0.1	0.4	-0.18	-0.1	0.62	0.03	-0.12	-0.14	0.5	-0.15	0.18	-0.14	0.08	0.17	-0.16	0.21	0.49	0.19	0.64	0.29	-0.14	-0.09	0.17	-0.07	-0.14	-0.15	-0.1	0.08	-0.15	-0.17	0.6	0.25	-0.17	-0.14	0.59	-0.15	-0.16	-0.15	-0.11	-0.15
MIR548F5;NBEA;MAB21L1	Shore	cg12029639	13:36050993	-0.23	-0.23	0.01	-0.2	-0.22	0.25	-0.07	0.51	-0.15	-0.07	0.6	-0.11	-0.13	-0.25	0.49	-0.27	0.21	-0.24	0.13	0.1	-0.26	-0.22	0.59	0.3	0.57	0.42	-0.23	-0.19	0.34	-0.23	-0.25	-0.22	-0.19	0.34	-0.05	-0.23	0.58	0.25	-0.13	-0.1	0.55	-0.25	-0.1	-0.2	-0.17	-0.18
GIMAP4	Open Sea	cg00323915	7:150264987	-0.3	0.21	-0.19	0.05	0.07	0.4	-0.26	0.16	-0.22	-0.02	0.47	0.29	-0.2	0.13	0.17	0.2	0.22	0.23	0.27	0.15	-0.05	0.44	0.49	0.23	0.52	-0.28	0.27	-0.16	0.25	-0.32	0.25	-0.23	0.28	-0.25	0.11	0.01	-0.31	0.35	-0.04	0.41	-0.01	0.46	-0.3	-0.17	-0.32	0.22
IL24	Open Sea	cg06796611	1:207070834	-0.17	0.07	-0.17	-0.49	0.21	0.12	0.12	-0.1	0.13	0.13	0.29	0.1	0.18	0.07	-0.5	-0.24	-0.19	-0.24	0.24	-0.16	0.08	0.02	0.13	0.12	0.28	0.08	-0.22	-0.07	-0.2	-0.36	-0.04	0.26	-0.3	-0.53	0.09	0.2	-0.51	0.04	0.16	0.12	-0.04	0.23	0.07	-0.18	0.07	0.12
ANGPTL6	Open Sea	cg07543883	19:10213271	-0.03	0.06	0.01	-0.26	0.2	0.16	-0.16	-0.17	-0.12	-0.08	0.06	0.15	0	-0.05	-0.14	-0.02	0.15	-0.12	0	-0.15	0.22	0.21	-0.14	0.21	0.23	-0.14	0.14	-0.12	0.03	-0.04	0.26	0.21	-0.03	-0.11	0.07	0.18	-0.1	0.19	0.2	0.04	0.17	0.12	-0.03	0.2	0.1	0.1
CD3G;CD3D	Open Sea	cg07545925	11:118214927	0.08	-0.02	0.03	0.09	0.16	0.17	-0.28	0.11	0.16	0.14	0.16	0.11	0.15	0.13	-0.03	-0.18	0.1	0.15	0.19	0.02	0.18	0.19	0.18	0.18	0.16	0.19	0.14	0.02	0.18	-0.12	0.19	-0.03	0.07	0.07	0.16	0.15	0	0.16	0.17	0.1	-0.02	0.17	-0.06	0	0.07	-0.07
ABI3	Open Sea	cg25839227	17:47288502	0.02	-0.01	-0.1	-0.26	0.06	0.03	-0.18	0.32	-0.09	-0.13	0.25	0.04	0	-0.18	0.01	0.05	-0.16	-0.23	0.14	-0.01	0.14	0.11	0.38	0.05	0.46	0.09	0.35	-0.2	0.16	-0.07	0.48	-0.2	0.14	-0.24	0.12	-0.08	-0.09	0.13	-0.05	0.27	-0.01	0.07	-0.2	-0.04	-0.19	0.14
CIB3	Open Sea	cg09424896	19:16284351	-0.17	-0.15	-0.03	-0.25	-0.12	-0.24	-0.09	-0.14	-0.13	0.16	-0.05	0.04	-0.13	-0.11	-0.29	-0.24	-0.21	-0.2	0.23	-0.17	0.11	-0.22	-0.16	-0.21	0.2	-0.11	-0.11	-0.11	-0.19	-0.11	-0.03	-0.08	-0.01	-0.25	-0.12	-0.18	-0.09	-0.22	0.09	0.13	0.02	0.15	-0.17	-0.07	-0.14	-0.08
CIB3	Open Sea	cg09686308	19:16284242	-0.23	-0.08	-0.26	-0.21	-0.24	-0.37	-0.09	-0.26	-0.1	0.05	0.06	0.01	-0.22	-0.09	-0.38	-0.16	-0.22	-0.32	0.24	-0.07	0.21	-0.27	0	0.09	0.01	-0.11	0.04	-0.13	-0.11	-0.2	-0.02	0.06	-0.03	-0.3	-0.01	-0.07	0.16	-0.15	0.18	0.07	0.01	0.16	-0.19	-0.08	-0.16	0.08
0	Open Sea	cg01001286	15:81475638	-0.2	0.01	-0.18	-0.28	-0.05	0.24	-0.11	0.06	-0.13	-0.14	0.45	0.24	-0.14	0.09	-0.31	0.2	0.09	-0.06	0.49	-0.23	-0.17	0.13	0.11	0	0.49	-0.26	0.03	-0.12	-0.29	-0.26	0.51	-0.04	0.08	-0.2	0.23	0.51	-0.28	0.15	0.1	0.11	-0.2	0.35	-0.17	-0.24	-0.2	-0.11
ELAVL4	Open Sea	cg26227005	1:50574517	-0.17	0.15	-0.13	-0.18	-0.05	-0.17	-0.14	-0.15	-0.01	-0.1	0.62	0.49	-0.08	-0.12	-0.15	0.03	0.38	-0.13	-0.16	-0.22	0.11	0.46	0.27	0.22	0.62	-0.18	0.05	-0.08	0.12	-0.01	0.63	0.03	0.25	-0.04	0.29	0.57	-0.2	-0.01	0.24	-0.03	-0.16	0.4	-0.22	0.25	-0.12	0.03
HLA-DPB1	Open Sea	cg12365667	6:33043976	-0.02	-0.05	-0.04	0.01	0.36	0.11	-0.04	-0.04	0.01	0.13	-0.03	-0.02	0.1	0.16	0.27	0.05	0.05	0.18	0.43	-0.03	0.52	-0.04	0.19	0.02	0.59	0.19	-0.02	0.16	-0.05	-0.03	0.4	-0.05	0.41	-0.03	-0.02	-0.01	-0.04	0.01	-0.05	-0.05	0.27	0.08	-0.01	-0.05	0.09	-0.03
TPM3	Open Sea	cg12205230	1:154164951	0.2	0.1	-0.15	-0.21	0.08	-0.14	-0.06	-0.22	-0.12	0.12	0.34	0.25	0.31	0.16	-0.15	0.21	-0.06	-0.17	0.51	-0.19	0.24	0.16	-0.14	-0.23	0.61	0.03	-0.18	-0.12	0.09	-0.18	0.22	-0.22	-0.04	-0.07	-0.05	-0.12	-0.24	0.57	0	0.09	0.13	0.01	-0.08	-0.19	-0.06	-0.07
MYOM2	Open Sea	cg21132577	8:1993528	-0.18	0.14	-0.05	-0.03	0.63	0.3	-0.09	0.28	-0.04	-0.06	0.48	-0.11	0.25	-0.22	0.49	0.18	0.21	0.22	0.15	-0.19	0.47	-0.15	-0.13	-0.22	0.4	-0.2	0.03	-0.02	-0.2	-0.16	0.16	-0.2	0.25	0.31	-0.14	-0.23	-0.11	-0.11	-0.12	-0.1	0.5	-0.09	-0.2	-0.15	-0.17	0.29
NRXN3	Open Sea	cg15572745	14:78870232	-0.07	-0.16	0	0.06	0.25	-0.21	-0.06	-0.12	-0.21	0	0.62	0.01	-0.1	0.03	-0.15	0.12	-0.02	-0.19	-0.2	-0.25	0.41	0.25	0.26	0.13	0.63	0.16	0.3	-0.05	0.21	-0.22	0.29	-0.24	0.22	0.18	-0.16	-0.23	-0.27	-0.19	-0.21	0.6	-0.17	0.42	-0.21	-0.25	0.03	0.48
ITLN1	Open Sea	cg21476940	1:160854954	-0.08	-0.12	-0.01	-0.17	0.11	-0.12	-0.12	0.2	-0.09	0.04	0.17	0.21	0.15	-0.04	0.39	-0.16	-0.11	-0.07	0.31	-0.14	0.53	0.12	-0.11	0.24	0.62	-0.08	0.24	-0.06	-0.08	-0.1	0.22	-0.03	0.16	-0.15	-0.05	0.07	-0.13	0.06	-0.02	0.28	-0.04	0.2	-0.15	-0.02	-0.09	-0.05
C1orf59	Island	cg00328227	1:109204325	-0.07	0.04	-0.07	0.09	0.36	0.24	0.05	0.1	0.07	0.17	0.5	0.09	-0.11	0.09	0.03	-0.22	0.03	0.21	-0.14	-0.07	0.16	0.24	-0.04	0.04	0.13	0.46	0.02	0.02	0.07	0.14	0.17	-0.22	0.02	-0.16	0.05	-0.06	-0.06	0.13	-0.07	0.11	-0.25	-0.02	-0.05	-0.08	0.04	0.03
HIST1H4L	Shore	cg10536916	6:27841865	-0.3	-0.08	-0.23	0.15	0.08	-0.27	0.01	-0.19	-0.11	0.14	0.04	-0.01	-0.19	0.11	0.01	0.1	-0.07	-0.26	-0.08	-0.14	0.05	0	0.01	-0.1	-0.08	0.19	-0.09	0.02	-0.08	-0.12	0.34	0	-0.11	-0.06	-0.19	-0.27	0.31	-0.07	0.44	0.19	0.03	-0.18	-0.18	-0.16	-0.23	-0.29
FAM173A	Island	cg09830866	16:771714	-0.28	-0.35	-0.06	0.05	0.23	-0.06	-0.04	0.3	0.2	0.21	0.44	-0.08	-0.03	-0.25	0.47	0.16	0.03	-0.07	0.46	-0.09	0.44	0.43	0.34	0.41	0.31	0.25	-0.4	0.03	0.5	-0.06	0.47	-0.42	-0.29	0.09	-0.17	-0.23	-0.31	0.09	-0.07	0.16	-0.22	-0.38	-0.42	-0.33	0.19	-0.12
DHRS12	Shore	cg05600717	13:52378744	0.3	0.01	0.09	0.25	0.4	0.08	-0.03	0.3	0.03	0.27	0.54	0.15	-0.02	-0.08	0.24	0.13	-0.08	0.11	-0.1	0.14	0.42	0.08	0.16	-0.28	0.5	0.28	0.21	0.12	0.4	0.18	0.18	-0.18	0.04	-0.21	-0.08	0.39	0.36	-0.2	0.17	0.32	-0.22	-0.17	-0.09	-0.16	0.26	-0.15
RASSF1	Island	cg06821120	3:50375459	-0.22	-0.12	-0.22	0.3	0.41	0.34	-0.06	0.2	0.12	-0.11	0.47	0.14	-0.19	-0.11	0.22	0.23	0.09	0.22	0.3	0	0.51	0.16	0.07	0.01	0.16	0.32	0.3	0.21	0.36	0.28	0.15	-0.31	0.15	0.04	0	-0.16	0.36	-0.13	-0.03	0.33	-0.25	-0.11	-0.26	-0.15	0.18	-0.32
MBNL1;LOC401093	Shore	cg12360736	3:151985869	0.12	-0.07	0.2	0.21	0.22	0.22	0.15	0.25	0.02	0.11	0.29	0.24	-0.12	-0.06	0.19	-0.25	-0.14	0.24	0.23	0	0.3	-0.02	-0.21	-0.12	0.17	0.28	0.25	0.25	0.28	0.12	0.25	-0.4	0.14	0	0.15	0.32	-0.31	0.07	0.17	0.29	-0.34	0.23	0.05	0.23	0.3	-0.02
LY75	Shore	cg10107725	2:160761556	-0.03	0.03	0.05	-0.06	0.05	-0.02	0.02	-0.03	-0.07	0.04	-0.04	0.02	0.01	-0.1	-0.08	-0.09	-0.08	-0.02	-0.09	-0.03	-0.05	-0.04	-0.04	-0.11	0	-0.05	0.02	0	-0.07	-0.02	-0.09	-0.06	0.01	-0.05	-0.04	-0.08	0.23	-0.05	0	-0.1	-0.05	-0.05	-0.03	-0.02	-0.04	-0.03
LY75	Island	cg23995753	2:160760732	0.03	-0.02	-0.05	-0.09	0.09	-0.11	0.12	-0.05	-0.03	0.2	-0.05	0	-0.06	-0.12	-0.01	-0.1	-0.05	0.08	-0.04	-0.02	-0.06	-0.04	-0.02	-0.1	0.32	-0.01	-0.1	0.18	-0.03	-0.03	-0.06	-0.13	-0.03	-0.06	-0.08	-0.03	0.37	-0.07	0.01	0.02	-0.13	-0.13	0.19	-0.02	0.34	0.05
STAT5A	Shore	cg03001305	17:40439492	-0.05	0.15	-0.31	0.08	0.18	0.13	-0.06	0.15	0.06	0.1	0.27	0.19	-0.03	0.16	0.01	-0.03	-0.4	0.16	-0.24	0.13	0.04	0.06	-0.46	-0.44	0.26	-0.1	0.13	0.02	0.02	-0.01	-0.34	-0.51	0.14	-0.12	0.05	0.23	0.1	-0.08	-0.25	0.16	-0.14	-0.15	-0.2	0.04	0.14	0.14
STAT5A	Shore	cg16777510	17:40440022	-0.02	0.3	-0.16	0.23	0.44	0.18	0.16	0.44	0.02	0.09	0.38	0.26	-0.01	-0.1	-0.11	-0.21	-0.18	-0.16	-0.16	0.12	-0.08	0.42	-0.17	-0.2	0.54	0.01	0.09	-0.07	-0.12	-0.01	0.16	-0.27	0.08	-0.1	0.15	-0.06	0.25	-0.14	-0.14	0.27	0.06	-0.15	0.04	-0.02	0.21	0.19
C20orf24	Shore	cg19562969	20:35233582	-0.19	-0.07	-0.16	0.16	0.16	-0.13	0.06	-0.11	0.1	-0.14	0.1	0.25	-0.2	-0.23	0.07	-0.31	-0.28	-0.2	-0.24	-0.13	0	-0.22	-0.17	-0.27	0.19	0.01	-0.25	-0.11	-0.29	0.2	0.11	-0.1	-0.15	-0.14	-0.06	-0.26	-0.23	-0.16	0.35	0.16	0.01	-0.25	0.03	-0.23	-0.11	-0.32
KCNIP1;KCNMB1	Open Sea	cg01495509	5:169816378	-0.14	-0.1	0.03	-0.11	-0.14	-0.03	-0.06	-0.12	-0.12	0.13	0.24	0.22	-0.1	-0.12	-0.14	-0.15	-0.14	-0.13	-0.14	-0.14	-0.08	-0.13	-0.13	-0.13	0.47	-0.08	-0.01	-0.09	-0.13	-0.1	-0.14	-0.13	-0.01	-0.13	-0.13	-0.14	-0.14	-0.14	-0.13	0.01	-0.01	0.29	-0.12	-0.13	-0.11	-0.14
CD200R1	Open Sea	cg04070847	3:112693867	-0.25	-0.26	0.17	0.06	-0.28	-0.24	-0.07	-0.27	-0.23	0.45	-0.11	0.2	-0.22	-0.25	-0.25	-0.28	-0.16	-0.27	-0.12	-0.26	-0.03	-0.27	-0.12	-0.14	0.27	-0.06	-0.05	-0.23	-0.27	-0.12	-0.27	-0.26	-0.07	-0.26	-0.19	0.07	-0.28	-0.24	0.09	-0.02	-0.19	0.27	-0.15	-0.02	-0.28	-0.25
CD200R1	Open Sea	cg17638468	3:112694062	-0.14	-0.15	0.19	-0.02	-0.15	-0.14	-0.08	-0.14	-0.13	0.54	-0.12	0.07	-0.15	-0.15	-0.15	-0.15	-0.13	-0.15	-0.13	-0.14	-0.1	-0.15	-0.14	-0.13	0	-0.11	-0.12	-0.14	-0.15	-0.08	-0.15	-0.14	-0.05	-0.13	-0.11	0.17	-0.13	-0.14	0.06	-0.02	-0.09	0.1	-0.01	-0.08	-0.14	-0.14
DSG1	Open Sea	cg01337047	18:28897113	-0.15	-0.12	-0.03	-0.09	-0.05	0.01	-0.12	0.01	-0.09	-0.07	0.32	0.22	-0.23	-0.05	-0.28	-0.29	-0.29	-0.26	-0.26	-0.31	-0.25	-0.28	-0.27	-0.19	0.41	-0.02	-0.08	-0.24	-0.23	-0.15	-0.16	-0.24	-0.02	-0.21	-0.03	0.47	0.23	-0.13	-0.22	0.29	0.03	-0.07	-0.21	-0.16	0.06	-0.21
C1orf38	Open Sea	cg08623383	1:28205926	-0.17	-0.18	0.12	-0.22	0.16	-0.08	-0.14	-0.26	-0.23	-0.06	0.14	0.06	0.06	-0.11	-0.28	-0.16	-0.17	-0.18	-0.05	-0.23	-0.06	-0.22	-0.22	-0.17	-0.03	0.01	-0.26	-0.11	-0.26	-0.09	-0.23	-0.24	-0.15	-0.27	-0.2	0.12	0.02	-0.25	-0.18	-0.03	-0.12	-0.16	-0.25	-0.23	-0.23	-0.24
0	Open Sea	cg10795646	1:151975566	-0.16	-0.1	-0.08	-0.12	-0.06	-0.13	-0.13	-0.06	-0.09	0.38	0.45	0.08	0.08	-0.11	-0.14	-0.15	-0.17	-0.14	-0.03	-0.11	0.02	-0.05	0.01	-0.1	0.23	-0.14	-0.16	-0.06	-0.05	-0.11	-0.12	-0.09	0.06	-0.14	-0.13	-0.17	-0.15	-0.08	-0.06	0.09	0.1	0	-0.19	-0.06	-0.14	-0.16
KRT17	Open Sea	cg27236973	17:39781997	-0.1	-0.08	0	-0.06	-0.1	-0.11	-0.06	-0.02	-0.1	0.16	-0.09	0.03	-0.05	-0.11	-0.1	-0.11	-0.1	-0.09	-0.1	-0.1	-0.1	-0.09	-0.08	-0.09	-0.06	-0.08	-0.11	-0.02	-0.11	-0.03	-0.08	-0.09	-0.06	-0.08	-0.08	-0.11	-0.1	-0.09	-0.09	-0.02	-0.06	-0.08	-0.11	-0.08	-0.08	-0.11
MR1	Open Sea	cg01040850	1:181002669	-0.3	-0.15	-0.11	-0.2	-0.27	-0.27	-0.1	-0.21	-0.18	0.01	0	-0.16	-0.11	-0.36	-0.33	-0.36	-0.29	-0.29	-0.31	-0.29	-0.26	-0.26	-0.22	-0.3	-0.15	-0.32	-0.24	-0.17	-0.32	-0.24	-0.33	0.22	-0.16	-0.25	-0.16	-0.01	0.39	-0.25	-0.01	0.01	-0.12	-0.1	0.33	-0.24	-0.21	-0.23
LIMS1	Open Sea	cg00585790	2:109204845	-0.28	-0.31	-0.15	-0.32	-0.11	-0.27	-0.22	0.02	-0.25	0.31	-0.31	0.1	-0.04	-0.27	-0.25	-0.33	-0.31	-0.25	0.08	-0.35	-0.09	-0.3	-0.32	-0.18	-0.03	-0.23	0.04	-0.02	-0.31	-0.32	-0.32	0.06	0.04	-0.32	0.01	0.32	0.25	-0.25	-0.25	-0.28	0.19	-0.06	-0.14	-0.27	-0.13	-0.04
C2CD2	Open Sea	cg08009711	21:43346184	-0.3	-0.16	0.22	-0.19	0.03	-0.1	-0.15	-0.04	-0.26	-0.13	-0.34	-0.07	-0.06	-0.32	-0.55	-0.13	-0.21	-0.32	-0.19	-0.19	-0.27	-0.43	-0.33	-0.39	-0.19	-0.03	-0.3	-0.13	-0.37	-0.22	-0.42	0.01	-0.09	-0.21	-0.21	0.2	0	-0.32	-0.41	0.01	0.15	0.01	0.16	-0.21	-0.18	-0.12
AOC2	Open Sea	cg19317715	17:40996578	-0.27	-0.41	0.1	-0.18	0.12	-0.01	0.13	-0.1	-0.3	0.02	0.11	-0.32	0.03	-0.32	-0.44	-0.24	-0.36	-0.08	-0.04	-0.43	-0.12	-0.3	-0.14	-0.04	-0.14	-0.29	-0.46	-0.01	0.02	-0.06	-0.39	0.34	-0.29	-0.04	-0.21	-0.41	0.02	-0.34	-0.17	0.1	-0.07	-0.32	0.18	-0.43	-0.03	0.13
LRMP	Open Sea	cg03521113	12:25204672	-0.11	-0.06	-0.07	-0.07	-0.11	-0.05	-0.1	-0.11	-0.08	-0.11	0.25	-0.03	-0.05	-0.12	-0.09	-0.13	-0.13	-0.1	-0.13	-0.03	-0.11	0.22	-0.11	-0.09	0.39	-0.08	-0.05	-0.1	-0.09	-0.08	-0.12	-0.07	0.08	-0.08	-0.06	0.04	0.24	-0.05	-0.05	-0.04	0.08	0.01	-0.07	-0.08	0	-0.13
LRMP	Open Sea	cg10150530	12:25205468	-0.09	-0.08	-0.06	-0.08	-0.06	-0.07	-0.08	-0.05	-0.09	-0.08	-0.06	0.08	-0.07	-0.09	-0.09	-0.09	-0.09	-0.06	-0.09	-0.07	-0.09	-0.08	-0.09	-0.08	-0.08	-0.09	-0.1	-0.04	-0.1	-0.06	-0.09	-0.03	-0.04	-0.08	-0.07	0.18	0.77	-0.1	-0.07	-0.09	-0.03	-0.07	-0.06	-0.08	-0.09	-0.09
UBASH3A	Open Sea	cg00134539	21:43824071	-0.18	0.23	-0.38	-0.32	0	-0.36	-0.3	0.09	0	-0.04	-0.09	0.17	0.05	0.08	0.2	-0.46	0.01	-0.33	-0.02	-0.27	0	-0.08	-0.14	0.03	0.29	-0.16	0.09	-0.13	0.1	-0.3	0.15	0.18	0.13	-0.08	-0.03	0.23	0.11	0.26	-0.26	0.16	0.23	0.02	-0.34	-0.2	-0.13	-0.23
GJA5	Open Sea	cg02173484	1:147245168	-0.19	0	-0.24	-0.18	0.17	0.03	-0.23	0.22	-0.12	0.18	0.26	0.19	0.05	-0.02	-0.01	-0.3	-0.16	-0.31	-0.1	-0.2	-0.09	-0.28	-0.08	-0.24	0.37	-0.14	0.07	-0.25	-0.16	-0.14	-0.31	-0.12	0.28	-0.26	0.07	0.14	0.19	-0.23	-0.2	0.05	0.13	0.04	-0.32	-0.23	0.21	0
PIK3CG	Open Sea	cg08779777	7:106505772	-0.34	-0.18	-0.26	-0.26	-0.31	0.15	-0.29	-0.35	-0.36	0.42	-0.07	0.45	-0.08	-0.26	-0.21	-0.26	-0.32	-0.23	0.16	-0.33	-0.09	0.14	-0.36	-0.1	0.3	-0.32	-0.22	0	-0.17	-0.25	-0.13	0.26	-0.05	-0.29	-0.25	0.38	0.52	-0.2	-0.36	0.19	-0.19	-0.1	-0.3	-0.18	-0.07	-0.35
RCSD1	Shore	cg12336540	1:167598993	-0.33	0.04	-0.27	-0.31	-0.08	0	-0.3	-0.22	-0.05	0.09	0.19	0.42	-0.05	-0.34	-0.11	-0.11	0.08	-0.28	-0.18	-0.33	-0.26	0.11	0.11	-0.19	0.13	0.07	-0.26	-0.14	-0.27	-0.3	0.1	0.09	-0.2	0.26	-0.2	-0.23	0.03	-0.33	-0.12	0.2	-0.04	-0.09	-0.27	-0.3	-0.32	-0.22
C6orf105	Open Sea	cg14178895	6:11778902	-0.09	0.09	-0.19	-0.48	0.09	0.06	-0.36	0.21	-0.16	-0.08	0.3	0.19	0.02	-0.27	-0.51	-0.33	-0.41	-0.42	-0.26	-0.27	-0.3	0	0.21	-0.01	0	-0.29	-0.03	-0.26	-0.13	-0.45	-0.15	-0.55	0.25	-0.14	-0.01	0.34	-0.4	-0.01	-0.35	-0.28	0.28	-0.46	-0.48	-0.06	0.02	-0.16
POU2AF1	Open Sea	cg10694914	11:111250431	-0.24	-0.27	0.07	0	-0.15	-0.52	-0.14	-0.51	-0.46	0.22	0.31	-0.06	-0.02	-0.52	-0.54	-0.55	-0.49	-0.38	-0.05	-0.47	0.13	-0.31	-0.13	-0.42	0.1	-0.45	-0.36	-0.13	0.02	-0.42	-0.38	-0.04	-0.03	-0.56	-0.41	-0.43	0.3	-0.28	0.25	0.09	0.2	0.24	-0.37	-0.01	-0.29	0.11
TP63	Open Sea	cg12188416	3:189349003	-0.48	-0.21	-0.22	-0.09	-0.09	0.26	-0.04	0.13	-0.28	0.14	-0.33	0.08	-0.39	-0.46	-0.47	-0.51	-0.49	0	-0.34	-0.39	-0.32	0.15	-0.22	-0.26	0.06	-0.27	-0.31	-0.03	0	-0.36	-0.34	0.31	0.16	-0.47	0.16	0.03	0.32	-0.05	-0.25	0.12	0.13	0.18	-0.45	0.17	0.12	-0.21
SMAD2	Shore	cg03294491	18:45458243	-0.1	0.23	0.07	0.44	-0.03	-0.1	-0.1	-0.09	0	0.01	0.06	0.05	0	-0.17	-0.21	-0.2	-0.11	-0.02	-0.16	-0.08	-0.17	-0.18	0.02	-0.17	0.21	-0.08	-0.08	0.04	-0.07	0.05	0.3	-0.19	0	-0.17	-0.12	-0.02	0.12	0.24	-0.16	0.01	-0.11	-0.17	-0.19	-0.15	0.09	-0.14
C1orf83;TMEM59	Shore	cg01182697	1:54520432	-0.28	-0.31	0.29	-0.23	0.15	-0.15	-0.03	0.23	-0.07	0.05	0.29	0.04	-0.13	-0.33	-0.24	-0.26	-0.3	-0.19	-0.03	-0.23	0.15	-0.08	-0.2	-0.24	-0.07	-0.12	-0.17	0.2	0.1	-0.17	-0.16	-0.05	0.11	-0.25	-0.24	-0.07	-0.26	-0.3	-0.21	0.23	-0.21	-0.32	0.03	-0.21	0.21	-0.24
C1orf83;TMEM59	Shore	cg20793071	1:54520450	-0.2	-0.18	0.14	-0.16	0.01	-0.16	-0.04	0.15	-0.13	0.02	0.4	0.04	-0.07	-0.2	-0.12	-0.19	-0.19	-0.09	-0.12	-0.16	0.04	-0.11	-0.14	-0.17	-0.04	-0.1	-0.16	0.04	0.13	-0.07	-0.17	-0.1	0.04	-0.18	-0.12	-0.06	-0.18	-0.17	-0.18	0.05	-0.14	-0.2	-0.05	-0.16	0.03	-0.19
EEF1DP3	Open Sea	cg00648883	13:32524761	-0.24	-0.15	-0.04	-0.11	-0.22	-0.19	0.03	-0.18	-0.22	0.21	-0.23	-0.03	-0.17	-0.24	-0.23	-0.24	-0.25	-0.24	-0.24	-0.22	-0.24	-0.24	-0.22	-0.23	-0.22	-0.23	-0.25	-0.13	-0.26	-0.14	-0.25	-0.25	-0.17	-0.23	-0.2	0	-0.24	-0.25	-0.22	-0.14	0.05	-0.23	0.06	-0.21	-0.2	-0.22
FFAR2	Open Sea	cg03548857	19:35940174	-0.15	-0.08	-0.09	-0.02	-0.12	-0.13	-0.05	-0.1	-0.15	0.16	-0.11	0.09	-0.09	-0.15	-0.14	-0.13	-0.14	-0.12	-0.12	-0.14	-0.13	-0.11	-0.09	-0.12	-0.13	-0.15	-0.14	-0.03	-0.15	-0.06	-0.13	-0.15	-0.08	-0.13	-0.1	-0.13	-0.14	-0.15	-0.13	-0.06	-0.07	-0.1	-0.16	-0.15	-0.13	-0.15
ITGB7	Open Sea	cg08374799	12:53601050	-0.09	-0.07	0.08	-0.08	-0.06	-0.08	-0.05	-0.04	-0.09	0.09	-0.08	0.07	-0.05	-0.1	-0.08	-0.1	-0.1	-0.09	-0.08	-0.08	-0.08	-0.09	-0.06	-0.1	-0.09	-0.08	-0.09	-0.03	-0.1	-0.03	-0.09	0.05	-0.03	-0.08	-0.07	-0.08	-0.06	-0.1	-0.08	-0.08	0.05	-0.09	-0.07	-0.09	-0.09	-0.09
DGKA	Open Sea	cg13634319	12:56323727	-0.19	-0.17	0.08	-0.18	-0.14	-0.12	-0.12	-0.13	-0.19	-0.06	-0.13	0.02	-0.14	-0.22	-0.2	-0.21	-0.21	-0.1	-0.19	-0.17	-0.2	-0.15	-0.13	-0.2	-0.19	-0.2	-0.19	-0.1	-0.2	-0.11	-0.21	-0.05	-0.08	-0.17	-0.15	-0.14	-0.09	-0.19	-0.13	-0.17	-0.03	-0.18	-0.04	-0.19	-0.2	-0.2
PLAC8	Open Sea	cg19255783	4:84035953	-0.1	-0.07	0.01	-0.09	-0.07	-0.07	0.08	-0.05	-0.09	0.01	-0.06	0.05	0.01	-0.11	-0.08	-0.1	-0.1	-0.07	-0.1	-0.1	-0.1	-0.07	-0.08	-0.11	-0.08	-0.08	-0.1	0.03	-0.1	-0.03	-0.1	-0.03	0.04	-0.07	-0.06	-0.06	-0.04	-0.09	-0.07	-0.06	0	-0.09	-0.03	-0.09	-0.08	-0.09
PLAC8	Open Sea	cg24402880	4:84035837	-0.13	-0.11	-0.02	-0.09	-0.13	-0.1	0.09	-0.11	-0.14	-0.01	-0.11	0.01	-0.06	-0.12	-0.12	-0.14	-0.15	-0.09	-0.13	-0.14	-0.14	-0.11	-0.12	-0.14	-0.12	-0.13	-0.15	-0.04	-0.15	0	-0.14	0.2	0.01	-0.1	-0.09	-0.03	-0.12	-0.14	-0.09	-0.03	0.01	-0.14	-0.05	-0.14	-0.11	-0.15
DMBT1	Open Sea	cg11976790	10:124320064	-0.13	-0.03	0	-0.11	-0.11	-0.03	0.22	-0.15	-0.06	0.17	-0.03	-0.01	-0.09	-0.11	-0.09	-0.14	-0.14	-0.12	-0.02	-0.13	-0.1	-0.12	-0.11	-0.11	-0.13	-0.08	-0.11	-0.13	-0.15	-0.08	-0.14	0.05	-0.07	-0.05	0.01	-0.09	-0.14	-0.12	0.06	0.13	-0.02	-0.04	0.06	-0.07	-0.08	-0.07
NFAT5	Shore	cg11147886	16:69598170	-0.04	0.09	0.32	-0.14	0.03	-0.2	0.18	-0.16	-0.16	0.44	-0.17	-0.02	0.26	-0.21	-0.2	-0.23	-0.22	-0.2	-0.21	-0.22	-0.21	-0.2	-0.19	-0.22	-0.17	-0.15	-0.19	-0.03	-0.15	-0.06	-0.22	0	0.31	-0.14	-0.1	0.65	0.54	-0.18	0	-0.22	-0.18	-0.18	0.54	-0.15	-0.08	-0.17
C8orf44	Open Sea	cg13064571	8:67587053	-0.25	-0.3	0.4	-0.06	-0.21	-0.25	-0.01	-0.07	-0.25	0.43	-0.24	-0.06	-0.15	-0.23	-0.21	-0.28	-0.27	-0.11	-0.18	-0.27	-0.19	-0.28	-0.24	-0.15	-0.01	-0.16	-0.24	0	-0.27	-0.16	-0.29	0.48	-0.13	-0.21	-0.22	-0.04	-0.02	-0.26	-0.02	-0.27	-0.05	-0.26	0.41	-0.27	-0.14	-0.2
ARHGEF3;SPATA12	Open Sea	cg04563996	3:57093519	-0.13	-0.11	-0.08	0.01	-0.1	-0.08	-0.02	-0.12	-0.08	0.09	-0.11	-0.04	-0.01	-0.09	-0.08	-0.13	-0.1	-0.12	-0.1	-0.08	-0.11	-0.11	-0.05	-0.09	-0.05	-0.08	-0.12	-0.04	-0.13	-0.1	-0.13	-0.03	0.29	-0.08	0.03	-0.09	0.17	-0.11	-0.02	-0.09	0.06	-0.09	0.09	-0.11	-0.01	-0.12
CDC42SE1;MLLT11	Shore	cg18660898	1:151030968	-0.05	-0.04	0.09	-0.02	-0.02	-0.03	-0.01	-0.02	-0.03	0.01	0.25	0.01	-0.02	-0.04	-0.04	-0.02	-0.04	-0.04	-0.04	-0.04	-0.03	-0.05	-0.03	-0.04	-0.04	-0.05	-0.03	-0.02	-0.04	-0.03	-0.04	0.09	0	-0.02	-0.02	-0.03	0.25	-0.05	0.03	-0.03	-0.02	0.27	0.01	0.02	-0.03	-0.04
RUNX1	Open Sea	cg19836199	21:36421941	-0.1	-0.05	0	-0.09	-0.1	-0.07	-0.04	-0.11	-0.11	0.66	-0.08	0.15	-0.04	-0.12	-0.05	-0.11	-0.09	-0.1	-0.11	-0.1	-0.12	-0.09	-0.1	-0.11	-0.09	-0.1	-0.11	-0.05	-0.11	-0.06	-0.12	0.1	0.42	-0.09	-0.04	-0.1	0.01	-0.09	-0.09	0.01	-0.04	-0.1	0.01	-0.08	-0.04	-0.11
GPR77	Open Sea	cg10451565	19:47840131	0.02	0.12	-0.15	-0.25	0.13	-0.31	-0.23	-0.26	-0.26	0.19	0.39	0.18	-0.13	0.13	-0.35	-0.42	-0.35	-0.26	0.17	-0.09	0.04	0.3	0.19	0.23	0.33	0.02	0.11	-0.16	-0.2	-0.27	0.22	-0.21	-0.12	-0.3	0.1	-0.2	0.17	0.21	-0.12	0.22	-0.04	0.24	-0.33	-0.2	0	0.11
LCN6	Open Sea	cg14611112	9:139643351	0.32	0.19	-0.17	-0.26	0.02	-0.26	-0.25	0.23	-0.05	0.29	0.33	0.35	0.14	0.01	-0.22	-0.48	-0.33	-0.26	0	-0.18	0.15	-0.06	-0.06	-0.12	0.26	-0.01	-0.26	-0.11	-0.49	0.02	-0.17	-0.45	0.28	-0.14	0.17	0.15	0.25	-0.05	-0.12	0.14	-0.25	0.24	-0.14	-0.09	0.14	0
THBS2	Open Sea	cg21732383	6:169654692	-0.03	0.01	-0.06	-0.05	0.06	-0.05	-0.03	0.1	-0.06	0.42	0.16	0.13	-0.05	-0.03	-0.06	-0.06	-0.07	-0.06	-0.06	-0.04	-0.04	-0.06	-0.05	-0.05	0.04	-0.04	0.04	0	-0.07	-0.01	-0.07	-0.03	0.01	-0.05	-0.02	-0.06	-0.07	-0.07	-0.03	0.34	-0.01	0	-0.07	-0.05	-0.01	-0.06
0	Open Sea	cg02397720	2:238512407	-0.04	-0.05	0.06	-0.1	-0.04	-0.09	-0.08	-0.02	-0.1	0.01	0.44	0.18	-0.01	0.07	-0.09	-0.1	-0.09	-0.1	-0.07	-0.1	-0.11	-0.11	-0.08	-0.03	0.19	-0.1	-0.03	-0.04	-0.04	-0.01	-0.12	-0.09	0.1	-0.1	0.01	-0.03	0.25	-0.09	-0.1	0.14	-0.02	0.29	-0.1	-0.09	0	-0.1
FAM129C	Open Sea	cg06305609	19:17634172	-0.16	-0.1	-0.01	-0.1	-0.09	-0.18	-0.13	-0.16	-0.16	0.13	-0.01	0.08	-0.08	-0.17	-0.16	-0.18	-0.17	-0.18	-0.15	-0.15	-0.16	-0.14	-0.12	-0.17	-0.1	-0.14	-0.15	-0.09	-0.18	-0.06	-0.17	0.03	-0.08	-0.15	-0.15	-0.15	0.15	-0.17	-0.1	-0.11	0.01	-0.07	0.01	-0.13	-0.15	-0.18
MGP	Open Sea	cg00431549	12:15039025	-0.12	0.14	-0.09	-0.01	-0.12	-0.13	0	0.05	-0.07	0.52	-0.09	0.26	-0.07	0.01	0.21	-0.14	-0.14	0.24	0.01	0.07	0.49	-0.08	0.35	0.22	0.35	-0.12	0.19	-0.07	-0.12	0.02	-0.1	-0.11	-0.07	-0.1	-0.05	-0.1	0.72	0.29	-0.05	0.39	-0.11	0.33	-0.1	0.11	-0.09	-0.1
FAM124B	Open Sea	cg24516901	2:225266801	-0.15	-0.01	0	-0.11	0.16	-0.17	-0.09	-0.11	-0.15	0.09	-0.16	0.24	-0.12	-0.11	-0.17	-0.17	-0.17	-0.16	-0.09	-0.17	-0.16	-0.11	-0.14	-0.15	0.03	-0.15	-0.16	-0.09	-0.17	-0.14	0.07	-0.17	0.26	-0.17	-0.06	-0.03	0.42	-0.17	-0.12	0.06	-0.03	-0.08	-0.15	0.03	-0.15	-0.17
ARHGDIB	Open Sea	cg10925082	12:15114703	-0.05	-0.06	0.01	-0.04	-0.05	-0.05	-0.04	-0.03	-0.05	0.17	-0.03	0.1	-0.01	-0.06	-0.04	-0.06	-0.06	-0.04	-0.05	-0.04	-0.05	-0.05	-0.04	-0.04	-0.06	-0.07	-0.06	-0.04	-0.06	-0.01	-0.05	-0.05	0	-0.03	-0.03	-0.06	-0.03	-0.05	-0.04	-0.05	0.02	-0.06	-0.05	-0.05	-0.06	-0.04
ARHGDIB	Open Sea	cg19826026	12:15114393	-0.06	-0.05	-0.01	-0.04	-0.05	-0.05	-0.04	-0.04	-0.05	0.47	-0.01	0.17	-0.02	-0.05	-0.03	-0.06	-0.06	-0.02	-0.05	-0.05	-0.05	-0.05	-0.05	-0.05	-0.05	-0.05	-0.06	-0.03	-0.05	-0.02	-0.05	-0.04	0	0	-0.01	-0.05	0.06	-0.06	-0.05	-0.06	-0.01	-0.04	-0.05	-0.05	-0.05	-0.06
FAM89A	Shore	cg16516400	1:231177201	-0.08	-0.06	-0.07	-0.06	-0.09	-0.09	-0.05	-0.02	-0.07	0.34	-0.01	0.04	-0.03	-0.07	-0.09	-0.06	-0.09	-0.07	-0.1	-0.09	-0.06	-0.1	-0.07	-0.09	-0.02	-0.06	-0.09	-0.06	-0.09	-0.07	-0.09	-0.07	-0.02	-0.04	0	0.02	0	-0.1	-0.08	-0.02	-0.02	-0.07	-0.07	-0.09	-0.05	-0.09
ABCG1	Open Sea	cg14982472	21:43619651	-0.06	-0.04	0.03	-0.02	-0.03	-0.04	0.02	-0.06	-0.04	0.13	-0.04	-0.03	-0.03	-0.03	-0.04	-0.05	-0.04	-0.02	-0.05	-0.04	-0.04	-0.03	-0.04	-0.04	-0.03	-0.03	-0.05	-0.03	-0.05	-0.03	-0.05	0.04	-0.03	-0.03	-0.01	-0.01	0.16	-0.05	0.19	0.05	-0.03	0.31	0.04	-0.03	-0.03	-0.01
MS4A7	Open Sea	cg18343292	11:60146078	-0.03	0.08	-0.08	-0.12	-0.14	-0.16	0.19	-0.16	-0.04	0.13	-0.11	0.03	-0.12	-0.15	-0.15	-0.05	-0.17	-0.15	-0.16	-0.13	-0.15	-0.13	-0.11	-0.14	-0.15	-0.15	-0.02	-0.04	-0.15	-0.12	-0.17	0.09	0.35	-0.14	-0.07	0.11	0.61	-0.16	0.03	-0.06	-0.09	0.01	-0.11	0.08	-0.16	-0.02
ELF1	Open Sea	cg11793332	13:41556827	-0.15	-0.2	0.11	-0.14	-0.01	0.04	-0.03	-0.14	-0.11	0.41	-0.2	-0.15	0.14	-0.12	-0.16	-0.22	-0.22	-0.21	-0.21	-0.21	-0.16	-0.12	-0.21	-0.13	-0.18	-0.05	-0.11	-0.1	-0.2	-0.16	-0.22	0.5	-0.09	-0.15	-0.04	0	-0.15	-0.2	0.1	-0.18	0.26	0.01	0.17	-0.03	0	-0.03
SRGN	Open Sea	cg17342283	10:70847882	0.11	-0.13	-0.13	-0.09	0.06	-0.05	0.05	0.12	-0.05	0.21	-0.08	0.17	-0.03	-0.11	-0.13	-0.14	-0.13	-0.09	-0.07	0.04	-0.08	-0.1	-0.1	-0.04	0.31	-0.06	0.19	0.02	-0.07	-0.04	-0.16	0	0.27	-0.11	-0.02	-0.12	0.12	-0.1	-0.05	0.02	0.28	0.31	0.13	0.12	0.05	0.27
SRGN	Open Sea	cg27208307	10:70847399	0.15	-0.05	-0.15	-0.13	0.14	-0.01	-0.11	0.03	0.01	0.45	-0.1	0.23	-0.04	-0.13	-0.17	-0.16	-0.17	-0.18	-0.14	-0.07	-0.06	-0.16	-0.16	-0.12	0.25	-0.1	0.25	-0.03	-0.07	0.04	-0.18	0.1	0.34	-0.11	0.13	-0.04	0.02	-0.16	-0.08	-0.08	0.46	0.54	0.29	0.21	-0.05	0.47
HDAC9	Open Sea	cg08285151	7:18534872	0.31	0.39	-0.25	0.14	-0.2	0.37	-0.17	0.07	-0.05	0.38	0.48	0.37	0.3	0.43	-0.31	-0.06	-0.27	-0.16	0.33	-0.35	0.26	0.04	0.21	0.23	0.47	-0.32	0.45	-0.11	0.43	-0.19	0.31	0.48	0.42	-0.04	0.37	-0.03	0.46	0.44	0.47	0.36	0.13	0.39	-0.17	0.39	0.31	0.34
GABRR1	Open Sea	cg00333528	6:89927485	-0.12	-0.07	0.09	-0.3	-0.04	-0.12	0.09	0.02	-0.29	0.11	0.27	0.13	0.19	0.2	-0.33	0.13	-0.34	-0.21	-0.16	-0.05	0.34	-0.29	-0.25	-0.14	0.33	-0.19	-0.07	0.18	0.12	0.12	-0.06	0.33	0.21	-0.26	0.02	0.32	-0.12	-0.35	0.24	0.19	0.14	0.31	-0.14	0.26	0.06	-0.01
RNASE6	Open Sea	cg10934032	14:21249405	-0.07	0.02	-0.04	0.18	0.02	-0.03	0.04	0.09	-0.02	0.21	0.25	0.14	-0.07	0.3	-0.03	-0.13	-0.27	-0.03	0.31	0.14	0.27	0.4	0.37	0.26	0.42	-0.11	0.14	0.09	0.23	0.04	0.13	0.38	0.19	-0.07	0.18	0.36	-0.35	0.35	0.07	0.23	0.2	0.28	0.05	0.11	0.07	-0.13
RHOH	Open Sea	cg11903057	4:40198776	-0.04	-0.31	-0.07	-0.08	-0.01	0.1	-0.29	0.06	-0.11	0.28	0.4	0.27	0.16	0.02	-0.21	-0.11	-0.14	-0.2	0	-0.17	0.2	0.36	0.24	-0.02	0.41	-0.07	-0.05	-0.08	0.17	0.01	0.18	0.12	0.18	-0.02	0.23	0	0.37	0.2	0.01	0.16	0.01	0.24	0.08	-0.21	0.07	0.05
AIF1	Open Sea	cg21440587	6:31583458	-0.02	-0.14	-0.09	-0.26	0.12	0.04	-0.12	0.19	0.01	0.19	0.16	0.14	0.16	0.36	-0.01	-0.21	0.12	-0.11	0.4	-0.05	0.48	0.03	0.1	0.3	0.18	0.02	-0.01	-0.02	0.1	-0.09	0.41	0.32	0.07	0.06	0.15	0.21	0.09	0.31	0.33	0.15	0.17	0.06	-0.14	0	0.03	0.04
0	Open Sea	cg07512517	7:38408106	0.12	0.13	0.15	0.13	-0.15	-0.12	-0.13	-0.2	-0.09	-0.24	-0.01	0.16	0.07	-0.05	-0.26	-0.32	0.1	-0.12	0.04	-0.05	0.15	0.35	0.04	0.01	-0.12	0.12	-0.12	-0.11	0.03	0.01	0.08	0.05	-0.01	-0.15	-0.02	-0.11	0.44	0.04	-0.04	-0.07	0.04	0.11	-0.19	0	-0.19	0.17
DUSP2	Island	cg01148741	2:96811453	-0.12	0.13	0.08	-0.17	-0.13	-0.24	-0.19	-0.22	-0.2	-0.02	-0.16	0.27	-0.16	-0.31	-0.07	-0.25	-0.28	-0.04	-0.2	-0.05	-0.14	-0.17	-0.19	-0.19	0.1	-0.23	0.22	-0.05	-0.24	0	-0.18	-0.22	-0.07	-0.24	-0.2	-0.21	-0.13	-0.19	-0.09	0.09	-0.11	-0.09	-0.07	-0.14	-0.13	-0.07
TNF	Open Sea	cg04425624	6:31543565	-0.16	-0.08	-0.07	-0.13	-0.1	-0.11	-0.04	-0.05	-0.16	0.06	0	0.07	-0.07	-0.19	-0.13	-0.2	-0.16	-0.11	-0.15	-0.15	-0.15	-0.1	-0.1	-0.2	0.01	-0.2	-0.16	-0.04	-0.19	-0.05	-0.17	-0.11	0	-0.11	-0.15	-0.11	0.38	-0.15	-0.03	0.23	-0.07	-0.09	-0.16	-0.15	-0.09	-0.14
TNF	Open Sea	cg11484872	6:31543169	-0.19	0.16	-0.21	-0.27	-0.15	-0.3	-0.22	-0.18	-0.31	-0.14	0.03	0.09	-0.05	-0.32	-0.18	-0.22	-0.23	-0.18	-0.21	-0.23	-0.28	0.25	0.14	-0.24	-0.15	-0.23	-0.26	-0.03	-0.24	-0.06	0.36	0.03	-0.06	-0.21	-0.23	0	0.32	-0.13	0.04	0.26	-0.11	-0.14	-0.24	-0.23	-0.28	-0.18
GIPR	Open Sea	cg09997082	19:46170946	-0.26	-0.22	-0.11	-0.23	-0.22	-0.19	-0.09	-0.17	-0.25	0.46	0	0.03	-0.07	-0.3	-0.28	-0.29	-0.28	-0.21	-0.22	-0.26	-0.19	-0.17	-0.21	-0.2	0.26	-0.28	-0.26	-0.06	-0.25	-0.18	-0.24	0.07	-0.14	-0.25	-0.23	-0.25	0.22	-0.19	-0.12	0.15	-0.17	-0.11	-0.25	-0.24	-0.25	-0.09
CEBPG	Shore	cg15046693	19:33863876	-0.15	0	-0.08	0.03	-0.14	-0.15	-0.12	-0.08	0.12	0.37	0.64	-0.02	0.06	-0.17	-0.12	-0.18	-0.16	-0.12	0.33	-0.09	0.15	0.55	0.5	0.52	-0.16	0.16	-0.14	-0.1	0.15	-0.09	0.26	0.05	-0.09	0.4	-0.1	-0.16	-0.12	0.25	-0.05	-0.05	-0.08	-0.15	-0.08	-0.15	-0.13	-0.15
C14orf93	Shore	cg03565081	14:23478970	-0.12	-0.05	0.05	0.09	-0.07	-0.14	0.09	0.01	0.03	0.04	0.13	0.11	-0.05	-0.14	-0.11	-0.18	-0.17	-0.07	0.27	-0.04	-0.11	-0.12	0.61	-0.15	-0.01	-0.15	-0.08	-0.05	-0.12	-0.1	-0.15	-0.15	0.36	-0.06	0.12	-0.08	-0.07	0.5	-0.01	0.41	-0.06	-0.12	-0.09	-0.07	0.05	-0.11
LCP1	Open Sea	cg17771150	13:46756209	-0.12	-0.11	0.01	-0.15	-0.08	-0.12	-0.06	-0.04	-0.12	0.14	-0.08	0.25	0	0.01	0.1	-0.17	-0.13	-0.09	0.13	-0.12	-0.12	0.48	0.08	-0.07	0.31	-0.12	-0.12	-0.04	-0.15	0	0.43	-0.1	0.04	-0.11	-0.18	0.24	-0.08	0.2	-0.05	-0.08	-0.07	-0.11	-0.04	-0.02	0.04	-0.16
AIP	Shore	cg21747271	11:67250052	-0.06	-0.02	-0.05	-0.04	-0.04	-0.05	0.02	-0.02	-0.09	0.05	0	0.12	-0.05	-0.08	-0.05	-0.07	-0.08	-0.04	-0.08	-0.07	-0.07	-0.06	-0.06	-0.1	-0.09	-0.06	-0.09	0.01	-0.09	0.03	-0.06	-0.06	-0.02	-0.07	-0.07	-0.08	-0.06	-0.07	-0.01	-0.06	-0.05	-0.06	-0.07	-0.08	-0.09	-0.1
CASP8	Open Sea	cg26799474	2:202098951	-0.11	-0.1	0.2	-0.11	-0.09	-0.04	-0.04	-0.05	-0.12	0.18	-0.06	0.09	-0.09	-0.2	-0.04	-0.2	-0.15	-0.09	-0.12	-0.13	0.6	0.29	-0.11	-0.18	-0.17	-0.14	-0.09	-0.07	-0.17	-0.03	0.05	-0.16	-0.02	-0.11	-0.1	-0.12	-0.1	-0.03	-0.03	-0.08	-0.04	-0.15	-0.03	-0.12	0.04	-0.14
MLC1	Open Sea	cg05861567	22:50523686	0.26	-0.09	-0.47	-0.45	0.08	0.23	-0.18	0.1	0.23	0.29	0.35	0.22	0.24	0.33	0.18	0.01	-0.05	0.26	0.38	-0.03	0.35	0.35	0.29	0.34	0.33	0.15	0.23	0.23	0.34	-0.03	0.36	-0.04	0.25	0.16	0.24	-0.34	0.23	0.3	-0.25	0.24	-0.17	0.24	-0.3	-0.11	0.1	0.29
MLC1	Open Sea	cg17169998	22:50524124	0.46	0.36	-0.25	-0.27	0.4	0.08	0.05	0.21	0.03	0.22	0.48	0.3	0.34	0.57	0.31	0.17	0.11	0.41	0.55	0.27	0.51	0.53	0.44	0.51	0.49	0.28	0.39	0.29	0.52	0.05	0.51	-0.25	0.33	0.02	0.34	-0.12	-0.12	0.38	-0.15	0.27	0.1	0.41	-0.12	0.11	-0.07	0.27
CD96	Open Sea	cg04039397	3:111260783	0.06	0.02	0.03	-0.02	-0.07	0.11	-0.18	0.12	0.08	0.08	0.18	0.09	0.07	0.17	-0.12	0.09	0.13	0.13	0.18	-0.05	0.18	0.16	0.14	0.16	0.1	0.17	0.12	0.12	0.18	0.11	0.16	0.16	0.11	0.14	0.03	0.15	0.17	0.13	0.11	0.07	-0.12	0.15	0.09	0.13	0.1	0.08
CD96	Open Sea	cg11119596	3:111261010	0.03	-0.18	-0.04	-0.18	-0.01	0.16	-0.13	0.15	0.13	0.43	0.43	0.3	0.09	0.27	0.02	0.01	-0.02	0.19	0.44	-0.16	0.59	0.24	0.22	0.42	0.5	-0.07	0.05	0.26	0.4	0.01	0.35	0.58	0.05	0.31	-0.01	-0.09	-0.23	0.35	0.38	0.12	-0.1	0.4	0.49	0.34	0.29	-0.04
SMTNL2	Shore	cg01720228	17:4486934	0.08	-0.07	-0.11	-0.35	0.19	-0.1	-0.08	-0.13	-0.06	0.18	0.31	0.2	0.02	-0.36	0.25	0.35	0.35	-0.06	0.15	-0.03	-0.26	0	0.32	0.01	0.22	0.1	0.21	-0.01	0.34	-0.24	0.34	-0.42	-0.02	0.09	0.24	0.14	0.11	0.01	0.08	0.12	0.01	0.14	-0.13	-0.18	0.31	-0.35
VNN1	Open Sea	cg00852964	6:133035150	-0.07	-0.03	0.08	-0.39	0.09	0.26	-0.29	-0.03	0.13	-0.04	0.39	0.26	0.29	0.19	0.04	-0.25	0	-0.03	0.18	-0.4	0.32	0.32	0.29	0.1	0.41	0.09	0.22	-0.25	0.39	-0.18	0.41	0.43	0.08	-0.38	0.33	-0.09	0.02	0.39	0.4	0.16	0.11	0.35	-0.19	-0.03	0.34	-0.2
VNN1	Open Sea	cg02184413	6:133035235	-0.15	-0.12	-0.1	-0.38	0.29	-0.27	-0.24	0.32	0.13	-0.26	0.47	0.3	0.33	0.35	0.35	-0.34	-0.1	0.34	0.31	-0.35	0.36	0.45	0.44	0.1	0.47	-0.38	0.35	-0.05	0.46	-0.3	0.49	0.44	0.21	-0.38	0.38	-0.25	-0.37	0.47	0.43	0.28	0.29	0.46	-0.27	0.05	0.3	-0.3
VNN2	Open Sea	cg10044101	6:133084289	0.1	0.18	0.13	-0.12	0.02	0.17	-0.37	-0.47	0.06	-0.33	0.19	0.13	0.13	-0.2	0	0.12	0.08	-0.39	0.14	-0.33	0.23	0.21	0.19	0.21	0.23	-0.11	0.12	-0.44	0.14	-0.09	0.21	-0.05	0.11	0.18	0.06	0.11	-0.19	0.08	0.21	0.05	-0.01	0.18	-0.18	0.1	0.1	0.11
VNN2	Open Sea	cg17836145	6:133084642	-0.27	0.06	0.15	-0.07	0.06	0.07	-0.26	-0.08	0.02	-0.19	0.1	0.09	0.26	-0.04	0.14	-0.15	-0.32	-0.1	0.1	-0.22	0.34	0.35	0.23	0.05	0.34	-0.35	0.19	-0.33	-0.06	-0.12	0.05	0.44	0.17	-0.11	0.23	0.24	0.18	0.15	0.38	0.08	-0.16	0.29	0.03	0.16	0.02	0.05
PROP1	Open Sea	cg00930194	5:177423598	0.2	0.33	-0.16	-0.32	0.36	0.42	-0.2	-0.21	0.01	-0.01	0.48	0.31	0.11	0.14	-0.3	0.09	-0.26	-0.1	0.35	-0.28	0.49	0.14	0.41	0.01	0.46	0.07	0.06	-0.2	0.31	-0.19	0.47	0.01	0.1	0.3	0.38	0.03	-0.31	0.19	-0.27	0.24	0.16	0.41	-0.23	-0.07	-0.06	0.37
IPO5	Open Sea	cg01679262	13:98606196	-0.16	-0.14	-0.13	-0.23	-0.09	-0.24	-0.21	-0.19	0.16	-0.12	0.2	0.3	-0.1	-0.06	-0.18	-0.26	-0.24	-0.19	0.24	-0.25	0.37	0.58	0.58	0.27	0.61	-0.21	0.26	-0.08	0.51	-0.03	0.62	0.27	0.16	-0.17	0.02	0.25	-0.18	0.19	0.22	0.14	-0.2	0.39	-0.18	-0.01	-0.24	-0.21
CCL23	Open Sea	cg14916288	17:34345136	-0.16	0.08	-0.17	-0.19	-0.03	0.11	-0.11	-0.15	0.01	0.13	0.47	0.26	-0.03	0.25	-0.21	-0.1	-0.08	-0.18	0.16	-0.19	0.1	0.48	0.28	0.23	0.51	-0.14	-0.03	0.02	0.02	-0.19	-0.04	-0.05	0.11	-0.13	0.17	-0.01	0.21	0.24	-0.07	0.24	0.27	0.29	-0.23	-0.16	-0.01	-0.21
CD28	Open Sea	cg02099418	2:204571146	0.02	0.1	0.05	0.02	0.25	0.11	-0.1	-0.03	0.19	0.16	0.23	0.04	-0.18	0.32	-0.23	0.03	0.02	-0.33	0.33	0.21	0.26	0.34	0.29	0.32	0.33	0.23	0.19	0.08	0.17	0.02	0.31	0.14	0.26	-0.26	0	-0.36	-0.39	0.32	-0.02	0.05	0.12	0.31	-0.33	-0.03	0.02	-0.06
GRAP2	Open Sea	cg03840259	22:40297036	0.17	0.11	-0.12	-0.39	0.28	0.38	-0.21	0.2	-0.04	0.26	0.41	0.34	0.2	0.25	-0.34	-0.28	-0.41	-0.01	0.3	-0.25	0.04	0.16	0.26	0.23	0.42	-0.21	0.18	-0.06	0.09	-0.24	0.32	0	0.2	-0.38	0.17	0.32	0.24	0.21	0.37	0.22	-0.08	0.37	-0.2	-0.01	0.05	0.23
CD28	Open Sea	cg04098585	2:204571215	-0.19	-0.12	-0.03	-0.04	-0.08	0	0.03	-0.1	0.1	0.29	0.36	0.26	-0.12	0.12	-0.27	-0.14	-0.11	-0.36	0.36	0.05	0.17	0.21	0.39	0.29	0.4	0.1	-0.03	0.03	0.08	0.01	0.12	0.42	0.24	-0.39	-0.09	-0.39	0.02	0.2	0.35	0.21	-0.01	0.34	-0.32	0.28	0.17	-0.14
CTLA4	Open Sea	cg08460026	2:204732474	0.05	0.31	-0.06	-0.34	0.08	0.12	-0.49	-0.03	0.26	0.05	0.34	0.24	-0.1	0.23	0.08	-0.17	0.15	-0.2	0.32	-0.51	0.35	0.34	0.31	0.32	0.33	-0.37	0.21	-0.12	0.35	-0.38	0.35	0.18	0.28	-0.23	0.24	0.32	-0.17	0.35	0.31	0.21	0.12	0.34	-0.44	0.09	0.12	0.21
KCNK16;KCNK17	Shore	cg02611419	6:39282532	-0.14	0.43	-0.12	-0.27	0.1	0.11	0.16	-0.19	0.09	-0.08	0.33	0.16	-0.08	0.5	-0.15	-0.22	0.31	-0.17	0.09	-0.17	0.16	0.42	0.43	0.5	0.22	-0.3	0.16	-0.22	-0.06	-0.12	0.49	-0.22	0.2	-0.16	0.34	0.47	-0.05	0.48	-0.02	0.24	-0.19	0.33	0.05	0.16	0.05	-0.04
RD3	Open Sea	cg00658007	1:211666129	0.33	0.1	-0.05	0.02	0.13	-0.05	-0.1	0.17	0.18	-0.1	0.37	0.19	0.2	0.08	-0.26	-0.17	0.27	-0.23	0.39	0	0.34	0.38	0.05	0.08	0.39	0.21	0.17	-0.09	-0.03	0.09	0.36	-0.27	0.23	0.03	0.23	0.38	-0.02	0.17	0.1	0	-0.21	0.34	-0.05	-0.07	0.16	0.09
C15orf53	Open Sea	cg20678353	15:38988560	-0.04	-0.07	-0.08	-0.21	-0.19	0.05	-0.2	0.05	0.08	-0.11	0.26	0.23	0.23	0.02	-0.23	-0.25	-0.27	-0.08	0.28	-0.06	-0.01	0.2	0.29	0.08	0.44	-0.21	-0.04	-0.05	0.09	-0.06	0.37	0.24	0.25	-0.17	0.03	-0.22	0.05	0.23	0.42	0.21	-0.01	0.35	-0.23	0.07	-0.04	0.05
GMFG	Open Sea	cg05607401	19:39826693	-0.16	0.34	-0.09	-0.16	0.05	-0.17	-0.15	-0.16	-0.14	0.14	0.46	0.25	-0.02	-0.15	-0.16	-0.14	-0.15	-0.16	-0.17	-0.14	-0.17	-0.04	-0.16	-0.16	-0.13	-0.09	-0.18	-0.11	-0.18	-0.09	-0.16	0.12	0.14	-0.14	0.01	0.04	0.43	-0.15	0.07	0.31	0.19	-0.01	-0.15	-0.15	-0.11	-0.18
SPNS3	Open Sea	cg01138020	17:4337094	-0.07	-0.05	-0.12	-0.23	0.18	-0.25	-0.2	-0.15	-0.27	0.16	-0.05	0.25	-0.14	-0.22	-0.06	-0.07	-0.24	-0.14	0.13	-0.18	-0.2	-0.05	0.06	0.14	0.27	-0.19	0.01	-0.02	0.32	-0.16	0.03	0.52	0.08	-0.24	-0.19	-0.04	0.11	-0.23	0.29	0.27	0.31	0.36	-0.09	-0.16	0.11	-0.23
AFF3	Open Sea	cg06183267	2:100759134	-0.15	0.12	-0.03	-0.29	0.23	-0.25	-0.18	0.15	-0.1	0.11	0.58	0.42	-0.17	-0.29	0.23	-0.07	-0.2	0.09	0.41	-0.25	0.3	0.24	0.49	0.36	0.58	-0.02	0.15	-0.07	0.49	-0.17	0.55	-0.02	0.37	-0.21	0.25	0.24	-0.17	0.46	0.18	0.15	-0.2	0.51	-0.17	-0.07	-0.26	0.22
CST7	Open Sea	cg11804789	20:24929716	-0.19	-0.12	-0.22	-0.2	0.12	-0.05	0.04	-0.16	-0.14	0.55	0.6	0.33	-0.03	-0.06	0.16	0.02	-0.15	0.22	0.26	-0.18	0.54	0.61	0.61	0.17	0.37	-0.24	-0.14	0.04	0.54	-0.12	0.57	-0.06	0.05	-0.12	-0.16	-0.26	-0.08	0.56	-0.06	0.32	0.24	0.32	0.03	-0.07	0	0.02
TRIM40	Open Sea	cg07405796	6:30104552	0.16	0.1	-0.09	-0.16	0.28	0.11	-0.2	-0.04	0.03	-0.18	0.39	0.24	0.15	0.22	-0.04	0	-0.11	0.07	0.04	-0.13	0.07	0.07	0.01	0.03	0.38	0.06	0.12	-0.02	0.24	0.08	0.39	-0.19	0.3	0.01	0.2	0.14	0.31	0.09	0.23	0.18	0.28	0.28	-0.11	0.02	0.08	0.28
IL2RA	Open Sea	cg11733245	10:6104312	-0.04	0.33	-0.33	-0.18	0.15	-0.21	-0.35	-0.31	-0.09	0.23	0.38	0.32	0.17	0.11	0.38	-0.1	0.07	-0.44	0.23	-0.2	-0.12	0.3	0.32	0.22	0.38	-0.32	0.03	-0.2	0.36	-0.15	0.34	0.03	0.18	-0.26	0.2	-0.02	0.36	0.14	0.04	0.18	-0.08	0.25	-0.42	-0.3	-0.07	-0.24
CD79B	Open Sea	cg07973967	17:62009607	0.22	0.17	-0.04	-0.23	0.27	0.22	-0.27	0.18	-0.02	0.08	0.26	0.19	0.15	0.04	0.3	0.08	0.1	0.09	0.32	0.03	0.36	0.22	0.29	0.27	0.33	0.2	0.21	-0.04	0.37	0.02	0.34	0.2	0.15	0.03	0.17	0.09	0.37	0.3	0.2	0.01	0.11	0.17	-0.08	-0.03	-0.11	-0.03
ARHGAP25	Open Sea	cg09721047	2:68962012	0.15	-0.16	-0.36	0.03	0.16	0.21	-0.31	0.01	0.03	-0.07	0.22	-0.01	0.14	-0.18	-0.03	0.04	0.05	-0.25	0.29	0.09	0.1	0.22	0.25	0.27	0.29	0.07	-0.09	0.03	0.15	-0.1	0.18	0.22	0.16	0.18	0.17	0.05	-0.06	0.26	0.26	0.02	0.04	0.24	-0.2	0.21	0.08	0.23
LCP2	Open Sea	cg17127769	5:169724590	-0.07	0.28	-0.24	-0.38	0.33	-0.08	-0.36	0.21	0.15	-0.3	0.33	0.28	-0.2	-0.06	0.34	0.22	0.33	0.23	0.35	-0.07	0.39	0.35	0.31	0.3	0.35	0.23	0.32	-0.06	0.36	-0.19	0.36	-0.28	0.19	0.3	0.22	-0.28	-0.03	0.34	-0.38	-0.02	-0.2	0.33	-0.34	0.02	-0.32	0.11
MRGPRX2	Open Sea	cg13062935	11:19082514	-0.23	0.17	-0.21	-0.18	0.1	0.19	-0.22	-0.08	0.03	0.23	0.35	0.18	0.11	0.17	0	-0.32	-0.23	-0.08	0.2	-0.13	0.07	0.35	0.21	0.09	0.37	-0.33	0.17	-0.11	0.19	0.02	0.27	0.23	0.22	-0.13	0.11	0.31	-0.35	0.26	0.2	0.17	0.03	0.24	-0.22	0.08	0.06	0.13
CD2	Open Sea	cg16719404	1:117296242	-0.04	-0.01	-0.07	-0.11	0.12	0.23	-0.17	0.09	-0.1	0.14	0.31	0.25	0.2	0.16	-0.41	-0.35	-0.1	-0.36	-0.06	-0.18	0.25	0.05	-0.02	0.01	0.31	-0.23	0.14	0.02	-0.03	-0.04	0.12	0.27	0.18	-0.35	0.23	0.32	0.19	0.05	0.19	0.19	0.07	0.25	-0.01	0.03	-0.07	-0.08
CPA3	Open Sea	cg24290574	3:148583152	-0.15	0.32	-0.03	-0.27	0.04	0.29	-0.12	0.29	0.12	-0.13	0.49	0.39	0.12	0.12	-0.27	-0.23	0.15	-0.31	-0.28	-0.2	-0.29	0.02	0.4	0.12	0.49	-0.3	0.44	-0.21	0.29	0	0.45	0.19	-0.2	0.07	0.32	0.5	0.19	0.37	0.46	0.32	-0.12	0.3	0.05	0.14	0.4	0.11
CYTIP	Open Sea	cg12177677	2:158300475	-0.44	0.21	0.16	-0.33	0.24	0.24	-0.16	-0.1	-0.08	0.16	0.25	0.18	-0.22	-0.13	0.22	0.2	-0.04	-0.22	-0.3	-0.25	-0.05	0.26	0	0.25	0.2	-0.16	0.07	-0.27	-0.1	-0.18	0.23	0.11	0.11	-0.06	-0.11	0.26	0.21	-0.11	0.21	0.02	-0.24	0.1	-0.59	0.16	0.15	-0.18
RUNX1	Open Sea	cg04915566	21:36421472	-0.27	0.22	-0.26	0.19	0.26	-0.33	0.21	-0.3	-0.24	0.32	0.12	0.17	-0.11	-0.45	-0.33	-0.53	-0.52	0.16	-0.46	0.05	-0.53	0.36	0.21	-0.35	0.32	0.22	-0.2	-0.12	-0.23	0.19	0.26	0.36	0.3	0.03	-0.31	-0.52	0.32	0.24	0.24	0.1	-0.3	0.21	0.02	0.34	0.24	0.21
PTPN22	Open Sea	cg00916635	1:114414312	-0.11	-0.19	0.2	-0.04	0.16	0.28	-0.34	-0.03	0.09	0.29	0.35	0.13	0.22	0.2	-0.28	-0.34	-0.43	0.23	0.33	-0.07	-0.47	0.34	0.33	0.13	0.34	-0.2	-0.25	0.25	0.27	0.08	0.11	0.34	0.32	-0.18	-0.02	-0.52	0.35	0.26	0.33	0.17	0.19	0.32	0.22	0.28	0.03	0.25
PTPN22	Open Sea	cg14385738	1:114414340	-0.15	-0.21	0.23	-0.07	0.11	0.23	-0.16	-0.07	0.06	0.4	0.44	0.12	0.17	0.08	-0.2	-0.27	-0.28	0.19	0.17	-0.09	-0.28	0.42	0.36	-0.01	0.41	-0.15	-0.22	0.18	0.21	0.04	0.02	0.41	0.42	-0.09	-0.1	-0.33	0.45	0.14	0.31	0.23	0.17	0.26	0.11	0.23	-0.01	0.26
C2orf58	Open Sea	cg11130441	2:38358147	-0.07	-0.16	-0.06	-0.43	0.15	-0.25	0.11	-0.12	-0.1	0.28	0.27	0.15	0.19	0.15	-0.2	-0.02	-0.07	-0.1	0.31	0.16	0.21	0.32	0.2	0.21	0.32	0	0	0.16	-0.06	-0.14	0.08	0.26	0.18	-0.31	0.12	0.14	-0.26	0.08	0.22	-0.15	0.19	0.25	0.1	-0.01	0.16	0
PSMB8;TAP1	Shore	cg16890093	6:32813084	0.15	-0.1	0.09	-0.11	0.19	0.12	-0.01	0.12	0.01	0.16	0.17	-0.3	0.14	-0.35	0.19	0.16	0.13	0.05	0.21	0.13	0.22	0.19	0.15	0.11	0.16	0.2	0.13	0.08	0.12	0.15	-0.02	0.22	0	0.17	0.13	0.1	0.16	0.13	0.17	-0.13	0	-0.02	0.16	0.17	-0.18	0.1
WIPF1	Open Sea	cg13821008	2:175499113	0.09	0.09	-0.14	0.07	0.07	0.05	-0.02	0.07	0.02	0.02	0.11	0.06	0.09	0.1	0.07	-0.03	-0.12	0.1	0.11	0.09	0.12	0.1	-0.04	0.08	0.07	0.05	0.09	0.04	0.11	0.03	-0.06	0.07	0.08	0.08	0.05	0.1	0.1	0.05	0.07	-0.09	0.07	0.1	0	0.1	0.04	0.09
DOK2	Shore	cg14386061	8:21771446	0.14	0.05	0.08	0.07	0.1	0.11	-0.19	0.09	0.08	0.04	0.16	0.12	0.11	0.14	0.15	0.04	-0.12	0.16	0.16	0.14	0.16	0.16	0.15	0.15	0.15	0.15	0.15	0.04	0.16	0.11	0.14	0.11	0.07	0.11	0.12	-0.1	0.11	0.14	0.14	-0.04	0.01	0.11	0.05	0.09	0.02	0.16
NF1;EVI2A	Open Sea	cg23352695	17:29648811	0.12	0.07	0.07	0.06	0.12	0.1	0.02	0.05	0.04	0.07	0.13	0.03	0.05	0.13	0.09	0.11	-0.21	0.1	0.1	0.11	0.13	0.11	0.1	0.12	0.13	0.11	0.12	0.04	0.12	0.1	0.11	0.08	0.07	0.1	0.07	-0.09	0.12	0.13	0.12	-0.02	-0.01	0.1	0.08	0.11	0.09	0.08
TNFSF8	Open Sea	cg27631256	9:117692745	0.24	-0.1	0.01	-0.45	0.19	0.23	-0.05	0.19	-0.11	0.1	0.24	0.12	0.16	0.23	0.23	0.19	0.19	-0.13	0.23	0.12	0.23	0.23	0.2	0.23	0.24	-0.12	0.16	0.02	0.26	0.13	0.24	0.21	0.18	0.15	0.14	0.24	0.16	0.23	0.23	0	-0.11	0.24	0.05	-0.08	0.1	0.21
BZRAP1	Open Sea	cg12937434	17:56405948	0.3	0.19	0.02	0.03	0.25	0.2	-0.44	-0.58	-0.05	-0.16	0.29	0.16	0.14	0.23	0.18	0.12	0.29	-0.21	0.31	0.12	0.3	0.28	0.26	0.3	0.29	0.29	0.12	-0.07	0.31	-0.07	0.29	0.29	0.06	0.09	0.15	0.23	-0.48	0.28	0.29	0.14	0.21	0.23	0.08	-0.33	0.03	0.15
LY96	Open Sea	cg23732024	8:74903801	-0.01	-0.2	0.04	-0.21	0.2	0.18	-0.33	-0.63	0.05	0.13	0.22	0.14	-0.07	0.23	0.21	0.17	-0.02	-0.01	0.08	-0.19	0.22	0.21	0.2	0.2	0.23	-0.11	0	-0.04	0.22	-0.1	0.23	0.23	0.19	0.18	0.18	0.09	0.22	0.21	0.2	0.1	-0.04	0.16	-0.25	0.05	0.15	-0.41
NF1;EVI2B	Open Sea	cg05109049	17:29641333	-0.18	-0.2	0.46	-0.03	-0.08	-0.04	0.52	-0.15	-0.04	0.46	-0.18	-0.21	-0.18	-0.2	-0.18	-0.17	-0.22	-0.05	-0.08	-0.21	-0.21	-0.12	-0.19	-0.06	-0.15	0.44	-0.18	0.19	-0.23	-0.11	-0.19	0.39	-0.21	-0.18	-0.09	0	-0.14	-0.15	0.54	-0.21	0.01	-0.05	0.53	0.04	-0.13	0.01
MX2	Open Sea	cg21130374	21:42734266	-0.06	0.09	-0.03	-0.01	-0.01	0.04	-0.03	0.03	-0.07	0.57	-0.03	0.04	-0.04	-0.08	-0.07	-0.07	-0.07	-0.06	-0.06	-0.06	-0.09	0.1	-0.07	-0.06	-0.04	-0.07	-0.09	0	-0.08	-0.04	-0.06	0.11	-0.04	-0.05	0	-0.04	0.68	-0.07	-0.02	-0.06	0	0.06	0.38	0.2	-0.07	-0.06
DAPP1	Open Sea	cg21614638	4:100737821	-0.09	-0.1	-0.02	-0.11	-0.12	-0.06	0.23	-0.04	-0.12	0.11	0.01	0.06	-0.06	-0.12	-0.12	-0.11	-0.1	-0.07	-0.13	-0.1	-0.12	-0.09	-0.08	-0.12	-0.1	-0.09	-0.09	-0.04	-0.13	-0.04	-0.14	0.06	0.01	-0.08	-0.12	-0.1	0.33	-0.13	-0.1	-0.1	0.03	0.37	-0.06	-0.12	-0.1	0
LAT	Open Sea	cg23797100	16:28996053	0.14	-0.12	0.06	0.03	0.1	0.11	-0.06	-0.05	-0.08	0.08	0.22	-0.05	0.09	0.19	-0.11	0.12	0.2	0.17	0.24	-0.04	0.21	0.17	0.15	0.19	0.19	0.12	-0.07	0.08	0.25	-0.12	0.2	0.17	-0.35	0.02	0.05	0.06	0.18	0.11	0.17	-0.02	0.07	-0.33	-0.05	-0.37	-0.06	0.16
CD69	Open Sea	cg05590294	12:9913395	-0.25	0.38	0.05	-0.26	-0.24	0.39	-0.2	-0.16	0.02	0.1	0.35	0.24	0.06	-0.2	-0.25	-0.24	-0.28	-0.19	-0.22	-0.17	0.22	0.28	0.52	-0.25	0.34	-0.26	-0.03	-0.12	-0.19	-0.12	0.59	0.39	0.38	-0.1	0.28	0.61	-0.18	0.36	0	0.33	0.33	0.47	-0.19	0.18	0.12	-0.21
CCR7	Open Sea	cg17067993	17:38721675	-0.08	0.17	-0.24	0.09	-0.41	0.28	-0.32	-0.29	-0.11	0.21	0.34	0.21	0.22	0.03	-0.45	-0.41	-0.38	-0.36	-0.29	-0.44	0.12	-0.06	0.08	-0.19	0.3	-0.27	0.14	-0.06	-0.21	-0.11	-0.38	0.29	0.21	-0.09	0.21	0.13	0.14	0.05	0.35	0.17	0.2	0.13	-0.17	0.23	0.25	-0.22
PPBPL2	Open Sea	cg26866325	4:74920559	-0.53	0.19	-0.22	-0.5	-0.37	0.19	-0.48	0.15	-0.02	-0.23	0.31	0.17	-0.08	0	-0.12	-0.48	-0.04	-0.32	0.16	-0.4	0.33	0.29	0.3	-0.13	0.31	-0.53	0.17	-0.38	-0.09	0.19	0.33	0.29	0.27	-0.22	0.24	0.3	0.29	0.31	0.25	0.1	0.19	0.27	-0.41	0.25	0.21	-0.39
OSTBETA	Open Sea	cg09325101	15:65342522	-0.13	-0.04	-0.06	-0.23	0.09	-0.21	-0.14	0.1	-0.23	0.36	0.19	0.28	-0.09	0.18	0.35	-0.14	-0.07	-0.04	0.29	-0.22	0.09	0.24	-0.2	0.1	0.52	-0.16	-0.2	0.16	0.02	-0.2	0.2	-0.19	-0.14	-0.09	-0.01	0.43	-0.23	0.1	-0.08	0.18	0.43	-0.2	-0.09	0	0.07	-0.24
KIAA1191	Shore	cg26620356	5:175789238	-0.15	0.04	-0.08	-0.11	0.23	-0.18	-0.09	0.25	0.03	0.33	0.05	0.49	-0.09	-0.17	0.16	-0.19	0.2	-0.2	0.32	-0.1	0.63	-0.2	0.03	0.08	0.28	-0.05	0.04	0.29	0.15	-0.1	-0.1	-0.16	0.05	-0.05	0.01	-0.15	0.45	0.33	0.43	0.18	-0.05	-0.13	0.08	0.05	0.28	-0.18
DYSF	Shore	cg15491567	2:71679675	-0.04	0.02	-0.13	-0.2	-0.05	0.08	-0.06	-0.1	-0.16	0.36	0.17	0.08	0.34	0.31	-0.23	0.09	0.01	-0.19	0.36	-0.2	0.02	0.12	0.19	0.28	0.24	0.19	-0.09	0.01	-0.02	-0.09	-0.19	0.21	0.03	-0.22	-0.13	0.04	0.55	-0.03	0.18	0.24	-0.2	0.28	-0.18	0.09	-0.01	-0.21
ADA	Shore	cg20622019	20:43279793	0.18	-0.14	-0.11	-0.06	0.2	-0.09	0.14	0.2	0	0.47	0.4	0.13	-0.06	-0.08	0.25	-0.18	-0.13	-0.1	0.14	0.05	0.25	-0.09	0.22	-0.08	0.43	0.23	0.08	0.03	0.32	0.03	-0.09	-0.16	-0.03	-0.13	-0.19	-0.22	0.46	-0.08	0.09	0.35	-0.1	-0.14	0.01	-0.15	-0.02	0.27
LAX1	Open Sea	cg10117369	1:203734256	0.14	-0.08	0	-0.15	0.11	0.09	-0.21	0.01	0.1	0.14	0.2	0.12	0.09	0.18	-0.01	-0.24	0.16	-0.18	0.13	0.01	0.28	0.27	0.21	0.16	0.23	0.01	0.16	0.05	0.02	0.14	0.22	-0.17	0.08	-0.01	0.06	0.18	-0.1	-0.05	0.16	-0.02	0.12	0.08	-0.14	-0.02	0.14	0
KLHL6	Open Sea	cg20398399	3:183273807	-0.03	-0.04	0.1	0.1	0.27	0.26	0.04	-0.22	-0.18	0.14	0.28	0.1	0.08	0.28	0.33	0.21	0.21	0.09	0.32	0.08	0.23	0.34	0.15	0.28	0.3	0.25	0.07	0.13	-0.1	0.19	0.37	0.33	-0.01	-0.09	0.19	0.09	0.33	0.35	0.26	0.11	0.06	0.16	0.11	-0.21	0.01	-0.05
MOBKL2A	Shore	cg06896207	19:2095364	0.04	0.19	-0.01	0.08	0.12	-0.1	0.02	0.06	0.16	0.12	0.25	0.05	-0.1	0.26	0.28	0.23	0.26	0.05	0.2	0.21	0.23	0.2	0.12	0.12	0.14	0.23	0.18	0.09	0.27	0.13	0.26	0.21	0.1	0.13	0.11	0.21	0.05	0.22	0.1	0.07	0.01	0.15	0.09	0.08	0.17	0.16
TMEM116;ERP29	Shore	cg26789453	12:112452424	-0.03	-0.05	0.22	-0.2	0.12	0.2	0.18	0.11	0.27	0.22	0.28	-0.18	0.02	0	-0.02	0.03	-0.03	-0.21	0.31	0.3	0.33	0.36	0.34	0.14	-0.08	0.04	0.07	0.09	-0.05	-0.01	0.35	-0.01	0.04	0.24	0.23	0.02	-0.28	0.34	0.18	-0.39	0.09	0.05	0.27	-0.12	0.3	-0.22
PIK3CD	Shore	cg20994801	1:9711398	0.18	0.14	-0.07	-0.1	0.19	0.19	-0.11	-0.06	0.1	0.19	0.2	0.12	0.13	0.23	0.24	0.11	0.24	-0.02	0.12	0.08	0.21	-0.39	0.18	-0.08	-0.06	0.22	-0.06	-0.11	0.24	0.09	-0.09	0.21	0.11	-0.09	0.2	-0.07	0.26	-0.08	0.03	0.03	0.04	-0.08	-0.15	-0.14	-0.28	0.08
CD53	Open Sea	cg10516886	1:111415232	-0.37	-0.07	-0.19	-0.36	-0.04	0.07	-0.28	0.36	0.28	-0.17	0.36	0.22	0.32	0.25	0.33	-0.11	-0.02	-0.07	0.41	0.15	0.46	0.35	0.38	0.4	0.25	0.04	0.28	-0.09	0.29	0.3	0.41	0.11	0.23	0.22	0.18	0.41	-0.35	0.45	0.31	0.15	0.17	0.22	0.08	0	0.17	0.07
CD53	Open Sea	cg22325572	1:111416181	-0.46	-0.1	-0.07	-0.07	0.23	0.28	-0.36	0.24	0.08	-0.34	0.33	0.21	0.15	0.3	0.35	-0.03	0.31	-0.25	0.32	0.16	0.33	0.34	0.33	0.32	0.34	0.23	0.17	-0.07	0.2	0.33	0.31	0.31	0.17	0.29	0.17	0.19	0.18	0.32	0.28	0.08	0.26	0.21	0.11	-0.12	0.22	0.24
RGS1	Open Sea	cg10861751	1:192544716	0.1	-0.14	0.22	0.1	-0.45	-0.05	-0.26	-0.17	-0.1	-0.1	0.14	0.13	0.12	0.03	-0.55	-0.37	0.02	-0.12	-0.07	-0.26	-0.44	-0.29	-0.02	-0.02	0.15	-0.42	-0.1	-0.13	0.01	0.04	-0.05	0.14	-0.13	0.17	0.07	0.08	0.16	0.08	-0.14	-0.04	0.2	0.04	0.08	0.15	0.11	-0.17
TRAF1	Open Sea	cg15551881	9:123688715	0.1	0.04	0	-0.02	0.08	0.01	-0.16	0.02	0.01	0.07	0.1	-0.01	0.05	0.09	0.08	0.1	0.09	0.06	0.1	0.08	0.08	0.1	0.08	0.01	0.1	0.05	0.09	0.02	0.1	0.05	0.08	0.08	0.05	0.02	0.05	0.09	0.09	0.1	0.07	-0.05	0.01	0.07	0.06	0.08	0.04	0.09
ZBED2;CD96	Open Sea	cg24323726	3:111314186	0.12	-0.04	0.13	0.03	0.19	0.25	-0.02	0.08	0.19	0.23	0.28	0.05	0.17	0.12	-0.34	0.11	-0.06	0.11	0.23	-0.16	0.19	0.24	0.19	0.22	0.25	0.15	0.21	0.18	0.25	0.16	0.24	0.22	0.13	0.01	0.13	0.11	-0.18	0.22	0.29	0.11	0.01	0.22	0.24	0.21	0.14	0.23
ZBED2;CD96	Open Sea	cg25298754	3:111314102	0.12	-0.17	0.13	-0.02	0.03	0.16	-0.04	-0.05	0.2	0.31	0.23	0.05	0.14	0.09	-0.42	-0.01	-0.17	0.16	0.14	-0.23	0	0.29	0.27	0.17	0.3	0.1	-0.06	0.19	0.28	0.13	0.17	0.32	0.13	0.02	0.05	0.25	-0.48	0.21	0.29	0.15	-0.11	0.21	0.32	0.18	0.14	0.17
SLAMF7	Open Sea	cg07837085	1:160708990	-0.13	-0.11	-0.06	-0.13	-0.06	0.02	-0.13	-0.13	-0.07	0.07	-0.06	0.03	-0.06	-0.12	-0.08	-0.13	-0.12	-0.11	-0.12	-0.09	-0.15	-0.11	-0.11	-0.11	-0.08	-0.14	-0.14	-0.01	-0.13	-0.08	-0.13	-0.13	0.05	-0.09	-0.01	-0.14	-0.05	-0.11	0.1	-0.04	0	-0.14	0.03	-0.09	-0.11	-0.12
KRT6C	Open Sea	cg08136806	12:52867793	-0.15	-0.12	-0.05	-0.16	-0.11	-0.13	-0.09	-0.09	-0.11	-0.09	-0.12	-0.03	-0.08	-0.17	-0.15	-0.17	-0.17	-0.12	-0.1	-0.15	-0.15	-0.14	-0.11	-0.15	-0.11	-0.16	-0.15	-0.06	-0.15	-0.04	-0.15	-0.1	-0.06	-0.14	-0.14	-0.14	-0.15	-0.16	0.01	0.08	-0.07	-0.06	-0.13	-0.14	-0.11	-0.14
CHRNA6	Open Sea	cg07906724	8:42623946	-0.09	-0.06	0.04	-0.11	-0.1	-0.05	0.04	-0.04	-0.1	0.27	0.01	0.05	-0.02	-0.11	-0.09	-0.11	-0.05	-0.05	-0.07	-0.09	-0.08	-0.01	-0.07	-0.1	0.04	-0.08	-0.1	0	-0.1	0	-0.11	-0.08	0.02	-0.08	-0.08	-0.09	-0.09	-0.08	0.03	-0.08	0.11	0	-0.03	-0.05	-0.08	-0.06
SEMA6B	Shore	cg12941931	19:4559799	-0.11	-0.08	0.02	-0.09	0.01	-0.15	-0.07	-0.12	-0.18	0.41	-0.01	0.06	0	-0.17	-0.17	-0.18	-0.18	-0.14	-0.05	-0.17	-0.13	-0.11	-0.1	-0.15	0.45	-0.14	-0.17	-0.05	-0.18	-0.07	-0.13	-0.04	-0.1	-0.18	-0.13	-0.17	0.19	-0.17	-0.04	0.14	0.05	0.12	-0.06	-0.12	-0.15	-0.17
UNC93A	Open Sea	cg09682183	6:167705253	-0.15	0.08	-0.06	-0.13	-0.13	0.1	-0.03	-0.14	-0.19	-0.08	0.55	0.24	0	-0.19	-0.17	-0.18	-0.06	-0.1	-0.14	-0.17	-0.03	0.47	0.12	-0.13	0.21	-0.16	-0.14	-0.05	-0.16	-0.05	-0.06	-0.02	0	-0.14	-0.13	-0.13	-0.13	-0.04	-0.13	0.07	-0.08	0.34	-0.18	-0.15	-0.16	-0.09
CCR6	Open Sea	cg13615963	6:167536521	-0.05	-0.06	-0.01	-0.12	-0.03	-0.12	-0.08	-0.07	-0.13	-0.1	0.35	0.3	-0.09	-0.11	-0.12	-0.14	-0.13	-0.1	-0.12	-0.13	-0.11	-0.07	-0.11	-0.12	-0.02	-0.13	-0.12	-0.06	-0.13	0.02	-0.12	0.44	0.04	-0.12	-0.08	0.12	-0.06	-0.12	0.06	0.22	-0.01	0.18	-0.12	-0.11	-0.13	-0.11
IL7R	Open Sea	cg04312209	5:35857130	-0.04	-0.01	0.01	-0.04	-0.02	-0.03	-0.03	-0.04	0.01	0.14	-0.03	0.07	0.01	-0.03	-0.04	-0.04	-0.05	0	-0.04	-0.04	-0.03	-0.04	-0.02	-0.03	0.02	-0.03	-0.04	0.02	-0.02	-0.03	-0.03	0.21	-0.03	-0.03	0.02	0.09	0.09	0.2	0.05	0.04	0.01	0.05	0.07	-0.01	-0.04	-0.05
C3AR1	Open Sea	cg09238677	12:8218922	0	-0.01	0.01	-0.03	-0.01	0	-0.01	-0.04	0	0.01	0.66	0.3	0	0.07	-0.01	-0.04	-0.05	-0.01	-0.03	-0.04	-0.04	-0.03	0.01	-0.03	0.65	-0.04	-0.04	-0.02	-0.04	-0.03	-0.05	0.03	0	0	0.05	-0.03	0.27	0.37	0.2	0.13	0	0.11	0.02	0.05	-0.03	-0.01
IL19	Open Sea	cg12380764	1:206971195	-0.14	-0.1	-0.19	-0.09	0.03	-0.24	0.1	-0.19	-0.17	0.19	0.3	0.03	0.05	-0.15	-0.22	-0.27	-0.18	-0.18	-0.19	-0.13	-0.22	0.31	-0.19	-0.2	0.19	-0.14	-0.15	-0.1	-0.06	-0.09	-0.23	-0.11	0	-0.23	-0.17	0.09	-0.19	0.11	0.07	0.16	-0.12	0.27	0.2	0.08	-0.09	-0.24
SLC26A4;LOC286002	Shore	cg14646244	7:107300287	-0.13	-0.1	-0.04	-0.12	-0.1	-0.06	-0.09	-0.1	-0.09	0.01	0.41	0.07	0.05	-0.07	-0.11	-0.14	-0.12	-0.07	-0.09	-0.13	-0.12	0.62	0.16	-0.12	0.7	-0.13	-0.11	-0.03	0.06	-0.1	-0.07	0.54	-0.07	-0.07	-0.08	-0.05	0.31	0.19	0.29	0.32	-0.11	0.39	-0.02	-0.1	-0.11	0.01
0	Open Sea	cg25538571	8:49502710	-0.13	-0.04	-0.02	0.02	-0.02	-0.05	0.07	-0.13	-0.11	-0.04	0.24	0.05	0.04	-0.14	-0.18	-0.19	-0.17	-0.08	-0.16	-0.04	-0.16	0.14	-0.02	-0.17	0.41	-0.09	-0.15	-0.05	-0.13	-0.02	-0.15	-0.18	0.01	-0.16	-0.12	-0.16	-0.13	0.03	-0.13	0.23	-0.07	0.2	-0.17	-0.07	-0.02	-0.07
GBP6	Open Sea	cg06214007	1:89829308	-0.1	-0.09	0.06	-0.09	-0.1	-0.07	-0.09	0	-0.09	0.28	-0.07	-0.01	-0.03	-0.11	-0.05	-0.1	-0.1	-0.03	-0.09	-0.11	-0.1	-0.07	-0.06	-0.08	-0.1	-0.1	-0.12	-0.06	-0.12	-0.09	-0.11	0.26	0.01	-0.07	-0.03	-0.08	0.47	-0.1	-0.08	0.05	-0.08	-0.07	-0.06	-0.09	-0.11	-0.09
CD244	Open Sea	cg10106388	1:160832662	-0.03	-0.06	-0.06	-0.06	-0.08	-0.03	-0.07	-0.05	-0.08	0.15	0.42	0.05	-0.04	-0.08	-0.08	-0.09	-0.07	-0.05	-0.03	-0.08	-0.05	-0.07	-0.01	-0.05	0.49	-0.07	-0.06	0.02	-0.05	-0.06	-0.07	0.11	0	-0.09	-0.08	-0.09	-0.06	-0.08	0.4	0.22	-0.02	-0.08	-0.03	-0.06	-0.08	0.04
BATF	Open Sea	cg09937039	14:75989203	-0.08	-0.03	0.07	-0.08	-0.07	-0.09	-0.03	-0.05	-0.1	0.07	-0.05	0.1	-0.05	-0.1	-0.09	-0.1	-0.08	-0.09	-0.07	-0.07	-0.07	-0.06	-0.06	-0.09	-0.08	-0.08	-0.09	-0.04	-0.06	-0.02	-0.1	-0.09	-0.01	-0.08	-0.09	0.01	0.56	-0.09	-0.09	-0.07	0.02	-0.07	-0.1	0.02	-0.1	-0.09
EDARADD	Shore	cg16240480	1:236557473	-0.04	-0.03	-0.05	-0.05	-0.02	-0.03	0.02	-0.03	-0.04	0.14	-0.01	0.02	-0.02	-0.05	-0.04	-0.03	-0.04	0.01	-0.02	-0.04	-0.03	0	0.02	-0.05	0	-0.04	-0.03	0.03	-0.03	-0.02	-0.04	-0.04	0.06	-0.03	-0.02	-0.05	0.01	-0.02	-0.01	-0.01	-0.05	-0.03	-0.02	-0.03	-0.04	-0.04
IL1B	Open Sea	cg07935264	2:113594375	-0.05	-0.07	-0.05	-0.08	-0.04	-0.04	0.1	-0.03	-0.07	-0.03	0.11	-0.06	-0.05	-0.09	-0.07	-0.08	-0.07	-0.02	-0.09	-0.09	-0.04	0	-0.01	-0.08	-0.06	-0.09	-0.07	0.02	-0.01	-0.03	-0.11	0.31	0.06	-0.06	-0.04	0.25	0.15	0	0.03	0.04	-0.1	0.4	-0.07	-0.05	-0.02	-0.02
TMEM173	Open Sea	cg16983159	5:138862441	-0.03	-0.04	-0.09	-0.02	0.03	-0.14	0.32	-0.06	-0.07	0.5	0.03	0.13	0.11	-0.15	0.08	-0.04	-0.16	-0.02	0.08	-0.09	0.18	-0.09	-0.03	-0.03	-0.16	-0.08	0.04	0.15	-0.02	-0.07	-0.15	0.47	0.16	-0.16	-0.14	-0.12	0.38	-0.17	0.47	0.37	-0.13	-0.02	0.01	0.19	-0.06	0.19
TNFSF4	Open Sea	cg10861599	1:173176523	-0.19	-0.09	-0.19	-0.18	0.13	-0.01	-0.21	0.06	-0.01	0.01	0.39	0	0.16	-0.09	-0.19	-0.14	-0.21	-0.09	0.04	-0.19	0.15	0.12	0.18	0.26	0.43	-0.18	-0.16	-0.03	0.27	0.1	0.19	0.17	-0.09	-0.19	-0.09	0.33	0.12	-0.07	0.3	0.27	-0.21	0.11	-0.22	-0.14	-0.1	0
PDCD1LG2	Open Sea	cg07211259	9:5510497	-0.03	-0.03	-0.03	-0.04	0.08	0.23	-0.03	0.04	-0.03	0.34	-0.02	0.01	-0.02	-0.04	-0.01	-0.04	-0.04	0	0.27	-0.02	-0.03	0.13	0.27	0.16	0.23	-0.03	-0.01	0.21	0	0.02	0	0.39	0.04	-0.03	-0.03	0.11	0.42	0.2	0.21	0	-0.05	0.33	0.3	0.07	-0.05	0.39
GCET2	Open Sea	cg25462303	3:111852156	0	-0.07	0.02	-0.07	-0.07	-0.07	-0.01	-0.04	-0.07	0.24	0.02	0.03	-0.04	-0.08	-0.08	-0.08	-0.07	-0.07	-0.06	-0.06	-0.07	-0.07	-0.07	-0.08	-0.04	-0.08	-0.06	-0.04	-0.09	-0.05	-0.08	0.03	0	-0.06	-0.07	-0.07	0.56	-0.08	0.31	-0.07	-0.05	-0.06	0.12	-0.07	-0.07	-0.03
GZMA	Open Sea	cg06118312	5:54398555	0.1	0.15	-0.09	-0.13	0.29	0.33	-0.14	-0.14	-0.1	-0.06	0.57	0.42	0.11	0.04	-0.09	-0.14	-0.02	-0.06	0.2	-0.12	0.29	0.45	0.32	-0.1	0.32	0.13	-0.02	0.05	0.07	0.04	-0.14	-0.13	0.43	0.31	0.22	-0.06	0.02	0.55	0.01	-0.03	-0.1	0.49	-0.09	-0.02	-0.1	-0.08
SERPINA12	Open Sea	cg19630689	14:94984381	-0.07	0.3	-0.05	-0.05	-0.06	-0.1	-0.02	-0.03	-0.07	0.13	0.62	0.34	-0.05	0.15	0.01	-0.09	-0.05	0.19	0.27	-0.07	0.04	-0.08	-0.07	0.14	0.36	-0.08	0.05	-0.01	-0.03	-0.06	-0.08	0.1	0.29	-0.02	0.04	-0.01	-0.04	0.01	-0.05	0.02	-0.06	0.29	-0.09	-0.06	-0.05	-0.03
GPX5	Open Sea	cg26170660	6:28493601	-0.09	0.16	-0.04	-0.08	-0.08	-0.04	0.24	-0.08	-0.08	0.29	0.53	0.01	-0.06	-0.06	-0.05	-0.07	-0.06	-0.05	0.28	-0.06	0.02	0.42	0.54	-0.08	0.28	-0.08	0.06	0.04	-0.09	-0.08	0.36	-0.07	-0.05	-0.04	-0.05	-0.07	-0.06	0.29	0.15	0.59	-0.06	0.31	0.03	-0.08	-0.05	-0.07
SLPI	Open Sea	cg12966875	20:43883746	0.07	-0.05	-0.05	-0.05	0.04	0	-0.03	-0.03	-0.04	-0.01	0.2	0.01	-0.03	-0.04	-0.01	-0.04	-0.03	-0.01	0.05	0	0.05	0.37	0.05	0	-0.04	-0.06	-0.01	0.04	0.04	-0.02	-0.02	0	0.07	-0.03	-0.05	-0.02	0.14	0.02	0.5	0.2	-0.07	0.41	-0.03	0.07	0.04	0.14
CIITA	Shore	cg26239233	16:10970801	-0.04	-0.06	-0.06	-0.03	0.15	-0.06	0.02	0.02	-0.07	0.08	-0.04	0.22	0.05	-0.08	0.04	-0.07	-0.06	-0.04	-0.04	-0.06	0.19	-0.02	-0.03	-0.05	0.16	-0.06	-0.05	0	-0.05	-0.04	-0.07	-0.04	0.15	-0.06	-0.04	-0.05	-0.07	-0.06	-0.05	-0.07	-0.03	0.03	-0.07	-0.05	-0.06	-0.04
HLA-DMA	Open Sea	cg24421410	6:32920220	-0.23	-0.25	0.11	-0.32	0.24	-0.1	-0.07	0.09	-0.12	0.16	-0.13	-0.15	-0.07	-0.21	0.14	-0.25	-0.23	-0.07	0.39	-0.07	-0.07	0.31	0.18	-0.25	0.37	-0.21	-0.27	-0.08	-0.25	0.01	0.08	-0.31	-0.1	-0.11	-0.2	0.49	0.45	0.34	-0.34	-0.24	-0.19	-0.09	-0.02	-0.08	-0.3	0.08
GBP4	Open Sea	cg27285720	1:89664782	-0.05	-0.07	0.03	-0.04	0	-0.05	-0.04	0.05	-0.05	0.5	-0.04	0.03	-0.02	-0.06	-0.06	-0.07	-0.08	-0.08	-0.07	-0.05	-0.08	-0.08	-0.05	-0.07	-0.05	-0.05	-0.05	-0.05	-0.09	-0.04	-0.08	-0.05	-0.05	0.03	0.05	-0.08	0.6	-0.08	-0.07	-0.08	-0.01	-0.03	0.05	-0.01	-0.07	0.12
PRKCDBP	Shore	cg16245261	11:6342357	-0.01	-0.08	-0.11	-0.09	-0.08	-0.02	0.15	0.01	0.08	0.26	0.52	0.1	0.03	0.11	0.09	-0.08	-0.09	0.04	0.59	-0.1	0.07	0.57	0.55	0.45	0.44	0.09	-0.08	-0.08	0.06	-0.06	0.52	-0.01	0.54	-0.06	-0.08	-0.1	0.73	-0.04	0.69	0.32	-0.09	0.26	0.04	0.18	-0.06	0.43
RNASE2	Open Sea	cg24851490	14:21423769	0.12	-0.13	-0.01	-0.3	0.09	0.33	-0.23	0.1	-0.29	0.28	0.38	0.2	-0.06	0.3	-0.13	-0.17	-0.1	-0.15	0.44	-0.31	0.39	0.43	-0.19	-0.04	0.42	-0.06	0.12	0.16	0.06	-0.12	0.44	0.36	-0.05	-0.14	-0.21	-0.03	-0.06	0.14	0.48	0.22	0	0.24	0.22	-0.15	-0.19	0.06
BTN3A2	Open Sea	cg14345882	6:26364793	-0.13	-0.16	-0.14	0.11	0.03	0.36	0.1	0.26	0.24	0.42	0.09	0.16	-0.04	-0.07	-0.09	-0.15	-0.2	-0.13	0.13	-0.12	0.31	-0.2	-0.16	-0.1	0.14	-0.09	0.06	0.16	0.2	-0.14	0.15	-0.2	0.28	-0.09	0.1	0.24	0.34	-0.09	-0.23	0.22	0.13	-0.03	-0.06	-0.03	0.13	-0.18
BST2	Open Sea	cg16363586	19:17516329	-0.3	-0.29	0.32	-0.33	0.45	-0.31	-0.16	0.03	-0.15	0.37	0.53	-0.09	0.18	-0.37	-0.29	0.43	-0.24	-0.17	0.24	0.46	-0.33	0.14	-0.22	-0.34	0.46	-0.3	0.44	0.39	-0.32	0.46	-0.32	-0.29	0.39	-0.31	-0.32	-0.14	-0.32	-0.3	0.46	-0.25	-0.21	0.43	0.41	0.47	-0.31	0.44
SELL	Open Sea	cg19853494	1:169680613	-0.1	0.13	-0.06	-0.13	0.19	0.03	0.2	-0.22	-0.11	0.49	0.38	0.24	-0.06	-0.08	-0.19	-0.22	-0.08	-0.14	0.28	-0.08	-0.24	0.59	0.03	-0.22	0.56	-0.14	-0.2	0.01	0	-0.08	0.44	0.58	-0.13	-0.14	0.03	-0.21	-0.24	0.39	0.21	0.34	0.36	0.04	0.34	0.08	-0.04	0.08
APLNR	Open Sea	cg25072179	11:57004934	-0.24	0.15	-0.08	-0.27	0.32	-0.33	-0.08	0.03	-0.18	0.07	0.41	0.26	0	0.18	0.05	0.1	0	0.29	0.14	-0.17	0.1	-0.01	-0.09	-0.11	0.36	-0.29	0.14	0.02	-0.09	-0.16	-0.28	0.05	-0.1	-0.25	-0.07	-0.01	0.1	-0.21	0.19	0.18	-0.08	0.18	-0.15	0.1	-0.09	0.11
SH2D2A;NTRK1	Open Sea	cg20839149	1:156786601	-0.04	-0.05	-0.03	-0.04	-0.04	-0.03	-0.05	-0.05	-0.06	0.36	0.1	0.01	0.02	-0.04	-0.04	-0.06	-0.04	-0.03	-0.01	-0.04	-0.03	-0.03	-0.03	-0.05	0.37	-0.05	-0.04	-0.02	-0.05	0	-0.05	0	-0.02	-0.03	-0.05	-0.03	-0.02	-0.04	-0.01	-0.03	0	0	0.01	-0.04	-0.04	-0.03
C19orf59	Open Sea	cg18732541	19:7741602	-0.16	-0.12	-0.11	0.1	-0.1	0.02	-0.08	-0.03	0.28	0.24	-0.1	0.13	-0.03	-0.06	-0.03	0.03	0.05	0.01	-0.1	-0.18	0.44	0.57	0.09	-0.21	0.23	-0.14	0.19	0.13	0	-0.15	0.21	0.39	-0.09	0.03	0.06	0	-0.08	0.37	0.33	0.09	0.11	0.01	-0.09	-0.09	-0.13	-0.2
AGAP2	Open Sea	cg22199080	12:58135833	-0.04	-0.05	0	-0.05	-0.04	-0.05	-0.02	-0.04	-0.05	0	0	0.02	-0.03	-0.03	-0.03	-0.04	-0.01	-0.03	-0.04	-0.01	-0.04	-0.03	-0.03	-0.05	0	-0.04	-0.03	0.02	-0.05	-0.01	-0.04	-0.01	0.01	-0.03	-0.04	-0.04	-0.01	-0.05	-0.02	-0.05	0.01	-0.04	-0.05	-0.05	-0.05	-0.05
TBR1	Shore	cg06747888	2:162271859	-0.02	0	0.04	-0.03	-0.03	-0.03	-0.02	-0.02	-0.04	0.02	-0.01	0.07	-0.04	-0.03	-0.02	-0.04	-0.01	-0.03	-0.03	-0.04	-0.04	-0.04	-0.04	-0.03	0.13	-0.03	-0.03	0	-0.04	-0.01	-0.04	-0.04	0.01	0	-0.01	-0.02	-0.02	-0.03	-0.03	-0.05	0.36	-0.03	-0.02	-0.04	0	-0.03
CTSS	Open Sea	cg08578023	1:150738173	-0.05	-0.03	-0.03	-0.05	-0.01	0	0.02	0.26	-0.01	0.1	-0.02	-0.04	-0.04	-0.01	0.01	-0.03	-0.02	-0.04	-0.03	-0.03	-0.05	-0.02	-0.02	-0.02	0	-0.05	-0.04	-0.06	-0.05	-0.06	-0.05	-0.04	-0.02	0.03	0.08	0.08	0.66	-0.03	-0.05	-0.04	-0.03	-0.05	0.07	-0.01	-0.03	-0.01
CLEC2B	Open Sea	cg08752459	12:10022682	-0.05	-0.12	0.05	0	0.11	0.07	0.01	-0.02	0.02	0.56	-0.03	0	-0.02	-0.13	-0.06	-0.16	-0.16	-0.06	-0.04	-0.09	-0.02	-0.09	-0.09	-0.02	-0.11	0	-0.08	-0.03	-0.13	-0.02	-0.1	-0.1	0	0.09	0.1	-0.04	0.19	-0.15	-0.01	-0.09	0.05	0.14	0.08	0.1	0.07	-0.02
TFEC	Open Sea	cg04663487	7:115670804	-0.05	-0.07	0.29	-0.04	0.01	0.07	-0.05	-0.05	-0.04	-0.02	-0.03	0.03	-0.03	-0.07	-0.05	-0.09	-0.09	-0.08	-0.07	-0.09	-0.08	-0.07	-0.08	-0.06	-0.02	-0.04	-0.05	-0.06	-0.08	-0.05	-0.05	-0.05	-0.04	-0.04	0.01	0	-0.05	-0.05	-0.04	-0.05	0.05	0.06	0.02	0.05	-0.05	0.02
TFEC	Open Sea	cg15339605	7:115670795	-0.05	-0.05	0.18	-0.03	-0.02	0.01	-0.02	-0.03	-0.02	-0.05	0.02	0.02	0.04	-0.03	-0.03	-0.06	-0.05	-0.05	-0.06	-0.05	-0.05	-0.05	-0.05	-0.03	-0.01	-0.03	-0.02	-0.05	-0.06	-0.04	-0.05	-0.02	-0.02	0	0.02	-0.03	-0.03	0.11	-0.04	-0.05	0.02	0.04	0.01	-0.01	-0.03	-0.04
CFH	Open Sea	cg23557926	1:196620963	-0.06	-0.11	0.01	-0.05	0.16	0.08	0.01	-0.04	0.07	0.08	-0.07	0.13	-0.08	-0.13	-0.09	-0.14	-0.13	-0.15	-0.14	-0.13	-0.15	-0.11	-0.13	-0.05	-0.08	0.19	-0.1	-0.05	-0.1	-0.1	-0.08	0.64	-0.06	0	0.08	-0.11	0.1	-0.04	0.02	0.08	0.11	0.16	-0.06	0.13	-0.01	0.04
CCRL2	Open Sea	cg14754581	3:46448753	-0.04	-0.03	-0.01	-0.02	-0.03	-0.04	-0.03	-0.05	-0.05	0.03	-0.03	0.16	-0.03	-0.05	-0.03	-0.05	-0.05	-0.04	-0.05	-0.05	-0.04	-0.04	-0.04	-0.04	-0.01	-0.04	-0.05	-0.04	-0.05	-0.03	-0.03	-0.03	-0.01	-0.04	-0.04	0	0.02	-0.04	-0.05	-0.05	0.07	-0.03	-0.01	-0.03	-0.05	-0.03
TMEM71	Open Sea	cg20955688	8:133772889	-0.08	0	-0.04	-0.05	-0.01	-0.08	-0.05	-0.11	-0.07	0.13	0.21	0.19	-0.04	-0.09	-0.1	-0.08	-0.09	-0.08	-0.04	-0.09	-0.08	-0.06	-0.06	0.01	0.01	-0.07	-0.07	-0.03	-0.05	-0.05	-0.1	0.13	0.06	-0.09	-0.08	-0.03	0.33	-0.1	0.44	0.13	0	0.32	-0.01	0.02	-0.06	0.06
TMEM71	Open Sea	cg27159719	8:133772742	-0.18	0.03	0	-0.12	-0.04	-0.02	-0.15	-0.13	-0.09	-0.03	0.33	0.33	0.03	-0.13	0.06	-0.07	-0.17	-0.16	-0.06	-0.14	-0.04	-0.15	-0.03	-0.07	0	-0.14	-0.03	-0.05	-0.11	-0.08	-0.04	0.49	0.22	-0.19	-0.11	-0.13	0.22	-0.18	0.46	-0.09	-0.04	0.36	-0.16	-0.04	-0.12	0.18
0	Open Sea	cg02829654	1:236046939	-0.12	-0.13	-0.15	0.01	-0.15	-0.16	0.08	0.02	-0.09	0.52	-0.13	0.12	-0.14	-0.11	-0.16	-0.17	-0.17	-0.02	0	-0.07	0.21	-0.1	0.15	0.09	0.11	-0.08	-0.04	-0.05	0.12	-0.1	-0.05	-0.17	-0.05	-0.16	-0.1	-0.18	0.05	0.12	-0.17	0.31	-0.13	0.16	-0.1	-0.03	-0.11	0.12
AMBP	Open Sea	cg06630567	9:116840435	0.19	0.25	-0.26	-0.22	-0.23	-0.28	-0.12	0.23	0	0.28	0.32	0.2	-0.01	-0.41	0.33	-0.45	0.29	-0.31	0.35	-0.3	0.33	-0.4	-0.06	-0.03	0.29	-0.23	0.01	-0.1	0.32	-0.2	0.33	-0.34	0.22	-0.22	0.22	0.02	0.28	-0.32	-0.15	0.28	-0.31	0.13	-0.38	-0.16	-0.19	-0.25
MFAP4	Open Sea	cg09606564	17:19290353	0.27	0.11	-0.3	0.02	0.35	0.26	-0.2	-0.05	-0.05	0.18	0.42	0.11	-0.07	0.34	-0.09	0.18	0.37	-0.18	-0.07	0.04	-0.05	0.12	0.29	-0.12	0.42	0.23	0	-0.04	-0.05	0.19	0.31	-0.12	-0.14	-0.12	0.02	0.15	-0.04	-0.05	0.04	-0.06	-0.02	0.34	0	0.08	0.29	0.16
STAB1	Open Sea	cg15407570	3:52529524	-0.05	-0.24	-0.31	-0.21	0.18	-0.22	-0.15	-0.08	-0.26	0.22	0.24	0.12	-0.04	0.22	0.11	-0.01	0	-0.29	0.26	-0.15	0.31	0.28	-0.03	0.18	0.28	0.17	-0.24	0.02	0.29	-0.09	0.19	-0.26	-0.25	-0.29	-0.19	-0.21	0.3	-0.11	-0.07	0.11	-0.02	0.05	-0.16	-0.17	-0.13	-0.05
BACE2	Shore	cg16334795	21:42538894	0.13	0.07	-0.36	0.2	0.38	0.31	-0.11	0.28	0.05	-0.15	0.45	0.24	0.06	0.27	0.25	0.01	0.26	0.01	0.42	-0.13	0.47	0.15	0.26	0.24	0.27	0.26	-0.06	0.34	0.14	0.14	0.17	-0.41	0.07	-0.2	-0.06	0.17	0.42	-0.06	-0.1	0.22	-0.08	-0.18	-0.31	-0.31	0.4	-0.14
FAM49A	Open Sea	cg10106284	2:16847988	-0.21	-0.19	-0.16	-0.26	0.02	-0.26	-0.03	0.08	-0.23	0.39	0.24	0.07	0.09	-0.14	-0.18	-0.27	-0.11	-0.24	-0.03	-0.26	0.2	0.17	-0.03	-0.12	0.44	-0.24	-0.14	-0.02	-0.27	-0.18	-0.14	-0.11	0	-0.2	0.04	-0.12	-0.26	-0.1	0.03	0.1	-0.09	0	-0.22	-0.2	-0.18	-0.22
WISP2	Open Sea	cg03562120	20:43343997	-0.12	-0.09	-0.24	-0.29	-0.25	-0.31	0.03	0.08	-0.24	0.32	0.28	0.13	-0.17	-0.36	-0.22	-0.36	-0.36	-0.04	-0.19	-0.17	-0.25	-0.29	-0.32	-0.29	-0.19	-0.28	-0.11	-0.15	-0.27	-0.21	-0.33	-0.29	0.11	-0.28	-0.21	-0.33	0.46	-0.3	-0.1	0.2	-0.13	-0.16	-0.14	0.13	-0.23	0.25
ITIH4	Open Sea	cg17890764	3:52864816	-0.24	-0.27	-0.23	-0.21	-0.2	-0.24	0	-0.19	-0.18	0.23	0.19	0.04	-0.1	-0.05	-0.31	-0.31	-0.28	-0.22	-0.18	-0.22	-0.28	0.03	0.02	-0.17	0.29	-0.18	-0.26	-0.11	-0.01	-0.17	-0.06	0.19	0.22	-0.18	-0.26	-0.26	0.03	0.02	0	0.06	-0.14	-0.1	0.01	-0.2	-0.13	-0.29
SLPI	Open Sea	cg23889010	20:43882990	-0.16	-0.19	-0.12	-0.11	-0.14	-0.15	-0.04	0	-0.18	0.1	0.32	0	-0.06	-0.24	-0.13	-0.09	-0.2	-0.03	0.16	-0.1	0.26	-0.08	0.11	0.03	-0.18	-0.23	0	-0.06	0.05	-0.12	-0.2	-0.16	-0.04	-0.22	-0.18	-0.24	-0.25	-0.16	0.13	0.45	-0.08	0.22	-0.22	-0.07	-0.15	-0.19
DNAJB13	Open Sea	cg19692710	11:73661920	-0.35	-0.07	0.04	0.05	0.1	0.09	-0.16	-0.34	0.08	-0.02	0.17	0.09	-0.07	-0.12	-0.46	-0.21	-0.15	-0.41	-0.14	-0.21	0.01	-0.19	0.02	-0.19	0.32	-0.4	-0.17	-0.03	0.11	-0.26	-0.36	0.13	-0.05	-0.11	-0.15	-0.16	-0.05	-0.09	0.14	0.2	-0.19	0	-0.23	-0.18	0.04	-0.3
CUEDC1	Open Sea	cg15979932	17:55980107	-0.16	-0.29	0.09	0.12	-0.36	-0.43	0.08	-0.34	-0.21	-0.3	-0.03	-0.31	-0.36	-0.47	-0.53	-0.39	-0.49	-0.06	-0.05	-0.15	-0.37	-0.02	0.17	-0.07	0.03	-0.37	-0.42	-0.16	-0.16	-0.12	-0.17	0.24	0	-0.17	-0.33	-0.06	0.34	0.1	-0.03	0.14	-0.22	-0.06	0	-0.05	-0.18	0.19
VDAC3	Shore	cg17910564	8:42248702	-0.21	-0.07	-0.24	-0.01	0.14	-0.05	0.25	-0.24	-0.01	-0.04	0.32	0.02	-0.01	-0.03	-0.29	-0.36	-0.3	-0.11	0.12	0.03	-0.03	0.34	0.22	0.02	-0.12	0.1	-0.06	-0.11	0.06	0.1	-0.21	0.22	-0.08	-0.28	0.03	-0.06	0.24	0.16	0.09	0.25	0.03	-0.06	0.22	-0.08	-0.04	-0.07
C10orf81	Open Sea	cg11204562	10:115511153	-0.55	-0.04	0.19	-0.1	-0.46	-0.41	0.1	-0.38	-0.11	0.02	0.07	0.09	-0.32	-0.49	-0.31	-0.21	-0.53	-0.16	0.23	0.18	-0.13	0.24	0.23	0.2	-0.34	-0.27	0.2	-0.28	-0.52	0.03	0.09	0.04	0.23	-0.13	-0.33	-0.24	0.03	0	-0.09	0.1	-0.25	0.2	-0.12	0.1	-0.42	0.13
TEPP	Open Sea	cg26293512	16:58010433	-0.17	-0.03	-0.01	-0.05	-0.19	-0.09	0.04	-0.05	-0.01	-0.07	0.19	0.15	0.11	-0.17	-0.41	-0.16	-0.27	-0.03	-0.14	-0.19	-0.19	-0.06	0.06	0.09	-0.1	-0.11	-0.1	-0.21	-0.05	-0.02	-0.26	0.2	-0.2	-0.17	0	-0.08	0.27	0	0.11	0.06	-0.17	0.27	0.08	-0.08	-0.19	0.2
VWA1	Shore	cg14667273	1:1369934	-0.01	0.02	-0.18	0.19	0.08	-0.17	0.19	-0.13	-0.01	0.09	0.36	0.15	-0.02	0	-0.09	0.09	-0.21	-0.03	0.27	0.05	0.25	0.04	0.14	0.15	0.36	-0.11	0.06	0.14	0.28	-0.02	-0.24	-0.14	0.1	0.02	-0.12	-0.24	0.38	-0.06	0.26	0.34	0.17	-0.09	-0.2	-0.05	0.16	0.16
LGALS3BP	Open Sea	cg11105610	17:76976352	-0.04	-0.3	0.05	0.08	0.02	-0.13	-0.04	-0.15	0.08	0.16	0.11	-0.16	-0.08	-0.37	-0.35	0.11	-0.17	-0.01	-0.11	-0.08	0.1	-0.14	-0.03	-0.17	0.01	-0.22	0.18	0.01	-0.25	0.18	-0.31	0.24	-0.29	-0.08	-0.2	0.13	-0.05	-0.17	0.2	-0.02	-0.11	-0.04	-0.04	-0.23	-0.09	-0.12
TRIM22	Open Sea	cg12461141	11:5710654	0.01	-0.22	-0.14	-0.15	0.13	-0.09	0.02	0.06	-0.13	0.09	0.08	-0.1	0.05	-0.35	-0.01	0.1	-0.27	-0.22	0.19	0.16	0.07	0.16	0.12	0.12	-0.07	0.18	0.16	0.03	-0.15	0.06	-0.26	0.23	0.13	0.04	-0.01	0.2	0.21	0.01	-0.11	-0.16	-0.13	0.14	-0.07	0.1	-0.07	0.18
IL1R2	Open Sea	cg17142183	2:102608192	0.09	-0.34	-0.19	-0.23	0.18	-0.06	0.02	0.13	-0.16	0.27	0.16	0.03	0.04	-0.06	0.33	-0.32	0.11	0.03	0.21	-0.1	0.23	0.16	0.13	0.11	0.33	-0.18	-0.02	0.16	0.12	-0.11	0.13	0.02	0.16	-0.28	-0.03	-0.25	0.21	-0.03	0.2	0.19	-0.26	0.19	-0.22	-0.05	0.22	0.02
CDCP2	Open Sea	cg26185508	1:54619445	-0.31	-0.05	-0.32	0.08	0.03	-0.37	-0.01	-0.14	-0.06	0.15	0.23	-0.04	-0.27	-0.11	-0.37	-0.41	-0.41	-0.37	0.11	-0.02	0.18	0.17	-0.11	-0.09	0.22	-0.29	0.09	-0.16	-0.12	0	-0.45	-0.45	0.05	-0.29	0.08	-0.04	0.2	0.06	0	0.18	0.13	0.15	-0.18	0.04	0.08	-0.31
SH3BGR;LCA5L	Shore	cg12638745	21:40816464	-0.13	-0.22	-0.19	-0.23	0.32	0.03	-0.07	0.17	-0.18	0.34	-0.05	0.2	0.07	-0.12	-0.28	-0.3	-0.26	-0.33	0.06	-0.35	-0.09	0.1	-0.24	-0.07	0.33	0.21	-0.32	0.09	0.17	-0.16	-0.22	-0.03	0.1	-0.28	-0.13	0.26	-0.06	-0.22	0.06	0.14	-0.15	-0.27	-0.06	-0.01	0.08	-0.21
TTC13;ARV1	Shore	cg03017653	1:231115871	-0.16	-0.19	0.18	-0.19	0.27	-0.16	0.02	0.11	-0.13	0.43	0.03	-0.02	0.09	-0.18	-0.09	-0.15	-0.03	-0.14	0.15	-0.16	0.04	-0.15	-0.13	-0.13	0.4	-0.08	-0.12	0.23	-0.02	-0.17	-0.15	0.26	0.02	-0.15	-0.01	-0.1	-0.13	-0.17	0.08	0	0	-0.08	0.23	-0.09	0.05	-0.16
RPAP3	Shore	cg18216249	12:48100805	-0.13	-0.14	0.27	-0.19	0.19	0.05	0.1	0.39	-0.18	0.12	-0.04	0.13	-0.07	-0.2	-0.14	-0.17	-0.2	-0.13	0.12	-0.19	-0.03	-0.18	0.16	-0.16	-0.18	-0.05	-0.04	0.18	-0.17	-0.06	-0.18	0.12	0.02	-0.11	-0.12	0.22	0.02	-0.18	-0.12	-0.01	-0.06	-0.16	0.15	-0.04	-0.12	-0.14
KBTBD4;NDUFS3	Shore	cg11341028	11:47601881	-0.14	-0.34	0.17	-0.3	0.09	-0.26	0.08	0.02	-0.07	0.19	0.05	-0.14	0.13	-0.26	-0.36	-0.11	-0.38	-0.3	-0.12	-0.14	-0.17	-0.12	-0.04	-0.1	0.18	-0.05	-0.29	0.09	-0.06	-0.26	0.22	0.16	-0.19	-0.03	-0.01	0.05	-0.32	-0.07	-0.17	0.06	0.2	-0.19	0.11	-0.12	-0.1	-0.14
GGA3;MRPS7	Shore	cg24670151	17:73256558	-0.23	-0.07	0.26	-0.3	0.18	-0.01	0.09	0.28	-0.07	0.11	0.31	-0.17	0.1	-0.33	-0.29	-0.21	-0.19	-0.22	0.04	-0.2	0.01	-0.1	-0.02	-0.11	0.19	0.21	-0.18	0.03	0.03	-0.19	-0.1	0.37	-0.09	-0.26	-0.14	0.36	-0.29	-0.18	0.19	0.1	0.14	-0.08	0.27	-0.09	0.03	-0.11
GLIPR1L2	Shore	cg02789485	12:75783428	0.23	-0.23	0.21	-0.12	-0.07	0.03	0.19	-0.04	-0.08	-0.19	-0.19	-0.04	0.19	0.05	-0.22	0.1	0.05	-0.22	0.22	0.13	0.49	0.53	-0.15	0.05	0.42	-0.17	0.47	0.16	0.2	0.17	0.04	0.34	0.4	-0.03	0.47	0.57	0.23	0.05	-0.22	-0.17	0.25	0.54	0.23	0.17	-0.12	0.48
MAP3K14	Open Sea	cg19601328	17:43368729	-0.45	-0.18	-0.08	-0.02	-0.08	-0.12	-0.17	0.07	-0.06	0.14	0.12	0.06	0	0.11	0.09	-0.06	0.07	0.1	0.19	0.13	0.18	0.04	0.09	0.15	0.15	-0.26	0.09	0.06	0.16	0.02	0.14	0.07	0.1	0.11	0.09	0.08	0.16	0.05	-0.19	0.05	-0.04	-0.16	0	0.07	0.15	0.08
C9orf78;USP20	Shore	cg24475171	9:132598886	-0.13	-0.18	0.17	-0.06	0.25	0.3	-0.03	0.09	0.14	0.35	0.38	-0.07	0.14	-0.1	-0.14	0.02	0.13	-0.04	0.23	0.01	0.31	0.28	0.08	-0.05	0.37	-0.07	-0.02	0.08	-0.01	-0.05	-0.25	0.19	0.06	-0.08	-0.16	0.33	-0.04	-0.02	0.2	0.08	0.15	-0.08	0.18	0.02	0.17	0.2
SOCS2	Shore	cg06630241	12:93967711	-0.11	-0.07	-0.05	-0.05	0.02	-0.08	-0.04	-0.06	-0.07	0.35	-0.11	-0.03	-0.06	-0.08	-0.1	-0.1	-0.08	-0.1	-0.05	-0.08	-0.04	-0.08	-0.03	-0.01	0.35	0.64	-0.07	0.18	-0.09	-0.09	-0.07	-0.11	0.03	-0.08	-0.05	-0.05	-0.1	-0.05	-0.09	0.03	0.08	-0.07	-0.03	-0.1	0.04	-0.09
SYNC	Open Sea	cg17339202	1:33160900	-0.05	0.01	-0.09	-0.06	-0.07	-0.09	-0.06	-0.09	-0.08	0.23	0.03	-0.01	-0.07	-0.09	-0.09	-0.09	-0.08	-0.08	-0.07	-0.04	-0.06	-0.07	-0.02	0.11	-0.01	-0.08	-0.06	-0.05	0.25	-0.07	-0.08	-0.09	-0.07	-0.08	-0.08	-0.08	0.17	-0.09	-0.08	0.16	-0.04	-0.06	-0.1	-0.01	-0.07	-0.06
ANXA4	Open Sea	cg22792910	2:70009351	-0.13	-0.38	0.31	-0.31	0	-0.32	0.02	0.15	-0.37	0.32	-0.32	0.17	-0.24	-0.4	-0.26	-0.41	-0.41	0.24	-0.15	-0.36	0.42	-0.4	-0.33	-0.25	-0.39	-0.33	0.28	0.27	-0.25	-0.04	-0.4	-0.14	-0.29	-0.33	-0.32	0.39	0.14	-0.39	0.22	0.18	-0.36	0.22	0.21	-0.15	-0.19	-0.39
BUD31;PDAP1	Shore	cg10213821	7:99005134	-0.17	-0.13	0.35	-0.12	0.05	-0.2	-0.07	0.16	-0.07	0.29	0.39	-0.06	0.13	-0.11	-0.18	-0.07	-0.19	-0.17	0.35	-0.07	0.33	0.22	0.14	0.01	0.18	0.16	0.05	0.1	0.47	-0.16	0.19	0.09	-0.03	-0.04	-0.13	0.02	-0.08	-0.14	-0.08	0.21	0.12	-0.16	0.1	-0.15	0.05	-0.17
VPS52;RPS18	Shore	cg16052901	6:33240864	-0.19	-0.19	0.36	-0.21	-0.04	-0.11	-0.02	0.32	-0.02	0.25	0.42	-0.02	0.14	-0.27	-0.22	-0.12	-0.23	-0.1	-0.1	-0.25	0.33	-0.19	-0.12	-0.11	0.56	-0.07	-0.23	0.11	0.23	-0.17	0.04	0.33	-0.12	-0.15	-0.22	0.34	-0.25	-0.15	-0.12	-0.04	0.1	-0.15	0.32	-0.19	-0.22	-0.01
C1orf77;S100A13	Shore	cg17729941	1:153607617	-0.13	-0.08	0.35	-0.16	-0.04	-0.08	-0.05	0.09	-0.08	0.11	-0.03	-0.07	-0.02	-0.11	-0.05	-0.11	-0.07	-0.13	-0.08	-0.11	-0.11	-0.09	-0.07	-0.03	-0.04	-0.14	-0.14	-0.07	-0.12	-0.11	-0.05	0.08	-0.08	-0.11	0	-0.11	-0.16	-0.11	0.02	0.15	0.15	-0.17	-0.03	-0.16	-0.12	-0.14
PRKDC	Shore	cg23109897	8:48871883	-0.09	-0.02	0.47	0	0	0.03	0.04	0.02	-0.01	0.25	0.05	-0.05	0	-0.09	0.02	-0.07	0.07	-0.09	0.39	-0.06	-0.04	0.49	0.46	-0.07	-0.02	0.28	-0.1	-0.01	-0.11	-0.09	0.37	-0.06	-0.06	-0.04	0.07	-0.12	-0.1	-0.05	-0.02	0.12	0.03	-0.11	0.09	-0.03	-0.04	-0.09
MAP3K7IP1	Shore	cg25956985	22:39795188	0.15	0.08	-0.14	0.15	0.33	-0.05	-0.17	0.05	0.21	0.03	-0.21	0	0.04	-0.39	-0.33	-0.23	-0.32	-0.29	0.21	-0.25	0.04	-0.35	-0.37	-0.31	-0.34	-0.28	-0.4	-0.01	-0.3	0	0.38	-0.25	-0.29	0.03	-0.15	-0.31	0.3	0.2	0.01	0.32	-0.15	-0.12	0	-0.23	-0.09	-0.31
GFI1B	Open Sea	cg00629585	9:135853992	-0.09	0.1	0	-0.02	-0.02	0.06	-0.08	-0.04	-0.07	0.12	0.04	0.16	0.05	-0.04	0	-0.03	-0.04	-0.12	-0.11	-0.1	-0.04	-0.11	-0.09	-0.04	0.46	0.04	0.01	-0.05	-0.12	-0.07	-0.15	-0.14	-0.07	0.1	0.12	-0.1	-0.03	-0.17	-0.09	-0.11	-0.07	-0.15	0.04	-0.12	-0.05	0.03
ADAMTSL5	Shore	cg04601137	19:1512314	-0.22	-0.06	-0.12	0.04	-0.07	-0.16	-0.09	0.02	-0.2	0.09	0.17	0	-0.06	-0.08	-0.22	-0.3	-0.23	-0.27	0.01	-0.16	0	-0.26	-0.06	-0.15	0.14	-0.01	-0.1	-0.09	-0.29	-0.08	-0.3	-0.07	-0.16	-0.17	-0.09	-0.31	-0.03	-0.29	0.05	-0.09	0.14	-0.21	-0.28	-0.27	-0.05	-0.05
KCNQ1	Island	cg06233503	11:2812674	-0.09	-0.04	-0.04	-0.1	-0.09	0.38	-0.04	0.19	-0.09	0.12	0.3	0.2	-0.04	-0.05	-0.08	0.05	-0.1	-0.07	-0.07	-0.07	-0.08	-0.08	-0.08	-0.09	-0.01	0.32	-0.1	0.03	-0.05	-0.06	-0.1	0.06	-0.03	-0.07	-0.08	-0.08	0.05	-0.11	0.05	-0.05	0.43	-0.09	-0.09	-0.08	-0.08	0.01
SPIB	Open Sea	cg22268231	19:50922484	-0.08	-0.08	-0.03	-0.09	0.15	-0.21	-0.12	-0.09	-0.11	0.06	0.47	0	-0.11	-0.07	-0.06	-0.19	-0.01	-0.11	0.01	-0.14	0.49	0.24	-0.1	-0.06	0.29	0.38	-0.08	-0.11	-0.2	-0.03	0.26	0.01	-0.11	0	-0.07	-0.11	0.34	-0.16	-0.17	-0.01	-0.03	-0.1	-0.12	-0.2	0.16	0.04
ESR1	Shore	cg07671949	6:152128338	0.16	0.35	0.01	-0.16	-0.16	0.19	-0.07	-0.02	-0.1	-0.14	0.63	0.22	0.05	0.21	0.08	-0.11	0.13	-0.04	0.37	-0.09	0.32	0.45	-0.14	-0.14	0.68	0	0.04	0.01	-0.09	-0.03	-0.07	-0.06	0.61	-0.13	0.04	-0.09	0.31	-0.09	-0.13	0.5	-0.02	0.36	-0.14	0.09	0.63	-0.05
ESR1	Shore	cg20627916	6:152128328	0.12	0.21	-0.08	-0.14	-0.1	0.11	-0.08	0.13	-0.09	-0.15	0.66	0.2	0.1	0.17	0.18	-0.09	0.13	0	0.27	-0.09	0.3	0.41	-0.08	-0.1	0.67	0.07	0.04	0	-0.08	0.04	-0.03	-0.02	0.61	-0.13	0.1	-0.06	0.14	-0.04	-0.09	0.54	-0.04	0.31	-0.12	0.07	0.6	-0.05
PTENP1	Open Sea	cg10720654	9:33676517	-0.11	-0.08	0.02	-0.06	-0.13	0	-0.06	0.47	-0.05	0.22	0.15	0.24	-0.1	-0.03	0.01	-0.11	-0.06	-0.11	-0.03	-0.11	0.03	0.09	-0.04	-0.04	0.07	-0.03	-0.09	0.01	-0.14	-0.04	0.17	0.09	-0.09	-0.01	-0.05	-0.15	-0.08	-0.1	0.32	-0.03	0.08	-0.15	0.04	-0.03	-0.04	0.04
LRRFIP1	Shore	cg09037813	2:238599761	-0.13	0.29	-0.02	0.18	0.13	-0.2	-0.02	0.2	-0.05	-0.14	0.4	0.09	-0.08	-0.16	-0.24	-0.2	-0.22	-0.16	-0.19	-0.04	0.02	-0.22	-0.17	-0.24	0.23	0	-0.05	0.36	-0.01	-0.04	-0.23	-0.24	-0.02	-0.18	-0.03	-0.04	0.05	-0.2	-0.06	-0.05	-0.06	-0.2	-0.13	-0.18	0.32	-0.23
CDCP1	Shore	cg15779716	3:45188208	-0.02	0	-0.16	0	0.17	-0.2	-0.03	0.05	-0.14	0.07	0.03	0.12	-0.18	-0.23	-0.3	-0.29	-0.11	-0.24	-0.14	-0.01	-0.18	0.09	-0.18	-0.09	0.13	0.1	-0.17	-0.04	-0.28	-0.12	-0.22	-0.26	0.05	-0.25	-0.12	0.38	-0.29	-0.18	-0.13	0.02	-0.07	-0.07	-0.13	-0.15	-0.02	-0.15
SORBS3	Shore	cg17142470	8:22409684	0.03	0.04	-0.11	-0.07	-0.1	-0.15	-0.01	-0.11	-0.1	0.02	0.03	0.17	-0.09	-0.15	-0.17	-0.17	-0.17	-0.12	0	-0.14	-0.06	-0.16	-0.15	-0.16	0.15	-0.1	-0.12	-0.05	-0.14	-0.12	-0.14	-0.17	-0.06	-0.14	-0.12	-0.11	0.3	-0.15	-0.16	0.04	-0.03	-0.1	-0.12	-0.1	0.01	-0.14
BUB3	Shore	cg04058169	10:124913438	-0.24	0.15	-0.16	0.04	0	-0.4	0.08	-0.06	-0.06	0.28	-0.04	-0.04	-0.23	-0.27	-0.42	-0.37	-0.36	-0.39	-0.29	-0.01	-0.04	-0.07	-0.05	-0.13	0.16	-0.08	-0.01	-0.03	-0.15	-0.16	-0.07	-0.26	-0.15	-0.04	0.16	-0.24	-0.02	-0.11	-0.18	0.08	0.15	-0.27	0.11	-0.28	-0.08	0
DTNBP1	Shore	cg15210999	6:15663538	-0.13	-0.1	-0.3	-0.25	-0.08	-0.38	-0.14	-0.3	-0.12	0.25	0.33	-0.07	-0.27	0.08	-0.04	-0.35	-0.33	-0.18	-0.01	-0.03	0.06	0.13	0.04	0.11	-0.3	-0.38	-0.24	-0.19	-0.36	-0.16	0.12	-0.32	-0.07	-0.35	-0.33	-0.28	0.09	0.15	-0.03	0.27	-0.22	-0.27	-0.3	-0.05	0.03	-0.35
ZNF781	Shore	cg10710439	19:38183976	0.09	0.07	-0.13	-0.22	0.04	-0.05	0.02	-0.34	-0.24	0.17	0.13	-0.27	-0.2	0.02	-0.18	-0.23	-0.23	-0.4	-0.2	-0.26	-0.05	0.32	0.22	-0.13	0.33	0.13	-0.17	-0.17	0.26	-0.18	0.34	0.3	0.02	-0.38	0.17	-0.25	-0.27	0.06	-0.03	0.09	-0.18	0.05	0.02	-0.03	-0.01	-0.52
ZNF746	Shore	cg02401978	7:149195465	0.01	0.03	-0.46	-0.37	0.2	-0.17	-0.04	-0.31	0.09	0.19	0.13	0.11	0.02	-0.14	0.1	-0.43	-0.32	-0.25	0.09	-0.15	0.16	0.03	0.08	-0.26	0.3	0.08	-0.13	0.03	0.11	-0.11	0.3	-0.27	-0.24	0.08	0.17	-0.19	0.06	0.17	-0.4	0.19	-0.22	-0.18	-0.21	-0.22	0.12	-0.53
DAPK1	Shore	cg08719486	9:90112101	-0.19	0.09	0.12	0.34	0.14	-0.11	0.16	0.13	-0.02	-0.38	0.15	0.12	-0.16	-0.22	-0.16	-0.22	0.19	-0.2	-0.02	-0.35	0.35	-0.33	0.02	-0.24	0.35	0.09	0.26	0.08	-0.24	0.09	-0.38	-0.45	0.14	0.08	0.23	0.13	0.13	-0.09	-0.35	0.16	0.06	-0.32	-0.36	-0.43	0.21	-0.21
ELOVL3	Shore	cg18390025	10:103986736	-0.09	0.21	-0.1	0	0.23	0.26	-0.27	-0.1	-0.04	-0.04	0.11	-0.05	-0.02	0	0.28	-0.19	-0.49	0	0.16	-0.14	-0.04	0.28	-0.11	0.26	0.27	0.24	0.15	0.1	0.28	-0.04	0.01	-0.6	0.06	-0.03	0.23	-0.33	0.24	0.24	-0.51	0.16	-0.35	0.24	-0.3	-0.27	0.26	-0.2
BAALC;C8orf56	Shore	cg11318251	8:104152588	0.03	-0.23	-0.25	-0.07	0	-0.15	-0.25	0.18	0.06	-0.02	0.23	0.11	0.09	-0.05	-0.32	-0.04	0.13	-0.22	0.32	-0.04	0.37	0.03	0.01	-0.02	0.21	0.06	-0.34	-0.14	-0.02	-0.1	-0.03	-0.04	0.04	0.07	0	0.05	-0.35	-0.06	-0.09	0.23	0.03	-0.07	-0.3	-0.05	0.03	0.04
NTNG2	Open Sea	cg08108641	9:135042030	-0.36	-0.03	-0.18	-0.21	-0.23	-0.39	-0.24	0.34	0.06	-0.04	-0.14	-0.02	-0.2	-0.51	0.36	-0.24	-0.38	0.28	0	-0.39	0.39	-0.02	-0.01	0.37	0.36	0.36	-0.35	0.12	0.37	-0.12	-0.03	-0.42	-0.23	0.37	0.35	-0.34	-0.38	-0.02	-0.38	-0.02	0.25	-0.33	-0.39	-0.27	0.1	-0.39
MMP17	Shore	cg23149053	12:132312205	-0.21	0.12	-0.18	-0.07	0.1	-0.03	-0.18	0.04	0.12	-0.12	0.18	-0.02	-0.22	0.44	0.29	-0.2	-0.37	0.22	0.09	-0.23	0.42	0.04	-0.08	0.24	0.37	-0.28	-0.03	-0.05	0.01	-0.04	0.4	0.18	-0.15	0.01	-0.15	-0.1	-0.05	0.27	-0.07	0.1	0.09	-0.07	-0.29	-0.27	0.18	0.07
ZNF107	Shore	cg12856392	7:64126140	-0.15	-0.03	-0.1	0.22	-0.14	-0.08	0.23	-0.15	-0.09	0.39	0	-0.08	-0.11	-0.12	-0.11	-0.12	-0.09	-0.12	0.23	-0.14	0.72	0.66	0.31	-0.13	-0.09	-0.08	-0.09	0.02	0.69	-0.09	-0.11	-0.15	-0.08	-0.13	-0.05	-0.15	0.67	0.28	-0.07	-0.1	-0.01	-0.09	0	-0.12	0.54	-0.09
ZNF572	Open Sea	cg23968383	8:125984927	-0.24	-0.13	-0.01	-0.09	-0.1	-0.04	-0.14	-0.14	-0.11	-0.14	-0.17	0.09	-0.08	-0.26	-0.2	-0.28	0.15	-0.19	0.11	-0.21	0.18	0.52	0.08	0	0.01	0.09	-0.19	-0.12	-0.26	-0.08	0.52	-0.05	-0.08	-0.2	-0.22	-0.01	0.1	0.4	-0.12	-0.01	-0.06	-0.26	0.43	-0.22	-0.05	-0.27
VPS37B	Shore	cg24664957	12:123381003	-0.32	0.03	-0.26	0.21	0.25	0.09	0.01	-0.27	-0.13	-0.21	0.24	-0.18	0.09	0.02	-0.31	0.19	0.25	-0.44	0.25	-0.21	0.19	0.27	0.25	-0.04	0.27	0.24	-0.24	-0.17	0.04	0.13	0.26	0.11	-0.31	-0.33	-0.32	-0.43	-0.35	0.22	-0.12	0.13	0.12	-0.28	-0.41	-0.1	0.01	-0.33
TDRD1	Island	cg27547703	10:115939024	-0.01	0	-0.06	-0.03	0.02	0	-0.04	0	0.02	-0.04	0.02	0.02	0.01	-0.02	0.02	0.01	0.03	0.03	0.02	0.02	0.03	0.02	0.02	-0.01	-0.05	-0.22	-0.05	0.03	0.03	0	0.03	-0.07	0.02	-0.01	-0.04	0.01	0.03	0.02	0.01	0.02	-0.02	0	-0.07	0.02	-0.01	0.02
NDUFAF1	Shore	cg18705301	15:41695430	-0.17	-0.17	-0.13	0.05	-0.2	-0.25	-0.03	-0.12	-0.16	0.14	0.2	0.03	-0.02	-0.21	-0.02	-0.14	-0.11	-0.1	-0.11	-0.17	0.34	0.33	0.15	-0.05	-0.14	-0.12	-0.13	0.01	-0.16	0.03	0.3	-0.24	-0.14	-0.2	-0.1	-0.19	-0.14	0.25	-0.13	0.14	0	-0.18	0	-0.15	-0.09	-0.21
MTNR1B	Shore	cg17838516	11:92703536	0.06	-0.02	0.05	0.19	0.21	0.16	-0.41	0.03	-0.22	0.08	0.25	0.18	0.17	0.29	-0.37	0.08	0.26	-0.02	0.15	-0.04	0	0.28	0.24	-0.01	0.08	-0.02	0.13	0.01	-0.22	-0.27	0.29	-0.07	0.02	0.27	0.25	0.27	-0.42	-0.17	-0.18	0.02	0.17	0.04	-0.39	0.22	-0.05	0.25
ATP10A	Shore	cg10734665	15:26107410	-0.1	0.01	0.03	0.03	0.3	0.31	-0.21	0.19	-0.12	0.19	0.35	0.02	-0.1	0.09	0.36	0.08	0.38	0.24	0.12	-0.11	0.29	0.3	0.31	0.06	-0.11	0.1	0.02	0.06	0.37	-0.2	0.03	0.35	0.01	0.23	-0.11	-0.32	-0.02	-0.06	-0.01	0.08	-0.18	0	-0.01	0.03	0.06	0.18
SPOCD1	Open Sea	cg17803965	1:32281812	-0.06	0.3	0.15	-0.23	0.26	0.02	0.13	0.23	0.06	0.22	0.3	0.2	0.21	0.14	-0.14	-0.16	-0.03	-0.04	0.27	-0.21	0.25	0.28	0.22	0.25	0.28	0.24	0.3	0.16	0.02	-0.09	-0.03	0.14	-0.32	-0.05	-0.15	0.08	-0.5	0.03	0.18	0.15	0.15	0.08	-0.09	0.09	-0.07	0.15
GNE	Shore	cg24556026	9:36258971	0.25	-0.1	-0.32	0.13	0.16	-0.01	0.17	0.02	-0.15	0.05	0.28	0.01	-0.2	-0.18	0.18	0.33	0.32	0.03	0.16	0.16	0.23	0.15	-0.15	-0.1	0.24	0.26	0.26	0.11	0.07	0.03	0.01	-0.45	-0.14	-0.23	0.19	-0.08	0.17	-0.08	-0.06	0.04	0.08	-0.27	-0.13	-0.07	0.25	0.32
IFI16	Open Sea	cg21406461	1:158978957	0.33	-0.03	0.28	0.08	0.06	0.31	0.08	0.26	0.29	-0.4	-0.44	-0.09	0.06	0.28	-0.34	0.28	-0.04	0.35	0.29	0.24	0.27	0.31	0.23	0.39	0.38	0.42	0.31	-0.21	0.41	0.39	0.42	0.1	-0.38	0.2	0.08	0.43	-0.44	0.41	0.4	0.25	0.13	0.11	-0.43	0.37	0.33	0.17
TEX14;RAD51C	Shore	cg19208681	17:56769628	-0.02	-0.03	-0.05	0.27	0.12	0.08	-0.1	0.16	0.31	-0.01	0.39	-0.02	-0.32	0.16	-0.13	0.13	-0.01	-0.23	0.22	-0.17	0.39	-0.11	-0.06	0.14	-0.27	0.34	-0.29	0.17	0.15	0.31	0.39	-0.43	-0.24	0.18	-0.06	-0.4	-0.35	0.41	0.09	0.21	-0.29	-0.28	0	-0.17	0.13	0.15
NPDC1	Island	cg26581729	9:139939792	-0.16	0.19	0.01	-0.12	0.22	-0.31	-0.02	0	-0.16	0.16	-0.16	0.11	-0.09	-0.27	-0.19	-0.02	-0.3	0.01	0.15	0.1	0.25	0.25	-0.03	-0.21	0.25	0.19	-0.06	0.1	-0.3	-0.04	0.08	-0.21	-0.13	-0.31	-0.23	-0.17	0.3	-0.21	-0.32	0.13	-0.01	-0.23	-0.07	-0.17	-0.03	-0.08
RPF2	Shore	cg05213296	6:111302729	-0.24	0.57	0.27	0.2	-0.03	0.13	-0.04	-0.21	-0.05	-0.18	0.58	0.1	-0.1	-0.24	-0.27	-0.27	-0.26	-0.15	-0.26	-0.29	-0.24	-0.28	-0.28	-0.27	-0.15	-0.27	-0.24	-0.09	-0.28	-0.16	0.21	0.6	-0.09	-0.25	0.35	-0.25	-0.27	0.33	0.46	0.36	0.22	-0.07	-0.12	0	0.52	-0.01
ABCC4	Shore	cg24476569	13:95954382	0.09	0.15	-0.09	0.06	0.2	-0.09	0.2	-0.04	-0.02	0.2	-0.01	0.08	-0.14	-0.06	-0.1	-0.02	-0.1	-0.03	-0.02	0.26	0.02	-0.11	0.23	-0.05	0.22	0.25	0.22	0.17	-0.08	-0.01	-0.13	-0.12	-0.12	-0.13	-0.11	-0.13	-0.13	-0.03	-0.07	0.25	-0.15	-0.13	-0.09	-0.12	0.28	-0.15
PLEKHA4;HSD17B14	Island	cg26267310	19:49340593	-0.1	-0.1	-0.08	-0.11	0.05	-0.11	-0.09	-0.08	-0.08	0.25	-0.11	-0.01	-0.07	-0.08	-0.1	-0.06	-0.08	-0.09	-0.11	-0.09	-0.1	-0.11	-0.11	-0.11	0.06	-0.11	-0.11	-0.1	-0.12	-0.11	-0.11	-0.1	-0.11	0.12	0.03	-0.09	0.17	0.15	0.37	-0.05	-0.1	-0.12	0.02	-0.1	-0.06	-0.11
NUP62;IL4I1;ATF5	Shore	cg04315771	19:50433949	-0.31	-0.42	-0.42	-0.14	0.12	-0.15	0.03	-0.1	0	0.18	0.16	-0.28	0.2	-0.09	-0.17	-0.18	0.32	-0.25	0.31	-0.17	0.35	0.36	0.26	-0.02	0.29	0.16	-0.28	0.16	0.14	-0.35	0.35	0.13	-0.39	-0.26	-0.44	-0.36	-0.31	0.2	-0.21	0.13	0.09	-0.52	-0.24	-0.44	-0.22	-0.12
DAPK3	Shore	cg03752885	19:3969736	-0.38	-0.39	0.2	0.19	-0.46	-0.54	0.18	-0.16	0.19	0.11	0.29	-0.14	-0.03	-0.07	-0.52	0.06	-0.25	-0.23	0.31	-0.03	0.27	0.25	0.28	0.24	0.18	0.21	-0.19	0.09	0.25	-0.2	0.22	0.27	-0.36	-0.01	-0.23	0.25	0.15	0.18	-0.19	0.2	-0.06	-0.24	0.21	-0.32	-0.3	0.24
MT2A	Shore	cg17886959	16:56642024	-0.17	0.05	0.04	0.03	-0.05	-0.27	0.12	-0.21	0.01	-0.12	0.45	-0.03	0.05	-0.1	-0.21	-0.04	-0.1	-0.2	0.25	0.01	0.22	0.11	0.15	0.13	0.07	0.14	0.01	0.01	0.07	-0.07	0.38	0.27	-0.08	-0.21	-0.13	-0.23	-0.09	0.04	0.11	0.22	-0.15	-0.21	-0.23	-0.17	0.09	-0.28
AKT3	Open Sea	cg11314684	1:244006288	-0.09	-0.1	-0.06	-0.09	-0.06	-0.02	-0.03	-0.1	-0.04	-0.09	-0.09	-0.04	-0.07	-0.1	-0.09	-0.11	-0.08	-0.07	-0.09	-0.11	-0.1	-0.1	-0.11	-0.1	-0.09	-0.09	-0.11	-0.05	-0.1	-0.09	-0.08	-0.08	-0.07	-0.06	-0.06	-0.11	-0.11	-0.1	-0.09	-0.02	-0.02	-0.09	-0.02	-0.07	-0.06	-0.09
MMP10	Open Sea	cg02061229	11:102651208	-0.18	-0.06	-0.06	-0.07	-0.11	-0.15	-0.1	-0.08	-0.14	-0.03	-0.04	-0.05	0.08	-0.19	-0.16	-0.18	-0.18	-0.13	-0.17	-0.17	-0.14	-0.17	0.05	-0.18	-0.11	-0.13	-0.18	-0.07	-0.16	-0.1	-0.16	-0.17	-0.08	-0.15	-0.12	0.14	0.33	-0.16	-0.15	0.05	-0.02	-0.05	-0.13	-0.17	-0.16	-0.15
SFT2D3	Shore	cg11206634	2:128458399	-0.15	-0.12	-0.06	0.12	-0.15	0.06	-0.05	-0.22	-0.11	0.02	0.51	0.19	-0.18	-0.2	-0.29	-0.3	-0.27	-0.1	-0.25	-0.12	-0.28	0.4	0.19	-0.28	0	-0.08	-0.28	-0.11	0.15	-0.01	0.01	-0.32	-0.14	-0.31	-0.11	-0.23	0.4	-0.12	-0.15	-0.05	-0.24	0.03	-0.26	-0.08	-0.03	-0.22
HMOX2;NMRAL1	Shore	cg14951292	16:4525986	-0.24	0.13	-0.09	0.36	-0.25	-0.22	0.02	-0.08	-0.07	-0.08	0.34	-0.01	-0.06	-0.24	-0.21	0.24	0.03	-0.17	0.22	-0.16	0	-0.09	0.19	-0.14	0.27	-0.03	-0.2	-0.07	0.44	-0.08	0.14	-0.19	-0.05	-0.12	-0.17	-0.24	-0.22	0.18	-0.29	-0.04	-0.14	-0.2	-0.18	-0.16	-0.15	-0.24
COL8A2	Open Sea	cg18931815	1:36565772	-0.14	-0.15	-0.02	-0.18	-0.2	-0.17	-0.1	-0.16	-0.18	0.05	-0.16	-0.01	0	-0.31	-0.26	-0.29	-0.26	-0.15	-0.23	-0.19	-0.21	0.07	-0.2	-0.28	-0.19	-0.22	-0.24	0.11	-0.27	0.17	0.22	-0.28	-0.03	-0.17	-0.21	-0.31	-0.21	-0.24	-0.1	0.12	-0.08	-0.27	-0.19	-0.21	-0.17	-0.26
MS4A15	Open Sea	cg19105504	11:60524472	-0.26	-0.12	-0.15	-0.07	0.11	0.11	-0.14	-0.23	-0.09	0.03	0.08	-0.17	-0.14	-0.23	-0.14	-0.09	-0.19	-0.18	0.31	-0.09	-0.09	-0.25	-0.17	-0.23	0.35	-0.14	-0.21	-0.1	-0.09	-0.12	0.05	-0.22	-0.08	0.12	-0.15	-0.28	0.46	-0.15	-0.02	-0.03	0.02	-0.04	-0.14	-0.22	0.18	-0.25
LXN;GFM1	Open Sea	cg08263647	3:158390769	-0.35	-0.32	0.02	-0.25	-0.32	-0.36	0.29	-0.31	-0.38	0.03	-0.08	-0.14	-0.24	-0.32	-0.34	-0.34	-0.35	-0.32	-0.31	-0.04	-0.32	-0.34	-0.32	-0.36	-0.29	0.41	-0.31	-0.13	-0.29	-0.19	-0.38	-0.37	-0.28	-0.3	-0.29	0.19	-0.33	-0.38	-0.37	-0.29	-0.14	-0.21	0.36	-0.34	-0.09	0.36
CDH10	Open Sea	cg01058368	5:24645487	-0.23	-0.2	-0.04	-0.14	0.23	-0.22	-0.14	-0.13	-0.03	-0.18	-0.21	0.17	-0.05	-0.25	0.04	-0.27	-0.27	-0.15	-0.18	-0.23	-0.19	-0.24	-0.2	-0.2	-0.22	-0.14	-0.12	-0.07	-0.23	-0.15	-0.22	0.21	0.01	-0.12	0.02	-0.17	-0.12	-0.14	-0.21	-0.02	-0.16	-0.05	-0.07	-0.08	-0.06	-0.24
LOC100128164;SEC62	Shore	cg04561804	3:169683976	-0.01	0.05	-0.08	-0.04	-0.03	-0.09	0.04	-0.07	-0.07	-0.01	0.22	0.02	-0.13	-0.25	0.19	-0.21	-0.23	0.07	-0.21	0.01	-0.11	-0.23	-0.09	-0.22	-0.06	-0.11	-0.17	0.13	-0.22	-0.19	-0.23	-0.27	-0.05	-0.2	-0.14	-0.21	-0.17	-0.19	-0.16	0.36	-0.18	-0.21	-0.18	-0.24	-0.03	-0.24
SLMAP	Shore	cg00002426	3:57743543	-0.28	-0.21	-0.1	-0.2	0.45	-0.21	0.07	0.43	0.01	0.33	0.18	0.04	-0.05	-0.32	-0.29	-0.32	-0.28	-0.25	-0.17	-0.29	-0.18	-0.27	-0.21	-0.27	0.46	-0.12	-0.32	0.15	0.43	-0.11	-0.3	-0.29	0.03	-0.28	-0.18	-0.27	-0.23	-0.29	-0.2	0.07	-0.05	-0.3	0.28	-0.19	-0.07	-0.19
PPIL6;SMPD2	Shore	cg20811607	6:109760831	-0.25	-0.13	-0.12	-0.15	-0.22	-0.24	0.05	-0.15	-0.13	0.54	-0.26	0.04	-0.02	-0.26	-0.23	-0.28	-0.24	-0.19	-0.24	-0.25	-0.25	-0.25	-0.21	-0.27	-0.25	-0.23	-0.26	-0.09	-0.27	-0.12	-0.23	-0.2	-0.09	-0.25	-0.21	-0.25	-0.23	-0.25	-0.19	0.21	-0.05	-0.24	-0.06	-0.18	-0.18	-0.26
EXTL2	Shore	cg04870470	1:101359714	0.03	-0.03	0.03	-0.25	0.29	0.15	-0.1	0.37	0.02	0.06	0.08	0.39	0.02	0.08	-0.04	-0.22	0	-0.09	-0.09	-0.25	0.32	-0.29	-0.17	-0.18	-0.12	-0.28	-0.03	0.27	0.06	-0.25	0.26	0.13	0.16	-0.23	-0.02	0.36	-0.07	-0.15	-0.26	0.34	-0.16	0.07	-0.3	-0.14	0.21	-0.23
NAV1	Island	cg25167447	1:201617042	-0.1	0.27	-0.23	0.05	0.46	-0.31	-0.18	-0.14	-0.15	0.15	-0.24	-0.2	0	-0.1	0.34	-0.39	-0.1	-0.31	-0.02	-0.32	-0.07	-0.3	-0.23	-0.33	0.46	0.09	-0.02	-0.07	-0.22	-0.33	-0.32	-0.32	-0.16	-0.29	-0.2	0.06	-0.09	-0.31	-0.33	0.25	-0.19	-0.3	-0.33	-0.37	0.16	-0.36
TRIP10	Shore	cg02085507	19:6739192	-0.09	0.45	-0.08	-0.05	-0.06	-0.09	-0.01	-0.07	0.09	0.17	0.54	0.05	-0.06	-0.08	-0.08	-0.08	-0.09	-0.06	0.24	0.17	0.7	-0.04	0.04	0.04	-0.05	-0.09	-0.02	-0.04	-0.07	-0.06	-0.08	0.07	0.02	-0.07	-0.06	-0.08	0.06	0.14	-0.09	0.16	-0.07	-0.08	-0.06	-0.08	-0.05	-0.08
ELN	Open Sea	cg05822532	7:73442531	0.11	0.03	-0.1	-0.05	0.58	-0.11	0.01	-0.11	0.01	0.25	0.01	0.21	-0.11	-0.1	0.03	-0.13	-0.12	-0.08	0.62	-0.09	0.6	-0.09	0.28	-0.12	0.75	-0.11	-0.09	-0.09	-0.13	-0.12	0.31	-0.11	-0.05	-0.1	-0.06	-0.12	0.06	-0.13	-0.12	0.45	0.11	0.37	-0.08	-0.11	-0.01	-0.08
FBLN7	Shore	cg07880854	2:112895559	-0.12	-0.04	-0.08	-0.09	-0.14	-0.09	0.01	-0.08	-0.1	0.08	-0.08	-0.03	-0.09	-0.16	-0.14	-0.14	-0.14	-0.08	-0.13	-0.14	-0.14	-0.13	-0.1	-0.15	-0.07	-0.14	-0.13	-0.06	-0.15	-0.02	-0.14	-0.16	-0.01	-0.12	-0.14	-0.14	0.06	-0.14	-0.12	0.1	-0.1	-0.11	0.07	-0.1	-0.05	-0.16
C8orf31	Open Sea	cg07770222	8:144120106	-0.04	-0.03	-0.02	-0.02	-0.02	-0.15	-0.04	0.01	-0.1	-0.12	-0.08	0.21	0.05	-0.07	-0.14	-0.15	-0.15	-0.1	-0.09	-0.14	0.08	-0.14	-0.09	-0.14	-0.03	-0.13	0.04	-0.05	-0.16	-0.01	-0.12	-0.16	-0.05	-0.13	-0.12	-0.12	-0.01	-0.15	-0.15	0.11	0.16	-0.08	-0.14	-0.14	0.16	-0.15
CHN2	Shore	cg21472642	7:29233468	-0.06	-0.03	-0.12	-0.09	-0.1	-0.13	-0.05	-0.04	-0.06	-0.1	0.24	0.02	-0.13	-0.18	-0.19	-0.2	-0.19	-0.16	-0.17	-0.16	-0.13	-0.15	-0.13	-0.2	0.51	-0.14	-0.18	-0.08	-0.18	-0.13	-0.18	-0.18	-0.05	-0.14	-0.14	-0.14	0.61	-0.19	-0.09	-0.06	0.03	-0.11	-0.18	-0.12	0.39	-0.16
FOXP2	Open Sea	cg05232889	7:114055419	-0.09	-0.12	0.09	-0.06	-0.09	0.04	-0.04	-0.09	-0.05	-0.11	-0.14	-0.05	0.02	-0.16	-0.13	-0.18	-0.16	-0.14	-0.15	-0.17	-0.14	-0.15	-0.14	-0.15	-0.06	-0.11	-0.11	-0.03	-0.15	-0.08	-0.12	-0.14	-0.07	-0.08	-0.02	-0.15	0	-0.13	-0.14	0	-0.02	0.01	-0.01	-0.07	-0.06	-0.08
LAMA4	Shore	cg14289461	6:112575929	-0.26	-0.06	-0.2	-0.18	-0.26	-0.3	-0.05	0.25	-0.12	0.32	-0.23	0.14	-0.05	-0.19	-0.25	-0.29	-0.29	-0.18	-0.2	-0.28	0.06	-0.27	-0.21	-0.26	-0.14	-0.22	-0.24	-0.1	-0.28	-0.25	-0.25	-0.26	-0.15	-0.24	-0.19	0.27	-0.27	-0.27	-0.26	0.24	-0.16	-0.11	-0.23	-0.22	0.08	-0.29
TRIM2	Open Sea	cg12793610	4:154125637	-0.24	-0.18	-0.21	-0.16	-0.19	-0.23	0.06	-0.02	-0.17	0.19	-0.22	0.07	-0.08	-0.24	-0.24	-0.24	-0.23	-0.19	-0.22	-0.24	-0.17	0.2	-0.19	-0.23	-0.23	-0.2	-0.23	-0.12	-0.24	-0.17	-0.24	0.23	-0.1	-0.23	-0.21	-0.17	-0.01	-0.23	-0.21	0.3	-0.09	-0.25	-0.21	-0.21	0.03	-0.21
TRIM2	Open Sea	cg16708623	4:154125208	-0.24	-0.21	-0.18	-0.13	-0.2	-0.21	0.19	-0.14	-0.15	0.01	-0.21	0.02	-0.14	-0.23	-0.23	-0.24	-0.22	-0.21	-0.24	-0.24	-0.24	-0.22	-0.23	-0.24	-0.24	-0.24	-0.25	-0.07	-0.24	-0.16	-0.21	-0.16	-0.13	-0.21	-0.08	0.07	-0.18	-0.23	-0.23	0.12	-0.02	-0.24	-0.17	-0.17	-0.01	-0.23
SERPING1	Open Sea	cg09061733	11:57364841	-0.4	-0.26	-0.51	0.03	0.09	-0.49	-0.15	-0.43	-0.39	0.05	-0.56	0.02	-0.16	0.06	-0.41	-0.54	-0.58	-0.16	-0.26	-0.53	0.16	0.23	0.12	-0.22	0.24	0.01	0	-0.04	0.1	-0.09	0.03	-0.24	0.14	-0.58	-0.53	-0.03	0.15	0.05	-0.21	0.23	0.13	0.22	-0.46	-0.34	0.06	0.06
CDKN1C	Shore	cg03143849	11:2904951	0.22	0.14	-0.02	0.21	0.39	0.08	-0.08	-0.14	-0.11	0.38	-0.01	0.09	0.34	0.18	0.41	-0.3	0.25	-0.31	0.14	-0.07	0.41	-0.28	-0.16	-0.27	-0.18	0.28	-0.09	0.18	0.12	-0.1	-0.28	0.43	0.22	-0.01	0	0.08	-0.02	-0.21	-0.08	0.29	0.31	-0.13	-0.22	0.04	0.24	-0.29
SECTM1	Island	cg10249734	17:80292079	-0.35	-0.07	-0.21	0.07	-0.3	-0.34	-0.05	0.11	-0.21	0.37	0.23	0.2	-0.19	-0.29	0.11	-0.34	0.13	-0.23	0.11	-0.16	0.46	-0.32	-0.25	-0.29	0.1	-0.08	-0.03	-0.09	-0.07	-0.23	-0.29	-0.38	-0.17	-0.29	-0.31	-0.38	0.43	-0.25	0.23	0.11	-0.03	-0.1	-0.14	-0.33	0.08	0.04
KLHL21	Shore	cg19884658	1:6664268	-0.26	0.27	-0.26	0.02	0.3	0	0.05	0.08	0.02	-0.01	0.32	0.3	-0.23	-0.04	-0.35	-0.33	-0.31	-0.07	0	-0.07	0.01	-0.14	0.18	-0.05	0.47	0.05	0.04	0.25	0.1	0.18	-0.21	-0.36	-0.03	-0.11	-0.03	-0.02	0.19	0.02	0.19	0.22	-0.3	-0.03	0.17	-0.16	0.36	0
CSRNP1	Shore	cg02254461	3:39195904	0.12	-0.06	-0.44	-0.31	0.17	-0.45	0.03	-0.06	-0.15	0.17	0.19	0.09	0.13	0.07	-0.43	-0.26	0.02	-0.16	0.16	-0.07	0.16	-0.02	0.08	0.04	0.19	0.1	0.12	0.04	0.17	-0.05	0.1	-0.14	0.05	-0.41	-0.03	-0.34	0.11	0.01	0.14	0.16	-0.04	0.02	-0.11	-0.17	0.11	0.06
MYADM	Shore	cg19717326	19:54370016	0.09	-0.17	-0.38	0.1	0.22	-0.46	-0.03	0.21	-0.1	0.31	0.33	0.31	0.31	0.36	0.26	0.12	-0.01	-0.04	0.06	0.05	0.4	-0.31	0.08	-0.38	0.1	0.15	-0.2	0.17	-0.29	-0.03	0.07	0.26	0.28	-0.21	0.3	0.02	-0.2	-0.19	-0.37	0.3	-0.1	0.21	-0.18	0.14	0.08	0.17
ZNF710	Island	cg01185080	15:90543813	-0.31	-0.15	-0.23	-0.17	0.27	-0.33	-0.02	-0.03	-0.26	0.37	-0.27	0.1	-0.18	-0.11	-0.25	-0.36	-0.33	-0.24	0.01	-0.29	0.21	-0.19	-0.21	-0.32	0.42	0.33	-0.3	-0.02	0.15	-0.21	0.34	0.53	-0.16	-0.29	-0.28	-0.35	0.41	-0.36	0	0.39	0.26	-0.26	-0.28	-0.24	-0.05	-0.34
KCTD12	Shore	cg15901783	13:77461426	-0.36	0.1	-0.27	0.17	0.13	-0.11	-0.24	0.19	-0.03	0.03	0.3	0.18	-0.11	-0.05	0.37	-0.01	0.19	0.03	0.33	0.14	0.37	-0.26	-0.12	0.12	0.29	0	0.22	0.13	0.18	0.26	0.34	0.39	0.06	0.16	0.33	-0.29	0.31	0.16	-0.22	0.3	0.17	0.07	-0.39	-0.22	0.3	-0.35
ZNF48	Shore	cg16014085	16:30406122	-0.16	-0.12	-0.22	-0.02	0.3	0.3	-0.31	-0.12	-0.16	0.25	0.32	0.25	-0.01	0.2	0.07	-0.13	0.25	-0.08	-0.06	-0.12	0.19	-0.42	-0.41	-0.24	0.31	-0.04	-0.24	0.18	0.04	0.2	-0.1	0.34	0.14	-0.34	-0.14	-0.03	-0.14	-0.41	0	0.26	0.19	-0.44	-0.33	-0.28	0.08	-0.31
GDF5	Open Sea	cg03547924	20:34025927	-0.24	-0.12	-0.36	-0.27	0.03	-0.34	-0.18	-0.05	-0.31	0.32	0.3	0.09	-0.23	-0.19	-0.04	-0.4	-0.41	-0.29	0.02	-0.25	0.39	0.1	-0.26	0.05	0.35	-0.24	-0.05	-0.15	0.16	-0.25	0.29	-0.13	0	-0.32	0.12	-0.22	0.25	0.17	-0.34	0.32	-0.22	-0.12	-0.26	-0.26	-0.12	-0.11
MAMSTR	Open Sea	cg15475323	19:49220102	-0.03	-0.2	-0.22	-0.15	0.22	-0.34	-0.06	-0.22	-0.21	0.34	-0.28	0.1	-0.17	0.02	-0.32	-0.35	-0.31	-0.19	-0.2	-0.3	0	-0.3	-0.25	-0.3	0.31	-0.26	-0.14	-0.12	-0.33	-0.17	0.07	-0.32	-0.18	-0.3	-0.15	-0.26	0.39	-0.34	-0.28	0	0.28	-0.18	-0.25	-0.3	-0.16	-0.3
PPT2;PRRT1	Shore	cg25426302	6:32120826	-0.19	-0.03	-0.09	-0.13	-0.16	-0.14	0.01	-0.11	-0.09	-0.03	-0.17	-0.03	-0.07	-0.19	-0.19	-0.2	-0.16	-0.11	-0.17	-0.18	-0.18	-0.18	-0.13	-0.19	-0.19	-0.18	-0.16	-0.01	-0.18	-0.05	-0.13	-0.18	0	-0.1	-0.13	-0.17	-0.14	-0.18	-0.15	0.13	-0.08	-0.17	-0.17	-0.14	-0.09	-0.18
CYP2W1	Shore	cg15914863	7:1022675	-0.08	-0.17	-0.15	-0.1	0.07	-0.11	-0.03	0.02	-0.16	0.39	0.13	0.01	-0.02	-0.29	-0.2	-0.26	-0.21	-0.17	-0.02	-0.19	-0.09	-0.18	-0.13	-0.28	-0.19	-0.22	-0.15	0.01	-0.18	-0.11	-0.2	-0.06	-0.05	-0.18	-0.12	-0.25	0.32	-0.21	-0.03	0.28	-0.11	-0.1	-0.16	-0.15	-0.04	0.09
MMP11	Shore	cg27532722	22:24115568	-0.22	-0.19	-0.07	-0.12	0.01	-0.2	0	-0.11	-0.18	0.21	-0.17	-0.02	-0.01	-0.19	-0.28	-0.29	-0.26	-0.11	-0.17	-0.24	-0.03	-0.24	-0.18	-0.28	-0.11	-0.2	-0.23	0.02	-0.24	-0.1	-0.25	-0.18	0	-0.2	-0.21	-0.12	0.41	-0.26	0.03	0.09	-0.08	-0.21	-0.16	-0.13	-0.13	-0.23
RHOBTB1	Shore	cg13320683	10:62761819	-0.17	-0.1	-0.15	-0.2	-0.06	0.17	-0.27	0.04	-0.13	0.01	0.11	0.13	-0.05	0.07	-0.16	-0.14	-0.3	-0.04	-0.07	-0.35	0.22	-0.32	-0.04	-0.42	0.31	-0.19	-0.26	-0.05	-0.02	-0.13	-0.36	0.33	0.08	-0.35	-0.04	-0.04	0.21	-0.1	0.2	0.15	-0.05	-0.36	-0.42	-0.23	0.13	-0.18
SYNE2	Shore	cg20648149	14:64319089	0.01	0.13	-0.29	0.17	0.15	0.05	-0.05	-0.31	-0.15	0.15	0.19	0.14	-0.07	0.09	-0.16	-0.35	0.18	-0.41	0.12	-0.21	0.19	0.17	-0.3	0.17	0.18	0.16	0.03	0.08	0.19	0.07	0.18	0.04	-0.08	-0.36	-0.15	-0.15	0.17	0.02	-0.06	0.16	-0.35	0.01	-0.4	-0.26	0.09	-0.11
ZNF514	Shore	cg18793806	2:95826087	-0.2	0.05	-0.2	-0.04	0.28	0.07	-0.15	-0.17	0.01	-0.16	0.16	0.18	-0.14	-0.23	-0.03	0	0.24	-0.26	0.1	-0.29	0.38	0.16	0.15	0.09	-0.19	-0.07	-0.15	-0.08	0.1	0.05	0.44	0.02	-0.16	0.09	-0.03	0.08	0.3	0.3	-0.08	-0.07	-0.02	-0.3	-0.27	-0.29	0.29	-0.33
GFPT1	Shore	cg25195673	2:69614945	0.25	0.16	-0.19	0.23	0.25	0.13	0.16	0	0.06	-0.16	0.32	-0.11	-0.16	-0.43	0	-0.32	0.02	-0.03	-0.36	-0.17	0.34	-0.01	-0.29	-0.12	0.13	0.07	0.14	-0.06	-0.08	0.3	0.3	0.11	-0.08	-0.25	0.01	0.05	0.16	0.28	0.2	0.29	-0.2	-0.24	-0.49	-0.11	0.15	-0.14
IGDCC3	Shore	cg16003238	15:65670876	0.08	0.17	-0.28	-0.06	-0.02	-0.12	-0.08	-0.07	-0.07	-0.19	0.32	0.22	0.09	-0.14	-0.4	-0.43	-0.01	0.09	0.25	-0.13	0.33	0.08	-0.06	-0.07	0.07	0.04	-0.13	0.14	-0.08	-0.35	-0.45	0.02	-0.01	-0.09	0.02	0.28	0.31	-0.31	-0.12	0.28	0.17	-0.06	-0.23	-0.31	-0.14	0.21
SALL4	Island	cg06303238	20:50418959	-0.26	0.07	0	-0.06	-0.16	-0.21	0.01	-0.07	-0.04	0.4	-0.26	-0.09	-0.05	-0.32	-0.3	-0.35	-0.3	0.07	-0.23	-0.25	0.27	-0.19	-0.05	-0.29	-0.16	-0.33	-0.31	-0.03	-0.29	-0.11	-0.07	-0.24	-0.01	-0.16	-0.12	-0.33	0.54	-0.27	-0.24	0.06	-0.08	-0.21	-0.31	-0.2	-0.1	-0.33
CSPG5	Island	cg15988232	3:47621127	-0.23	-0.09	-0.17	-0.13	-0.2	-0.2	-0.03	-0.1	-0.17	0.04	-0.01	0.07	-0.02	-0.25	-0.24	-0.15	-0.07	-0.11	0.1	-0.25	-0.2	0.21	-0.13	-0.09	-0.14	-0.22	-0.25	-0.11	-0.06	-0.12	-0.21	-0.27	0.01	-0.14	-0.13	-0.25	0.25	-0.18	-0.23	0.02	-0.09	-0.24	-0.2	-0.25	-0.06	-0.22
POMC	Island	cg16302441	2:25391830	-0.18	-0.21	-0.16	-0.13	-0.06	0.25	-0.1	-0.07	-0.21	0.03	0.32	0.14	-0.05	-0.22	-0.15	-0.04	-0.23	-0.15	-0.12	-0.22	-0.13	-0.2	-0.14	-0.21	-0.1	-0.13	-0.13	-0.07	-0.24	-0.12	-0.22	-0.14	-0.02	-0.19	-0.15	-0.22	-0.01	-0.2	-0.11	0.07	0.09	-0.2	0.23	-0.21	-0.15	-0.17
KCNAB1	Open Sea	cg23873703	3:155838625	-0.26	-0.08	-0.24	-0.33	-0.05	0.21	-0.28	0.24	-0.2	-0.17	0.24	-0.12	0.17	0.01	-0.28	-0.42	-0.06	0.05	0.29	-0.13	0.03	0.02	-0.32	-0.34	0.35	-0.39	0.07	0.08	0.38	-0.16	0.11	0.09	0.15	-0.28	-0.24	-0.34	0.13	0	-0.28	0.21	-0.13	0.02	-0.46	-0.44	-0.14	-0.35
COL6A3	Open Sea	cg00573606	2:238322680	0.1	0.04	-0.24	-0.04	0.29	0.14	-0.2	-0.06	0.17	-0.17	0.36	0.08	-0.08	-0.11	0	0.27	-0.35	-0.1	0.05	-0.05	0	0.33	0.33	0.01	0.33	-0.32	-0.09	-0.08	0.39	-0.28	0.38	-0.26	0.03	0.27	-0.26	0.1	0.35	0.34	-0.22	0.29	-0.25	-0.09	-0.26	-0.34	-0.01	-0.32
MYO16	Open Sea	cg18946226	13:109248503	-0.26	-0.17	-0.18	-0.09	0.22	0.38	-0.16	0.13	-0.06	0.03	0.48	0.18	-0.04	-0.14	0.12	-0.28	-0.15	0.1	0.4	-0.14	0.13	0.35	0.38	0.4	0.48	-0.19	0.01	0.03	0.2	-0.19	0.48	-0.2	0.12	0.04	-0.14	-0.11	0.45	0.38	-0.18	0.03	-0.16	0.22	-0.25	-0.26	-0.05	-0.12
PRSS16	Open Sea	cg03099771	6:27215365	-0.16	-0.07	-0.16	-0.25	0.05	-0.35	-0.13	-0.22	-0.13	-0.17	0.33	0.13	-0.2	-0.04	-0.04	-0.31	-0.2	-0.24	-0.21	-0.31	-0.18	-0.27	-0.03	-0.26	0.39	0.03	0.06	-0.19	-0.01	-0.13	0.07	0.09	0	-0.27	0.1	0.07	0.34	-0.18	0.12	0.14	-0.08	0.14	-0.3	-0.2	-0.04	-0.07
OTOS	Open Sea	cg18790143	2:241080464	-0.37	-0.14	-0.22	-0.3	0.18	-0.12	-0.34	-0.13	-0.08	-0.12	0.28	0.16	-0.02	-0.52	0.28	-0.3	0.21	0.01	-0.05	-0.27	-0.09	0.25	-0.11	0.23	0.25	-0.38	0.04	-0.1	0.25	-0.24	0.26	-0.32	0.02	-0.41	0.17	-0.07	0.27	0.22	-0.32	0.21	0.19	0.07	-0.43	-0.35	0.25	-0.16
UPK1B	Open Sea	cg02019333	3:118892215	-0.31	0.27	0.38	0.47	-0.27	-0.1	0.19	0.3	-0.21	-0.21	0.46	-0.13	-0.21	-0.24	-0.29	-0.31	-0.27	0.09	-0.3	-0.32	-0.21	-0.05	-0.22	0.09	0.49	-0.02	0.4	-0.22	-0.26	0.01	-0.25	0.35	-0.22	-0.27	-0.26	0.49	0.46	0.13	-0.25	0.22	-0.18	0.48	-0.08	-0.28	-0.24	0
CNTN6	Open Sea	cg05209917	3:1134730	-0.53	0.21	-0.37	0.01	0.22	0.33	0.14	-0.37	0.1	-0.23	0.34	0.22	-0.09	0.1	-0.14	-0.47	0.23	-0.22	-0.07	0.13	-0.04	-0.15	0.22	-0.06	0.36	0.04	0.08	0.07	0.18	-0.35	0.06	0.33	0.25	-0.14	-0.14	-0.28	0.35	0.15	0.33	0.32	-0.37	0.34	-0.43	-0.41	0.08	0.13
CNTN6	Open Sea	cg07664856	3:1134528	-0.19	0.08	-0.13	-0.15	0.28	0.23	0.18	0.15	-0.05	-0.09	0.52	0.34	0.04	-0.02	-0.17	-0.09	-0.08	-0.1	0.17	-0.18	0.3	-0.14	0.25	0.09	0.66	-0.16	0.28	0.03	0.04	-0.16	-0.14	0.33	-0.03	-0.16	-0.05	-0.19	0.33	-0.06	0.29	0.28	-0.15	0.5	-0.06	-0.12	-0.14	-0.17
UCN3	Open Sea	cg20587968	10:5406423	-0.22	0.18	-0.31	-0.27	0.13	0.05	-0.2	0.08	-0.1	0.04	0.27	0.05	0.06	-0.03	-0.04	-0.34	-0.31	-0.16	0.03	-0.27	0.2	0.04	-0.02	-0.1	0.29	-0.25	-0.13	0.01	0.33	-0.02	0.41	-0.11	0.19	-0.06	0.06	-0.05	-0.18	0.29	0.05	0.24	0.14	0.26	-0.26	-0.04	0.15	0.09
UCN3	Open Sea	cg26644395	10:5407020	-0.14	0.05	-0.15	0.12	0.1	-0.15	-0.15	-0.11	-0.14	0.12	0.28	-0.02	0	-0.17	-0.07	-0.19	0.52	-0.09	-0.15	-0.18	-0.12	0.37	0.13	-0.18	0.54	-0.17	-0.17	-0.06	-0.11	-0.12	0.28	-0.17	0.23	-0.13	-0.1	-0.15	-0.16	0.38	-0.14	-0.06	0.01	0.04	-0.17	-0.12	0.05	-0.15
CPA5	Open Sea	cg11063110	7:129985205	-0.04	-0.43	-0.14	-0.32	0.13	0.19	-0.3	0.02	0.11	0.12	0.12	-0.08	0.04	-0.04	-0.08	-0.02	0.08	-0.22	0.2	0.01	0.23	0.18	0.18	-0.12	0.12	0	0.04	0.08	-0.03	-0.26	0.2	-0.07	0.09	-0.05	0.08	0.11	0.22	0	0.01	0.08	0.05	0.05	-0.41	-0.13	0.12	-0.41
EDNRB	Shore	cg12120741	13:78492306	-0.36	-0.24	-0.1	-0.06	-0.11	0.25	-0.16	0.19	-0.01	-0.03	0.35	-0.05	0.08	0.13	0.07	0.12	0.33	-0.04	0.19	-0.11	0.33	-0.03	0.07	-0.04	0.25	0.19	0.06	-0.06	0.34	-0.2	-0.07	-0.07	0.14	0.03	-0.1	-0.26	0.25	-0.1	-0.12	0.19	-0.19	-0.17	-0.4	-0.14	-0.04	-0.09
MC2R	Open Sea	cg00335286	18:13916355	-0.22	-0.1	-0.16	-0.03	-0.03	0.04	-0.14	-0.13	0.04	-0.15	0.44	0	0.04	-0.12	0.05	0.26	0.09	-0.1	0.26	-0.19	0.29	0.46	0.43	0.36	0.25	-0.17	0.27	-0.1	0.2	-0.15	0.57	-0.21	-0.03	0.15	0.2	-0.17	-0.09	0.44	-0.18	0.35	-0.16	0.15	-0.25	0.01	-0.1	0.27
AIPL1	Open Sea	cg26770882	17:6338181	-0.31	0.11	-0.16	-0.29	0.05	-0.02	-0.07	-0.25	-0.14	-0.01	0.15	-0.03	-0.08	-0.34	-0.26	-0.3	-0.3	0.04	0.11	-0.32	0.48	-0.27	0.13	0.12	0.29	-0.27	-0.03	-0.19	0.08	-0.24	0.17	-0.09	0.04	-0.34	-0.01	0	-0.28	-0.31	-0.27	0.29	-0.14	0.14	-0.35	-0.28	-0.18	0.39
MC4R	Open Sea	cg02037013	18:58039530	-0.32	0.12	-0.08	-0.19	-0.2	0.4	-0.19	0.2	-0.11	0.04	0.36	0.27	0.34	0.22	-0.07	-0.24	0.28	-0.14	0.05	-0.36	0.4	-0.3	0	-0.1	0.32	-0.28	0.12	0.17	0.13	-0.02	0.31	-0.39	-0.16	-0.18	0.23	-0.04	0.02	0.16	-0.38	0.36	-0.29	0.33	-0.4	0.26	0.16	0.19
ATP4A	Open Sea	cg04713352	19:36055013	-0.04	-0.17	-0.21	-0.28	-0.16	-0.08	0.08	-0.23	-0.09	0.15	0.28	0.1	-0.16	-0.06	0.1	-0.25	0.05	-0.09	-0.01	-0.31	0.13	0.22	0.44	0.07	-0.01	0	-0.09	-0.18	-0.3	-0.19	0.4	-0.1	0	0.39	0.04	-0.06	-0.32	0.41	-0.07	-0.08	-0.21	-0.2	-0.15	-0.23	0.13	-0.27
CDK15	Open Sea	cg14695751	2:202671292	-0.1	-0.08	-0.01	-0.09	-0.1	-0.1	0.07	-0.08	-0.06	0.01	-0.1	-0.03	-0.06	-0.13	-0.09	-0.14	-0.13	-0.09	-0.13	-0.13	-0.12	-0.13	-0.1	-0.13	-0.01	-0.09	-0.12	-0.09	-0.13	-0.1	-0.12	-0.08	-0.06	-0.11	-0.07	-0.09	-0.1	-0.12	-0.1	0.04	-0.1	-0.11	-0.1	-0.11	-0.02	-0.11
CDK15	Open Sea	cg19654437	2:202671158	-0.16	-0.11	-0.1	-0.16	-0.16	-0.15	-0.05	-0.14	-0.09	-0.04	-0.09	0.04	-0.11	-0.15	-0.16	-0.18	-0.17	-0.1	-0.16	-0.17	-0.15	-0.17	-0.13	-0.18	0.32	-0.18	-0.17	-0.14	-0.18	-0.13	-0.18	-0.14	-0.07	-0.14	-0.12	-0.05	-0.13	-0.16	-0.11	0.03	-0.11	-0.16	-0.16	-0.16	-0.04	-0.17
CST11	Open Sea	cg17928268	20:23433503	-0.19	-0.12	-0.07	-0.12	-0.15	-0.18	-0.06	-0.16	-0.06	0.2	-0.02	0.01	-0.04	-0.15	-0.19	-0.19	-0.16	-0.13	-0.08	-0.16	-0.11	-0.18	-0.11	-0.18	-0.03	-0.19	-0.17	-0.08	-0.18	-0.09	-0.17	-0.15	-0.05	-0.15	-0.09	-0.11	-0.18	-0.15	-0.18	0	-0.07	-0.02	-0.2	-0.16	-0.14	-0.17
DCT	Open Sea	cg05256043	13:95131951	-0.28	-0.07	-0.15	-0.14	-0.22	-0.26	-0.09	0.12	0.1	-0.15	0.44	0.24	-0.11	-0.29	-0.26	0.03	-0.14	-0.23	-0.26	-0.17	-0.04	-0.26	0.19	-0.27	0.56	-0.21	0.12	-0.06	-0.29	-0.14	0.18	-0.18	-0.12	0.19	-0.18	-0.08	-0.25	-0.2	0.17	0.12	-0.16	0.22	-0.25	-0.12	-0.16	0
RPE65	Open Sea	cg11724759	1:68915898	-0.22	-0.14	-0.17	-0.25	-0.16	-0.2	-0.09	-0.24	-0.19	-0.17	0.42	0.29	0.05	-0.18	-0.3	-0.35	-0.31	-0.23	-0.31	-0.33	0.01	0.07	0.09	-0.34	0.43	-0.29	-0.26	-0.18	0.02	-0.07	0.44	0.18	-0.08	-0.27	-0.17	-0.23	-0.1	-0.03	0.02	0.07	-0.28	-0.03	-0.31	-0.2	-0.21	-0.26
PARP15	Open Sea	cg22468055	3:122334227	-0.18	-0.11	0.15	-0.13	-0.14	-0.15	-0.06	-0.15	-0.13	0.03	-0.11	0.07	-0.12	-0.17	-0.17	-0.19	-0.15	-0.14	-0.15	-0.17	-0.16	-0.16	0.41	-0.15	-0.08	-0.16	-0.15	-0.1	-0.18	-0.07	-0.15	-0.03	-0.05	-0.11	-0.12	-0.01	-0.16	-0.13	-0.06	0.04	-0.14	0.07	-0.14	-0.11	-0.09	-0.16
FAM101A	Open Sea	cg21453309	12:124774055	-0.26	-0.14	-0.11	-0.2	0.09	-0.31	-0.14	-0.06	-0.23	0.2	-0.2	0.09	-0.16	0.24	-0.29	-0.34	-0.3	-0.14	-0.21	-0.28	-0.23	0.09	-0.21	-0.3	0.33	0.23	-0.04	-0.11	-0.34	-0.18	0.49	-0.05	-0.15	-0.23	-0.25	-0.21	0.19	-0.27	-0.26	0.11	-0.13	-0.02	-0.16	-0.27	-0.19	-0.29
OTOF	Open Sea	cg26900154	2:26781731	-0.24	-0.07	-0.13	-0.16	-0.16	-0.27	-0.07	-0.2	-0.15	-0.07	0.29	0.02	-0.07	-0.29	-0.26	-0.35	-0.03	-0.15	-0.23	-0.25	-0.08	0.01	-0.22	-0.27	0.12	-0.02	-0.21	-0.12	0.17	-0.18	-0.19	-0.27	-0.05	-0.27	-0.28	-0.16	-0.25	-0.29	-0.26	0.23	-0.1	-0.25	-0.26	-0.29	-0.16	-0.19
SULT2A1	Open Sea	cg19139729	19:48389562	-0.17	-0.13	-0.02	-0.07	-0.16	-0.12	-0.02	-0.12	-0.11	-0.06	-0.13	-0.04	-0.05	-0.19	-0.18	-0.2	-0.16	-0.13	-0.17	-0.16	-0.17	-0.17	-0.12	-0.2	-0.16	-0.17	-0.16	-0.03	-0.17	-0.08	-0.13	-0.2	-0.05	-0.14	-0.12	-0.17	-0.16	-0.18	-0.14	0.03	-0.1	-0.18	-0.2	-0.18	-0.1	-0.19
VCAM1	Open Sea	cg04743650	1:101185070	0.2	0.04	-0.22	-0.35	-0.35	-0.21	-0.23	-0.34	0.03	0.26	0.34	0.27	0.28	0.17	-0.3	-0.37	0	-0.35	0.26	-0.36	0.37	0.1	0.05	0.2	0.43	-0.34	-0.05	0.17	0.34	-0.23	0.42	-0.04	0.04	-0.22	0.19	0.08	-0.13	0.17	-0.08	0.02	-0.29	0.26	0.22	0.07	-0.04	-0.02
DISP1	Open Sea	cg10942056	1:223101848	-0.32	-0.45	-0.24	-0.15	-0.21	-0.02	-0.1	0.14	-0.13	0.07	0.21	0.13	-0.24	-0.03	-0.5	-0.28	-0.45	-0.38	0.02	-0.35	0.16	-0.53	-0.24	-0.03	0.28	-0.15	-0.16	0.02	0.19	-0.2	-0.51	0.23	0.03	-0.38	0.22	-0.06	-0.05	-0.43	-0.54	0.18	0.11	0.01	0.05	-0.23	0.02	0.08
ZNF238	Shore	cg23829949	1:244214679	-0.14	-0.1	-0.01	-0.03	-0.03	0.22	-0.15	0.13	0.06	0.08	0.09	0.09	0.13	-0.08	-0.44	-0.22	0.06	-0.3	0.12	-0.18	0.15	-0.06	-0.01	-0.13	0.27	-0.17	-0.1	-0.08	0.04	-0.05	0.12	0.24	0.09	-0.1	0.17	0.24	-0.14	-0.01	-0.04	0.06	0.17	-0.01	-0.27	-0.14	0.02	-0.01
KCNE4	Shore	cg09835085	2:223916592	-0.4	-0.29	-0.25	-0.01	0.4	-0.38	-0.26	-0.15	0.01	0.35	-0.31	-0.22	-0.01	0	0.12	0	-0.41	-0.31	0.08	0.22	0.12	0.07	0.07	0.03	0.41	-0.32	-0.08	0.03	-0.44	0.04	0.1	0.37	0	0.05	-0.28	-0.4	-0.25	0.33	-0.3	0.34	-0.29	-0.43	-0.27	-0.37	-0.1	-0.38
NDST4	Open Sea	cg27063986	4:116035232	-0.57	-0.26	-0.2	-0.37	0.11	-0.44	-0.07	-0.5	-0.27	0.07	-0.39	0.12	-0.23	-0.16	-0.1	-0.51	-0.56	0.2	-0.52	-0.21	-0.16	0.22	-0.09	-0.43	0.24	-0.5	-0.54	-0.04	-0.55	0.03	0.1	-0.51	0.24	-0.18	-0.33	0.26	0.16	0.03	-0.54	0.1	0.12	0.11	-0.39	-0.48	-0.3	-0.49
GNS	Shore	cg00626466	12:65153982	-0.36	-0.24	-0.18	0.09	0.38	-0.31	0.03	0.09	-0.18	-0.19	-0.25	-0.1	-0.31	0.15	-0.35	0.5	-0.25	-0.17	0.38	-0.25	0.32	0.29	0.48	0.08	0.25	0.41	-0.29	0.23	0.21	-0.15	0.5	0.51	-0.12	-0.3	-0.29	-0.34	0.22	0.5	0.37	0.19	-0.15	-0.36	-0.28	-0.2	-0.17	-0.33
RNF126	Shore	cg03605761	19:663973	-0.24	-0.2	-0.22	-0.07	0.07	0.06	0.04	-0.03	-0.04	0.01	0.35	0.15	-0.06	-0.15	-0.23	-0.39	-0.29	0.08	-0.29	-0.02	0	0.02	0.04	-0.42	0.07	0.01	0.03	0	0.04	-0.1	0.07	-0.37	0.15	-0.1	-0.15	-0.24	0.07	0	0.1	0.16	-0.33	-0.17	-0.11	0.01	0.28	-0.22
NOP16	Shore	cg01684579	5:175816834	-0.35	-0.26	0.18	0.15	0	-0.02	0.15	0.4	-0.16	0.09	0.19	-0.16	-0.17	-0.32	-0.32	-0.14	-0.21	-0.28	0.1	-0.12	0.15	0.48	0	-0.26	0.2	-0.08	-0.24	0.01	-0.32	0.05	-0.26	0.4	-0.27	-0.08	-0.15	-0.31	-0.32	0.33	0.22	0	-0.17	-0.31	-0.07	-0.27	-0.23	-0.27
NDUFS5	Open Sea	cg07388493	1:39491459	-0.03	-0.04	0	0.09	0.16	0.04	0.12	-0.05	-0.14	0.02	0.33	-0.03	0.11	-0.35	0.12	-0.17	-0.28	-0.06	-0.17	0.05	0.11	0	-0.23	-0.01	0.06	-0.12	-0.17	0.04	-0.03	0.09	-0.36	-0.08	-0.12	-0.23	-0.02	-0.14	0.07	-0.27	0.05	0.19	-0.16	-0.23	-0.08	0.06	0.09	-0.06
FAAH	Island	cg12671744	1:46859774	-0.25	-0.17	-0.06	-0.12	0.01	-0.2	0.05	0.2	-0.07	0.01	0.28	0.04	-0.05	-0.24	-0.07	-0.22	-0.06	-0.19	-0.19	-0.21	0.19	-0.24	0	-0.08	0.32	-0.19	-0.15	0.04	0.03	0.03	0.03	-0.27	-0.06	-0.23	-0.18	-0.11	-0.21	0.07	0.12	0.08	-0.16	-0.22	-0.23	-0.21	-0.01	0.25
CYP2E1	Shore	cg00436603	10:135340740	0.2	-0.07	-0.21	-0.26	0.23	-0.12	-0.21	0.23	0.02	-0.36	0.24	0.02	0.12	-0.37	-0.2	0.1	0	-0.32	0.13	-0.31	0.33	-0.05	0.29	0.05	0.41	-0.29	0.39	-0.23	-0.27	-0.24	-0.39	-0.21	0.3	-0.28	-0.24	0.18	-0.34	0.07	-0.18	0.32	-0.19	0.22	-0.07	-0.08	0	-0.03
RDH8	Open Sea	cg25661884	19:10124267	-0.21	-0.03	-0.01	-0.18	-0.13	-0.2	-0.06	-0.09	-0.16	-0.1	0.05	-0.02	-0.1	-0.22	-0.24	0	-0.13	0.05	-0.14	-0.21	-0.22	0.15	0.27	-0.16	0.47	-0.19	-0.21	-0.09	-0.21	-0.13	0.49	-0.2	-0.11	0.02	-0.21	0	-0.21	0.37	-0.19	-0.05	0.18	-0.16	-0.17	-0.18	-0.17	-0.12
SEPT5;GP1BB	Island	cg05726109	22:19709755	-0.5	0.03	-0.39	-0.44	-0.08	-0.53	0.1	-0.09	-0.36	0.1	-0.47	0.03	-0.33	-0.56	0.11	-0.57	0.08	-0.41	-0.47	-0.16	-0.26	-0.47	-0.43	-0.55	-0.24	-0.33	-0.11	-0.36	-0.56	-0.4	-0.23	0.16	-0.02	-0.51	-0.41	-0.45	-0.52	-0.51	0.2	-0.26	0.12	-0.53	0.03	-0.23	-0.36	-0.13
SLC39A4	Island	cg09155025	8:145642024	-0.08	-0.29	0.04	-0.17	-0.02	-0.19	-0.21	-0.26	-0.29	-0.08	0.13	-0.03	0.04	-0.26	-0.35	-0.18	-0.4	-0.3	-0.01	-0.36	0.09	-0.08	-0.11	-0.07	0.17	-0.1	-0.31	-0.17	-0.43	0.02	-0.31	0.13	-0.2	-0.26	-0.32	-0.45	0.16	-0.23	-0.1	0.12	0.13	-0.29	-0.35	-0.39	-0.25	-0.42
SLC39A4	Shore	cg11800672	8:145642291	-0.11	-0.39	0.05	-0.17	0.04	0.02	-0.36	-0.35	-0.41	-0.14	0.12	-0.01	0.1	-0.14	-0.55	-0.23	-0.58	-0.5	0.06	-0.48	0.12	0.02	-0.11	0.01	0.1	-0.05	-0.31	-0.24	-0.51	0.11	-0.24	0.12	-0.4	-0.32	-0.52	-0.56	0.04	-0.28	-0.15	0.1	0.01	-0.43	-0.49	-0.55	-0.32	-0.7
ZSCAN21	Open Sea	cg19370284	7:99647006	-0.01	-0.15	-0.43	-0.24	0.02	0.07	0.01	0.05	0.02	0.01	0.1	0.04	-0.15	-0.27	0.06	0.02	-0.29	0.09	0.03	-0.54	0.09	0.08	0.07	-0.08	0.05	-0.21	0.02	-0.13	0.06	-0.07	0.05	0.06	-0.08	-0.31	0.06	-0.53	0.08	0.07	-0.02	-0.07	-0.21	-0.64	-0.15	-0.21	0.05	-0.67
CLDN9	Shore	cg03038672	16:3062056	-0.11	-0.21	-0.1	-0.47	0.06	-0.36	0.05	0	-0.41	0.12	0.09	0.05	0	-0.2	-0.29	-0.26	-0.26	-0.19	-0.15	-0.14	0.12	0.1	-0.44	-0.3	0.12	-0.06	-0.16	0.05	-0.09	-0.34	0.07	0.05	-0.1	-0.43	-0.41	-0.48	0.07	-0.15	0.09	0.1	-0.19	-0.36	-0.11	-0.26	-0.22	0.08
TNFSF12;TNFSF12-TNFSF13	Shore	cg00031162	17:7453377	-0.18	-0.26	-0.04	-0.25	-0.16	-0.28	-0.02	-0.15	-0.2	0.25	0.02	0.04	0.09	-0.2	-0.36	-0.32	-0.36	-0.29	-0.18	-0.37	-0.22	-0.22	-0.19	-0.24	0.09	-0.25	-0.28	-0.12	-0.15	-0.22	-0.31	-0.07	-0.04	-0.19	-0.15	-0.16	-0.11	-0.22	-0.28	0.13	-0.07	-0.15	-0.14	-0.23	-0.07	-0.11
TNFSF12;TNFSF12-TNFSF13	Shore	cg12045829	17:7452926	-0.17	-0.17	0	-0.18	-0.06	-0.16	0.04	-0.09	-0.14	0.61	-0.06	-0.02	0.08	-0.16	-0.16	-0.15	-0.17	-0.14	-0.16	-0.18	-0.19	-0.17	-0.16	-0.19	-0.01	-0.12	-0.19	-0.11	-0.19	-0.18	-0.19	0.07	-0.11	-0.18	-0.14	-0.17	-0.13	-0.19	-0.2	0.36	-0.16	-0.2	-0.1	-0.17	-0.15	-0.07
B3GALTL	Shore	cg21418052	13:31773806	0.06	-0.04	-0.05	-0.1	0.16	-0.23	0	-0.03	-0.08	0.12	-0.08	-0.02	-0.13	-0.15	0.11	-0.21	-0.13	-0.21	-0.11	-0.2	-0.16	-0.22	-0.18	-0.21	-0.09	0.03	-0.21	0.04	-0.17	-0.02	-0.23	-0.18	-0.14	-0.19	0.03	-0.21	0.1	-0.19	-0.25	0.02	0.07	-0.24	0	-0.17	-0.05	-0.14
RORC	Open Sea	cg18149207	1:151805634	-0.1	-0.06	-0.32	-0.09	-0.02	-0.03	-0.11	0.07	-0.02	0.13	0.08	0.09	-0.11	-0.12	-0.15	-0.48	-0.3	-0.13	0.09	-0.01	0.17	-0.17	-0.1	-0.08	0.15	-0.34	0.04	0.03	0.11	-0.05	0.1	-0.46	0.06	-0.14	0.01	0.03	-0.07	0.08	-0.25	0.09	-0.13	-0.06	-0.3	-0.07	0.06	0.07
ANPEP	Open Sea	cg05985767	15:90349511	-0.13	-0.37	-0.16	-0.42	0.14	-0.09	-0.09	0	-0.22	0.07	0.07	0.04	0.04	-0.04	-0.07	-0.34	-0.26	-0.29	0	-0.38	0.14	0.08	0.11	-0.05	0.16	0.05	-0.16	0.03	-0.1	-0.3	0.03	0.18	0	-0.37	-0.29	-0.05	-0.13	-0.02	0.07	0.06	-0.05	-0.08	-0.35	-0.19	-0.13	0.03
CPEB4	Shore	cg03032025	5:173316748	-0.18	-0.16	0.1	-0.15	-0.2	0.02	0.06	0.13	0	0.07	0.09	0.04	-0.03	-0.17	-0.59	-0.47	-0.56	-0.34	0.07	-0.02	-0.32	-0.02	-0.01	-0.29	0.13	-0.13	-0.39	-0.02	0.05	-0.24	-0.18	-0.16	-0.23	-0.04	0.09	0.12	-0.06	-0.08	-0.55	0.13	-0.04	0	-0.04	0.01	0.12	0.04
PREPL	Open Sea	cg03894103	2:44586901	-0.22	-0.3	0	-0.29	0.02	-0.05	-0.05	-0.04	0.02	0.03	0.01	-0.08	0.06	0.02	0.03	-0.25	-0.59	-0.19	0.06	0.03	0.07	0.01	0	-0.2	0.05	-0.05	-0.26	-0.01	-0.05	-0.13	0.08	0.05	0.01	-0.1	-0.02	0.04	-0.47	0.05	-0.17	0.03	0.03	0.01	-0.01	-0.04	0.02	0
PAQR5	Shore	cg20082641	15:69590255	-0.09	-0.33	-0.19	-0.46	-0.18	-0.3	-0.29	-0.03	-0.35	0.06	0.06	0.05	0.03	-0.3	-0.34	-0.44	-0.39	-0.42	0.06	-0.24	-0.1	0.08	-0.15	-0.2	-0.05	-0.06	-0.14	-0.08	-0.1	-0.13	0.04	-0.09	0	-0.39	-0.26	0.01	0.05	-0.2	0.03	0.05	-0.02	-0.06	-0.11	-0.13	-0.05	-0.08
LOC388387	Open Sea	cg21639401	17:41050668	-0.31	-0.3	0.08	-0.34	-0.13	-0.1	-0.03	-0.19	-0.21	-0.32	0.01	-0.03	0.03	-0.27	-0.54	-0.34	-0.32	-0.24	-0.29	-0.34	-0.18	-0.09	-0.16	-0.38	0.03	-0.4	-0.15	-0.14	-0.38	-0.2	-0.2	0.19	-0.3	-0.39	-0.15	-0.1	0.11	-0.31	0.04	0.16	0.14	-0.21	0.04	-0.1	-0.18	-0.2
CLEC3B	Open Sea	cg21057494	3:45066971	-0.26	-0.05	-0.21	-0.19	-0.17	-0.19	-0.13	-0.17	-0.08	-0.09	0.19	0.25	-0.1	0.04	-0.35	-0.29	-0.28	-0.25	-0.2	-0.21	0.03	-0.02	-0.27	-0.26	-0.04	-0.15	-0.05	-0.17	-0.17	-0.13	-0.04	-0.24	0.04	-0.22	-0.04	0.16	-0.27	0.05	-0.12	0.05	0.07	0.07	-0.09	-0.14	-0.08	-0.16
DPP4	Shore	cg11460364	2:162931397	-0.64	0.03	-0.02	-0.49	-0.42	-0.14	-0.17	0.09	-0.29	-0.53	0.13	0.15	-0.07	-0.49	0	-0.48	-0.17	-0.57	0.08	-0.58	-0.02	-0.12	0.15	-0.51	0.18	-0.4	0.05	-0.45	-0.39	-0.18	-0.63	0.05	-0.37	-0.35	0.15	0.17	0.11	-0.15	0.12	0.17	0.06	0.13	-0.63	-0.13	-0.32	0.1
C8orf4	Open Sea	cg17939444	8:40010443	-0.56	-0.48	0.22	-0.38	-0.09	-0.42	0.12	-0.12	-0.36	0.02	-0.51	0.04	-0.23	-0.43	-0.5	-0.54	-0.57	-0.34	-0.4	-0.56	-0.28	0.17	0.13	-0.09	0.29	-0.33	-0.52	-0.21	-0.58	-0.2	0.22	0.27	-0.41	-0.51	-0.48	-0.16	0.01	-0.38	-0.09	0.16	0.27	-0.27	-0.04	-0.25	-0.47	-0.32
COX6A2	Shore	cg24110063	16:31439752	-0.19	0.11	-0.08	-0.34	0.09	-0.18	-0.22	-0.09	-0.21	0.05	0.24	0.15	0.13	-0.51	0.24	-0.38	0.25	-0.06	0.16	-0.13	-0.07	-0.02	-0.1	-0.44	0.25	-0.12	0.03	-0.35	-0.24	-0.06	0.22	0.16	0.11	-0.28	0.11	-0.21	-0.14	0	-0.24	0.19	-0.25	-0.02	-0.22	-0.09	-0.32	0.04
EGLN1	Open Sea	cg16855929	1:231561414	0	0.03	-0.02	0.02	-0.02	0	-0.17	0.01	-0.01	-0.07	0.04	0.01	0.06	0.07	-0.62	-0.01	0.03	-0.04	0	-0.08	0.08	0.06	0.04	0.05	0.06	-0.08	0.06	0.01	0.03	0.02	0.07	0.03	0	-0.05	0.02	0.06	0.05	0.06	0.02	0.04	0.01	0.03	-0.21	-0.03	0.01	0.02
RIN2	Open Sea	cg17016000	20:19869644	0	-0.09	-0.02	0.06	0.05	0.03	0.02	-0.06	0.05	0.03	0.05	-0.01	0.02	0.06	-0.4	0.01	-0.18	0.09	0.06	0.04	0.06	0.07	0.05	-0.08	0.05	0.08	-0.01	0.01	0.01	-0.03	0.01	-0.39	0.03	0.01	0.04	0.08	0.04	0.06	0.05	0.06	0.02	0.05	0.02	0.03	0.05	-0.04
ZNF323;ZKSCAN3	Open Sea	cg21750589	6:28321301	-0.16	-0.39	-0.18	-0.03	-0.07	-0.25	-0.39	0.01	0.1	-0.02	0.07	0.09	0.01	-0.18	-0.14	0.01	0.09	-0.13	0.05	0.01	0.06	0.15	0.11	-0.35	0.11	0.06	-0.27	-0.1	0.09	-0.28	-0.26	0.14	0.1	-0.16	-0.16	-0.25	0.13	0.06	0.05	0.12	-0.01	0.01	-0.08	0.03	-0.04	0.05
MYCBPAP;EPN3	Open Sea	cg02593766	17:48608677	-0.34	-0.15	-0.15	-0.02	-0.17	-0.21	-0.05	-0.25	-0.15	-0.01	0.08	0.12	-0.07	-0.22	-0.51	-0.38	-0.23	-0.12	-0.08	0.01	0.02	0.15	-0.03	-0.16	0.09	-0.11	-0.08	-0.05	-0.16	-0.08	-0.01	-0.31	-0.06	-0.18	-0.11	0.18	0.13	-0.06	-0.22	0.17	0.12	0.05	-0.37	-0.08	0.06	0.04
ZNF438	Open Sea	cg01656216	10:31273710	-0.13	-0.19	0.06	0.1	-0.03	-0.1	-0.12	-0.01	-0.2	-0.08	0.18	0	0.08	-0.24	-0.6	-0.39	-0.31	-0.25	-0.02	-0.2	-0.07	0.17	0.11	0.02	0.13	0	-0.51	0.01	0.11	0.01	0.06	0.23	-0.44	-0.11	-0.32	0.23	-0.04	0.09	0.18	0.15	-0.27	0.16	0.05	-0.36	-0.02	0.02
C4BPB	Open Sea	cg05659947	1:207262190	-0.28	-0.27	-0.04	0.06	-0.34	-0.14	0	0.09	-0.09	0.13	0.11	0.08	-0.11	-0.09	-0.5	-0.53	-0.35	0.05	0.09	0.01	0.13	0.11	0.14	0.09	0.09	-0.36	-0.13	-0.1	-0.03	-0.08	-0.01	-0.2	0.05	-0.35	-0.14	-0.16	0.12	0.06	0.03	0.18	-0.28	0.14	-0.09	-0.26	-0.17	-0.24
C7orf41	Open Sea	cg01541443	7:30185315	0	-0.03	0	0	0	-0.01	-0.02	0.01	-0.01	-0.03	0.01	0.01	0	0.01	-0.02	0	-0.01	-0.03	0.01	0	0.01	0	0	-0.02	0.01	0.02	0	0.01	0	0	0	-0.02	0.01	0	-0.02	0.01	0.01	-0.02	0.01	0.02	0	-0.01	-0.02	-0.03	-0.01	0
SLC5A2	Open Sea	cg01171858	16:31494347	-0.01	-0.07	-0.08	-0.03	0.01	0	-0.25	-0.21	0	0.01	0.03	0.02	0.04	0.02	-0.11	-0.05	0.02	0	0.03	-0.02	0.02	0.02	0	0.01	0.03	-0.05	-0.02	-0.05	0	0.01	0.04	0.01	0.02	0	-0.01	0.03	0	0.03	0.03	-0.01	0.01	0	-0.02	0	0.02	-0.02
AMBP	Open Sea	cg25420952	9:116841084	0.11	-0.03	-0.11	-0.42	0.02	-0.13	-0.05	0.04	-0.17	0.07	0.13	-0.06	0.05	-0.06	0.03	-0.3	-0.55	-0.08	0.1	-0.22	0.05	-0.01	-0.04	0.07	0.1	-0.02	-0.03	0.04	0.11	0	0.08	-0.14	0.06	-0.45	0.04	0.04	0.03	0.01	0.1	0.03	-0.16	0.07	-0.03	-0.09	0.06	0.1
C6	Open Sea	cg11976616	5:41213172	-0.5	-0.18	0.01	-0.09	0.05	-0.05	-0.13	0.02	-0.09	-0.02	0.1	0.1	-0.09	-0.03	-0.69	-0.47	-0.33	0.06	0.04	-0.4	0.07	-0.12	0.03	0.03	0.09	-0.06	0.08	0	0.02	0.08	0.1	0.1	0.08	-0.53	-0.03	0.05	-0.11	0.07	0	0.09	0.09	0.09	-0.03	-0.02	-0.01	0
CCL28	Open Sea	cg23863670	5:43411929	-0.21	-0.14	-0.12	-0.15	0	-0.24	-0.14	-0.42	0.12	0.09	0.18	0	0.07	-0.06	-0.55	-0.09	0.04	-0.03	0.13	-0.12	0.2	-0.07	0.05	0.08	0.18	-0.03	-0.25	0.02	0.17	-0.22	0.19	0.14	0.06	-0.28	0.05	0.15	0.06	-0.04	0.08	0.17	-0.06	0.11	-0.24	-0.27	-0.01	0
LRRN3;IMMP2L	Open Sea	cg09837977	7:110731201	-0.26	-0.33	-0.61	0.09	0.02	0.1	-0.11	-0.02	-0.01	0.06	0.09	0	0.07	0.11	-0.35	-0.05	0.05	-0.34	0.11	-0.07	-0.29	0.09	-0.03	0.08	0.09	0.07	0.07	0.03	0.1	0.09	0.11	0.13	0.06	-0.21	0.11	0.07	0.14	0.07	0.09	0.11	0.01	0.08	-0.33	-0.05	0.1	-0.1
MASP1	Open Sea	cg21831174	3:187011187	0.24	0.12	-0.29	-0.14	0.08	0.27	-0.29	0.26	-0.01	-0.24	0.38	0.22	0.12	0.18	-0.34	-0.46	-0.27	-0.4	0.14	-0.18	-0.22	0.23	0.3	0.19	0.35	0.01	0.16	-0.01	0.2	-0.37	0.07	0.2	0.25	-0.11	0.3	0.16	0.26	0.15	0.22	0.21	-0.01	0.29	-0.45	0.06	0.26	0.14
RETNLB	Open Sea	cg05163071	3:108476540	-0.19	-0.17	-0.05	-0.18	-0.14	-0.03	-0.04	-0.05	0	0.19	0.08	0.14	-0.13	-0.18	0.1	-0.21	-0.17	-0.08	0.01	-0.18	-0.14	-0.19	-0.16	-0.17	-0.09	-0.2	0.19	-0.08	-0.17	-0.07	-0.17	-0.2	-0.08	-0.15	-0.11	-0.1	-0.15	-0.18	-0.17	-0.05	0.02	-0.17	-0.1	-0.11	-0.13	-0.15
IL5RA	Open Sea	cg08404225	3:3151899	-0.17	-0.12	-0.14	-0.16	-0.17	-0.15	-0.06	-0.12	-0.11	0.16	0.24	0.11	-0.1	-0.17	-0.05	-0.19	-0.16	-0.13	-0.17	-0.18	-0.17	-0.15	-0.17	-0.19	0.48	-0.16	-0.18	-0.03	-0.18	-0.11	-0.13	-0.17	-0.09	-0.11	-0.07	-0.19	-0.13	-0.18	-0.16	-0.01	-0.03	-0.1	-0.11	-0.17	-0.11	-0.19
MS4A8B	Open Sea	cg13633026	11:60466573	-0.26	-0.08	-0.02	-0.21	-0.24	-0.18	-0.08	-0.2	-0.11	-0.01	-0.22	-0.03	-0.09	-0.28	-0.18	-0.23	-0.25	-0.07	-0.29	-0.29	-0.25	0.27	0.02	-0.26	-0.27	-0.24	-0.28	-0.07	-0.29	-0.13	0.24	0.39	0.01	-0.23	-0.15	-0.28	-0.29	0.15	-0.25	0.07	-0.16	-0.24	-0.15	-0.27	-0.13	-0.28
CAP2	Open Sea	cg23013864	6:17393396	-0.27	0.07	-0.25	-0.24	-0.04	-0.07	0.13	0.07	-0.09	0.27	0.34	0.09	0.03	-0.26	-0.25	-0.23	-0.3	-0.2	-0.26	-0.26	-0.23	-0.09	-0.2	-0.24	-0.13	-0.22	-0.14	-0.03	0.16	0.01	-0.29	-0.13	0.2	-0.21	-0.02	-0.24	-0.15	-0.07	0.06	0.03	-0.21	-0.1	-0.22	-0.11	0.06	-0.07
ATP13A4	Open Sea	cg05820087	3:193272561	-0.33	-0.22	0	-0.1	-0.23	0.45	-0.14	-0.18	-0.18	-0.15	-0.12	0.44	-0.16	-0.21	-0.3	-0.26	-0.33	-0.24	-0.28	-0.29	-0.28	-0.31	-0.24	-0.27	-0.06	-0.33	-0.09	-0.16	-0.35	-0.13	0.04	0.05	-0.07	-0.29	-0.13	0.51	0.36	-0.28	-0.29	0.33	-0.13	0.22	-0.28	-0.23	-0.22	-0.06
SERPINA6	Open Sea	cg09147827	14:94789853	-0.24	-0.1	-0.03	-0.27	0.04	-0.21	-0.1	-0.24	-0.2	-0.06	0.04	0.31	-0.17	-0.28	-0.27	-0.3	0.06	-0.23	0.05	-0.26	-0.27	0.48	0.05	-0.18	0.24	-0.26	-0.18	-0.16	-0.26	-0.15	0.51	-0.27	0.2	-0.26	-0.11	0.02	-0.29	-0.26	-0.25	0.14	-0.16	-0.2	-0.22	-0.28	-0.18	-0.06
CXADR	Shore	cg00744433	21:18884067	-0.22	-0.16	-0.11	-0.09	-0.2	-0.13	0.07	-0.14	-0.12	0.05	-0.17	-0.04	-0.14	-0.25	-0.24	-0.26	-0.25	-0.19	-0.23	-0.2	-0.22	-0.23	-0.16	-0.24	-0.23	-0.19	-0.23	-0.06	-0.25	-0.13	-0.23	-0.22	-0.02	-0.19	-0.2	-0.25	-0.24	-0.24	-0.2	0.15	0.02	-0.21	-0.16	-0.21	-0.12	-0.22
TMPRSS3	Open Sea	cg01214847	21:43816086	-0.31	-0.24	-0.14	-0.2	-0.07	0.01	0.02	0.16	-0.24	0	-0.26	-0.08	-0.08	-0.26	-0.26	-0.22	-0.31	-0.25	-0.26	-0.23	-0.27	-0.27	-0.18	-0.28	-0.19	-0.29	-0.31	-0.07	-0.29	-0.18	-0.08	-0.22	-0.09	-0.29	0.11	-0.26	-0.33	-0.33	-0.21	0.05	-0.16	0.23	-0.29	-0.22	-0.26	-0.31
TMEM139	Open Sea	cg08261841	7:142982463	-0.51	-0.09	-0.34	0.22	-0.49	-0.45	-0.28	-0.25	-0.24	-0.41	0.01	0.06	-0.06	-0.08	-0.57	-0.57	-0.54	-0.15	-0.5	-0.13	-0.08	-0.41	-0.2	-0.33	-0.42	-0.42	-0.11	-0.22	-0.56	0.24	-0.53	0.26	-0.22	-0.24	0.14	0.28	-0.56	-0.31	-0.44	0.3	-0.24	0.22	-0.5	-0.53	-0.19	-0.01
KCNJ15	Open Sea	cg18248112	21:39629123	-0.39	-0.25	-0.07	-0.24	-0.37	-0.27	-0.02	-0.21	-0.2	-0.2	-0.29	0.01	-0.13	-0.41	-0.36	-0.41	-0.39	-0.23	-0.37	-0.33	-0.38	-0.33	-0.29	-0.36	-0.34	-0.35	-0.31	-0.03	-0.36	-0.26	-0.32	-0.3	-0.02	-0.32	-0.26	-0.07	0.02	-0.35	-0.28	0.1	0	-0.08	-0.43	-0.3	-0.25	-0.35
GPR81	Open Sea	cg13702536	12:123215553	-0.21	-0.08	-0.11	-0.08	-0.16	-0.17	-0.02	-0.11	-0.11	-0.15	-0.2	-0.02	-0.08	-0.22	-0.22	-0.23	-0.19	-0.17	-0.18	-0.2	-0.2	-0.19	-0.13	-0.21	-0.12	-0.2	-0.2	-0.02	-0.21	-0.12	-0.17	0.34	-0.07	-0.19	-0.17	-0.21	-0.2	-0.19	-0.2	0.02	-0.08	-0.17	-0.19	-0.2	-0.12	-0.21
AKD1;FIG4	Shore	cg01500097	6:110011156	-0.35	-0.29	0.05	-0.26	-0.32	-0.14	0.05	-0.24	-0.13	0.22	0.02	0.16	-0.05	-0.24	-0.33	-0.36	-0.03	-0.32	0.04	-0.2	-0.08	-0.35	0.05	-0.36	0.43	-0.2	-0.04	-0.13	-0.34	-0.17	0.09	-0.31	-0.21	-0.28	-0.1	-0.1	-0.37	0.08	-0.36	0.17	0.33	-0.1	0.14	-0.31	0.04	-0.32
TMEM177	Shore	cg12108912	2:120435949	-0.32	-0.2	-0.11	-0.26	-0.35	-0.27	-0.07	-0.21	-0.12	-0.2	-0.29	0.17	-0.03	-0.39	-0.27	-0.4	-0.22	0.39	-0.35	-0.36	-0.05	0.15	-0.29	-0.39	0.19	-0.33	-0.29	-0.12	0.18	-0.17	-0.3	0.43	-0.14	-0.29	-0.24	-0.31	-0.17	0.16	-0.22	0.09	-0.21	-0.35	-0.31	-0.33	-0.15	-0.35
TINAG	Open Sea	cg12397274	6:54172183	-0.35	-0.23	-0.15	-0.3	-0.18	-0.25	-0.19	-0.25	-0.19	-0.2	0.18	0.1	-0.22	-0.35	-0.33	-0.22	-0.34	-0.25	0.13	-0.33	-0.32	0.26	0	0.11	0.06	-0.31	-0.35	-0.16	-0.11	-0.23	0.51	-0.34	-0.16	-0.28	-0.21	0.03	-0.31	0.14	0.02	-0.08	-0.01	-0.12	-0.27	-0.2	-0.29	-0.27
CLCN6;MTHFR	Shore	cg14472778	1:11867308	-0.45	-0.33	0.25	-0.3	0.07	-0.41	-0.12	-0.28	-0.09	-0.16	-0.28	0.05	0.03	-0.48	-0.48	-0.49	-0.34	-0.21	-0.28	-0.22	-0.1	-0.44	-0.37	-0.4	0.16	-0.34	-0.3	-0.1	-0.38	-0.31	-0.46	-0.33	-0.01	-0.38	-0.4	0.26	-0.49	-0.37	-0.36	-0.01	-0.04	-0.2	-0.15	-0.1	0.04	-0.12
TMEM19	Shore	cg04969878	12:72079240	-0.35	-0.12	-0.11	-0.19	-0.07	-0.25	-0.12	-0.16	-0.04	0.06	0	0.06	-0.3	-0.34	-0.41	-0.41	-0.36	-0.38	-0.25	-0.27	-0.35	-0.37	-0.23	-0.29	-0.27	-0.25	-0.27	-0.09	-0.4	-0.05	-0.36	-0.34	-0.12	-0.36	-0.17	0.04	-0.31	-0.33	-0.33	0	0	-0.32	0.14	-0.2	0.1	-0.28
DMBT1	Open Sea	cg27015047	10:124320805	-0.36	-0.09	0	-0.22	-0.34	-0.28	0	-0.27	-0.22	-0.13	0.29	0.07	-0.09	-0.31	-0.38	-0.38	-0.36	-0.29	-0.25	-0.36	-0.35	-0.14	-0.25	-0.38	-0.29	-0.36	-0.3	-0.1	-0.36	-0.17	-0.34	-0.3	-0.09	-0.32	-0.29	0.07	-0.38	-0.37	-0.22	0.09	-0.03	0.08	-0.26	-0.27	-0.29	-0.35
NOX3	Open Sea	cg21765730	6:155777175	-0.47	-0.24	-0.16	-0.36	-0.3	-0.17	-0.18	-0.39	-0.34	-0.43	0.34	0.27	-0.23	-0.34	-0.43	-0.43	-0.44	-0.31	-0.45	-0.49	-0.38	-0.06	-0.01	-0.48	0.39	-0.45	-0.42	-0.23	-0.47	-0.31	-0.43	-0.37	0.11	-0.42	-0.38	-0.29	-0.15	-0.29	-0.45	0.27	0.03	0.32	-0.39	-0.27	-0.34	-0.46
ZNF579	Shore	cg15916628	19:56092834	0	-0.01	-0.02	-0.17	-0.24	-0.13	-0.12	-0.08	-0.06	0.01	0.08	0.12	0.06	-0.38	-0.27	-0.37	-0.02	-0.25	-0.28	-0.25	0.11	0.08	0.18	-0.24	0.22	-0.24	0.03	-0.13	-0.34	-0.04	-0.27	-0.28	-0.19	-0.09	-0.27	-0.34	-0.3	-0.3	-0.28	-0.05	0.04	-0.32	-0.12	-0.23	-0.21	0.04
C16orf81	Shore	cg03819692	16:89225639	-0.22	-0.18	-0.07	-0.02	-0.25	-0.21	-0.02	-0.14	-0.13	-0.01	-0.18	-0.03	-0.12	-0.26	-0.21	-0.14	-0.25	-0.15	-0.18	-0.22	-0.17	-0.19	-0.11	-0.29	-0.26	-0.24	-0.25	-0.03	-0.25	-0.06	-0.19	-0.18	-0.02	-0.16	-0.14	-0.2	-0.2	-0.22	-0.12	0.05	0.2	-0.21	-0.18	-0.23	-0.13	-0.23
C19orf21	Open Sea	cg04245402	19:751241	-0.19	-0.14	-0.12	-0.1	-0.18	-0.2	-0.02	-0.1	-0.13	-0.16	-0.18	0.01	-0.07	-0.23	-0.22	-0.22	-0.23	-0.15	-0.16	-0.16	-0.19	-0.19	-0.08	-0.21	-0.17	-0.19	-0.2	-0.03	-0.21	-0.11	-0.16	-0.17	-0.1	-0.18	-0.16	-0.2	-0.2	-0.19	-0.2	0.08	0.02	-0.13	-0.2	-0.2	-0.1	-0.21
PPAP2B	Shore	cg16505550	1:57045708	-0.31	-0.24	-0.1	-0.19	-0.27	-0.22	-0.01	-0.19	-0.14	-0.14	-0.26	-0.09	-0.1	-0.26	-0.27	-0.31	-0.29	-0.23	-0.28	-0.3	-0.29	-0.28	-0.27	-0.25	0.03	-0.26	-0.28	-0.23	-0.31	-0.24	-0.3	-0.24	-0.11	-0.25	-0.05	-0.11	-0.2	-0.28	-0.24	0.06	-0.1	-0.28	-0.21	-0.28	-0.2	-0.28
FOXI1	Shore	cg19233472	5:169532752	-0.26	-0.2	-0.04	-0.15	-0.22	-0.22	-0.08	-0.18	-0.19	-0.05	-0.22	-0.05	-0.05	-0.25	-0.02	-0.25	-0.18	-0.2	-0.24	-0.24	-0.21	-0.23	-0.18	-0.26	-0.22	-0.21	-0.26	-0.05	-0.26	-0.13	-0.25	-0.24	-0.05	-0.21	-0.24	-0.26	-0.26	-0.25	-0.2	-0.04	-0.04	-0.22	-0.15	-0.22	-0.21	-0.26
PFDN2;NIT1	Shore	cg04991214	1:161089118	-0.26	-0.22	-0.14	-0.15	-0.23	-0.15	-0.17	-0.15	-0.07	-0.11	0.13	-0.1	-0.18	-0.29	-0.28	-0.23	-0.19	-0.23	0.11	-0.15	-0.01	-0.25	-0.03	-0.11	0.09	-0.25	-0.2	-0.21	-0.2	-0.16	-0.24	0	-0.08	-0.18	-0.21	-0.19	0.11	-0.24	-0.12	0.1	-0.1	-0.27	-0.3	-0.19	-0.09	-0.26
SEMA4A	Open Sea	cg15983538	1:156123411	-0.25	-0.18	-0.12	-0.19	-0.21	-0.19	0.01	-0.08	-0.16	-0.04	-0.16	-0.02	-0.11	-0.33	-0.24	-0.33	-0.24	-0.17	-0.23	-0.25	-0.24	-0.22	-0.12	-0.31	-0.27	-0.27	-0.25	-0.07	-0.27	-0.14	-0.22	-0.28	0.03	-0.16	-0.19	-0.31	0.24	-0.25	-0.22	0.07	-0.1	-0.23	-0.24	-0.21	-0.16	-0.27
C19orf46	Shore	cg21550442	19:36499839	-0.24	-0.22	-0.16	-0.19	-0.25	-0.2	-0.04	-0.15	-0.03	0.44	-0.23	-0.01	-0.1	-0.08	-0.26	-0.29	-0.25	-0.2	-0.2	-0.22	-0.24	-0.11	-0.04	-0.26	0.13	-0.26	-0.26	-0.07	-0.27	-0.15	-0.12	-0.28	-0.09	-0.24	-0.21	-0.23	-0.27	-0.05	-0.24	0.03	-0.15	-0.29	-0.28	-0.24	-0.17	-0.28
CBLC	Shore	cg22780475	19:45281526	-0.14	0.2	0.2	-0.11	-0.1	-0.21	0.01	0.32	-0.13	0.23	0.47	-0.02	0	-0.35	-0.3	-0.34	-0.3	-0.14	-0.23	-0.25	-0.14	-0.26	-0.15	-0.36	-0.31	-0.26	-0.31	0.11	-0.32	-0.1	-0.29	-0.34	-0.06	-0.18	-0.22	-0.29	-0.26	-0.26	-0.22	0.1	0.01	-0.32	-0.28	-0.29	-0.11	0.13
CREB5	Open Sea	cg02611282	7:28338985	-0.28	-0.22	-0.15	-0.17	-0.19	-0.23	-0.05	-0.09	-0.09	0.02	0.01	0.03	-0.12	-0.28	-0.31	-0.34	-0.29	-0.24	-0.25	-0.27	-0.2	-0.25	-0.17	-0.23	0.39	-0.29	-0.19	-0.08	-0.27	-0.09	-0.25	-0.25	0.08	-0.25	-0.19	-0.16	-0.27	-0.2	-0.06	0.06	-0.13	-0.09	-0.25	-0.14	-0.08	-0.24
CARD10	Shore	cg22506059	22:37916157	-0.27	-0.32	-0.16	-0.3	-0.2	-0.36	-0.13	0.19	-0.22	0.2	0.01	0.08	-0.08	-0.34	-0.34	-0.46	-0.29	-0.23	-0.17	-0.19	0	-0.37	-0.32	-0.44	0.04	-0.28	-0.06	-0.2	-0.16	-0.22	-0.32	-0.32	-0.05	-0.31	-0.26	-0.32	-0.13	-0.4	-0.04	0.15	-0.19	-0.39	-0.41	-0.28	-0.2	-0.29
SCAND2	Shore	cg17866455	15:85173951	-0.21	-0.22	-0.09	0.14	0.12	-0.28	0.03	-0.1	-0.12	0.12	-0.01	0.04	-0.2	-0.04	-0.3	-0.37	-0.32	-0.24	-0.12	-0.22	0.06	0.11	-0.04	-0.2	0.05	-0.11	-0.28	0.03	-0.22	-0.05	-0.01	-0.25	-0.18	-0.25	-0.19	0.07	0.05	-0.2	-0.14	0.07	-0.12	-0.3	-0.09	-0.31	0.13	-0.27
PRKAR2B	Shore	cg21250978	7:106684541	-0.27	0.04	-0.19	-0.16	-0.22	-0.24	-0.11	-0.17	-0.16	-0.07	-0.14	0.13	0.04	-0.09	-0.29	-0.31	0.04	-0.06	-0.22	-0.28	0.06	-0.3	-0.2	-0.31	-0.15	-0.17	-0.12	0.18	-0.28	-0.08	-0.24	-0.26	0.15	-0.22	-0.06	0.27	-0.08	-0.22	-0.21	0.3	-0.19	-0.14	-0.27	-0.19	0.09	-0.2
KRTAP1-1	Open Sea	cg02022375	17:39197721	-0.37	-0.27	-0.13	-0.38	-0.26	-0.28	-0.2	-0.34	-0.22	0.3	0.24	-0.06	-0.22	-0.28	-0.4	-0.42	-0.4	-0.34	-0.31	-0.07	-0.3	-0.36	-0.12	-0.36	0.22	-0.35	-0.4	-0.2	-0.36	-0.23	-0.3	-0.3	-0.28	-0.34	-0.23	-0.39	0.2	-0.05	-0.4	0.2	-0.21	-0.43	-0.4	-0.36	-0.13	0
KLB	Open Sea	cg21880903	4:39408665	-0.41	-0.16	-0.24	0.03	-0.26	-0.22	-0.11	-0.37	-0.31	-0.22	0.43	0.17	-0.2	-0.24	-0.33	-0.41	-0.39	-0.25	-0.37	-0.41	-0.35	-0.37	0.15	-0.44	0.28	-0.08	-0.35	-0.21	0	-0.16	0.12	-0.06	-0.03	-0.36	-0.29	0.25	0.25	-0.08	-0.42	0.33	-0.11	0.07	-0.38	-0.33	-0.22	-0.44
LIPC	Open Sea	cg01733599	15:58723851	-0.14	-0.25	-0.22	0.14	-0.47	0.04	-0.31	-0.2	0.03	-0.45	0.1	0.03	-0.33	-0.4	-0.63	-0.57	-0.3	-0.28	-0.58	-0.47	-0.06	-0.04	0.19	0.01	0.18	-0.5	-0.57	-0.33	-0.56	-0.06	-0.07	-0.43	-0.33	0.14	0.09	0.2	0.06	0.16	-0.51	-0.02	-0.44	-0.47	-0.62	-0.15	0.15	-0.52
LIPC	Open Sea	cg16391792	15:58723657	-0.04	-0.12	-0.03	0.06	-0.19	-0.14	-0.3	-0.46	-0.1	-0.41	-0.25	0.1	-0.25	-0.15	-0.6	-0.52	-0.45	0.02	-0.52	-0.33	-0.38	-0.12	-0.02	-0.41	0.15	-0.43	-0.27	-0.29	-0.55	-0.02	0	-0.27	-0.3	-0.03	-0.03	0.18	-0.16	-0.02	-0.52	-0.07	-0.25	-0.12	-0.54	0.04	0.12	-0.11
RPH3AL	Open Sea	cg02671171	17:203087	-0.43	-0.12	-0.04	-0.16	-0.38	-0.37	-0.09	-0.33	-0.36	-0.33	-0.32	0.19	-0.32	-0.42	-0.46	-0.43	-0.44	-0.41	-0.46	-0.45	-0.44	-0.46	-0.39	-0.46	-0.36	-0.45	-0.42	-0.3	-0.46	-0.27	-0.43	-0.44	-0.26	-0.39	-0.32	-0.04	-0.43	-0.47	-0.47	-0.16	-0.02	-0.41	-0.38	-0.36	-0.37	-0.32
RPH3AL	Open Sea	cg27562023	17:201675	-0.45	-0.26	-0.04	0.14	-0.42	-0.48	-0.16	-0.48	-0.46	0.03	0.08	0.18	-0.33	-0.44	-0.53	-0.45	-0.52	-0.26	-0.51	-0.29	-0.52	-0.32	-0.43	-0.51	-0.32	-0.47	-0.35	-0.34	-0.48	-0.36	-0.54	-0.5	-0.32	-0.42	-0.48	-0.26	-0.39	-0.55	-0.38	0.05	-0.28	0.16	0.12	-0.05	-0.44	-0.06
ASPA	Open Sea	cg07732644	17:3378397	-0.05	-0.15	-0.12	-0.1	-0.08	-0.36	-0.08	-0.2	-0.3	-0.02	-0.15	0.08	0	-0.38	-0.76	-0.25	-0.3	-0.16	-0.54	-0.25	-0.39	-0.41	-0.41	-0.67	0.05	-0.3	-0.08	-0.11	-0.39	-0.08	-0.41	-0.49	0.09	-0.18	-0.25	0.08	-0.56	-0.38	-0.29	-0.05	0.01	-0.12	-0.18	-0.07	0.02	-0.24
ANPEP	Open Sea	cg13042288	15:90349979	-0.51	-0.07	-0.12	-0.14	-0.03	-0.25	-0.17	-0.19	-0.15	-0.19	0.06	-0.07	-0.07	0.05	-0.22	-0.31	-0.14	-0.15	0.05	0.01	0.04	0	-0.02	-0.1	0.03	-0.11	0	-0.2	-0.09	-0.09	-0.06	0.03	-0.05	-0.48	-0.07	0.06	-0.05	-0.09	-0.13	0.03	0.03	0	-0.46	-0.01	-0.02	0.02
SLC7A9	Open Sea	cg05467458	19:33361032	-0.38	-0.26	-0.27	-0.2	0.08	-0.21	-0.27	-0.05	-0.24	-0.18	0.4	0.05	0.1	-0.01	-0.16	-0.41	-0.32	-0.32	-0.15	-0.29	-0.15	-0.34	-0.19	-0.29	0.38	-0.29	-0.38	-0.15	-0.39	-0.12	0.03	0	0.07	-0.36	0.01	0.15	-0.01	-0.19	-0.23	0.24	-0.07	-0.3	-0.36	-0.31	0.06	-0.31
PDZD3	Open Sea	cg09799714	11:119056710	-0.34	0	-0.27	-0.24	-0.16	-0.42	-0.13	-0.3	-0.3	-0.17	0.04	0.13	0.02	-0.35	-0.37	-0.4	-0.37	-0.33	-0.21	-0.26	-0.35	-0.4	-0.36	-0.41	0.01	-0.35	-0.09	-0.17	-0.42	-0.12	-0.43	-0.37	-0.23	-0.35	0.02	0.14	0.35	-0.37	-0.44	0.06	-0.15	-0.26	-0.44	-0.34	-0.23	-0.06
SLC7A9	Open Sea	cg24734575	19:33360626	-0.35	-0.07	-0.22	-0.08	0.08	0.06	-0.27	-0.28	-0.13	-0.44	0.09	0.05	0.05	0	-0.59	-0.43	-0.33	-0.33	-0.09	-0.14	-0.05	-0.27	-0.26	-0.27	0.06	-0.25	-0.24	-0.2	-0.18	0.02	0.09	-0.3	0.03	-0.59	-0.04	0.08	-0.14	-0.13	-0.01	0.08	0.08	-0.07	-0.39	0.05	0.04	-0.19
FRK	Open Sea	cg00430287	6:116382876	-0.28	0.02	-0.02	-0.09	-0.22	-0.2	-0.09	-0.32	-0.12	-0.15	0.28	0.2	-0.19	-0.12	-0.5	-0.49	-0.45	-0.29	-0.43	-0.15	-0.42	-0.43	-0.37	-0.47	-0.16	-0.39	-0.02	-0.21	-0.36	-0.04	-0.43	-0.26	0.16	-0.37	-0.02	0.34	0.14	-0.06	-0.18	0.06	-0.16	-0.37	-0.43	0.15	-0.05	0.01
SP3	Shore	cg14114267	2:174831503	-0.45	-0.2	0.12	-0.1	-0.31	0.13	-0.1	-0.28	-0.17	-0.26	0.22	0.03	-0.27	-0.13	-0.49	-0.54	-0.54	-0.48	-0.5	-0.43	-0.55	-0.5	-0.31	-0.41	-0.54	-0.46	-0.14	-0.28	-0.27	-0.1	-0.46	-0.56	0.19	0.03	-0.35	-0.33	-0.54	-0.51	-0.49	-0.02	0.03	-0.39	-0.42	0.22	0.18	-0.3
HABP2	Open Sea	cg18833140	10:115312553	-0.4	-0.06	-0.01	-0.08	-0.36	-0.32	-0.18	-0.3	-0.14	-0.07	0.17	-0.03	-0.28	-0.38	-0.39	-0.43	-0.38	-0.17	-0.36	-0.16	-0.37	-0.19	-0.03	-0.37	0.1	-0.33	-0.05	-0.18	-0.4	0.03	-0.35	-0.41	-0.18	-0.37	-0.31	0.16	-0.08	-0.27	-0.32	-0.09	-0.02	-0.34	-0.22	-0.27	-0.19	-0.42
ADH6	Open Sea	cg06518271	4:100140325	-0.42	0.01	-0.28	0.12	-0.5	0.14	-0.25	-0.44	-0.19	-0.49	0.12	0.13	-0.27	-0.26	-0.7	0.03	-0.26	-0.32	-0.39	0.05	-0.66	-0.62	-0.01	-0.54	0.15	-0.58	-0.23	-0.35	-0.58	-0.43	-0.64	-0.56	0.08	-0.08	0.08	0.13	0.15	-0.38	-0.64	0	0.14	-0.07	-0.61	0.01	-0.22	-0.44
TMED6	Open Sea	cg16148454	16:69385606	-0.37	-0.02	-0.19	-0.02	-0.57	-0.05	-0.59	-0.44	-0.43	-0.17	0.06	0.04	-0.57	0.04	-0.78	-0.04	-0.02	-0.38	-0.77	0	-0.74	-0.71	-0.71	-0.82	0.05	-0.67	-0.14	-0.55	-0.75	-0.31	-0.74	-0.74	-0.13	-0.03	-0.02	0.03	0.05	-0.78	-0.73	-0.11	0.04	-0.77	-0.73	0.03	0.04	-0.26
TMED6	Open Sea	cg18368125	16:69385827	-0.58	0.05	-0.27	0.12	-0.65	-0.23	-0.51	-0.56	-0.43	-0.32	0.14	0.08	-0.52	-0.11	-0.7	-0.11	0.02	-0.48	-0.63	0.08	-0.69	-0.64	-0.62	-0.75	-0.07	-0.65	-0.06	-0.52	-0.71	-0.38	-0.68	-0.67	-0.18	-0.14	-0.18	0.09	0.07	-0.7	-0.64	-0.14	0.06	-0.68	-0.66	0.11	0.09	-0.33
MIA2	Open Sea	cg24603941	14:39703302	0.04	0.02	-0.2	0.03	-0.02	0	-0.04	0.02	-0.02	-0.35	0.07	0.04	-0.08	0.06	-0.68	0.04	-0.02	0.04	-0.41	0.05	-0.11	0.05	0.04	0.04	0.05	0.02	0.01	-0.19	0.06	0.04	-0.3	0	0.05	0.04	0	0.06	0.04	0.06	-0.66	0.05	-0.03	0.02	-0.24	-0.01	0.03	0.02
CAB39	Shore	cg06874144	2:231576873	0.23	0.16	-0.49	0.22	0.26	0.13	-0.03	0.01	0.18	0.14	0.25	0.18	-0.19	0.23	0.2	-0.36	-0.09	-0.21	0.18	-0.08	0.29	0.15	0.03	0.11	0.2	0.2	0.11	0.2	0.15	0.04	0.12	0.21	-0.1	-0.49	0.23	0.13	0.25	0.07	0.22	0.21	0.12	-0.04	-0.12	0.09	0.29	-0.27
CDK5R1	Shore	cg04106785	17:30813145	0.06	0.17	-0.38	-0.16	0.3	-0.14	-0.11	-0.05	-0.01	0.31	0.41	0.18	-0.18	0.19	-0.03	-0.26	0.18	-0.15	0.15	0.1	0.42	0	0.08	-0.3	0.38	0	0.09	0.01	0.33	0.09	-0.33	-0.41	-0.28	-0.26	-0.1	-0.19	0.24	-0.05	-0.29	0.17	-0.29	-0.2	-0.13	-0.05	0.18	-0.05
MCHR1	Open Sea	cg06264060	22:41075007	-0.02	-0.16	-0.24	-0.24	-0.02	-0.01	-0.1	-0.06	-0.24	0.03	0.11	0.07	0.1	-0.02	-0.32	-0.34	-0.13	-0.25	0.05	-0.1	-0.02	-0.18	-0.14	-0.08	0.1	-0.06	-0.08	0.02	-0.04	-0.11	-0.2	-0.43	-0.04	-0.5	-0.15	0.07	0.06	-0.17	0.04	0.09	-0.05	0.05	-0.38	-0.12	-0.2	0
ATAD3C	Open Sea	cg11405695	1:1384091	-0.1	0.09	-0.29	-0.3	0.01	-0.23	-0.15	-0.22	-0.22	-0.2	0.33	0.19	0.06	0.19	-0.34	-0.24	-0.25	-0.29	0.21	-0.08	-0.16	0.19	0.1	-0.02	0.38	-0.04	-0.07	-0.07	0.08	-0.1	0.05	-0.36	-0.1	-0.31	-0.01	-0.18	0.13	0	-0.24	0.14	-0.02	0.03	-0.32	-0.01	0.11	-0.21
CDK18	Shore	cg06948937	1:205473404	-0.32	-0.31	-0.07	-0.07	-0.01	-0.43	0.03	-0.29	-0.28	0.15	-0.1	-0.08	0.02	-0.47	-0.41	-0.3	-0.27	-0.45	-0.24	-0.11	-0.28	-0.36	-0.37	-0.45	-0.01	-0.28	-0.24	-0.07	-0.42	-0.12	-0.38	-0.14	-0.17	-0.4	-0.31	0.02	0.02	-0.32	-0.12	0.12	0.07	-0.36	-0.19	-0.29	-0.1	-0.43
PRICKLE2	Open Sea	cg22083047	3:64211464	-0.26	-0.3	-0.24	-0.31	0.3	-0.14	-0.05	-0.29	-0.23	0.31	-0.26	-0.1	-0.02	-0.43	-0.34	-0.4	-0.44	-0.12	-0.22	-0.12	-0.31	-0.04	-0.37	-0.45	-0.19	-0.22	-0.36	0.07	-0.43	-0.17	-0.45	0.31	0.09	-0.35	-0.1	0.07	-0.45	-0.34	-0.32	0.15	-0.24	0.11	0.1	0.16	-0.06	-0.36
GPT	Shore	cg11617144	8:145729772	0	-0.26	0	0	-0.01	-0.56	-0.01	-0.6	-0.33	-0.43	0.01	-0.17	-0.46	-0.15	-0.48	-0.14	-0.04	-0.61	0.01	-0.45	0.01	0.01	0	-0.29	0.01	-0.65	-0.16	-0.35	-0.08	0.01	-0.54	-0.39	-0.53	-0.55	-0.16	-0.75	0	-0.04	-0.04	-0.24	0	-0.24	-0.54	-0.52	-0.05	-0.16
AAMP;PNKD	Shore	cg21613754	2:219133847	-0.38	-0.49	0.07	-0.31	0.03	-0.28	-0.02	-0.01	-0.09	0.07	0.07	-0.19	0.08	-0.53	-0.34	-0.3	-0.34	-0.25	-0.09	-0.19	0.06	-0.19	-0.16	-0.14	-0.05	-0.19	-0.54	0.06	-0.15	-0.39	-0.36	0.03	-0.05	-0.34	-0.39	0.08	-0.43	-0.29	-0.24	0.03	0.05	-0.37	0.03	-0.17	-0.12	-0.07
GIGYF2;KCNJ13	Open Sea	cg13982505	2:233642094	-0.06	-0.05	-0.02	-0.05	-0.04	-0.17	0.01	-0.01	-0.03	0.01	-0.02	-0.1	0	-0.22	-0.39	-0.16	-0.07	-0.22	-0.04	-0.09	-0.16	-0.21	-0.02	-0.1	0.01	0.01	-0.1	-0.02	-0.05	-0.05	-0.16	-0.01	0.01	-0.1	-0.01	0.06	-0.05	-0.08	-0.14	0.01	0.01	-0.02	-0.2	-0.13	0	-0.01
AKR7A3	Shore	cg07447773	1:19614851	-0.2	-0.26	-0.2	-0.24	-0.07	-0.01	-0.13	0.19	-0.28	0.03	0.19	-0.09	-0.14	-0.29	0.06	-0.11	-0.2	-0.22	0	-0.27	-0.02	-0.27	-0.23	-0.28	0	-0.09	-0.24	-0.07	-0.06	-0.23	0.01	-0.17	-0.15	-0.28	-0.17	-0.34	-0.18	-0.31	0.03	0.05	0.01	-0.31	-0.15	-0.25	0.06	-0.11
IL1RL2	Shore	cg15077070	2:102803290	-0.17	-0.18	-0.09	-0.11	-0.16	-0.18	0.15	-0.14	-0.14	0.39	-0.12	-0.05	-0.09	-0.22	-0.2	-0.23	-0.18	-0.12	-0.17	-0.14	-0.2	-0.17	-0.14	-0.19	-0.05	-0.16	-0.19	-0.05	-0.2	-0.14	-0.19	-0.2	-0.05	-0.17	-0.14	-0.2	-0.15	-0.21	0.67	0.04	-0.17	-0.09	0.58	-0.11	-0.04	-0.1
AGPAT2	Island	cg15720535	9:139582585	-0.07	-0.1	-0.06	-0.08	-0.02	-0.07	-0.01	-0.03	-0.1	0.51	-0.08	0.07	-0.02	-0.14	-0.13	-0.14	-0.12	-0.1	-0.09	-0.13	-0.05	-0.02	-0.09	-0.13	-0.09	-0.12	-0.13	-0.05	-0.14	-0.1	-0.13	-0.1	0.03	-0.09	-0.11	-0.14	-0.08	-0.13	-0.1	0.13	0.07	-0.1	-0.11	-0.07	-0.06	-0.13
NEU4	Open Sea	cg20791593	2:242751796	-0.02	-0.07	-0.15	-0.38	-0.21	-0.15	-0.1	-0.29	-0.33	0.03	-0.04	0.12	-0.14	-0.46	-0.37	-0.1	0.12	0.11	0.13	-0.27	0.17	-0.09	0.14	-0.13	0.16	-0.33	-0.2	-0.1	-0.47	-0.27	-0.15	-0.35	0.04	-0.16	0.04	0.07	0.09	-0.13	-0.34	0.1	0	0.11	-0.33	-0.33	0.02	0.08
LARP1	Open Sea	cg13689073	5:154093260	-0.18	-0.15	0.2	-0.16	-0.09	-0.35	0.08	-0.1	-0.24	0.38	-0.33	-0.14	-0.1	-0.32	-0.34	-0.27	-0.35	-0.22	-0.15	-0.2	-0.11	-0.28	-0.27	-0.26	-0.18	-0.02	-0.01	0.01	-0.41	-0.2	-0.37	0.18	0.02	-0.33	-0.36	0.03	0.09	-0.32	-0.18	-0.2	0.08	0.07	0.18	-0.07	-0.32	0.11
PLEKHA4	Open Sea	cg06339706	19:49371285	0	-0.22	-0.19	-0.21	0.2	-0.27	-0.01	-0.05	-0.21	0.35	-0.02	-0.07	-0.03	-0.18	-0.3	-0.36	-0.33	-0.27	0.1	-0.26	-0.19	-0.02	-0.12	-0.21	-0.01	-0.24	-0.17	-0.09	-0.14	-0.2	-0.35	0.25	-0.09	-0.3	-0.1	-0.36	-0.08	-0.09	-0.01	0.32	-0.23	0.24	-0.23	-0.16	-0.15	0.28
S100A16	Open Sea	cg23851011	1:153585915	-0.28	-0.2	-0.06	-0.22	-0.25	-0.17	0.21	-0.18	-0.19	0.4	-0.11	-0.09	-0.18	-0.38	-0.29	-0.35	-0.3	-0.21	-0.09	-0.24	0.02	-0.19	-0.06	-0.22	-0.24	-0.31	-0.34	-0.12	-0.28	-0.25	-0.25	0.08	-0.09	-0.3	-0.23	-0.34	0.33	-0.26	-0.08	0.47	-0.14	-0.12	-0.2	-0.08	-0.21	0.16
IQCK;C16orf88	Open Sea	cg16616769	16:19727142	-0.18	-0.35	0.24	-0.03	-0.09	-0.35	0.18	-0.3	-0.22	0.34	0.27	-0.21	-0.05	-0.42	-0.35	-0.3	-0.37	0	-0.38	-0.25	-0.25	-0.24	-0.2	-0.1	0.29	-0.4	-0.39	0.02	0.09	-0.29	-0.39	-0.41	-0.25	-0.4	-0.38	-0.37	0.31	-0.08	-0.36	0.16	-0.26	0.15	0.27	-0.19	-0.25	-0.14
C1orf229	Shore	cg18354594	1:247276647	-0.2	-0.19	-0.07	-0.14	-0.14	-0.28	0.03	-0.19	-0.17	0.31	-0.15	0.11	-0.12	-0.26	-0.33	-0.38	-0.28	-0.08	-0.2	-0.18	-0.13	-0.25	-0.16	-0.28	-0.1	-0.28	-0.17	-0.08	-0.26	-0.11	-0.29	-0.26	-0.11	-0.26	-0.21	-0.28	0.31	-0.29	-0.2	0.17	-0.13	-0.03	-0.17	-0.19	-0.18	-0.12
C22orf45;ADORA2A	Open Sea	cg21949305	22:24828655	0.02	-0.25	-0.33	-0.18	0.15	-0.25	0.01	0.22	-0.28	0.23	0.1	0.19	0.13	-0.33	0.21	-0.52	-0.14	-0.06	-0.06	-0.19	0.17	-0.02	-0.32	-0.28	0.25	-0.43	0.08	-0.13	0.22	-0.17	0.07	0	-0.17	-0.45	-0.32	-0.32	0.25	-0.31	-0.05	0.22	-0.24	0.07	-0.33	-0.24	-0.25	0.17
C2;CFB	Open Sea	cg23538064	6:31913275	-0.2	-0.31	-0.09	0.14	0.08	-0.3	0.01	-0.17	-0.14	0.35	-0.29	-0.21	-0.05	-0.23	-0.24	-0.18	-0.19	-0.08	0.03	-0.09	0.11	0.04	0.2	0.09	-0.16	-0.21	-0.03	-0.11	0.14	0.1	-0.18	-0.21	-0.14	-0.19	-0.13	-0.26	0.07	-0.06	0.05	-0.02	-0.24	0.07	0.03	-0.26	-0.26	0.1
ANXA13	Open Sea	cg00283535	8:124749564	0.01	0.04	-0.09	0	0.02	0.01	-0.07	-0.01	0.03	-0.01	0.06	0.04	0.05	0.05	-0.03	-0.12	0.07	0	0.06	0.02	0.03	-0.03	0.02	0.03	0.04	0.02	0.04	0.02	0.06	0.04	0.06	0.05	0.03	-0.11	-0.03	0.06	0.04	0.05	0	0.05	-0.01	0.03	-0.31	0.02	0.01	0.03
NCALD	Open Sea	cg01484156	8:102802615	-0.14	-0.01	-0.55	-0.25	-0.36	0.08	-0.25	-0.03	-0.04	-0.14	0.15	0.13	-0.19	0.08	-0.37	-0.54	-0.21	-0.11	0	-0.62	0.12	0.22	-0.07	0.03	0.22	0	0.05	0.09	-0.1	-0.16	0.22	0.09	-0.07	-0.21	-0.06	0.23	-0.49	-0.05	0.11	0.1	0.15	0.2	-0.14	0.08	0.04	-0.24
SLC3A1	Open Sea	cg02192965	2:44502740	0.08	-0.16	-0.07	-0.41	0.03	0.22	-0.37	0.19	-0.03	-0.08	0.25	0	-0.2	0.11	0.3	-0.24	0.13	-0.19	0.26	-0.28	0.27	0.28	0.23	0.25	-0.08	-0.3	0.21	-0.06	0.09	-0.4	0.29	0.25	0.2	-0.08	0.23	-0.33	0.28	0.28	-0.02	-0.03	-0.22	0.04	-0.21	-0.2	-0.11	-0.14
MGAM	Open Sea	cg01476044	7:141695293	-0.44	0.05	-0.4	-0.34	0.23	0.16	-0.42	0.08	0.07	-0.39	0.27	0.18	-0.11	0.24	-0.45	-0.46	-0.1	-0.33	0.25	-0.54	0.21	0.24	0.21	0.17	0.25	-0.45	0.13	-0.33	-0.04	0	-0.05	-0.43	-0.19	-0.42	0.18	0.25	-0.11	0.24	0.09	0.22	-0.13	0.17	-0.51	-0.01	0.18	0.17
MGAM	Open Sea	cg18971054	7:141695759	-0.32	-0.22	-0.27	-0.37	-0.06	-0.11	-0.39	0.03	0.01	-0.13	0.12	0.12	-0.14	-0.03	-0.38	-0.27	0.1	-0.27	0.02	-0.31	-0.03	-0.03	0.14	0.08	0.28	-0.2	-0.03	-0.22	-0.4	-0.18	0.08	-0.02	-0.13	-0.34	0.11	0.2	-0.13	0.18	-0.07	0.22	0.12	0.2	-0.4	-0.2	-0.05	-0.09
GLYAT	Open Sea	cg15423764	11:58499533	-0.3	-0.08	0.13	-0.27	-0.29	-0.08	-0.16	-0.08	0.12	-0.22	0.5	0.31	0.37	0.55	0.07	0.43	0.19	-0.22	0.07	-0.31	0.55	0	-0.27	-0.07	0.16	-0.22	-0.05	-0.19	0.1	-0.24	0.43	-0.1	-0.08	-0.27	-0.24	-0.29	-0.32	-0.26	0.43	0.16	0.07	-0.11	-0.26	-0.14	-0.04	0.22
ACMSD	Open Sea	cg18766847	2:135595627	-0.18	0.1	-0.16	-0.11	0.24	0.06	-0.18	-0.4	0.14	0.02	0.16	0.25	0.13	0.22	-0.45	-0.02	0.28	-0.2	-0.06	0.03	0	-0.07	-0.04	-0.28	0.29	0.04	-0.06	-0.01	0.03	0.01	-0.49	0	0.22	0.01	0.13	0.18	-0.54	0.22	-0.13	0.16	-0.26	0.04	-0.28	0.08	0.24	0.09
GUCY2C	Open Sea	cg13131015	12:14849542	0.02	-0.3	0.12	-0.17	0.08	-0.07	-0.2	-0.09	0.05	0.07	0.12	-0.01	0.08	-0.04	-0.53	-0.24	-0.08	-0.1	0.05	0.16	0.13	0.18	-0.01	-0.04	0.03	-0.25	-0.1	0.06	0.02	0.05	0.19	0.2	0.02	0.15	0.11	0.08	0.07	0.12	0.16	0	-0.04	-0.06	-0.39	-0.09	-0.02	-0.4
CDH6	Shore	cg10919204	5:31193340	-0.35	0.07	-0.13	0	-0.23	-0.34	-0.2	-0.29	0.05	-0.21	0.36	0.26	-0.1	-0.33	-0.05	0.01	-0.09	-0.12	0.2	-0.25	0.32	0.08	0.09	-0.34	0.46	0.06	0.23	0.01	0.09	-0.22	0.12	-0.03	0.1	-0.19	-0.08	0.07	-0.28	-0.26	-0.24	-0.17	-0.19	0.15	-0.35	-0.25	-0.21	0.03
MUC7	Open Sea	cg03970609	4:71337664	-0.68	-0.16	-0.31	-0.6	-0.07	0.05	-0.33	-0.16	-0.06	-0.44	0.09	0.07	0.06	-0.77	0.07	-0.07	-0.1	-0.43	0.07	-0.1	-0.1	0.08	0.07	0.04	0.08	-0.63	-0.29	0.01	-0.2	-0.41	0.1	0.08	0.09	-0.08	-0.03	0.07	-0.17	-0.04	0.04	0.07	-0.15	0.04	-0.65	-0.1	-0.25	-0.29
MUC7	Open Sea	cg10189763	4:71337726	-0.27	-0.18	-0.12	-0.24	-0.23	-0.16	-0.08	-0.2	-0.17	-0.16	0.35	0.19	-0.04	-0.29	-0.24	-0.27	-0.25	-0.19	-0.04	-0.27	-0.24	-0.23	-0.13	-0.21	0.46	-0.26	-0.27	-0.09	-0.28	-0.14	-0.27	0.2	-0.07	-0.2	-0.21	-0.09	-0.16	0.1	-0.05	0.13	-0.08	0.36	-0.21	-0.1	-0.13	-0.28
TM4SF18	Open Sea	cg11761535	3:149051031	-0.09	0.03	0	0.1	0.08	0.03	0.01	0.04	0.09	0.01	-0.14	0.07	-0.13	0.12	-0.45	-0.33	-0.12	-0.31	0.09	0.07	0.12	0.11	0.09	0.11	0.12	0.03	0.06	0.03	0.03	0.05	0.11	0.09	0.06	0.09	0.14	0.17	0.08	0.09	-0.02	0.1	0.08	0.12	-0.13	0	0.08	0
SLC13A1	Open Sea	cg22024657	7:122839955	-0.67	0.1	-0.13	-0.54	-0.03	0.08	-0.44	-0.12	0.07	-0.36	0.11	0.11	0.09	0.08	-0.58	-0.19	-0.55	-0.3	-0.02	-0.71	0.12	0.09	0.11	0.08	0.11	-0.69	0.08	-0.25	0.04	-0.17	0.12	0.11	0	-0.33	0.04	-0.33	0.1	0.11	0.12	0.1	0	0.09	-0.46	0.1	0	0.05
HNF4G	Open Sea	cg24512303	8:76452152	-0.6	0.14	0.19	0.14	0.03	0.11	-0.39	-0.47	0.07	-0.33	0.24	0.14	0	-0.08	-0.56	-0.6	-0.25	-0.3	-0.04	-0.59	0.04	-0.01	0.2	0.19	0.2	-0.03	0.19	-0.47	0.2	0.17	0.24	-0.12	-0.49	-0.5	0.12	0.08	-0.59	0.22	0.21	0.14	0	0.11	-0.56	0.19	0.14	-0.03
CLEC3A	Open Sea	cg04365980	16:78056736	-0.25	-0.2	-0.09	-0.19	-0.03	-0.16	0	0.13	0.21	-0.05	0.45	-0.16	-0.13	-0.28	-0.18	-0.18	0.17	-0.16	-0.04	-0.26	0.51	0.4	0.54	0.08	0.57	-0.23	0.22	-0.08	-0.27	-0.15	0.16	-0.01	0.08	-0.26	-0.03	-0.27	-0.27	0.49	-0.23	0.12	-0.18	-0.16	-0.24	-0.22	-0.14	-0.06
KRT6A	Open Sea	cg11471401	12:52888480	-0.21	-0.18	-0.14	-0.17	-0.21	-0.13	-0.06	-0.12	-0.14	-0.18	0.17	-0.07	-0.07	-0.24	-0.22	-0.24	-0.2	-0.19	0.03	-0.22	-0.09	0.41	0.15	-0.21	-0.14	-0.22	-0.2	-0.1	-0.15	-0.13	-0.16	-0.15	-0.05	-0.22	-0.24	-0.22	-0.24	-0.12	-0.13	0.38	-0.16	0.3	-0.21	-0.2	-0.15	-0.17
NR1H4	Open Sea	cg15381313	12:100867509	-0.29	-0.18	-0.35	-0.37	-0.19	-0.31	-0.08	-0.34	-0.19	0.31	0.41	0.25	0.04	-0.09	-0.26	-0.43	-0.38	-0.09	-0.19	-0.39	0.26	0.43	0.28	0.09	0.41	-0.4	-0.31	-0.05	0.34	-0.39	0.46	-0.31	0.36	-0.39	-0.32	-0.23	0.02	0.26	-0.35	0.41	0	0.34	-0.21	-0.25	-0.26	-0.29
NR1H4	Open Sea	cg23256150	12:100867758	-0.39	0.37	-0.32	-0.4	0.11	0.36	-0.1	-0.3	0.3	0.3	0.38	0.13	0.06	-0.41	-0.09	-0.37	-0.03	-0.25	0.06	-0.43	0.11	0.42	0.41	0.34	0.4	-0.39	0.11	0.07	0.4	-0.39	0.45	-0.21	-0.11	-0.02	0.34	-0.08	0	0.43	0.1	0.26	0.2	0.12	-0.18	0.05	-0.03	0.19
FABP1	Open Sea	cg05301852	2:88427827	-0.33	0.14	-0.25	-0.23	0.22	-0.21	-0.41	-0.12	0.16	0.16	0.29	0.12	0.07	-0.13	0.22	-0.16	0.23	-0.13	0.08	-0.27	0.28	0.01	0.27	0.07	0.29	-0.03	0.24	-0.17	-0.02	-0.32	0.31	-0.41	0.13	-0.25	0.15	0.13	0.16	0.25	-0.11	0.1	-0.11	0.2	-0.54	-0.42	-0.28	0.1
FABP1	Open Sea	cg19910382	2:88427561	-0.34	0.16	-0.2	-0.13	0.12	0.14	-0.2	-0.23	0.17	0.08	0.27	0.14	-0.09	-0.1	0.25	-0.3	0.1	-0.25	0.38	-0.32	0.45	0.45	0.43	0.18	0.46	-0.33	0.01	-0.03	0.15	-0.24	0.23	-0.19	0.08	0.03	0.24	0.08	0.02	0.36	-0.22	-0.07	-0.2	0.03	-0.35	-0.32	0.05	-0.19
SLC22A6	Open Sea	cg12428447	11:62753072	-0.41	0.29	-0.19	-0.35	0.24	-0.44	-0.28	-0.06	0.03	-0.22	0.36	0.13	-0.22	-0.33	0.12	-0.01	0.31	-0.21	0.31	-0.13	0.12	0.36	0.05	0.09	0.06	-0.09	-0.34	-0.03	0.19	-0.23	-0.03	-0.01	-0.06	-0.15	-0.08	-0.06	-0.01	0.33	-0.15	0.12	-0.29	0.18	-0.31	-0.34	0.07	0.04
PCK1	Open Sea	cg16101800	20:56136569	-0.28	-0.08	-0.26	-0.17	0.16	-0.26	-0.1	-0.19	-0.01	-0.11	0.1	0.31	-0.17	-0.33	0.1	0.15	0.04	-0.2	0.2	-0.24	0.1	0.32	0.06	0.41	0.47	-0.31	0.02	-0.13	0.05	-0.16	0.47	-0.24	0.1	-0.25	0.04	-0.18	-0.26	0.17	-0.21	-0.06	-0.18	-0.03	-0.25	-0.24	-0.15	-0.04
FAM107B	Open Sea	cg02876062	10:14816654	-0.36	-0.17	0.16	-0.3	0.06	0.06	-0.23	-0.03	-0.23	0.01	0.28	-0.01	-0.15	-0.14	-0.31	-0.38	-0.27	-0.16	0.07	-0.28	-0.03	0.24	-0.02	0.02	0.1	-0.33	-0.2	-0.12	-0.35	-0.19	0.36	0.15	-0.13	-0.28	-0.22	-0.34	-0.37	-0.04	0.27	0.11	-0.03	0.1	-0.27	-0.27	-0.21	-0.35
FAM107B	Open Sea	cg12285118	10:14816973	-0.39	-0.19	0.26	-0.3	-0.31	-0.35	-0.26	0.05	-0.26	0.34	0.15	0.08	-0.22	-0.28	-0.28	-0.4	-0.42	-0.31	-0.18	-0.39	-0.07	0.08	-0.05	-0.22	0.21	-0.38	-0.37	-0.14	-0.39	-0.23	0.43	-0.32	-0.16	-0.29	-0.31	-0.37	-0.15	-0.14	-0.15	-0.08	-0.05	-0.21	-0.38	-0.38	-0.37	-0.4
SLN	Open Sea	cg12237269	11:107582734	-0.33	-0.09	-0.06	-0.17	-0.24	-0.07	-0.14	-0.22	-0.2	-0.07	0.36	0.17	-0.1	-0.05	-0.28	-0.34	-0.25	-0.26	-0.03	-0.3	-0.08	-0.3	-0.27	-0.33	0.14	-0.25	-0.22	-0.15	-0.34	-0.17	-0.28	-0.24	-0.17	-0.28	-0.27	0.33	-0.28	-0.29	0.26	0.16	-0.16	0.29	-0.19	-0.23	-0.29	-0.3
SLN	Open Sea	cg17971003	11:107582804	-0.38	-0.08	-0.1	-0.21	-0.09	-0.21	-0.14	-0.26	-0.26	-0.18	0.42	0.16	-0.13	-0.18	-0.26	-0.4	-0.34	-0.24	-0.03	-0.35	0.15	-0.33	0.08	0.2	0.4	-0.28	-0.27	-0.17	-0.25	-0.2	-0.31	-0.4	-0.14	-0.36	-0.26	0.33	-0.35	0.07	0.01	-0.07	-0.13	0.33	-0.24	-0.32	-0.24	-0.33
LYSMD4	Shore	cg12967560	15:100274195	-0.37	-0.26	-0.13	-0.21	-0.13	-0.26	-0.01	-0.26	-0.17	-0.07	0.01	-0.04	-0.15	-0.37	-0.36	-0.45	-0.35	-0.32	0.03	-0.31	0.33	-0.07	-0.26	-0.37	-0.2	-0.12	-0.28	-0.13	-0.36	-0.16	0.39	-0.08	-0.22	-0.32	-0.29	-0.34	-0.22	-0.25	-0.09	0.12	0.2	-0.3	0.31	-0.37	-0.14	-0.41
ABCC2	Open Sea	cg09448875	10:101542449	-0.56	-0.35	-0.17	-0.41	-0.51	-0.32	-0.33	-0.42	0.02	-0.3	0.09	0.06	-0.33	0.21	-0.6	-0.43	-0.32	-0.49	0.12	-0.33	0.06	-0.6	0.12	0.05	0.22	-0.44	-0.24	-0.36	-0.35	-0.23	0.14	-0.5	0.04	-0.42	0.08	0.03	-0.07	-0.08	-0.17	0.18	0.16	0.19	-0.5	0.05	0.02	-0.36
SLC17A1	Open Sea	cg22101098	6:25830789	-0.56	-0.32	-0.35	-0.36	-0.3	0.07	-0.19	-0.08	-0.1	-0.18	0.24	0.06	-0.24	0.23	-0.04	-0.44	-0.42	0.02	0.2	-0.24	0.23	0.09	0.13	-0.07	0.26	-0.12	-0.45	-0.05	-0.16	-0.37	0.27	0.19	-0.2	-0.45	-0.01	-0.17	0.26	0.23	-0.06	0.22	-0.17	0.2	-0.38	0.08	-0.09	-0.47
PLA2G12B	Open Sea	cg02044879	10:74714935	-0.41	-0.23	-0.18	-0.43	-0.1	-0.44	-0.45	-0.33	-0.26	-0.16	0.18	0.01	-0.13	-0.14	-0.55	-0.55	-0.53	-0.21	0.05	-0.39	-0.15	0.26	-0.18	-0.25	0.29	-0.11	-0.39	-0.25	-0.27	-0.33	0.23	-0.17	-0.08	-0.48	-0.26	0.27	0.15	0.11	-0.29	0.21	-0.25	0.02	-0.43	-0.33	-0.37	-0.48
BANF2	Open Sea	cg03387497	20:17680945	-0.3	-0.29	-0.13	-0.24	-0.24	-0.23	-0.12	-0.26	-0.26	0.14	-0.15	-0.09	-0.03	-0.35	-0.32	-0.4	-0.32	-0.26	-0.26	-0.36	-0.29	-0.25	-0.26	-0.33	-0.14	-0.32	-0.25	-0.09	-0.31	-0.17	-0.33	-0.02	-0.08	-0.31	-0.31	-0.25	-0.1	-0.3	-0.12	-0.06	-0.2	-0.22	-0.25	-0.25	-0.24	-0.34
GCM1	Open Sea	cg20967220	6:53013647	-0.43	-0.29	-0.13	-0.29	-0.4	-0.41	-0.27	-0.22	-0.42	-0.27	-0.03	0.15	-0.34	-0.43	-0.56	-0.57	-0.55	-0.5	-0.5	-0.54	-0.51	-0.41	-0.39	-0.5	-0.12	-0.44	-0.42	-0.32	-0.53	-0.18	-0.5	-0.14	0.26	-0.46	-0.24	0.07	0.14	-0.44	0.16	0.13	-0.08	-0.04	-0.3	-0.16	-0.2	-0.55
GCM1	Open Sea	cg26023389	6:53013589	-0.4	-0.29	-0.16	-0.32	-0.34	-0.37	-0.22	-0.2	-0.38	-0.22	-0.16	0.16	-0.32	-0.48	-0.44	-0.47	-0.43	-0.37	-0.43	-0.45	-0.45	-0.42	-0.37	-0.46	-0.25	-0.43	-0.44	-0.23	-0.44	-0.23	-0.45	-0.24	0.24	-0.42	-0.29	-0.15	0.12	-0.44	0.24	0.04	-0.08	-0.18	-0.15	-0.14	-0.19	-0.46
SLC22A9	Open Sea	cg23683201	11:63137152	-0.39	-0.11	-0.11	-0.26	0.02	-0.15	-0.19	-0.23	-0.29	-0.07	-0.01	0.23	-0.21	-0.14	-0.39	-0.37	-0.45	-0.36	-0.34	-0.44	-0.43	-0.45	-0.13	-0.37	-0.3	-0.45	-0.25	-0.14	-0.47	-0.19	-0.38	-0.37	0.11	-0.43	-0.22	0.18	-0.38	-0.39	-0.37	-0.04	-0.18	0.23	-0.34	-0.35	-0.25	-0.3
IYD	Open Sea	cg20416179	6:150690143	-0.39	-0.17	0.03	-0.27	-0.34	-0.31	-0.07	-0.22	-0.3	-0.31	-0.12	-0.05	-0.09	-0.47	-0.44	-0.45	-0.41	-0.29	-0.35	-0.39	-0.38	-0.34	-0.23	-0.4	-0.35	-0.37	-0.37	-0.15	-0.39	-0.22	-0.33	-0.08	-0.15	-0.34	-0.23	-0.11	-0.22	-0.34	-0.22	0.15	-0.03	-0.28	-0.33	-0.34	-0.27	-0.29
FMO1	Open Sea	cg15514848	1:171217555	-0.58	-0.19	0.11	-0.5	-0.47	0.09	-0.4	-0.13	-0.43	-0.15	0.27	0.2	0.05	-0.08	-0.28	-0.59	-0.54	-0.34	0.07	-0.57	-0.46	0.21	0.18	-0.43	0.22	-0.48	-0.52	-0.41	-0.3	-0.27	0.03	0.26	-0.27	-0.52	-0.02	0.28	-0.53	0.12	-0.02	-0.01	-0.32	0.06	-0.52	-0.35	-0.4	-0.56
SLC2A2	Shore	cg17142134	3:170744641	-0.19	-0.29	0	-0.46	-0.28	0.12	-0.43	0.15	-0.11	-0.23	0.08	0.11	-0.14	-0.2	-0.44	-0.15	-0.2	-0.22	-0.26	-0.33	-0.19	-0.07	-0.23	-0.47	0.13	-0.12	-0.09	-0.17	-0.14	-0.13	-0.11	-0.61	0.08	-0.4	-0.1	0.15	-0.12	-0.22	-0.13	-0.04	0.12	-0.41	-0.5	-0.41	-0.16	-0.22
CUBN	Open Sea	cg10707565	10:17171695	-0.58	0.1	-0.13	-0.48	-0.2	0.13	-0.37	0.19	0.07	-0.45	0.23	-0.2	-0.36	0.13	-0.58	-0.52	-0.52	-0.48	0.21	-0.57	0.21	0.19	0.22	0.15	0.23	-0.5	0.17	-0.36	0.12	-0.19	0.26	-0.21	-0.35	0.1	0.13	-0.42	-0.61	0.17	0.21	-0.34	-0.27	0.08	-0.5	-0.28	-0.2	-0.42
SLC41A2	Open Sea	cg23855818	12:105323396	-0.19	-0.16	-0.03	-0.66	0	-0.08	-0.56	-0.04	-0.27	0.04	0.09	0.06	0.06	-0.42	-0.7	-0.77	-0.43	-0.63	-0.07	-0.26	-0.16	0.06	-0.15	-0.28	0.05	-0.44	-0.09	-0.2	0.01	-0.02	0.1	-0.07	0.05	-0.56	-0.07	-0.01	-0.02	-0.03	0.03	-0.01	0.07	-0.07	-0.44	0.02	0.07	-0.38
SLC5A12	Open Sea	cg05953243	11:26743425	-0.45	-0.08	0.12	0.28	-0.43	-0.31	-0.2	-0.02	0.08	0.15	0.24	0.24	0.05	-0.42	-0.38	-0.46	-0.29	-0.4	0.32	-0.4	0.34	0.36	0.34	0.18	0.35	-0.44	0.1	-0.07	0.36	0.06	0.33	-0.52	0.08	-0.45	0.18	0.36	-0.02	0.35	-0.37	-0.2	-0.17	-0.07	-0.43	0.05	-0.12	-0.11
APOBEC1	Open Sea	cg16879115	12:7819180	-0.31	-0.22	-0.14	0.06	-0.11	-0.31	-0.06	-0.29	-0.3	0.12	0.23	0.07	-0.17	-0.2	-0.32	-0.41	-0.37	-0.18	-0.34	-0.34	0.05	0.4	0.02	0.12	0.07	-0.35	-0.36	-0.01	-0.32	-0.11	0.41	-0.36	-0.08	-0.08	-0.3	-0.16	-0.36	0.05	-0.23	-0.03	-0.2	-0.05	-0.31	-0.19	-0.24	-0.3
AGXT2	Open Sea	cg16297030	5:35047946	-0.48	0.09	0.11	-0.3	0.12	0.1	-0.48	0.1	-0.11	-0.44	0.11	0.09	0.1	0.15	-0.07	0.06	-0.15	-0.01	0.05	-0.36	0.13	0.1	0.09	-0.25	0.09	0.08	0.1	0.04	0.14	-0.47	0.13	0.11	0	-0.25	-0.34	0.14	0.08	0.1	0.14	0.12	-0.31	0.1	-0.21	-0.21	-0.26	0.08
REG1A	Open Sea	cg23111544	2:79347474	-0.3	-0.37	-0.2	-0.37	0.15	0.26	-0.29	0.02	0.06	0.08	0.08	0.14	-0.26	0.23	0.3	0.12	0.04	0.09	0.32	-0.5	0.03	0.31	0.3	-0.02	0.32	-0.07	0.05	0.2	-0.17	-0.35	0.3	-0.43	0.28	-0.45	-0.47	-0.53	-0.5	0.29	-0.27	-0.35	-0.27	0.21	-0.41	-0.44	-0.36	-0.25
SLC6A19;SLC6A18	Shore	cg19421752	5:1225224	-0.15	-0.13	-0.11	-0.1	0.04	-0.2	-0.12	-0.04	-0.07	-0.13	-0.13	0	-0.1	-0.22	-0.16	-0.17	-0.03	-0.12	0.03	-0.19	0.16	0.05	-0.15	-0.19	0.17	-0.17	-0.17	-0.05	0.17	-0.08	-0.16	-0.21	0.01	-0.1	-0.02	-0.22	-0.22	0.48	-0.2	-0.06	-0.13	-0.2	-0.18	-0.2	-0.14	-0.21
FSHR	Open Sea	cg20613889	2:49381495	-0.27	-0.15	-0.1	-0.18	-0.18	-0.22	-0.02	-0.14	0.11	-0.05	0.39	0.01	-0.1	-0.3	-0.16	-0.31	-0.26	-0.19	0.24	-0.28	0.35	0.15	-0.26	-0.28	0.58	-0.23	-0.28	-0.08	0.53	-0.19	0.43	-0.23	0.2	-0.21	0.11	-0.3	-0.26	0.49	-0.03	-0.15	-0.17	0.18	-0.26	-0.25	-0.26	-0.18
ZNF536	Open Sea	cg18680834	19:30863349	-0.17	-0.04	-0.07	-0.15	-0.14	0.13	-0.12	-0.08	-0.11	-0.05	0.24	0.01	-0.08	0.23	-0.01	-0.14	-0.17	-0.12	-0.17	-0.16	0.23	-0.08	0.19	0.14	0.28	-0.14	-0.13	0	-0.16	-0.08	0.26	-0.18	-0.08	-0.14	-0.14	-0.14	-0.16	0.56	-0.16	-0.01	-0.09	0.18	-0.16	-0.17	-0.15	-0.16
ZNF536	Open Sea	cg26116551	19:30863260	-0.34	0.01	-0.2	-0.29	0.23	-0.33	-0.23	-0.29	-0.26	-0.12	0.44	0.02	-0.17	-0.31	0.35	0.08	-0.34	-0.29	0.31	-0.34	0.37	0.02	0.39	-0.06	0.49	-0.33	-0.08	0.05	-0.1	-0.25	0.15	-0.36	-0.01	-0.3	-0.16	-0.37	-0.36	0.35	-0.32	0.02	-0.23	0.28	-0.32	-0.3	-0.33	-0.13
MS4A2	Open Sea	cg10414946	11:59856358	-0.27	-0.17	-0.02	-0.22	-0.25	-0.28	0.07	-0.04	-0.17	0.39	-0.26	0.05	-0.18	-0.33	-0.22	-0.26	-0.29	-0.13	-0.24	-0.22	-0.17	-0.25	-0.25	-0.31	-0.27	-0.28	-0.15	-0.14	-0.3	-0.03	-0.29	-0.32	-0.09	-0.28	-0.24	-0.08	-0.33	-0.31	-0.3	-0.09	-0.13	-0.12	-0.23	-0.22	-0.19	-0.09
CCND1	Shore	cg04717045	11:69468789	-0.49	-0.32	-0.34	-0.27	-0.59	-0.47	0.08	-0.43	-0.49	0.18	0.11	-0.21	-0.45	-0.57	-0.18	-0.56	-0.53	0.02	-0.45	-0.52	-0.08	-0.39	-0.39	-0.56	-0.47	-0.54	-0.38	-0.33	-0.18	-0.31	-0.41	-0.57	-0.34	-0.54	-0.53	-0.58	-0.15	-0.55	-0.47	0.07	-0.23	-0.55	-0.41	-0.34	-0.44	-0.34
LGALS4	Open Sea	cg06394229	19:39303775	-0.37	-0.31	-0.04	-0.29	-0.16	-0.37	-0.25	-0.18	-0.3	0.2	-0.31	-0.11	-0.09	-0.46	-0.06	-0.45	-0.4	-0.14	-0.31	-0.18	-0.17	-0.31	-0.32	-0.41	-0.2	-0.38	-0.31	-0.23	-0.42	-0.08	-0.37	-0.42	-0.26	-0.38	-0.32	0.11	-0.32	-0.39	-0.35	-0.18	-0.28	-0.22	-0.31	-0.36	-0.33	-0.2
CYP4B1	Open Sea	cg23440155	1:47264601	-0.29	-0.24	0.02	-0.18	-0.26	-0.24	0.02	-0.17	-0.15	0.34	-0.21	-0.12	-0.13	-0.3	-0.25	-0.29	-0.24	-0.25	-0.24	-0.26	-0.24	-0.23	-0.19	-0.28	-0.25	-0.27	-0.29	-0.16	-0.29	-0.18	-0.26	-0.26	-0.09	-0.22	-0.14	-0.16	-0.17	-0.27	-0.23	0.08	-0.23	-0.05	-0.02	-0.24	-0.2	-0.17
REN	Open Sea	cg05556020	1:204135243	-0.4	-0.32	-0.17	-0.14	0.08	-0.21	-0.22	-0.45	-0.29	-0.13	0.12	-0.07	-0.13	-0.39	-0.51	-0.5	-0.46	-0.43	0.09	-0.16	-0.12	-0.33	0.08	-0.25	0.14	-0.19	-0.31	-0.2	0	-0.18	0	0.14	-0.16	-0.45	-0.26	0.02	-0.15	-0.18	-0.27	0.1	0.02	-0.1	-0.3	-0.21	-0.21	-0.23
APOA2	Open Sea	cg01053621	1:161193991	-0.4	-0.01	-0.04	-0.09	-0.02	-0.22	-0.13	-0.13	-0.13	-0.38	-0.1	0.1	-0.16	-0.12	-0.4	-0.3	-0.3	-0.27	-0.25	-0.27	-0.05	-0.1	0.04	-0.17	0.35	-0.21	-0.31	-0.31	-0.29	-0.07	-0.15	-0.23	-0.13	-0.25	-0.15	0.11	0.01	0.07	-0.06	0.1	0.12	-0.15	-0.27	-0.27	-0.07	-0.27
NR1I3	Open Sea	cg06277277	1:161208307	-0.36	-0.18	0.17	-0.1	-0.39	-0.34	-0.11	-0.13	-0.22	0.09	0.05	0	-0.1	-0.4	-0.39	-0.38	-0.36	-0.25	-0.38	-0.37	-0.31	-0.2	-0.19	-0.23	0.28	-0.34	-0.32	-0.29	-0.24	-0.1	-0.18	0.23	-0.2	-0.27	-0.27	-0.04	0.08	-0.08	0.09	-0.09	-0.05	-0.01	-0.06	-0.09	-0.27	-0.26
DIO1	Open Sea	cg19526600	1:54360115	-0.37	-0.32	-0.18	-0.26	-0.24	-0.04	-0.12	-0.24	-0.32	0.1	0.32	-0.02	-0.21	-0.41	-0.36	-0.43	-0.38	-0.31	-0.01	-0.36	-0.13	-0.01	-0.01	-0.14	0.06	-0.31	-0.39	-0.2	-0.38	-0.29	-0.06	-0.09	-0.15	-0.36	-0.26	-0.34	0.02	-0.32	-0.18	-0.02	0.05	-0.19	-0.35	-0.27	-0.19	-0.29
MASP2	Open Sea	cg18023080	1:11107384	-0.06	-0.2	-0.13	-0.38	-0.21	-0.39	-0.18	-0.13	0.08	-0.09	0.32	0.01	-0.17	-0.01	-0.03	-0.2	-0.13	-0.01	0.23	-0.29	-0.04	0.3	0.05	-0.46	0.32	-0.11	-0.06	-0.15	-0.3	-0.29	0.26	-0.38	-0.09	-0.02	-0.13	0.01	0.18	0.06	-0.18	0.05	0.1	-0.07	-0.2	-0.29	-0.12	-0.31
AQP4;C18orf16	Shore	cg00729275	18:24445134	-0.2	0.16	-0.04	-0.2	-0.18	-0.27	-0.07	-0.11	-0.13	0.31	0.52	0.13	-0.14	-0.29	-0.22	-0.29	-0.21	-0.16	0.25	-0.18	0.13	0.42	0.11	-0.23	0.53	-0.18	0.02	-0.09	-0.25	-0.14	0.2	-0.22	-0.09	-0.19	-0.21	0.13	-0.23	0.18	-0.24	-0.08	-0.12	0.35	-0.16	-0.14	-0.21	0.08
C21orf129;NCRNA00112	Open Sea	cg10198932	21:43136287	-0.3	-0.26	-0.11	-0.24	-0.28	-0.23	0.16	-0.21	-0.15	0.09	-0.13	-0.05	-0.12	-0.34	-0.31	-0.3	-0.32	-0.29	-0.24	-0.29	-0.2	-0.28	-0.2	-0.23	-0.24	-0.26	-0.27	-0.08	-0.31	-0.12	-0.28	0.3	-0.1	-0.29	-0.12	-0.31	0.02	-0.26	0.34	0.26	-0.12	0.32	-0.02	0.12	-0.24	-0.12
GLIS1	Open Sea	cg21142398	1:54200078	-0.34	-0.05	-0.25	-0.38	-0.33	-0.35	-0.21	-0.29	-0.19	0.17	0.28	0.21	-0.06	-0.38	-0.03	-0.35	-0.4	-0.26	0.08	-0.29	-0.28	0.06	0.16	-0.1	0.32	-0.37	-0.29	-0.18	-0.38	-0.26	0.06	-0.25	-0.11	-0.21	-0.3	0.06	0.34	0.1	-0.14	0.26	-0.28	0.2	-0.33	-0.35	-0.26	0.23
0	Open Sea	cg27269917	17:18853737	-0.34	-0.24	-0.16	-0.38	-0.16	-0.37	-0.1	-0.24	-0.28	0.24	0.13	-0.01	-0.19	-0.44	-0.48	-0.45	-0.43	-0.33	-0.38	-0.37	-0.38	-0.34	-0.38	-0.43	-0.21	-0.43	-0.3	-0.24	-0.47	-0.26	-0.36	-0.31	-0.18	-0.4	-0.31	-0.43	0.22	-0.43	0.05	0.01	-0.21	-0.12	-0.13	-0.32	-0.27	-0.34
MMP20	Open Sea	cg26757793	11:102496159	-0.34	-0.14	-0.13	-0.18	-0.3	-0.33	-0.16	-0.26	-0.2	-0.17	-0.28	0	-0.03	-0.32	-0.34	-0.38	-0.31	-0.26	-0.33	-0.34	-0.31	-0.27	-0.21	-0.35	-0.07	-0.27	-0.36	-0.09	-0.34	-0.16	-0.28	-0.34	-0.09	-0.31	-0.28	0.12	-0.12	-0.27	0	0.13	0.03	-0.08	-0.27	-0.29	-0.24	-0.25
CTSE	Open Sea	cg21478437	1:206317403	-0.43	-0.38	-0.12	-0.32	-0.29	-0.36	-0.04	-0.31	-0.29	0.16	-0.4	-0.26	-0.24	-0.52	-0.48	-0.51	-0.44	-0.33	-0.42	-0.42	-0.44	-0.37	-0.35	-0.51	-0.3	-0.43	-0.46	-0.22	-0.48	-0.23	-0.44	-0.47	-0.21	-0.41	-0.28	0.19	-0.31	-0.43	-0.29	-0.09	-0.21	-0.02	0.02	0.26	-0.36	-0.24
TMEM105	Open Sea	cg15913671	17:79304420	-0.17	-0.06	-0.01	-0.14	-0.15	-0.11	-0.03	-0.09	-0.1	-0.03	-0.13	0.01	-0.07	-0.25	-0.17	-0.23	-0.17	-0.13	-0.17	-0.13	-0.13	-0.11	-0.12	-0.2	-0.16	-0.18	-0.18	0	-0.21	-0.07	-0.18	0	-0.11	-0.11	-0.18	-0.2	-0.08	-0.17	0.01	0.09	-0.02	-0.14	-0.18	-0.18	-0.11	-0.03
PPARGC1B	Shore	cg16786458	5:149108820	-0.21	-0.21	-0.09	-0.09	-0.14	-0.23	-0.02	-0.1	-0.25	0.15	-0.18	0.01	-0.1	-0.26	-0.24	-0.26	-0.21	-0.22	-0.25	-0.27	-0.2	-0.23	-0.22	-0.29	-0.22	-0.24	-0.18	-0.06	-0.24	-0.13	-0.26	-0.24	0.03	-0.21	-0.17	-0.26	-0.1	-0.24	-0.06	-0.1	-0.06	-0.23	-0.27	-0.23	-0.17	-0.26
TTLL2	Open Sea	cg21970438	6:167738277	-0.12	-0.06	-0.1	-0.14	0.05	-0.26	-0.1	-0.13	-0.12	-0.19	0.13	0.2	-0.12	-0.27	-0.28	-0.21	-0.28	-0.15	-0.2	-0.29	-0.26	-0.15	0.02	-0.22	0.48	-0.2	-0.11	-0.06	-0.13	-0.16	-0.19	-0.18	0.04	-0.26	-0.24	-0.25	-0.25	-0.09	-0.19	0.4	-0.01	-0.08	-0.3	-0.15	-0.15	-0.17
RTP3	Open Sea	cg26536164	3:46539018	-0.34	-0.1	-0.23	-0.35	-0.28	-0.33	-0.14	-0.27	-0.25	-0.35	0.01	0.15	-0.11	-0.21	-0.47	-0.48	-0.38	-0.33	-0.36	-0.39	-0.35	-0.33	-0.28	-0.39	0.19	-0.38	-0.23	-0.22	-0.42	-0.19	-0.32	-0.19	0.07	-0.38	-0.26	0.21	-0.31	-0.34	0.01	0.15	-0.08	0.11	-0.16	-0.27	-0.21	-0.31
KIAA1199	Shore	cg20828084	15:81070851	-0.36	-0.23	-0.07	-0.23	-0.27	-0.34	0.1	-0.2	-0.28	0.03	-0.14	-0.05	-0.13	-0.41	-0.36	-0.42	-0.37	-0.27	-0.34	-0.34	-0.2	-0.37	-0.27	-0.31	-0.06	-0.28	-0.26	-0.11	-0.35	-0.21	-0.35	-0.09	-0.18	-0.31	-0.29	-0.25	-0.15	-0.36	-0.16	0.09	-0.12	-0.22	-0.23	-0.19	-0.26	-0.33
SPATA18	Shore	cg03103192	4:52917271	-0.2	-0.03	-0.09	-0.21	-0.12	-0.14	0.03	-0.07	-0.18	0.12	0.21	0.03	-0.09	-0.17	0.13	-0.26	-0.2	-0.13	-0.15	-0.16	-0.08	-0.15	-0.15	-0.23	-0.14	-0.18	-0.16	-0.04	-0.18	-0.14	-0.08	-0.23	-0.01	-0.15	-0.17	-0.25	-0.11	-0.15	-0.17	0.28	-0.07	-0.14	-0.1	-0.18	-0.09	-0.17
SRXN1	Shore	cg22748452	20:634604	-0.18	0.01	-0.12	-0.17	-0.13	0.05	-0.07	-0.04	-0.12	-0.06	0.56	0.09	-0.14	-0.17	-0.23	-0.25	-0.16	-0.2	-0.21	-0.21	-0.17	-0.21	-0.21	-0.23	-0.12	-0.13	0.25	-0.05	-0.22	-0.13	-0.22	-0.21	0.12	-0.15	-0.13	-0.14	0.16	-0.2	-0.14	0.03	0.18	-0.23	-0.18	-0.18	-0.07	-0.2
B3GNT3	Shore	cg23771661	19:17905332	-0.15	-0.08	-0.1	0.07	-0.11	-0.15	-0.02	-0.14	-0.09	0.46	-0.09	-0.02	-0.05	-0.19	-0.16	-0.19	-0.17	-0.15	-0.16	-0.08	-0.13	-0.17	-0.1	-0.19	-0.14	-0.11	-0.13	-0.07	-0.17	-0.01	-0.15	-0.16	-0.07	-0.17	-0.17	-0.15	-0.11	-0.16	-0.14	0.04	-0.04	-0.13	-0.15	-0.14	-0.06	-0.19
FSTL3	Shore	cg23260026	19:675390	-0.14	0	-0.2	0.25	0.05	-0.01	-0.16	-0.25	-0.28	0.3	-0.16	0.08	-0.03	-0.12	-0.11	-0.03	-0.31	-0.2	-0.35	-0.3	-0.3	-0.26	0.01	-0.35	-0.34	0.03	-0.38	-0.09	-0.39	-0.26	0.38	0.2	-0.2	-0.25	-0.12	-0.19	0.38	-0.22	-0.24	0.07	0.18	-0.27	-0.26	-0.24	-0.2	-0.33
ZNF556	Open Sea	cg19636861	19:2867753	-0.39	-0.1	-0.3	-0.16	-0.07	-0.18	-0.2	-0.43	-0.28	-0.44	-0.08	0.16	-0.02	0.15	0.24	0.08	0.15	-0.42	0.17	-0.25	0.2	0.18	0.18	-0.03	0.22	0.07	-0.31	-0.03	0.2	0.21	0.19	0.23	-0.07	-0.04	0.17	-0.57	-0.34	0.16	-0.41	0.11	0.13	-0.43	-0.28	-0.4	0.07	-0.54
CDK14	Open Sea	cg03112433	7:90338555	-0.31	0.09	-0.16	-0.43	0.07	0.03	0.23	0.21	-0.23	0.22	0.24	0.25	0.03	-0.07	-0.44	-0.52	-0.47	0.3	-0.25	-0.19	-0.39	0.38	0.07	-0.11	0.37	-0.47	-0.27	-0.18	-0.41	0.18	0.35	-0.23	-0.04	-0.14	-0.21	0.08	0.19	0.35	-0.16	0.21	0.31	0.32	-0.4	-0.01	0.29	-0.3
CDK14	Open Sea	cg15798153	7:90338861	-0.16	-0.09	-0.31	-0.33	-0.29	-0.02	0.09	0.02	-0.18	-0.08	0.23	0.1	-0.01	-0.24	-0.4	-0.37	-0.35	-0.28	-0.09	-0.39	-0.16	-0.32	-0.01	0.22	0.4	-0.42	-0.22	-0.03	0.14	0	0.02	0.31	-0.22	-0.29	0.07	0.1	0.16	-0.22	0.06	0.1	0.22	0.1	-0.35	-0.06	0.05	-0.31
CCDC89	Open Sea	cg14137939	11:85397109	-0.29	-0.27	-0.21	-0.21	-0.24	0.13	-0.19	-0.18	-0.23	-0.1	-0.3	-0.24	-0.17	0.02	-0.08	-0.02	-0.01	-0.12	0.17	-0.23	-0.13	0.09	0.17	-0.27	0.36	-0.2	-0.34	0.09	-0.17	-0.1	0.27	0.22	-0.18	-0.27	0.05	0.05	0.17	-0.05	-0.18	0.23	0.08	-0.18	-0.24	-0.25	-0.17	-0.3
CCDC89	Open Sea	cg24939733	11:85397684	-0.27	-0.43	-0.04	-0.2	0.03	0.12	-0.25	0.01	-0.42	0.12	-0.34	-0.19	-0.17	0.13	0.15	0.05	-0.07	0.05	0.08	-0.25	-0.01	0.17	0.04	-0.46	0.16	-0.17	-0.14	0.08	-0.31	-0.01	0.15	0.17	-0.36	-0.39	0.09	0.13	0.16	0.11	-0.07	0.05	0.02	0	-0.12	-0.07	-0.09	0.09
BHMT	Open Sea	cg05890484	5:78407552	-0.13	-0.06	-0.07	-0.02	-0.11	0.16	-0.04	-0.05	-0.12	-0.08	0.27	0	-0.06	-0.13	-0.12	-0.05	-0.12	0.07	0	-0.14	-0.13	-0.13	-0.1	-0.14	-0.12	-0.11	-0.12	-0.06	-0.12	0.24	-0.1	-0.14	-0.05	0.24	-0.12	-0.14	0.23	-0.11	-0.12	0.29	-0.09	-0.14	-0.12	-0.12	-0.1	-0.14
HPCAL1	Shore	cg11147193	2:10442040	0.07	-0.18	-0.09	-0.15	-0.09	-0.1	-0.27	-0.07	-0.03	-0.01	0.22	0.13	-0.12	-0.04	-0.18	0.07	0.21	-0.03	0.11	-0.24	0.27	-0.18	0.17	0.08	-0.08	0.06	-0.03	-0.02	-0.01	-0.16	0.02	-0.13	-0.07	-0.03	0.15	-0.13	-0.27	-0.23	-0.01	0.19	0.03	-0.27	-0.3	-0.18	-0.04	-0.31
TEX19	Open Sea	cg27449489	17:80316860	-0.03	-0.09	-0.2	-0.1	0.06	0.03	-0.22	-0.12	0	-0.01	0.42	0.07	-0.04	0.04	0.31	-0.17	0.09	0.24	-0.12	-0.22	0.48	0.48	0.4	0.19	0.46	-0.18	-0.21	-0.12	0.39	-0.1	0.48	-0.08	-0.08	-0.01	0.17	-0.25	-0.06	0.39	-0.05	0.11	-0.19	-0.1	-0.32	-0.26	0.08	-0.04
ELOVL1	Shore	cg16858125	1:43834757	-0.32	0.09	0.3	0.25	-0.01	-0.14	-0.12	0.02	-0.04	-0.11	0.26	0.1	-0.22	-0.34	-0.28	-0.27	-0.28	-0.06	0.08	-0.06	0.24	0.4	-0.02	-0.34	0.3	0.05	-0.01	0.12	0.11	-0.16	0.52	0.16	0.2	-0.27	-0.15	0.39	-0.31	0.04	0.44	0.22	-0.03	-0.14	-0.29	-0.12	0.27	-0.28
BNIP3	Island	cg21762589	10:133796476	-0.3	-0.24	-0.22	-0.22	-0.29	-0.32	-0.17	-0.3	-0.2	-0.01	0.09	-0.06	-0.09	-0.19	0.15	-0.11	-0.28	-0.09	-0.19	-0.38	0.02	-0.31	-0.28	-0.35	-0.1	0.06	-0.36	-0.14	0.35	-0.26	-0.03	0.45	0.08	-0.32	-0.27	-0.32	-0.24	-0.32	0.33	0	0.15	-0.35	-0.42	-0.37	-0.03	-0.36
DPYS	Shore	cg20774846	8:105479420	-0.32	0.25	-0.09	0.01	0.38	-0.12	-0.1	-0.16	-0.24	-0.03	0.42	0.15	0.17	-0.08	0.23	-0.23	-0.01	0.03	-0.01	-0.17	0.23	0.42	-0.29	-0.35	0.44	-0.14	0.02	0	-0.31	-0.02	0.08	-0.02	0.18	0	0.2	0.12	0.06	-0.26	0.35	0.1	0.08	0.13	-0.16	-0.11	-0.27	0.33
SLC7A11	Open Sea	cg06690548	4:139162808	-0.35	-0.19	-0.13	-0.12	0.04	-0.19	0	0.2	-0.15	0.02	-0.39	0.18	0.04	-0.01	-0.09	-0.27	-0.24	-0.27	-0.01	-0.27	0.09	-0.04	0	-0.26	0.42	-0.02	-0.05	0.05	-0.15	-0.02	0.26	-0.15	-0.08	-0.35	-0.13	0.37	0.13	0.03	-0.25	0.21	-0.12	0.06	-0.4	-0.26	-0.23	-0.32
MGST1	Open Sea	cg11203041	12:16500185	-0.18	0.05	-0.06	-0.2	-0.36	-0.28	0.17	-0.01	0.06	-0.1	0.13	0	-0.28	-0.46	-0.3	-0.48	-0.45	-0.02	-0.1	-0.11	0.37	0.28	0.21	-0.06	0.35	-0.39	0.25	-0.06	0.16	-0.27	-0.11	-0.42	0.14	-0.36	-0.18	-0.11	-0.05	0.21	-0.38	0.2	-0.3	0.3	-0.22	-0.33	0.1	0.16
BNIP2	Shore	cg20468883	15:59982396	0.06	0.03	-0.03	-0.06	0.18	-0.17	0	-0.17	-0.13	0.33	0.2	0.15	-0.11	-0.17	-0.24	-0.25	-0.24	-0.16	0.16	-0.14	0.21	-0.25	-0.12	-0.1	0.04	0	-0.1	0.02	0	-0.08	-0.22	-0.05	0.02	-0.18	0.05	-0.05	0.1	-0.19	0.09	0.25	-0.05	-0.19	0.07	-0.2	0.1	-0.14
HLA-DQB1	Open Sea	cg01889448	6:32635871	-0.21	0.2	-0.09	-0.22	-0.34	-0.36	0.15	-0.16	-0.15	0.14	0.3	0.18	-0.18	0.02	-0.19	0	-0.38	-0.1	-0.19	-0.32	-0.2	-0.13	0.12	-0.19	0.32	0.06	0	0.18	0	0	0.15	0	0.06	0.04	0.18	-0.14	-0.2	0.23	-0.07	0.11	0.27	-0.2	-0.17	-0.44	0.09	-0.25
DIO2	Open Sea	cg00217795	14:80677688	-0.41	-0.12	-0.27	-0.16	0.13	0.06	-0.24	0.07	-0.27	0.03	0.27	-0.02	0.08	-0.12	-0.21	-0.42	-0.37	-0.17	0.08	-0.29	0.17	0.42	0.1	-0.27	0.16	-0.31	0.06	-0.02	0.25	-0.26	0.46	0.06	-0.16	-0.26	-0.35	-0.29	-0.22	0.32	-0.29	0.14	0.04	0.25	-0.32	-0.06	-0.06	-0.14
LUM	Open Sea	cg10401088	12:91505197	-0.24	0.02	-0.16	-0.2	-0.08	0.44	-0.21	0.08	-0.16	-0.17	0.59	0.4	-0.14	-0.13	-0.29	-0.29	-0.27	-0.2	-0.26	-0.28	-0.25	-0.27	-0.25	-0.25	0.53	-0.25	-0.12	-0.13	-0.26	-0.14	-0.25	-0.18	0.37	-0.2	-0.05	-0.21	0.38	-0.23	-0.02	0.23	0.43	0.31	-0.08	-0.12	0.23	-0.16
FRMD4A	Open Sea	cg05755354	10:14372596	-0.28	0	-0.21	-0.13	-0.26	-0.21	-0.16	-0.17	0	-0.08	0.49	0.08	0.18	-0.29	0.09	-0.18	-0.2	-0.11	0.09	-0.28	-0.17	0.11	0.07	0.06	0.48	-0.25	-0.18	-0.04	-0.28	-0.15	-0.06	0.13	0.14	-0.22	-0.14	-0.16	-0.28	0.18	-0.2	0.01	-0.12	0.13	-0.28	-0.22	-0.19	-0.27
WNT16	Open Sea	cg24849648	7:120964019	-0.33	0.36	-0.2	-0.26	-0.36	0.35	-0.27	-0.36	-0.2	-0.3	0.52	0.39	0.14	0.08	-0.35	-0.38	-0.35	-0.31	-0.07	-0.32	-0.34	0.03	-0.34	-0.33	0.5	-0.36	-0.06	-0.27	-0.37	0.08	0.49	0.12	-0.24	0.07	0.17	-0.03	-0.23	0.4	-0.1	-0.01	-0.07	0.21	-0.34	-0.25	-0.2	-0.3
GAS2	Shore	cg03547797	11:22689644	-0.18	0.17	0.27	0.07	-0.19	0.1	-0.25	-0.3	0.08	0.17	0.35	0.22	0.16	0.22	-0.29	-0.07	-0.31	-0.05	0.19	0.16	-0.06	-0.01	0.21	0.13	0.42	-0.01	-0.15	0.07	0.12	-0.06	0.09	0.03	0.02	-0.24	0.28	0.44	-0.36	0.21	0.21	0.28	0.23	0.13	-0.08	0	0.09	0.06
GAS2	Shore	cg06493930	11:22689814	-0.4	0.05	0.1	-0.07	0.22	0.14	-0.12	-0.15	-0.15	0.25	0.24	0.2	0.23	-0.17	-0.34	-0.18	-0.36	-0.23	-0.11	-0.18	-0.39	-0.07	0.17	-0.29	0.43	-0.22	-0.4	-0.05	-0.2	-0.2	-0.19	0.03	0.03	-0.38	0.07	0.3	0.11	0.03	-0.05	0.24	0.03	-0.1	-0.38	-0.24	-0.11	-0.04
FILIP1	Open Sea	cg10447080	6:76203225	-0.16	0.04	-0.13	-0.1	0.01	0.37	-0.03	-0.2	-0.11	-0.04	0.14	0.15	-0.12	-0.17	-0.17	-0.3	0.01	-0.19	0.34	-0.23	0.15	0.56	0.42	0.03	-0.03	-0.24	0.26	-0.04	-0.29	-0.11	-0.12	0.41	0.27	-0.22	0.37	0.47	-0.23	-0.01	0.02	0.19	0.17	0.35	0.19	-0.1	0.19	-0.06
DEFB129	Open Sea	cg02046532	20:207858	0.03	0.16	0.08	-0.34	-0.06	0.34	-0.28	0.14	0.26	-0.15	0.37	0.31	0.18	0.09	-0.42	0.09	-0.08	0.15	0.39	-0.27	0.37	0.37	0.34	0.15	0.39	-0.44	0.3	-0.1	0.34	-0.12	0.41	0.26	0.13	-0.03	0.19	-0.27	-0.45	0.39	0.06	0.2	-0.11	0.12	-0.04	0.1	0.03	-0.02
LONRF2	Open Sea	cg12232463	2:100926650	0.45	0.15	-0.26	-0.39	0.36	-0.34	0.1	0.34	0.04	-0.24	0.48	0.31	0.4	0.07	0.39	-0.39	-0.32	-0.12	0.35	-0.39	0.46	0.45	0.44	0.44	0.44	0.29	0.45	0.26	0.47	-0.31	0.47	0.09	0.39	0.34	0.31	0.33	0.06	0.43	0.41	0.12	-0.32	0.41	0.1	0.02	-0.21	0.42
FAM107A	Open Sea	cg01446393	3:58563609	0.14	0.18	-0.18	-0.55	-0.11	-0.03	-0.3	0.04	0.06	0.05	0.27	0.2	0	0.21	-0.38	-0.23	0.16	-0.27	0.15	-0.49	0.25	0.26	0.23	-0.04	0.28	-0.54	0.18	-0.38	-0.26	-0.19	0.27	0.09	0.14	-0.42	0.01	0.26	-0.12	0.27	-0.08	0.15	-0.04	0.17	-0.39	-0.2	0.22	-0.21
DCLK1	Shore	cg17470143	13:36706433	-0.39	-0.21	-0.32	-0.14	-0.29	0.01	-0.21	-0.33	-0.21	-0.14	0	0.19	0.01	0.31	-0.04	-0.25	-0.03	-0.13	0.16	-0.27	0.18	0	0.06	-0.1	0.42	-0.36	-0.1	-0.1	0.2	-0.31	0.03	-0.23	0.12	0.02	-0.02	0.37	-0.31	-0.06	-0.03	0.1	-0.31	0.08	-0.05	-0.24	-0.29	0.12
0	Open Sea	cg11251877	6:168398981	-0.08	0.01	-0.58	-0.55	0.1	-0.29	-0.33	-0.54	-0.29	0.08	0.18	0.1	0.09	-0.37	0.07	-0.63	-0.67	-0.56	0.1	-0.17	-0.18	0.16	0	0	0.15	-0.48	-0.1	-0.27	-0.04	-0.43	0.16	0.13	0.01	-0.22	0	-0.63	0.11	0.1	0.12	0.15	0.08	0.04	-0.46	-0.31	0.1	-0.27
DLG2	Open Sea	cg16986720	11:84634735	-0.38	0.15	-0.03	-0.3	0.21	-0.28	-0.27	-0.41	0.12	-0.22	0.34	0.13	-0.22	-0.44	-0.42	-0.52	0.28	-0.37	0.22	-0.51	0.25	-0.46	0.28	-0.42	0.33	-0.41	0.02	-0.2	0.34	-0.37	0.35	-0.51	0.01	-0.47	0.06	-0.29	0.32	0.35	0.13	-0.1	-0.02	0.17	-0.4	-0.22	-0.39	-0.1
RHAG	Open Sea	cg19862344	6:49605181	-0.23	-0.32	-0.21	0.02	-0.36	-0.24	-0.22	-0.33	-0.15	0.04	0.26	0.15	0.01	-0.04	-0.43	-0.47	-0.46	-0.26	0.04	-0.42	-0.17	0.34	0.3	-0.17	0.37	-0.4	0.04	-0.16	0.05	-0.09	0.21	0.01	0.2	-0.45	0.02	0.19	0.02	0.21	-0.08	0.23	-0.02	0.19	-0.28	-0.16	-0.01	-0.43
CER1	Open Sea	cg01446692	9:14723496	-0.02	0.05	-0.07	-0.3	-0.19	-0.18	-0.06	-0.07	-0.2	0.01	0.3	0.16	0.17	-0.11	-0.32	-0.37	-0.36	-0.26	-0.12	-0.4	-0.17	0.01	-0.32	0	0.36	-0.42	-0.11	-0.09	0.21	0.1	0.05	-0.01	0.04	-0.35	0.04	0.2	-0.32	-0.26	0.2	0.08	-0.26	0.27	0.06	0.08	0.03	-0.16
SCGB3A2	Open Sea	cg19530885	5:147258132	0.01	-0.24	0.21	-0.12	-0.03	0.08	0.05	0.08	-0.14	0.15	-0.03	0.09	-0.01	-0.17	-0.37	-0.19	-0.12	-0.22	0	-0.36	-0.05	-0.14	-0.15	-0.08	0.08	0.02	-0.12	0.08	-0.06	-0.14	-0.12	0.15	0.16	-0.12	0.1	0.1	-0.19	-0.07	0.02	0.07	0.12	0.13	-0.04	-0.01	0.1	-0.09
GPR133	Open Sea	cg06550629	12:131439172	-0.18	-0.06	-0.24	-0.08	0.37	-0.04	-0.22	0.22	0.23	-0.14	-0.02	-0.22	0.14	-0.12	-0.07	0.13	0.26	-0.08	0.33	-0.24	0.2	-0.05	0.26	-0.02	0.36	-0.1	-0.01	0.05	0.32	-0.16	0.36	0.04	0.22	0.18	0.16	0.25	0	0.31	-0.07	0.1	-0.22	-0.25	-0.38	-0.4	-0.19	-0.41
C7orf16	Open Sea	cg01353448	7:31726912	-0.37	-0.11	-0.18	-0.17	-0.01	0.32	-0.2	0.01	0.19	-0.15	0.32	0.28	-0.04	-0.35	0.39	-0.1	0.13	0.28	-0.17	0.22	0.14	0	0.06	-0.44	0.39	-0.01	-0.09	-0.14	0.07	-0.3	-0.34	-0.13	0.05	-0.33	-0.19	-0.3	-0.33	-0.31	0.03	-0.15	-0.33	0.13	-0.39	-0.21	-0.2	-0.23
OPCML	Open Sea	cg25853078	11:133402919	-0.23	-0.14	0.07	0.39	0.49	0.36	-0.13	-0.16	-0.16	0.08	-0.14	-0.02	0.13	-0.32	-0.29	0.13	-0.31	-0.17	-0.06	-0.09	0.38	-0.03	-0.05	-0.34	0.42	-0.31	-0.23	-0.14	0.12	-0.27	-0.33	0.05	0.19	-0.28	0.12	-0.11	-0.33	-0.18	-0.14	0.3	-0.22	-0.03	-0.13	-0.13	-0.24	-0.2
SPATA16	Open Sea	cg01216369	3:172859022	-0.66	-0.64	-0.65	-0.62	0.16	0.17	-0.58	0.18	0.14	-0.58	0.19	0.15	-0.14	-0.37	0.12	0.18	0	0.14	0.2	-0.7	0.2	0.19	0.18	0.19	0.18	-0.71	-0.19	0.18	0.2	-0.56	0.2	0.15	0.2	-0.47	-0.16	-0.36	0.18	0.19	0.09	0.2	-0.66	0.09	-0.63	-0.71	-0.41	-0.62
SPATA16	Open Sea	cg06577725	3:172858917	-0.39	-0.29	-0.19	-0.24	-0.01	0.21	-0.16	-0.19	0.17	-0.29	0.49	0.22	-0.16	-0.36	-0.06	-0.37	-0.26	0.02	0.06	-0.33	0.49	0.47	0.47	0.09	0.46	-0.34	-0.17	-0.13	0.15	-0.25	0.49	-0.28	0.18	-0.27	-0.31	-0.13	0.2	0.35	-0.06	0.05	-0.35	0.1	-0.33	-0.36	-0.32	-0.35
G6PC2	Open Sea	cg07338205	2:169757780	-0.43	0.13	0.1	-0.37	0.06	-0.14	-0.24	-0.34	0.12	-0.13	0.33	0.07	-0.29	-0.45	-0.26	-0.15	-0.12	-0.34	0.11	-0.47	0.03	0.37	0.03	0.08	0.35	-0.49	0.03	-0.28	0.2	-0.16	0.37	-0.13	0.04	-0.37	0.17	0.12	-0.2	0.37	0.18	0.19	-0.35	0.1	-0.43	-0.06	-0.15	-0.49
KCNK10	Shore	cg10935723	14:88793634	-0.27	0.01	-0.09	0.07	-0.08	0	-0.17	0.02	0.03	-0.24	0.36	0.22	0.17	-0.3	0.25	0.13	-0.36	0.29	0.25	-0.4	0.26	0.05	0.3	0.12	0.3	-0.42	0.01	-0.05	0.34	-0.19	0.1	0.05	0.04	-0.27	0.17	-0.14	-0.38	0.15	-0.29	-0.06	-0.06	-0.15	-0.32	-0.37	0.09	-0.29
CDH17	Open Sea	cg20987610	8:95222020	-0.14	-0.01	-0.32	-0.16	0.13	-0.02	-0.5	0.15	-0.15	-0.52	0.18	0.17	0.07	0.18	0.07	-0.71	-0.22	-0.18	0.16	-0.18	0.18	0.04	0.16	-0.02	0.17	-0.06	-0.16	-0.11	-0.09	0.03	0.18	-0.2	0.1	-0.04	0.06	0.15	0.11	0.17	0.15	0.1	-0.47	0.11	-0.66	-0.25	-0.25	-0.16
C1QTNF7	Open Sea	cg24829483	4:15341641	-0.3	-0.16	-0.41	0.04	0.25	-0.04	-0.25	-0.15	-0.21	-0.4	0.27	0.17	0.18	0.26	0.25	-0.52	-0.36	-0.22	0.19	-0.59	-0.17	0.29	0.25	0.18	0.28	-0.58	0.18	-0.31	0.28	0.22	0	0.14	-0.07	-0.39	0.07	0.26	0.21	0.27	0.24	-0.22	0.21	0.18	-0.56	-0.05	0.25	-0.29
BRUNOL5	Shore	cg06734812	19:3223915	-0.27	-0.02	-0.06	-0.29	-0.28	-0.34	-0.14	-0.29	-0.01	-0.08	0.32	-0.02	-0.04	-0.34	-0.09	-0.13	-0.2	-0.26	0.13	-0.33	0.2	0.28	0.1	0.43	0.41	0.39	-0.31	-0.09	-0.13	-0.2	0.49	-0.33	-0.18	0.01	-0.24	-0.21	-0.3	-0.01	0	0.11	-0.16	0.06	-0.13	-0.24	0.11	-0.16
OPRD1	Shore	cg09970593	1:29139522	-0.45	-0.19	-0.26	-0.06	-0.51	0.23	-0.28	-0.39	0.2	-0.09	0.02	0.12	-0.3	-0.22	0.28	0.21	0.26	0.11	-0.15	-0.55	0.27	0.28	0.24	0.1	0.25	-0.05	0.26	0.04	0.28	-0.34	0.28	0.1	-0.3	-0.03	0	-0.58	-0.02	-0.07	0.13	0.22	-0.27	-0.42	-0.51	-0.3	-0.5	-0.47
HCRTR1	Shore	cg02309594	1:32084329	-0.53	-0.14	-0.27	-0.4	-0.12	-0.05	-0.11	-0.05	-0.16	0.14	-0.21	-0.06	-0.25	-0.53	-0.06	-0.56	0.18	-0.06	0.16	-0.06	0.26	0.26	-0.49	0.11	0.26	-0.15	-0.35	-0.2	0.19	-0.41	-0.03	-0.05	-0.29	-0.43	-0.2	-0.54	-0.14	0.08	-0.15	0.05	-0.07	-0.36	-0.32	-0.48	-0.42	-0.02
AP2S1	Shore	cg23131950	19:47354630	-0.33	0.1	0.01	-0.28	0.04	0.15	-0.3	-0.25	0.13	0.06	0.29	-0.26	0.05	-0.56	-0.55	-0.29	0.03	-0.14	-0.11	-0.4	-0.07	0.02	-0.06	0.21	-0.02	-0.15	-0.34	-0.19	0.26	0.07	0.27	-0.33	-0.36	0.01	-0.31	-0.18	-0.17	0.23	-0.12	0.16	-0.01	-0.46	-0.3	-0.28	-0.35	-0.48
MAGEL2	Open Sea	cg04014889	15:23890593	-0.32	-0.36	-0.11	-0.34	-0.09	-0.02	-0.19	0.16	-0.08	-0.11	0.34	-0.17	0.22	-0.39	0.07	-0.13	0	-0.14	0.3	-0.05	0.21	-0.03	-0.02	0.12	0.31	-0.07	-0.13	0	0.07	-0.29	-0.01	-0.3	0.15	0.07	0.1	-0.4	-0.38	0.03	-0.37	0.11	-0.15	-0.29	-0.42	0.04	0	-0.49
C11orf49	Shore	cg26198807	11:46957758	-0.29	-0.08	-0.04	-0.17	0.37	0.13	-0.03	0.12	-0.19	0	0.22	0.14	0.13	-0.21	-0.17	-0.15	-0.12	-0.18	0.19	-0.31	0.36	-0.23	-0.01	-0.23	0.49	-0.28	-0.13	-0.07	0.44	-0.12	-0.31	-0.03	-0.12	0.01	-0.12	-0.27	-0.05	0.38	0.25	-0.06	0.21	-0.26	0.04	-0.25	-0.16	-0.34
CCL8	Open Sea	cg01636591	17:32646156	-0.18	-0.1	-0.18	-0.1	-0.02	-0.19	-0.07	-0.17	-0.11	0.03	0.06	0.17	0	-0.16	0.05	-0.14	-0.16	0.04	0.14	-0.19	-0.15	-0.21	-0.17	-0.13	0.21	-0.2	-0.09	-0.06	0.04	-0.16	0.15	-0.17	-0.14	-0.16	-0.11	-0.2	-0.2	0.01	-0.15	0.14	-0.13	-0.01	-0.13	-0.06	-0.14	0.06
OR7C1	Open Sea	cg11328541	19:14910889	0.01	-0.1	0.08	-0.23	0.33	-0.22	-0.2	-0.04	-0.2	-0.16	0.36	0.1	-0.17	0.19	-0.06	-0.28	-0.23	0.28	0.13	-0.27	0.22	-0.24	-0.05	0.1	-0.2	-0.22	0	0	-0.02	-0.17	0.17	-0.28	-0.21	-0.13	0.15	-0.19	-0.28	0.09	-0.29	0.2	0.16	-0.05	-0.23	-0.26	-0.14	-0.18
PPP2R2C	Shore	cg07867360	4:6475156	-0.34	-0.1	-0.19	-0.1	-0.13	-0.26	-0.2	-0.26	-0.33	0.1	-0.01	0.12	-0.1	-0.4	-0.11	-0.37	0.01	-0.32	0.22	-0.31	-0.08	-0.41	-0.28	-0.15	0.1	-0.33	-0.18	-0.22	0.09	-0.34	-0.05	0.04	-0.22	-0.41	-0.26	-0.35	0.06	-0.12	-0.3	0.01	-0.27	-0.17	-0.12	-0.3	-0.32	-0.07
GFRA4	Shore	cg02990033	20:3643863	-0.06	-0.06	-0.2	-0.03	-0.13	-0.29	-0.18	-0.2	-0.01	0.12	0.14	-0.11	-0.16	0.28	0.1	0.01	0.08	0.02	-0.09	-0.21	0.1	-0.16	0.21	-0.08	0.44	-0.25	0.12	-0.03	-0.27	-0.25	0.37	0.14	0.05	0.11	0.03	-0.06	0.01	0.32	-0.28	-0.06	-0.1	-0.07	-0.31	-0.26	0.09	-0.13
GJD4	Open Sea	cg00168942	10:35894430	-0.34	0.02	-0.11	-0.23	0.28	-0.32	-0.13	-0.22	-0.05	0.01	0.46	-0.07	-0.12	-0.35	0.1	-0.19	-0.19	-0.24	0.25	-0.23	0.47	0.32	0.1	0.03	0.45	-0.19	-0.11	-0.09	0.08	-0.16	0.09	-0.33	-0.13	0.07	0.09	-0.21	-0.29	0.33	-0.19	0.04	0.01	0.2	-0.31	-0.25	-0.21	-0.22
KANK4	Shore	cg00625425	1:62785512	-0.37	-0.22	-0.29	-0.09	-0.26	-0.09	-0.23	0.27	-0.1	0.04	0.26	-0.01	0	-0.04	0.33	-0.03	-0.14	0.03	0.08	0	-0.06	-0.08	-0.09	0.26	-0.07	0.05	0.16	-0.18	-0.08	-0.29	0.33	-0.19	0	-0.31	-0.12	-0.34	-0.45	0.29	0.04	-0.24	-0.16	-0.23	-0.34	-0.28	-0.21	-0.23
TCP10L	Open Sea	cg20857253	21:33957290	-0.24	-0.22	-0.17	-0.16	-0.23	-0.11	-0.15	0	-0.17	-0.01	0.16	-0.05	-0.18	-0.29	0.58	-0.1	-0.1	-0.14	0.24	-0.25	0.45	0.59	0.08	0.43	0.59	-0.1	-0.11	-0.03	0.11	-0.15	0.49	-0.1	0.1	-0.18	-0.19	-0.27	-0.21	0.16	-0.25	-0.05	-0.13	-0.25	-0.15	-0.24	-0.21	0.01
0	Island	cg16173109	2:242945447	0.01	-0.26	-0.1	-0.31	0.23	0.11	-0.27	0.38	0.11	0	0.2	-0.14	0.11	0.09	0.4	0.04	-0.22	-0.2	0	-0.3	0.12	0.4	0.06	-0.14	0.41	-0.34	-0.2	0.13	0.35	-0.25	0.42	-0.31	0.21	-0.31	0.03	-0.18	-0.35	0.35	-0.28	-0.07	-0.09	-0.37	-0.37	-0.32	-0.35	-0.13
IL2RA	Open Sea	cg26105232	10:6105656	-0.03	0.27	-0.28	-0.31	0.18	-0.14	-0.22	-0.13	-0.16	-0.2	0.44	0.29	-0.03	-0.07	-0.3	-0.3	0.01	0.15	-0.17	-0.29	0.21	0.46	0.29	0.16	0.38	-0.29	-0.02	-0.09	0.11	-0.11	-0.01	-0.11	0.22	-0.01	0.31	0.05	-0.08	0.27	-0.15	0.39	0.32	0.3	-0.35	-0.22	-0.14	-0.13
CLEC10A	Open Sea	cg01472101	17:6983991	0.14	0.2	-0.22	-0.22	0.26	-0.12	-0.13	0.07	-0.06	0.25	0.42	0.28	0.15	0.18	-0.19	-0.23	0.21	-0.09	0.26	-0.09	0.02	0.3	0.03	0.17	0.33	0.14	0.17	-0.03	0	0.1	0.56	-0.19	0.34	-0.16	0.29	0.18	-0.12	0.5	0.17	0.09	-0.15	0.24	-0.17	-0.07	0.05	0.05
CLEC10A	Open Sea	cg21550483	17:6984106	0.01	0.08	-0.28	-0.39	0.18	0.11	-0.15	0.01	-0.07	0.27	0.3	0.11	0.12	0.12	-0.06	-0.48	-0.3	0.01	0.26	0.07	0.07	0.28	0.24	0.2	0.24	-0.03	0.1	-0.07	-0.26	0.05	0.26	-0.1	0.18	0.13	0.17	0.06	-0.24	0.21	0.1	0.18	-0.33	0.17	-0.36	-0.19	-0.16	0.23
KRTDAP	Open Sea	cg10305797	19:35981677	-0.02	-0.17	-0.2	-0.01	-0.23	-0.2	0.1	0	0.05	0.3	0.46	0.05	-0.09	-0.14	-0.2	-0.24	-0.09	-0.14	0.16	-0.05	0.09	0.07	0.35	0.25	0.2	-0.16	-0.17	-0.07	0.02	-0.16	-0.09	-0.08	-0.05	-0.27	-0.09	-0.32	-0.3	0.12	0.33	0.08	-0.08	0.15	-0.05	-0.18	0.02	0.03
FFAR3	Open Sea	cg21624359	19:35848801	-0.27	-0.07	-0.29	0.23	0.25	-0.49	0.26	-0.05	-0.1	0.28	0.34	0.03	-0.36	-0.14	0.21	-0.29	-0.43	-0.13	0.25	-0.36	0.32	0.33	0.12	0.28	0.27	0.15	-0.49	0.14	0.32	-0.14	0.31	-0.44	-0.11	0.13	-0.33	-0.47	-0.22	0.29	0.06	0.11	0.08	0.05	-0.1	-0.49	-0.35	-0.36
HNF4A	Open Sea	cg19717150	20:42984878	-0.29	-0.09	-0.29	-0.31	0.26	0.08	-0.27	0.05	-0.04	-0.02	0.38	0.25	0.21	-0.03	0.18	-0.43	-0.29	-0.13	0.17	-0.2	0.38	0.35	0.26	0.13	0.41	0.1	0.08	0.02	0.18	-0.3	0.39	-0.23	0.36	-0.28	0.1	-0.02	-0.04	0.09	-0.18	0.24	-0.1	0.22	-0.34	-0.1	0.17	-0.17
CX3CR1	Open Sea	cg04569233	3:39321449	-0.34	-0.2	-0.24	-0.37	-0.27	-0.28	-0.07	-0.15	-0.33	0.32	0.18	0.2	0.01	-0.15	-0.15	-0.41	-0.43	-0.27	-0.25	-0.38	-0.27	-0.31	-0.16	-0.24	0.12	-0.27	-0.24	-0.15	-0.15	-0.17	-0.32	0.11	0.03	-0.38	-0.14	0.06	0.04	-0.31	0.02	0.02	-0.1	-0.14	-0.24	-0.31	-0.21	-0.31
CRHR1	Shore	cg08929103	17:43860355	-0.18	-0.09	-0.21	-0.25	-0.26	-0.27	-0.19	-0.15	-0.2	-0.14	-0.05	0.17	-0.2	-0.29	-0.3	-0.29	-0.32	-0.19	-0.24	-0.3	-0.19	-0.2	-0.13	-0.32	0.06	-0.25	-0.1	-0.17	-0.31	-0.2	-0.28	0.05	0.07	-0.29	-0.13	0.08	0.33	-0.28	-0.12	0.09	-0.02	-0.1	-0.18	-0.25	-0.24	-0.21
ZNF683	Open Sea	cg08109646	1:26698634	-0.19	-0.33	-0.19	-0.27	-0.19	-0.3	-0.13	-0.18	-0.23	0.17	0.18	-0.01	-0.05	-0.38	-0.39	-0.43	-0.39	-0.19	-0.1	-0.33	-0.36	-0.22	-0.05	-0.18	0.02	-0.35	-0.38	-0.15	-0.34	-0.19	-0.31	-0.15	0.05	-0.39	-0.21	-0.41	0.14	-0.01	0.25	0.17	-0.26	0.15	-0.03	0	-0.22	-0.21
CYP4F2	Open Sea	cg05358291	19:16009219	-0.02	-0.11	-0.19	-0.23	-0.01	-0.21	-0.08	0	-0.17	-0.06	0.05	0.22	0.15	-0.22	-0.34	-0.31	-0.22	-0.29	-0.26	-0.29	-0.16	-0.32	-0.25	-0.34	0.21	-0.13	-0.18	-0.17	-0.17	-0.1	-0.31	-0.25	0.04	-0.22	-0.14	0.03	-0.25	-0.2	-0.26	0.04	-0.16	-0.24	-0.28	-0.26	-0.11	-0.26
WFDC10B;WFDC13	Open Sea	cg09874776	20:44330841	-0.28	0.02	-0.04	-0.1	-0.17	-0.23	-0.19	-0.24	-0.17	-0.26	0.04	0.02	-0.09	-0.31	-0.33	-0.28	-0.25	-0.25	-0.27	-0.28	-0.27	-0.18	-0.22	-0.27	0.11	-0.22	-0.29	-0.16	-0.27	-0.12	-0.27	-0.31	-0.16	-0.26	-0.02	0.24	0.18	-0.22	-0.23	-0.15	-0.04	-0.29	-0.28	-0.25	-0.21	-0.14
BDKRB1	Open Sea	cg10528989	14:96722306	-0.14	-0.13	-0.11	-0.13	-0.16	-0.15	-0.08	-0.09	-0.11	0.02	-0.14	-0.04	-0.04	-0.12	-0.18	-0.18	-0.15	-0.08	-0.16	-0.18	-0.15	-0.13	-0.12	-0.18	-0.15	-0.16	-0.13	-0.02	-0.17	-0.11	-0.16	0.13	-0.02	-0.17	-0.07	-0.19	-0.14	-0.17	0.42	-0.02	-0.1	-0.13	-0.1	-0.14	-0.13	-0.15
FOXS1	Shore	cg19145398	20:30433673	-0.12	0.05	-0.1	-0.22	-0.02	-0.26	-0.01	-0.22	-0.12	0.05	0.26	0.12	0.06	-0.06	-0.23	-0.24	-0.23	-0.18	0.03	-0.15	-0.01	-0.22	-0.1	-0.14	0.08	-0.15	-0.16	-0.07	-0.1	-0.14	-0.22	0.26	0.04	-0.2	-0.06	-0.19	-0.01	-0.13	0.39	0.37	-0.19	-0.13	-0.02	-0.07	-0.12	-0.02
APBA2	Open Sea	cg00955451	15:29213640	-0.32	0.04	0.21	-0.48	0.06	-0.12	-0.22	-0.11	-0.32	-0.18	0.21	0.18	-0.18	-0.4	-0.53	-0.21	-0.18	-0.44	-0.26	-0.51	-0.09	-0.07	-0.15	-0.32	0.23	-0.56	0.02	-0.16	-0.2	-0.41	-0.1	-0.51	-0.04	0.06	0.09	0.25	0.21	-0.16	-0.05	-0.08	-0.24	0.2	0.2	0.18	0.17	0.21
APBA2	Open Sea	cg20840847	15:29213626	-0.43	-0.02	0.18	-0.48	-0.09	-0.14	-0.24	-0.15	-0.27	0	0.21	0.21	-0.04	-0.08	-0.54	-0.1	-0.4	-0.48	-0.49	-0.54	-0.12	-0.1	-0.34	-0.53	0.18	-0.53	0	-0.11	-0.26	-0.42	-0.13	-0.53	-0.01	-0.22	0.1	0.24	0.2	-0.28	-0.12	0.07	-0.27	0.15	0.16	0.15	0.14	0.16
KCNA2	Shore	cg16773028	1:111148339	-0.01	0.04	-0.2	-0.33	0.01	-0.41	-0.12	-0.09	-0.16	-0.38	0.26	0.26	0.14	-0.12	-0.2	-0.24	-0.49	-0.31	-0.1	-0.37	-0.05	-0.04	0.09	-0.15	-0.04	-0.45	0.06	-0.32	0.25	-0.16	-0.02	-0.47	0.12	-0.26	-0.06	0.24	0.06	0.17	0.01	0.24	-0.04	0.15	-0.34	-0.14	-0.12	0.22
C14orf49	Open Sea	cg04514469	14:95942666	0	-0.24	-0.14	-0.34	0.06	-0.16	-0.25	-0.08	-0.21	0.22	-0.02	0.07	-0.02	-0.03	-0.13	-0.33	0.02	0.1	0.24	-0.06	0.25	-0.37	-0.1	-0.28	0.25	-0.12	0.01	0.05	0.19	-0.12	0.25	-0.04	0.1	-0.18	-0.07	-0.25	0.04	-0.15	0.18	0	-0.18	0.09	-0.09	-0.17	-0.11	0.01
SLC36A2	Open Sea	cg10345936	5:150727812	0.05	0.04	0.13	-0.47	0.11	-0.29	0.05	-0.22	-0.23	0.19	0.21	0.14	0.13	0.25	-0.27	-0.08	-0.17	0.08	0.16	0.07	0.13	-0.08	0.13	0.01	0.26	-0.28	0.14	0.07	0.14	0.08	-0.07	0.11	0.02	-0.34	0.01	0.09	-0.53	0.06	0.17	0.08	-0.1	0.13	0.02	-0.08	-0.24	0.18
TRIM63	Open Sea	cg13998293	1:26394435	-0.13	-0.29	-0.14	-0.1	0.04	0.12	0.01	-0.26	-0.26	0.17	0.34	0.11	0.16	0.03	-0.34	-0.35	-0.28	-0.39	0.19	-0.17	-0.09	0.34	0.21	-0.42	0.34	0.1	-0.36	0.08	0.26	-0.26	0	0.29	0.13	-0.38	-0.18	0.12	-0.45	-0.26	0.21	0.06	-0.33	0.12	-0.31	-0.19	-0.13	-0.12
HSD3B1	Open Sea	cg16175792	1:120050104	0	0.14	0	0.13	0.18	0.05	-0.11	-0.28	0.19	-0.48	0.2	0.05	0.05	0.15	-0.57	-0.4	-0.26	0.19	-0.37	0.17	-0.34	0.22	0.18	-0.08	0.22	-0.19	-0.12	-0.3	-0.08	0.23	0.17	-0.58	0.07	-0.16	0.08	0.25	0.19	0.2	-0.53	0.13	-0.19	0.15	-0.43	0.18	0.11	0.14
SLC26A3	Open Sea	cg04996020	7:107443898	-0.45	0.2	0.12	-0.43	-0.45	0.15	-0.44	-0.43	-0.36	-0.32	0.32	0.31	0.04	-0.12	-0.44	-0.52	-0.52	-0.44	-0.19	-0.51	-0.31	-0.06	-0.33	-0.23	0.33	-0.49	-0.19	-0.32	-0.51	-0.17	0.27	0.23	0.23	-0.44	0.1	0.32	-0.04	0.25	0.19	0.05	-0.15	0.16	-0.33	0.13	-0.33	-0.2
CHRNA1	Open Sea	cg05649009	2:175629850	-0.08	0.1	-0.12	0.17	-0.48	0.1	-0.37	-0.5	0.05	-0.01	0.26	0.2	0.02	0.17	-0.52	-0.59	-0.55	-0.49	-0.51	-0.58	-0.11	-0.13	-0.24	-0.49	0.25	-0.56	-0.02	-0.47	-0.37	-0.16	-0.14	-0.49	0.22	-0.52	0.07	0.2	-0.19	0.14	0.21	0.14	0.21	0.21	-0.41	0.09	-0.05	0.03
CHRNB3	Open Sea	cg00367281	8:42552470	-0.33	-0.03	0.08	-0.27	0.13	-0.07	-0.15	-0.04	-0.25	-0.11	0.2	0.2	0.01	-0.19	-0.08	-0.4	-0.13	-0.3	0.01	-0.32	0.04	-0.07	0.03	0.03	0.36	-0.2	0.1	-0.16	0.06	-0.15	0	-0.09	0.09	-0.24	-0.11	-0.04	-0.31	0.11	0.07	0.08	-0.09	0.19	-0.32	-0.23	-0.18	-0.02
CHRNB3	Open Sea	cg06840801	8:42552719	-0.29	0.16	0.04	-0.44	0.11	-0.33	-0.19	-0.06	-0.31	0.05	0.14	0.06	0.06	-0.09	-0.42	-0.29	0.25	-0.46	-0.01	-0.39	0.16	-0.5	0.13	-0.16	0.29	-0.46	-0.09	-0.22	-0.24	-0.22	-0.04	-0.24	0.17	-0.09	-0.04	0.04	-0.06	0.28	-0.25	0.03	0.02	0.2	-0.32	-0.18	-0.08	0.04
HEATR4	Open Sea	cg11378052	14:74027058	-0.37	-0.04	-0.07	-0.43	0.01	-0.2	-0.16	0.15	-0.33	0.14	0.04	0.17	0.1	-0.53	-0.33	-0.5	-0.36	-0.37	-0.12	-0.44	0.1	-0.48	-0.32	-0.16	0.02	-0.23	0.06	-0.09	-0.28	-0.21	-0.1	0.17	0.04	-0.48	-0.05	0.09	-0.14	0.02	0	-0.15	-0.02	0.16	0.06	0.06	-0.16	-0.43
ARHGEF15	Open Sea	cg12989650	17:8213328	-0.11	0.05	-0.21	-0.52	0.06	-0.24	-0.1	-0.37	-0.46	0.18	0.07	0.15	0.08	-0.19	-0.1	-0.14	-0.27	-0.54	-0.26	-0.43	-0.3	-0.56	-0.32	-0.55	-0.28	-0.07	-0.11	-0.11	-0.38	-0.46	-0.23	0.21	0.03	-0.26	-0.07	-0.33	-0.07	-0.2	0.02	0.14	0.05	0.04	-0.08	-0.33	-0.26	-0.03
CRYGA	Open Sea	cg22386774	2:209029690	-0.46	-0.05	-0.25	-0.58	0.18	0.18	-0.29	-0.42	-0.4	0.05	0.25	0.11	0.15	0.09	-0.52	-0.2	-0.58	-0.3	-0.09	-0.46	0.19	-0.12	0.19	0.04	0.24	-0.13	-0.3	-0.06	-0.31	-0.34	0.22	0.22	0.15	-0.19	0.05	0.24	-0.58	0.1	0.12	0.1	0.02	0.16	-0.29	-0.26	-0.24	-0.17
TDRD9	Open Sea	cg08933517	14:104436057	0.09	-0.06	-0.17	-0.53	0.05	-0.48	-0.24	-0.23	-0.16	0.01	0.22	0.14	0.04	-0.07	0.2	-0.56	-0.15	-0.56	0.12	-0.4	0.2	-0.03	-0.06	0.13	0.21	-0.18	-0.02	-0.31	-0.12	-0.37	-0.07	0.15	0.13	-0.59	0.09	-0.07	0.19	0.17	-0.07	0.06	-0.21	0.19	0.14	-0.39	-0.34	0.1
PTP4A3	Open Sea	cg18675600	8:142432241	-0.23	0.1	0.19	-0.35	-0.39	-0.35	-0.3	-0.07	0.07	-0.16	-0.15	0.15	-0.15	-0.45	-0.34	-0.44	-0.1	-0.38	0.36	-0.28	0.14	0.34	0.17	0.09	0.3	-0.37	-0.04	-0.32	-0.01	-0.15	0.41	-0.3	-0.06	-0.31	-0.1	-0.19	-0.07	0.32	-0.33	-0.16	0.09	0.11	-0.34	-0.36	0.06	-0.1
RPS6KA1	Shore	cg01031251	1:26855423	-0.15	-0.12	-0.29	-0.12	-0.1	-0.18	-0.08	-0.18	-0.35	0.19	0.18	-0.01	0.04	-0.01	-0.21	-0.21	-0.39	-0.36	-0.28	-0.3	0.09	-0.09	-0.35	-0.25	0.14	-0.14	-0.24	-0.13	-0.24	-0.24	-0.11	-0.06	-0.12	-0.35	-0.13	-0.32	0.09	-0.22	-0.03	0.21	-0.02	-0.08	-0.23	-0.25	-0.11	-0.27
ZNF232	Island	cg12763546	17:5027051	-0.26	-0.19	-0.4	-0.44	-0.15	-0.43	-0.43	-0.51	-0.45	0.01	0.22	0.05	-0.48	-0.29	-0.23	-0.41	-0.39	-0.52	-0.29	-0.44	0.14	-0.13	-0.46	-0.51	0.25	-0.09	-0.4	-0.31	0.07	-0.19	-0.15	0.03	-0.32	-0.28	-0.26	-0.48	-0.03	-0.46	-0.48	-0.12	0.16	-0.27	-0.47	-0.56	-0.48	-0.09
ASGR1	Open Sea	cg09245073	17:7083519	-0.29	-0.23	-0.18	-0.39	-0.09	-0.42	-0.16	-0.24	-0.35	0.27	-0.08	0.04	0.09	-0.45	-0.23	-0.48	-0.1	-0.36	-0.26	-0.29	-0.41	0.03	-0.01	-0.36	-0.01	-0.29	-0.37	-0.25	-0.23	-0.15	0.29	0.04	0.09	-0.42	-0.37	-0.24	-0.37	-0.38	-0.27	0.14	-0.02	-0.09	-0.16	-0.23	-0.3	-0.07
C15orf55	Open Sea	cg12753858	15:34637869	-0.06	-0.28	-0.25	-0.21	-0.18	-0.32	-0.31	-0.44	-0.19	0.14	0.16	0.03	0.01	0.04	-0.57	-0.41	-0.32	-0.36	-0.18	-0.17	-0.17	-0.04	0.01	-0.05	0.16	-0.22	-0.25	-0.22	-0.21	-0.12	-0.06	0.05	-0.1	-0.35	-0.03	0.03	-0.13	-0.07	-0.19	0.14	-0.01	0.01	-0.01	-0.27	0.06	-0.45
NFKBIE	Shore	cg19109431	6:44234511	-0.1	-0.02	-0.35	-0.07	-0.04	-0.11	-0.15	-0.13	-0.34	0.06	0.16	0.12	-0.03	-0.4	-0.44	-0.49	-0.57	-0.24	-0.21	-0.3	-0.25	-0.1	-0.19	-0.32	0.17	-0.43	-0.4	-0.17	-0.38	-0.35	-0.53	-0.27	-0.16	-0.31	-0.1	0.06	-0.14	-0.13	-0.07	0.16	0.12	-0.06	-0.23	-0.29	-0.16	-0.23
GAST	Open Sea	cg12229387	17:39867328	-0.37	-0.35	0.03	-0.44	-0.01	-0.43	-0.41	-0.36	-0.45	0.06	0.15	0.24	0.04	-0.14	-0.43	-0.29	0.12	-0.22	0.14	-0.42	-0.03	-0.2	0.12	-0.51	0.15	-0.17	-0.49	-0.31	-0.03	-0.28	0.16	-0.51	-0.12	-0.49	-0.13	-0.12	-0.3	-0.25	-0.24	0.08	-0.2	0.08	-0.13	-0.3	-0.45	-0.31
APOC4	Open Sea	cg25017250	19:45445693	-0.16	-0.3	-0.01	-0.42	-0.06	-0.14	-0.31	-0.18	-0.1	0.25	0.15	0.09	0.08	-0.18	-0.19	-0.33	-0.11	-0.47	0.07	-0.39	0.09	0.17	-0.02	-0.1	-0.03	-0.44	-0.33	-0.2	-0.22	-0.3	-0.01	-0.31	0	-0.23	-0.28	-0.2	-0.03	0.05	0.01	0.06	-0.36	0.02	0.05	-0.29	-0.36	-0.24
IDO2	Open Sea	cg11251498	8:39792769	-0.27	-0.18	0.09	-0.28	-0.27	-0.19	-0.12	-0.24	-0.12	-0.01	-0.06	0.06	-0.12	-0.22	-0.29	-0.31	-0.27	-0.23	-0.26	-0.3	-0.29	-0.18	-0.15	-0.26	-0.24	-0.28	-0.24	-0.21	-0.21	-0.21	-0.23	0.07	0.05	-0.14	-0.08	0.18	-0.24	-0.14	-0.14	0.17	0.08	0.22	-0.02	-0.02	-0.15	-0.14
IDO2	Open Sea	cg16957569	8:39791224	-0.55	0	-0.06	-0.25	-0.49	-0.12	-0.18	0.06	-0.01	-0.23	0.19	0.16	0.12	-0.14	-0.45	-0.64	-0.35	-0.29	0.14	-0.09	-0.05	0.04	0.16	0.07	0.15	-0.52	-0.04	-0.3	-0.04	0.11	0.22	-0.06	0.13	-0.45	-0.07	0.1	-0.54	0.15	-0.12	0.14	0	0.09	-0.4	-0.1	0.09	-0.22
C2orf57	Open Sea	cg19540408	2:232456289	-0.23	-0.14	-0.18	-0.28	-0.27	-0.43	-0.2	-0.29	-0.22	0.11	0.16	0.12	-0.06	-0.24	-0.26	-0.21	-0.4	-0.1	0.19	-0.4	0.1	-0.26	-0.02	-0.02	0.04	0.05	-0.14	-0.12	0.25	-0.22	-0.3	-0.37	0.04	-0.02	-0.25	-0.18	-0.12	0.07	0.21	-0.02	-0.15	-0.22	-0.38	-0.37	-0.16	-0.31
CCDC63	Open Sea	cg24389359	12:111284228	-0.19	0.16	-0.23	-0.39	0	-0.38	-0.25	-0.06	-0.2	-0.03	0.17	0.18	-0.03	-0.44	-0.21	-0.41	-0.37	-0.26	-0.33	-0.4	-0.03	0	-0.36	-0.03	0.31	-0.38	-0.28	-0.1	-0.24	-0.32	-0.4	-0.44	-0.05	-0.34	-0.26	-0.3	0.05	0.27	-0.05	0.22	-0.28	-0.11	-0.19	-0.35	-0.26	-0.27
RGS11	Shore	cg21946698	16:326615	0.08	-0.07	-0.35	-0.47	-0.09	-0.26	-0.35	-0.37	-0.36	0.09	0.06	0.17	-0.09	0.02	-0.5	-0.58	-0.45	-0.24	0.07	0.18	0.26	0.18	0.14	0.01	0.23	-0.08	0.09	0.02	-0.5	-0.3	0.24	-0.32	-0.24	-0.47	-0.1	-0.09	0.24	0.19	-0.29	0.2	-0.46	0.18	-0.25	-0.15	0.09	0.13
TTN	Open Sea	cg15133917	2:179672637	-0.37	0.05	-0.09	-0.28	0.05	0.05	-0.18	0.1	-0.23	-0.28	0.17	0.16	-0.14	-0.42	0.09	-0.44	-0.27	-0.26	0.04	-0.36	-0.05	-0.02	0.43	-0.41	0.44	-0.42	-0.1	-0.22	-0.13	-0.27	-0.32	-0.41	0.01	-0.37	0.23	0.3	-0.34	0.41	-0.32	-0.01	-0.37	0.21	-0.35	-0.37	0.29	-0.38
ALDOB	Open Sea	cg00577167	9:104197675	-0.13	-0.06	-0.06	-0.23	-0.29	-0.07	-0.22	-0.17	0.02	0.23	0.31	0.23	0.19	-0.01	0.04	-0.46	-0.39	-0.33	0.24	-0.47	0.04	-0.41	0.08	-0.03	0.34	-0.4	-0.34	-0.22	-0.14	0.02	-0.32	-0.31	0.03	-0.34	-0.09	-0.09	-0.35	0.11	0.13	-0.15	-0.28	-0.18	0.1	-0.17	0.08	-0.16
FABP2	Open Sea	cg26073856	4:120243555	-0.45	-0.32	0.19	-0.31	-0.2	-0.24	-0.06	-0.3	-0.2	0.02	0.14	0.08	-0.15	-0.4	-0.32	-0.45	-0.41	-0.38	0.1	-0.41	-0.37	0.11	0	-0.18	-0.24	-0.29	-0.4	0.15	-0.36	-0.25	0.34	0.2	-0.01	-0.22	-0.2	0.29	-0.4	-0.22	-0.31	-0.01	-0.09	-0.1	-0.22	-0.29	-0.07	-0.39
MYOZ2	Open Sea	cg14736911	4:120057818	-0.36	-0.29	-0.08	-0.06	-0.28	-0.31	-0.03	-0.37	-0.33	-0.24	-0.07	-0.05	-0.13	-0.25	-0.41	-0.41	-0.36	-0.37	-0.03	-0.28	-0.34	-0.02	-0.15	-0.34	0.34	-0.38	-0.31	-0.19	-0.39	-0.17	0.39	0.08	-0.18	-0.37	-0.22	0.17	-0.42	-0.05	-0.35	0.08	-0.19	0.04	-0.32	-0.4	-0.11	-0.41
APOBEC4;RGL1	Open Sea	cg20579480	1:183622007	-0.08	-0.23	-0.1	-0.25	-0.04	-0.25	-0.23	-0.02	0.1	0.16	-0.02	0.11	0.08	-0.19	-0.22	-0.31	-0.47	-0.4	0.04	-0.38	0.28	-0.31	0.27	-0.05	0.27	-0.41	-0.05	0.04	-0.26	-0.33	-0.1	0.24	0.12	-0.12	0.13	-0.1	-0.15	0.12	0.01	0.2	0.04	0.17	-0.26	-0.06	0.08	-0.24
PROK1	Open Sea	cg21324308	1:110993852	-0.22	-0.07	-0.19	-0.22	0.07	-0.28	-0.16	-0.26	-0.09	-0.25	0.49	0.14	0.14	-0.2	-0.32	-0.37	-0.2	-0.24	0.02	-0.2	-0.27	0.09	-0.21	-0.18	0.18	-0.34	-0.17	-0.11	-0.24	-0.21	0.11	-0.34	-0.07	-0.29	-0.11	-0.12	0.08	-0.08	-0.02	0.14	-0.24	0.12	-0.32	-0.3	-0.26	-0.12
CLCA1	Open Sea	cg22181664	1:86934325	-0.22	-0.24	-0.04	-0.13	-0.14	-0.17	-0.2	-0.22	-0.14	-0.23	0.14	0.14	0.02	-0.06	-0.36	-0.36	-0.32	-0.27	-0.09	-0.35	-0.29	0.1	-0.17	-0.3	0.43	-0.3	-0.11	-0.19	-0.07	-0.11	-0.12	-0.01	-0.03	-0.31	-0.01	0.21	-0.29	0	-0.05	0.26	-0.06	0.13	-0.3	-0.29	-0.01	-0.26
C2orf53	Open Sea	cg22937804	2:27361879	-0.26	0.05	-0.06	-0.3	-0.12	-0.33	-0.18	-0.29	0.04	-0.01	0.18	-0.03	-0.02	-0.15	0.3	-0.14	-0.3	-0.3	0.03	-0.23	0.36	-0.33	0.3	0	0.39	-0.34	-0.29	-0.16	0.2	-0.18	0.38	-0.11	0.04	-0.3	0.09	0.17	-0.3	0.04	-0.23	0.13	-0.1	-0.02	-0.26	-0.28	-0.25	-0.36
ASAP1	Open Sea	cg00077877	8:131414474	-0.42	-0.21	0.07	-0.57	-0.32	-0.11	-0.15	-0.41	-0.32	0.18	0.12	-0.01	0.12	-0.12	-0.16	-0.54	-0.63	-0.35	-0.08	-0.4	-0.16	0.13	0.12	-0.26	0.01	-0.55	-0.24	0.03	-0.04	-0.1	0.18	0.22	-0.07	-0.23	-0.07	0.09	-0.38	0.03	0	0.08	0.09	0.1	-0.28	-0.07	0.05	-0.02
PAPPA2	Open Sea	cg10994126	1:176432498	-0.12	-0.14	-0.05	-0.24	-0.18	-0.2	-0.07	-0.17	-0.09	0.07	0.25	0.15	0.18	0.01	-0.03	-0.25	-0.22	-0.17	0.23	-0.19	0.1	0.08	0	0.1	0.46	-0.22	-0.02	-0.03	-0.16	0.27	0.51	0.08	-0.11	-0.19	-0.03	-0.23	-0.26	0.19	0.06	0.18	-0.15	0.18	-0.26	0.07	-0.16	0.14
KCNH5	Open Sea	cg06501084	14:63568195	-0.54	0.17	-0.21	-0.38	-0.44	0.2	-0.12	-0.01	0.09	-0.35	0.24	0.18	0.08	0.14	-0.39	0.07	-0.02	-0.06	0.2	-0.51	0.23	-0.51	-0.46	-0.35	0.24	-0.46	0.18	-0.27	0.03	0.09	0.23	-0.42	-0.01	-0.41	-0.09	0.19	0.23	-0.48	0	0.05	-0.22	0.17	-0.43	0.1	-0.17	-0.43
OLFM4	Open Sea	cg12582008	13:53603286	-0.61	0.14	-0.28	-0.35	0.11	0.17	-0.29	-0.07	-0.06	-0.42	0.21	0.23	0.06	0.02	-0.12	0.03	0	-0.42	-0.14	-0.51	0.24	-0.13	-0.23	-0.61	0.25	-0.31	0.02	-0.25	-0.21	-0.5	-0.45	-0.52	0.1	-0.53	-0.51	-0.41	-0.62	0.15	-0.14	0.1	0.17	0.18	-0.45	-0.5	-0.52	-0.56
LDB2	Open Sea	cg03368758	4:16900733	-0.48	0.04	-0.09	-0.32	0.11	0.06	-0.09	0.05	-0.37	-0.21	0.37	-0.17	-0.21	-0.25	-0.02	0.23	0.1	-0.03	0.33	-0.5	0.36	-0.03	0.28	0	0.22	-0.45	-0.2	-0.32	0.06	-0.35	0.03	-0.49	0	0.03	-0.35	-0.3	-0.47	0.1	-0.5	-0.06	-0.23	0.3	-0.37	-0.09	-0.42	-0.16
TRDN	Open Sea	cg14462830	6:123959184	-0.39	0.33	0.24	-0.39	-0.41	-0.31	-0.21	-0.38	0.21	-0.17	0.35	0.3	-0.24	-0.48	-0.44	-0.49	-0.41	-0.33	-0.11	-0.47	-0.07	-0.12	0.37	0.24	0.39	-0.46	0.29	-0.26	0.11	-0.3	0.39	-0.37	-0.25	-0.44	-0.2	-0.32	-0.43	0.38	0.37	0	-0.1	0.24	-0.35	-0.32	-0.35	0
TRDN	Open Sea	cg19478478	6:123957927	-0.29	0.06	0.11	-0.33	-0.16	0.01	-0.17	-0.32	0.14	-0.12	0.06	0.05	-0.13	-0.3	-0.38	-0.36	-0.28	-0.35	0.24	-0.41	0.15	-0.19	0.19	-0.08	0.41	-0.3	-0.25	-0.16	0.41	-0.3	0.41	-0.31	-0.2	-0.38	-0.3	-0.3	-0.41	0.23	-0.23	-0.03	-0.2	-0.11	-0.28	-0.32	-0.09	-0.29
PDZRN4	Open Sea	cg15417244	12:41831558	-0.47	0.05	-0.06	-0.09	-0.14	0.22	-0.17	-0.33	0.03	-0.36	0.25	0.22	-0.16	0.11	-0.33	-0.01	0.02	-0.25	-0.01	-0.36	0.24	0.21	-0.2	0.14	0.25	-0.53	0.15	-0.04	0.25	0.2	0.24	-0.02	-0.06	0.1	0.24	0.24	0.17	0.21	0.21	0.21	-0.26	0.23	-0.45	-0.04	-0.08	-0.09
TAAR2	Open Sea	cg09217923	6:132945096	-0.25	0.02	-0.03	-0.31	-0.12	-0.23	-0.28	0.03	-0.21	-0.25	-0.12	0.03	-0.04	-0.37	-0.75	-0.29	-0.65	-0.2	-0.34	-0.68	0.01	-0.35	-0.37	0.02	-0.17	-0.33	0.02	-0.25	-0.53	-0.12	0.01	0.02	0.02	-0.37	-0.04	-0.22	0	-0.06	-0.2	0.02	-0.16	0.01	-0.12	-0.08	-0.19	-0.04
EYS	Open Sea	cg07465609	6:66205227	-0.5	0.15	-0.04	-0.5	-0.01	-0.42	-0.08	0.15	0.1	-0.22	0.19	0.19	0.13	-0.34	-0.16	-0.28	0.21	0.13	0.03	-0.65	-0.04	0.12	0.18	0.01	0.17	-0.54	0.11	-0.27	-0.05	0.19	0.19	-0.21	0.18	-0.27	0.11	0.17	-0.56	0.18	0.14	-0.27	-0.25	-0.02	-0.46	0.1	0.14	0.13
C18orf20	Open Sea	cg10054857	18:61816543	-0.57	0.21	0.01	-0.51	0.16	0.24	-0.41	0.23	0.22	-0.33	0.27	0.22	0.25	0.27	0.06	-0.05	-0.34	0.24	0.21	-0.07	0.27	0.26	0.26	0.2	0.26	-0.44	0.23	0.13	0.23	0.24	0.28	0.24	-0.21	0.25	0.1	-0.08	-0.2	0.26	0.27	-0.35	-0.26	0.11	-0.48	0.23	0.15	0.24
CNGB3	Open Sea	cg06757810	8:87756528	-0.39	0.36	-0.13	-0.35	-0.09	0.35	-0.2	0.41	0.29	-0.2	0.37	0.36	-0.01	0.34	0.24	0.18	0.22	0.18	-0.05	-0.38	-0.28	0.15	0.21	-0.15	0.31	-0.39	0.45	-0.25	0.29	0.26	0.46	-0.38	-0.2	0.04	0.41	0.09	-0.38	0.14	0.47	-0.18	-0.02	0.28	-0.36	0.25	0.46	0.07
ATP6V1G3	Open Sea	cg12958813	1:198509669	-0.05	0.04	-0.01	0.03	-0.2	0	-0.15	0	-0.01	-0.62	0.07	0.06	0.01	0.06	-0.75	0.01	0.03	-0.52	0.07	-0.18	0.06	0.03	0.04	0.04	0.05	-0.71	0.05	-0.04	0.07	-0.08	0.06	-0.06	-0.03	-0.58	0	-0.04	0.04	0.06	0.02	0.04	-0.11	0.03	-0.54	0.01	0.04	-0.14
ADAM29	Open Sea	cg14561282	4:175839468	-0.44	-0.33	-0.01	0.11	-0.2	-0.06	0.04	0	0.18	-0.34	-0.31	0.23	-0.03	-0.18	0.27	-0.43	-0.4	-0.27	-0.44	-0.37	0.24	-0.07	0.27	0.11	0.05	-0.47	0.05	-0.1	-0.05	0.01	0.02	0.34	-0.07	-0.27	-0.36	0.1	0.28	0.3	0.32	0.2	-0.2	0.22	-0.41	-0.03	-0.04	-0.44
ADAM29	Open Sea	cg16411152	4:175839604	-0.49	-0.45	-0.14	-0.13	-0.14	-0.2	-0.07	-0.11	-0.16	-0.13	-0.5	0.03	-0.18	-0.4	0.04	-0.52	-0.23	-0.28	0.24	-0.51	0.02	-0.22	-0.04	0.12	-0.07	-0.5	-0.3	-0.23	0.02	-0.08	0.23	0.32	-0.09	-0.45	-0.52	0.09	0.26	0.13	0.29	0.14	-0.2	0.05	-0.47	-0.3	-0.36	-0.52
CLEC12B	Open Sea	cg20645058	12:10163532	-0.56	0.02	0.02	0.02	-0.2	-0.04	-0.29	-0.36	-0.09	0.02	0.2	0.05	0.09	-0.09	-0.55	-0.08	-0.1	-0.34	-0.26	-0.4	-0.28	-0.46	0.17	-0.08	0.21	-0.57	0.03	-0.25	0.04	0	-0.49	-0.28	0.08	-0.49	-0.04	0.19	-0.55	-0.31	-0.01	0.11	0.2	-0.06	-0.51	-0.11	0.19	-0.19
C12orf59	Open Sea	cg26718420	12:10331666	-0.43	-0.32	-0.02	0.02	-0.39	-0.24	-0.06	-0.17	-0.25	0.14	0.09	-0.08	-0.13	-0.49	-0.48	-0.5	-0.52	-0.17	-0.4	-0.42	-0.4	-0.03	-0.13	-0.33	0.23	-0.45	-0.56	-0.06	-0.32	0.07	-0.33	-0.02	0.07	-0.44	-0.19	0.1	-0.06	-0.09	0.23	0.1	-0.25	0.08	-0.33	-0.3	-0.08	-0.19
SLAMF7	Open Sea	cg11721194	1:160709239	-0.14	-0.07	-0.05	-0.15	-0.16	-0.12	-0.08	-0.09	-0.06	0.02	-0.06	-0.03	-0.07	-0.16	-0.13	-0.17	-0.14	-0.09	-0.13	-0.12	-0.15	-0.11	-0.1	-0.14	-0.13	-0.13	-0.14	-0.08	-0.14	-0.1	-0.13	-0.14	0.01	-0.13	-0.12	-0.14	0.16	-0.12	-0.11	0	-0.01	-0.12	-0.16	-0.11	-0.13	-0.16
C4orf50	Open Sea	cg00958560	4:5990039	-0.19	-0.09	-0.08	-0.14	-0.15	-0.15	-0.07	-0.11	-0.15	0.12	0.04	-0.04	-0.02	-0.21	0.29	-0.18	-0.09	-0.09	0.07	-0.17	-0.08	-0.14	0.14	-0.2	0.28	-0.2	-0.18	0.02	-0.19	-0.11	-0.16	0.02	0	-0.14	-0.16	-0.17	-0.19	-0.13	-0.15	0.01	-0.1	-0.12	-0.18	-0.18	-0.13	-0.18
FGF23	Open Sea	cg14119236	12:4489075	-0.22	-0.11	-0.15	-0.2	-0.21	-0.25	-0.17	0.03	-0.17	0.06	0.49	0.07	-0.13	-0.11	0.09	0.26	-0.14	-0.2	-0.19	-0.1	0.17	-0.25	-0.04	-0.31	0.49	-0.27	-0.2	0.05	-0.23	-0.1	-0.24	-0.28	-0.04	-0.28	0.13	-0.1	0.44	0.42	-0.22	0.19	0.07	0.14	-0.26	-0.26	-0.23	-0.3
GALNT8	Open Sea	cg14920334	12:4829827	-0.21	-0.19	-0.06	-0.18	-0.11	-0.22	-0.05	0.11	-0.14	0.16	0.27	-0.13	-0.02	-0.02	0.05	-0.26	0.05	-0.18	0.43	-0.22	-0.23	0.48	0.14	0.48	-0.1	0.01	0.09	-0.13	0.01	-0.11	0.17	0.08	-0.12	-0.01	0.04	-0.22	-0.25	0.51	-0.01	-0.07	0.05	-0.17	-0.05	-0.21	0.08	-0.07
NCAN	Open Sea	cg06952310	19:19327990	-0.24	0.04	-0.09	-0.18	-0.03	-0.19	-0.12	-0.17	0.12	-0.09	0.3	0	-0.08	0.31	0.03	-0.29	0.49	-0.21	0.27	-0.26	0.41	0.2	0.12	0.5	-0.17	-0.15	0.05	-0.15	0.35	-0.09	0.56	-0.27	-0.1	-0.13	0.3	0.1	-0.26	0.54	-0.12	-0.09	-0.08	-0.26	-0.23	-0.23	0.05	-0.27
CTNNA3	Open Sea	cg00132141	10:69456307	-0.25	0.01	-0.09	-0.31	0.06	0.25	0.12	-0.11	-0.31	-0.02	0.3	0.12	0.24	0.09	-0.53	-0.59	-0.36	-0.2	-0.03	-0.12	-0.1	0.27	0.16	0.01	0.29	-0.39	-0.37	0.04	-0.22	0.12	-0.09	0.26	0.01	-0.46	0.02	-0.33	-0.51	0.13	0.25	0.18	-0.35	0.26	0	0.11	0.09	-0.14
IL1RL1	Open Sea	cg11916609	2:102927488	-0.08	-0.21	-0.09	-0.44	-0.04	0	-0.28	-0.4	-0.17	-0.01	0.21	0.24	-0.03	0.09	-0.43	-0.6	-0.55	-0.25	-0.44	-0.23	-0.15	0.05	-0.01	-0.08	0.26	-0.31	0.08	-0.3	-0.23	0.1	0.12	0.16	0.22	-0.42	-0.07	0.21	-0.07	0.21	0.2	0.19	0.04	0.07	-0.08	-0.01	0.07	-0.09
OR2B6	Open Sea	cg03340878	6:27925166	-0.58	0.17	0.11	-0.52	-0.47	-0.24	-0.41	0.02	-0.3	0.05	0.21	-0.16	-0.1	-0.61	-0.57	-0.52	-0.06	-0.44	-0.19	-0.55	-0.13	-0.09	0	-0.07	0.23	-0.44	-0.54	-0.33	0.12	-0.39	0.23	0.11	-0.51	-0.56	0.13	0.17	0.17	-0.03	0.18	0.06	-0.03	0.13	-0.37	-0.16	-0.26	0.01
KLRG1	Open Sea	cg00443307	12:9141740	-0.03	0.13	0.02	-0.53	0.04	-0.15	-0.36	-0.62	0.03	-0.36	0.2	0.18	0.16	0.15	-0.49	-0.08	-0.46	0.14	0.16	-0.17	0.19	0.19	0.18	0.1	0.2	-0.59	0.09	0.18	0.18	-0.36	0.19	0.15	0.09	-0.55	0.03	0.2	-0.55	0.15	0.14	0.13	-0.09	0.14	0	0.14	0.03	0.05
MSR1	Open Sea	cg16303562	8:16050333	0.1	-0.33	-0.35	0.06	-0.46	0.17	0.02	-0.03	-0.04	0.15	0.22	0.21	0.18	0.13	-0.39	0.06	0.17	-0.07	-0.35	-0.49	0.2	-0.15	-0.07	-0.09	0.2	-0.54	0.05	0.06	0	0.14	0.21	0.14	0.13	-0.13	0.06	-0.04	-0.14	0.14	0.21	0.13	-0.03	0.16	-0.31	0.02	0.08	-0.06
TRPM2	Open Sea	cg06812844	21:45773782	-0.08	-0.1	-0.14	-0.17	0.23	0.31	-0.03	-0.18	-0.06	-0.18	-0.11	0	-0.12	-0.12	0.51	-0.2	-0.15	0.23	0.33	-0.22	0.38	0.47	0.4	-0.1	0.46	-0.22	-0.02	-0.06	0.47	-0.17	-0.08	-0.26	0.07	-0.14	-0.2	0.1	-0.24	-0.11	-0.2	0.1	-0.16	-0.06	-0.15	-0.19	0	0.05
TFR2	Open Sea	cg12792367	7:100238750	0.07	0.18	-0.22	-0.11	0.27	-0.22	-0.18	-0.1	-0.2	0.08	-0.1	0.04	-0.1	0.06	-0.25	-0.04	0.07	-0.23	-0.06	-0.18	0.33	0.03	-0.27	-0.24	0.44	-0.24	-0.2	-0.11	-0.13	-0.13	0.4	0.13	-0.13	0.03	0.16	0.2	-0.23	0.23	-0.19	0	0.31	-0.04	-0.26	-0.28	-0.01	0.12
VPREB1	Open Sea	cg14844130	22:22598937	0.04	0.11	-0.03	-0.06	-0.05	-0.04	-0.05	-0.07	-0.06	-0.02	0.11	0.05	-0.02	-0.06	0.02	-0.06	-0.03	-0.04	0.19	-0.06	0.19	0.25	-0.04	-0.05	0.33	-0.05	-0.01	-0.06	-0.06	-0.03	0.64	-0.05	0.02	-0.05	-0.05	-0.04	-0.06	0.21	-0.05	-0.04	-0.02	0.1	0.06	-0.04	-0.07	-0.04
AMICA1	Open Sea	cg07376232	11:118084920	-0.31	-0.12	-0.07	-0.21	-0.22	-0.13	-0.08	-0.24	-0.21	0.02	-0.19	0.01	-0.17	-0.31	-0.34	-0.32	-0.32	-0.26	-0.02	-0.22	-0.32	0.4	0.04	-0.27	-0.1	-0.28	-0.32	-0.17	-0.33	-0.21	-0.34	0.07	0.01	-0.28	-0.01	0.31	0.05	-0.01	-0.06	0.08	0.19	-0.06	-0.1	-0.28	-0.25	-0.18
KIAA1026	Open Sea	cg17657618	1:15427654	-0.09	0	0.03	-0.13	-0.06	-0.07	-0.02	0.03	-0.12	0.07	0.26	0.09	-0.01	-0.09	-0.11	-0.14	-0.1	-0.06	-0.06	-0.11	-0.1	-0.01	-0.07	-0.13	0.09	-0.1	-0.11	-0.02	-0.14	-0.1	-0.13	-0.04	0	-0.08	-0.1	0.28	0.27	-0.12	-0.05	-0.14	0.11	-0.11	-0.03	-0.08	-0.14	-0.11
FOXI1	Island	cg00661485	5:169533372	-0.05	-0.16	-0.13	-0.26	0.18	0.11	-0.23	0.02	0.05	-0.09	0.36	0.01	-0.04	0.37	0.08	0.36	0.37	0.07	0.27	-0.27	0.3	0.37	0.36	0.31	0.4	-0.15	0.17	0.08	0.43	-0.21	0.42	-0.1	0.29	0.22	-0.03	-0.17	0.05	0.36	-0.16	0.06	-0.14	-0.13	-0.28	-0.08	-0.29	-0.25
C1orf150	Open Sea	cg05767404	1:247712591	-0.26	0.15	-0.07	-0.03	0.29	-0.11	0.05	0.45	-0.21	-0.15	0.56	-0.06	-0.18	-0.27	0.08	0.09	0.31	-0.16	0.29	-0.26	0.33	0.52	0.04	0.2	0.55	-0.27	0.34	-0.03	0.15	-0.22	0.55	-0.29	-0.02	-0.26	-0.29	-0.3	-0.26	0.43	0.51	0.01	-0.12	0.25	-0.25	-0.14	-0.26	0.17
C1orf150	Open Sea	cg18908499	1:247712237	-0.14	-0.15	0.01	-0.15	0.36	-0.11	-0.06	-0.12	-0.18	0.17	0.09	-0.03	0.55	-0.18	0.47	-0.03	-0.16	-0.11	0.28	-0.15	-0.05	0.05	-0.14	-0.18	-0.08	-0.14	-0.14	0.57	0.32	-0.12	0.16	0.42	0.68	-0.15	-0.17	-0.18	-0.14	-0.17	0.58	-0.14	-0.11	-0.07	-0.12	-0.14	-0.17	-0.18
AOAH	Open Sea	cg14451276	7:36764019	-0.27	-0.16	-0.13	0.14	0.58	-0.25	-0.23	-0.25	-0.21	-0.18	0.37	0.51	-0.05	0.45	0.19	-0.24	-0.22	-0.23	0.23	-0.15	0.58	-0.26	0.16	0.49	0.58	0.48	0.06	-0.17	0.26	-0.23	0.16	0.08	0.12	0.2	0.24	-0.15	-0.25	-0.26	0.18	-0.09	0.01	0.39	-0.07	0.07	-0.2	0.02
FCAR	Open Sea	cg05252264	19:55385587	-0.07	-0.1	-0.23	0.48	-0.26	-0.26	-0.13	-0.23	0.15	-0.16	0.56	-0.09	-0.02	-0.11	0.1	0.17	0.21	-0.04	0.44	-0.27	0.51	0.58	0.56	0.57	0.42	-0.29	-0.22	0.12	0.58	0.29	0.58	-0.1	0.07	0.49	-0.15	-0.3	0.13	0.5	-0.03	-0.11	-0.27	-0.26	-0.27	-0.27	0.19	-0.28
EMR3	Open Sea	cg07072643	19:14785593	-0.28	-0.23	-0.15	-0.23	0.15	-0.25	-0.24	-0.22	-0.22	0.01	0.31	0.08	-0.2	-0.13	-0.23	-0.22	-0.32	-0.26	0.39	-0.31	-0.05	0.52	0.51	0.45	0.2	-0.31	-0.06	-0.03	-0.31	-0.22	0.49	-0.01	-0.13	-0.15	0.14	-0.31	0.16	0.51	-0.02	-0.02	-0.24	0.29	-0.26	-0.26	0.05	-0.24
EMR3	Open Sea	cg15552238	19:14785749	-0.19	-0.17	-0.06	-0.11	-0.16	-0.14	-0.13	-0.15	-0.16	-0.01	0.11	0.24	-0.08	-0.18	-0.18	-0.2	-0.18	-0.14	-0.13	-0.18	-0.2	-0.14	0.02	-0.14	0.29	-0.16	-0.18	-0.04	-0.17	-0.09	-0.09	-0.17	-0.04	-0.14	-0.12	-0.07	-0.17	-0.06	-0.15	-0.04	-0.06	0.35	-0.13	-0.1	-0.11	-0.16
OR8B8	Open Sea	cg14620221	11:124310939	-0.34	-0.12	0.33	-0.24	0.31	0.2	-0.12	-0.26	0.03	-0.07	0.36	-0.01	-0.14	-0.26	0.43	0.18	0.21	-0.09	0.22	-0.1	0.41	0.25	0.34	0.3	0.38	-0.12	0.24	-0.07	0.07	0.19	0.39	-0.37	0.01	-0.28	-0.3	-0.29	0.02	0.36	-0.32	0.15	0.11	-0.06	0.17	-0.26	-0.12	-0.19
CD84	Open Sea	cg16776350	1:160549158	-0.14	0.34	-0.09	-0.24	-0.04	0.2	-0.29	0.46	0.35	-0.2	0.51	0.38	0.09	-0.1	0.32	-0.31	0.16	-0.04	0.43	-0.24	-0.05	0.46	0.52	0.1	0.49	-0.26	0.36	0.21	0.49	-0.08	0.18	-0.18	0.17	0.08	0.19	-0.01	0.5	0.45	0.17	0.25	-0.24	0.37	-0.17	-0.18	0.04	0.06
IPCEF1	Open Sea	cg19690214	6:154678326	-0.01	-0.12	-0.24	-0.01	0	-0.15	-0.14	-0.2	-0.2	-0.31	0.12	0.08	0.05	-0.01	0.09	0.02	0.02	-0.01	0.3	-0.11	0.24	0.39	0.32	0.13	0.41	-0.32	0.09	-0.05	0.05	0.06	0.38	-0.34	-0.05	-0.04	0.16	0.19	-0.39	0.01	-0.09	0.14	0.09	0.16	-0.35	-0.14	0.08	-0.31
RNASE3	Open Sea	cg07525077	14:21359943	-0.1	0.33	-0.1	-0.2	0.23	-0.22	-0.15	-0.04	-0.07	0.22	0.46	0.22	-0.15	0.37	-0.21	-0.28	-0.14	-0.17	0.19	-0.21	0.57	0.28	-0.2	-0.17	0.57	-0.01	-0.14	-0.06	-0.06	-0.14	0.27	-0.26	0.03	0.4	-0.08	0.27	-0.25	0.49	0.24	0.02	-0.06	0.18	0.28	-0.17	-0.12	-0.16
CTSG	Open Sea	cg24355048	14:25045028	-0.13	-0.02	0.02	-0.19	-0.16	-0.09	-0.08	-0.12	0.11	-0.12	0.27	0.25	-0.11	-0.22	-0.16	-0.14	-0.17	-0.1	0.09	-0.22	0.17	-0.01	0.15	-0.12	0.6	-0.19	-0.1	-0.06	0.08	-0.11	0.22	-0.24	-0.06	-0.12	-0.12	-0.06	-0.22	0.56	-0.04	0.04	-0.1	0.07	-0.13	-0.02	-0.17	-0.18
C14orf177	Open Sea	cg06906435	14:99177777	-0.28	0.19	-0.17	-0.27	0.36	0.25	-0.37	-0.26	-0.02	0.13	0.34	0.25	-0.06	-0.02	0.2	-0.52	0.1	-0.43	0.32	-0.2	0.04	0.37	0.36	0.3	0.33	-0.03	0.21	-0.01	0.12	0.01	0.39	0.1	0.29	0.01	0.14	0.3	-0.51	0.31	-0.34	0.28	-0.18	0.32	-0.36	0.16	0.22	-0.18
C14orf177	Open Sea	cg24169915	14:99177987	-0.03	0.03	0	-0.05	0.03	0	-0.04	-0.05	-0.03	0.27	0.14	0.06	0.06	-0.01	-0.05	-0.06	-0.05	-0.03	-0.04	-0.05	-0.03	0.39	0.02	-0.01	0.2	-0.02	-0.03	-0.02	-0.01	0.02	0.01	-0.03	0.11	-0.04	-0.04	0.02	-0.06	0.08	-0.01	0.23	-0.04	0.34	-0.03	0.09	0.01	0.01
LILRA2	Open Sea	cg19486673	19:55085018	-0.15	-0.18	0.01	0.3	0.08	-0.16	-0.11	0.19	0.11	-0.09	0.58	0.06	0.14	0.28	-0.08	0.44	0.51	0.36	0.45	-0.13	0.31	0.6	0.22	0.54	0.63	0.21	-0.14	0.13	-0.18	-0.09	0.55	0.18	0	-0.16	0.14	-0.2	-0.15	0.57	-0.09	0	0.16	-0.01	-0.11	-0.14	-0.15	0.36
GUCA1A	Open Sea	cg02091100	6:42123029	0.11	-0.15	-0.27	-0.3	0.12	0	-0.34	0.05	-0.06	0.18	0.15	0.18	-0.01	0.13	-0.03	-0.12	-0.07	-0.08	0.32	-0.08	0.33	0.17	0.26	0.05	0.25	-0.14	0.06	-0.05	0.08	-0.2	-0.22	-0.41	0.1	-0.07	0.17	0.17	0.23	0.31	-0.11	0.05	0.17	0.04	-0.27	-0.21	0.02	-0.27
LYVE1	Open Sea	cg03908676	11:10590282	-0.3	-0.32	-0.16	-0.07	-0.37	-0.33	-0.31	-0.35	-0.29	-0.35	-0.18	0.06	-0.08	0.06	-0.35	-0.35	-0.14	-0.25	-0.23	-0.23	-0.36	-0.12	-0.04	-0.21	0.3	-0.3	-0.33	-0.16	-0.34	-0.23	-0.32	-0.09	-0.14	-0.37	-0.37	0.3	0.01	-0.24	-0.08	0.08	0.13	0.16	-0.05	-0.37	-0.32	-0.39
SLA2	Open Sea	cg00714377	20:35274715	0.21	0	-0.1	-0.19	0.18	-0.01	-0.12	0.07	-0.01	0.18	0.43	0.14	0.07	0.12	-0.2	-0.09	-0.18	-0.19	0.18	-0.15	0.23	0.21	0	0.32	0.41	-0.09	-0.08	0	0.06	-0.06	0.35	-0.1	-0.02	-0.11	0.14	-0.02	0.17	0.37	-0.07	0.08	-0.16	0.08	-0.05	0.09	-0.01	0.15
LAPTM5	Open Sea	cg12732155	1:31230601	-0.17	0.14	-0.13	0.08	0.07	0.11	-0.21	-0.27	-0.25	0.05	0.21	0.18	0.18	-0.06	-0.27	-0.17	-0.47	-0.15	0	-0.21	-0.03	-0.08	-0.05	0.05	0.16	-0.02	-0.05	0.13	-0.09	0.13	-0.29	0.15	0.22	-0.29	-0.13	-0.03	0.23	-0.13	0.16	0.11	0.11	-0.01	-0.05	-0.14	0.03	-0.04
LAX1	Open Sea	cg12022621	1:203734505	-0.24	-0.1	-0.13	-0.23	-0.21	-0.01	-0.2	-0.11	-0.13	0.09	0.07	0.12	0.05	-0.12	-0.3	-0.27	-0.25	-0.13	-0.04	-0.15	-0.17	0.34	0.11	-0.1	0.4	-0.23	-0.2	-0.11	-0.1	-0.17	0.03	-0.19	-0.13	-0.25	-0.14	0.23	-0.19	-0.1	-0.1	0.12	0.03	0.14	-0.2	-0.08	-0.1	-0.09
ITGB2	Open Sea	cg24167037	21:46340776	-0.1	0.22	-0.12	-0.2	0.07	-0.14	-0.21	-0.19	-0.25	0.07	-0.02	0.18	0.1	-0.2	-0.14	-0.18	-0.22	-0.15	0.31	-0.19	0.23	0.32	-0.02	-0.09	0.44	-0.01	-0.16	-0.11	-0.16	-0.18	0.18	0.18	-0.14	-0.19	-0.16	-0.06	-0.23	0.13	-0.08	-0.02	0.05	-0.17	-0.18	-0.23	-0.17	-0.21
S100A9	Open Sea	cg03165378	1:153329882	0.07	-0.11	-0.24	0	-0.03	0.07	-0.08	-0.26	0.07	-0.01	0.21	-0.18	0	-0.16	-0.14	-0.09	0.01	-0.3	0.19	0.02	0.2	-0.01	0.18	0.19	0.21	-0.24	-0.22	0.1	0.14	-0.06	0.02	-0.01	0.13	-0.06	0.13	-0.22	-0.15	0.17	0.17	0.11	-0.11	0.16	-0.17	0.07	0.07	0.06
ASB2	Open Sea	cg19949550	14:94423704	0.01	0.09	-0.02	-0.17	0.01	0.05	-0.28	0.08	0.07	-0.27	0.12	0.07	0.12	0	-0.14	-0.05	0.01	0.06	0.13	0.03	0.13	0	0.07	0.07	0.14	0.02	0.03	-0.32	0.12	0	0.04	-0.42	0.08	0.08	0.11	0.09	-0.24	0.08	-0.05	0.06	0.09	0.01	-0.23	-0.28	0.03	0.13
CD37	Open Sea	cg10037005	19:49838478	0.18	0.19	0.05	-0.39	0.26	0.25	-0.08	0.13	-0.01	0.12	0.28	0.2	0.13	0.27	-0.16	0.15	0.22	0.24	0.26	0.04	0.28	0.27	0.25	0.23	0.29	-0.01	0.1	0.04	0.29	0.22	0.29	-0.5	0.18	-0.41	0.15	0.28	-0.1	0.27	-0.12	0.12	-0.15	0.22	0.18	0.12	-0.14	0.25
C11orf21;TSPAN32	Open Sea	cg00041575	11:2322741	0.4	0.28	-0.07	-0.27	0.36	-0.28	-0.23	0.37	-0.11	0.29	0.08	0.38	-0.01	-0.25	0.34	0.02	0.01	-0.07	0.5	0.16	0.51	0.47	0.19	-0.11	0.46	0.32	0.08	-0.01	0.49	-0.18	0.46	-0.25	0.19	-0.19	0.23	0.46	-0.32	0.47	-0.13	-0.08	0.29	0.45	0.09	-0.16	0.01	-0.13
DOK2	Shore	cg03732056	8:21771059	0.19	0.07	0.14	-0.03	0.29	0.02	-0.17	0.28	0.19	-0.04	0.2	0.23	0.24	0.26	0.1	-0.06	-0.09	0.27	0.39	0.06	0.4	0.23	0.28	0.29	0.45	0.19	0.25	0.06	0.31	0.21	0.34	0.2	0.23	0.13	0.28	0.06	-0.11	0.32	0.2	0.14	0.02	0.3	0.17	0.08	0.08	0.07
IL25	Open Sea	cg14366598	14:23841754	0.16	0.19	0.04	0.01	0.26	-0.15	-0.24	0.03	0.06	0.02	0.19	0.11	0.13	0.17	0.06	0.03	-0.09	-0.02	0.29	-0.03	0.28	0.23	0.23	0.26	0.16	0.07	0.1	0.11	0.18	0.08	0.09	0.14	0.07	0.13	0.22	0.23	-0.38	0.13	0.14	0.13	-0.01	0.18	0.02	-0.01	0.1	0.04
C22orf33	Open Sea	cg17699374	22:37403802	0.12	-0.01	-0.1	-0.28	0.22	-0.09	-0.14	0.11	0.08	0.25	0.28	0.24	0.18	-0.01	-0.05	-0.21	0.04	-0.03	0.3	-0.13	0.27	0.22	0.02	0	0.25	0.04	0.08	0.03	0.09	-0.04	0.17	0.07	0.17	-0.06	0.25	0.23	0.18	0.09	0.24	0.1	0.1	0.11	-0.05	-0.07	0.08	0
FCGR2A	Open Sea	cg27470554	1:161475240	0.1	0.16	0.05	0.09	0.21	0.07	-0.13	0.13	0.07	0.18	0.23	0.13	0.16	0.2	0.24	-0.12	-0.04	-0.03	0.22	0.07	0.19	-0.15	0.04	0.04	0.22	0.16	0.18	-0.06	0.21	0.07	-0.02	-0.06	0.14	0.04	0.17	0.18	0.14	0.21	0.2	0.08	0.1	0.18	0.11	0.15	0.13	0.07
LY9	Open Sea	cg01367992	1:160766535	0.02	0.19	-0.11	0.12	0.22	0.02	-0.41	0.03	0.1	-0.12	0.15	0.13	0.18	0.15	0.09	-0.03	0.23	-0.19	0.25	0.2	0.19	-0.14	0.21	0.22	0.25	0.03	0.17	-0.03	0.25	0.14	0.24	-0.16	0.16	-0.13	0.17	0.13	-0.52	0.23	0.19	0.1	0.07	0.18	0.19	-0.05	-0.01	-0.03
SLAMF1	Open Sea	cg20535085	1:160616604	-0.09	0.16	-0.08	-0.3	-0.11	-0.35	-0.42	0.05	0.1	-0.11	0.23	0.15	0.14	0.23	-0.17	0.06	0.21	-0.23	0.2	-0.14	0.2	0.19	0.21	0.21	0.2	0.16	0.12	-0.07	0.17	0.1	0.22	-0.23	0.17	0.2	0.2	0.24	-0.15	0.21	0.16	0.1	-0.02	0.16	-0.09	-0.04	-0.01	0.18
CD48	Open Sea	cg13311440	1:160681404	0.2	0.15	0.02	0.05	0.16	0.15	-0.26	0.12	0.1	0.02	0.3	0.14	0.12	0.21	0.27	0.1	0.06	-0.01	0.3	0.23	0.27	0.29	0.24	0.24	0.25	0.1	0.2	0.09	0.28	0.15	0.27	0.06	0.12	0.11	0.13	0.22	0.18	0.28	0.24	0.05	-0.07	0.19	0.05	0.09	0.1	0.17
SLAMF1	Open Sea	cg18881723	1:160616870	-0.06	0.13	-0.16	-0.22	0.06	0.1	-0.23	-0.25	-0.12	-0.16	0.48	0.24	0.24	0.07	-0.31	-0.33	-0.32	-0.22	0.18	0	-0.11	0.14	0.1	0.13	0.45	-0.07	0	-0.12	0.17	0.08	0.28	0.19	0.13	-0.2	0.07	0.35	0.07	0.19	0.21	0.22	-0.11	0.37	-0.13	-0.02	-0.08	0.14
MYOZ2	Open Sea	cg07598199	4:120056829	0.05	-0.16	0.06	0.07	0.13	0.07	-0.15	-0.36	0.13	-0.26	0.05	0.05	0.01	0.14	-0.57	-0.02	0.14	-0.28	0.19	-0.06	0.19	-0.06	0.15	0.14	0.18	-0.07	0.04	0.1	0.1	-0.01	-0.26	0.14	0.08	-0.56	0.05	0.15	-0.24	0.14	0.15	0.14	-0.03	0.1	-0.25	-0.06	0.08	0.06
MPZ	Open Sea	cg10431340	1:161279108	-0.12	-0.17	0.07	-0.09	0.2	0.22	-0.42	0.14	-0.12	-0.02	0.04	0.17	0.05	0.2	0.18	0.05	0.19	0.01	0.26	0.15	0.27	0.14	0.2	0.2	0.24	-0.07	0.03	0	0.2	0.07	0.21	-0.1	0.15	-0.03	0.13	0.19	-0.16	-0.05	0.2	0.19	0.22	-0.1	-0.15	0.04	0.02	-0.16
B3GALT5	Open Sea	cg26709720	21:41027960	0.03	0.08	-0.44	0.07	0.16	-0.09	-0.01	0.04	-0.01	0.14	-0.24	0.1	0.09	-0.05	0.14	0	0.14	0.1	0.16	0.03	0.18	-0.07	0.13	0.06	0.16	0.04	0.09	-0.02	0.17	-0.19	0.17	0.04	0.16	0.02	0.11	0.14	0.16	0.17	0.12	0.14	0.1	-0.02	-0.16	-0.22	0.02	-0.02
SP6	Open Sea	cg27210136	17:45932641	0.09	-0.07	-0.24	-0.5	0.01	0.11	-0.51	0.03	-0.08	0.19	0.19	0.14	0.08	0.17	-0.32	-0.12	0.05	-0.13	0.2	-0.31	0.12	0.2	-0.07	0.07	0.21	0.07	0.13	-0.01	0.11	-0.21	0.2	0.06	0.13	-0.24	0.14	-0.26	-0.16	0.15	0.1	0.1	-0.01	0.06	0.09	-0.07	0.17	0.16
CD300C	Open Sea	cg14173969	17:72541932	0.31	0.22	-0.01	-0.07	0.08	-0.15	-0.23	0.13	0.12	-0.12	0.39	0.27	-0.11	-0.09	0	0	0.11	0.07	0.34	0.07	0.45	0.02	0.35	0.39	0.37	0.04	0.37	-0.1	0.4	-0.03	0.33	-0.21	0.23	0.31	0.26	0.28	0.27	0.36	-0.14	0.1	0.01	0.3	-0.18	-0.14	0.12	0.05
SNX20	Open Sea	cg27431150	16:50715135	0.22	0.21	0.04	-0.07	0.23	-0.32	-0.18	0.18	0	0.07	0.22	0.2	0.13	0.3	0.26	0.08	-0.02	-0.23	0.29	0.21	0.31	0.3	0.25	0.15	0.28	0.07	0.26	0.06	0.32	0.09	0.31	0.26	0.21	-0.03	0.04	0.24	0.26	0.29	0.29	0.14	-0.03	0.21	0.08	0.02	0.08	0.22
CSMD1	Shore	cg01136458	8:4853275	-0.16	-0.12	-0.02	-0.11	-0.15	-0.14	-0.02	-0.11	-0.12	-0.11	0.26	-0.05	-0.01	-0.17	-0.07	-0.17	-0.07	-0.11	-0.15	-0.14	0	0.34	-0.11	-0.01	0.61	-0.17	-0.14	-0.06	0.04	-0.11	0.19	-0.12	0.12	-0.16	-0.12	-0.16	-0.18	0.22	-0.13	-0.11	0.03	-0.13	-0.1	-0.13	-0.12	-0.12
NRXN1	Shore	cg10917619	2:51255627	-0.22	-0.05	0.02	-0.15	-0.13	-0.22	-0.13	-0.05	-0.04	-0.17	0.29	-0.01	-0.1	-0.19	-0.16	-0.04	-0.15	-0.09	-0.15	-0.2	0.24	0.01	0.24	-0.21	0.36	-0.17	0.06	-0.08	0.11	-0.13	0.31	-0.22	0.01	-0.2	-0.15	-0.22	-0.17	0.02	-0.11	-0.11	-0.19	-0.14	-0.23	-0.21	-0.23	-0.21
OR10H2	Shore	cg12513379	19:15838397	-0.21	-0.14	-0.14	-0.14	-0.14	-0.22	-0.07	0.04	-0.12	-0.07	0.32	0.05	-0.03	-0.25	-0.18	-0.24	-0.22	-0.11	0.09	-0.19	0.09	0.13	-0.18	-0.09	0.55	-0.18	-0.14	-0.04	-0.17	-0.13	-0.15	-0.17	-0.07	-0.21	-0.06	-0.24	-0.24	0.17	-0.14	0.25	-0.09	0.09	-0.2	-0.18	-0.15	-0.21
DEFB125	Open Sea	cg01958189	20:68396	-0.26	0.1	0.08	-0.26	-0.25	0.12	-0.16	0.26	-0.04	-0.19	0.57	0.35	0.39	0.38	-0.21	-0.24	0.55	-0.18	0.25	-0.02	0.38	0.19	0.02	0.16	0.58	-0.28	0.26	0.02	-0.28	-0.17	0.58	0.46	0.08	-0.26	0.25	-0.27	-0.29	0.55	0.36	0.33	-0.23	0.07	-0.01	0.15	-0.18	-0.04
DEFB126	Open Sea	cg20305726	20:123613	-0.24	-0.07	-0.05	-0.17	-0.12	0.12	-0.15	-0.18	-0.15	-0.1	0.36	0.08	0.1	-0.16	-0.23	0.04	0.02	-0.19	0.26	-0.26	0	0.06	0.11	-0.29	0.44	-0.23	-0.13	-0.07	0.08	-0.12	0.21	0.19	0.07	-0.23	0.03	-0.07	-0.27	0.03	0.06	0	-0.16	-0.02	-0.19	0.09	-0.03	-0.06
CASP14	Open Sea	cg01999333	19:15162623	0.13	-0.1	-0.07	-0.04	-0.32	0.24	-0.35	0.04	-0.36	-0.23	0.32	0.15	0.29	0.13	-0.34	0.03	0.32	-0.45	0.28	-0.27	0.25	0.3	0.31	-0.03	0.32	0.12	0.21	-0.01	0.15	-0.13	0.33	0.21	-0.2	-0.15	0.24	-0.29	-0.5	0.29	0.12	-0.17	0.31	-0.33	-0.39	-0.4	0.26	-0.42
ACTL6B	Shore	cg14088161	7:100255043	-0.2	-0.16	-0.2	-0.08	0.12	-0.14	-0.19	-0.03	-0.25	-0.04	0.14	0.02	0.02	-0.26	-0.26	-0.1	0.04	-0.03	-0.08	-0.31	0.15	0.07	0	-0.06	0.14	-0.33	0.01	-0.06	-0.28	-0.23	-0.12	0.09	-0.06	-0.29	-0.09	-0.27	-0.38	-0.23	-0.01	0.05	0.08	-0.18	-0.29	-0.27	-0.25	-0.19
PAR5	Open Sea	cg07478122	15:25230421	-0.12	-0.21	-0.07	-0.16	0.2	-0.22	-0.05	-0.29	0.13	0.2	0.26	0.15	-0.14	-0.11	-0.03	0.15	-0.09	-0.14	0.22	-0.2	-0.1	0.21	-0.11	-0.05	0.26	-0.55	-0.14	-0.07	-0.14	-0.16	0.24	0.1	0.06	-0.08	-0.13	-0.35	-0.59	0.27	0.22	-0.15	-0.12	0.02	0.07	-0.01	0.2	-0.17
MYH7	Open Sea	cg01429391	14:23904930	-0.07	0.22	0.07	0.18	-0.03	0.1	-0.19	0.23	-0.02	-0.09	0.3	0.19	-0.02	0.15	0.16	-0.34	0.1	0.02	0.07	-0.25	0.17	0.38	0.35	0.25	0.35	-0.3	-0.17	-0.09	0.23	-0.12	0.4	0.02	0.09	-0.23	0.17	0.08	-0.35	0.33	0.05	0.29	-0.22	0.18	0.27	-0.03	-0.12	0.19
CD1A	Open Sea	cg07950803	1:158223934	-0.25	0.01	-0.36	-0.36	0.29	0.25	-0.02	-0.13	0.17	-0.27	0.3	0.16	0.25	0.01	-0.22	-0.03	0.05	0.04	0.16	-0.22	0.32	0.28	0.32	0.23	0.32	0.09	0.12	0.14	0.3	0.07	0.36	0.27	-0.23	-0.04	0.03	-0.4	-0.44	0.21	0.3	0.26	-0.3	0.18	-0.39	-0.06	0.16	-0.14
ITIH2	Open Sea	cg06224510	10:7745454	-0.23	0.55	-0.19	-0.19	-0.17	-0.13	-0.14	0.58	0.15	-0.09	0.56	0.06	0.2	0.03	-0.02	-0.09	0.51	0.47	0.41	-0.24	0.07	0.6	0.59	0.59	0.45	-0.22	0.51	-0.03	0.16	0.28	0.64	-0.21	-0.05	0.14	0.54	-0.09	-0.21	0.61	0.05	0.1	0.15	0.11	-0.14	-0.15	-0.18	-0.06
RGR	Open Sea	cg24660086	10:86005121	-0.05	0.16	-0.01	-0.25	0.07	-0.02	-0.15	0.01	-0.08	-0.18	0.37	0.22	0.06	-0.27	0.17	-0.28	0.3	-0.06	0.06	-0.28	0.08	0.05	-0.05	0.11	0.35	-0.16	0.18	-0.15	0.06	0.01	0.41	-0.27	0.14	0.03	0.07	-0.11	-0.3	0.24	0.06	0.07	0	0.06	-0.27	-0.21	-0.12	-0.11
C1orf127	Open Sea	cg05352668	1:11023756	-0.05	-0.01	-0.02	-0.2	0.12	-0.33	-0.11	-0.22	-0.13	0.15	0.21	0.06	0.04	-0.1	-0.09	-0.32	-0.3	-0.2	0.19	-0.18	0.18	0	0	0.09	0.12	-0.22	-0.16	-0.13	-0.34	0.01	0.38	0.16	-0.01	-0.12	0.05	0.16	-0.16	0.29	-0.15	0.13	-0.24	0.08	-0.22	-0.16	-0.15	-0.11
LRRC15	Open Sea	cg02121427	3:194091192	0.03	0.29	-0.12	-0.2	-0.05	-0.27	-0.11	-0.1	-0.13	-0.18	0.31	0.13	0.06	-0.2	-0.29	-0.24	-0.18	-0.23	-0.02	-0.16	0.37	-0.24	-0.23	-0.09	-0.22	-0.16	0.45	-0.15	0.23	-0.17	-0.27	-0.03	0.18	-0.19	0.18	0.28	0.01	0.18	-0.14	0.21	-0.11	0.22	-0.28	-0.19	0.27	-0.12
LYZL2	Open Sea	cg14912034	10:30918851	-0.08	0.18	-0.02	-0.42	0.21	0.21	-0.22	0.31	0	-0.34	0.34	0.22	0.11	0.08	-0.4	-0.28	0.13	-0.28	0.34	0.15	0.35	0.38	0.33	0.3	0.37	-0.2	-0.08	-0.02	0.27	-0.1	0.2	-0.13	0.06	-0.2	0.2	0.42	-0.33	0.41	-0.13	0.33	-0.14	0.34	-0.35	-0.05	0.1	0.18
BPI	Open Sea	cg08254089	20:36933189	-0.08	0.08	-0.03	0.02	0.31	-0.12	-0.15	0.01	-0.23	-0.17	0.34	0.14	0.06	-0.15	-0.25	-0.32	0.18	-0.23	0.02	0.14	0.18	-0.26	-0.27	-0.29	0.46	-0.03	-0.07	-0.17	-0.03	-0.05	-0.21	-0.22	0.24	-0.25	-0.03	0.04	-0.28	-0.05	-0.11	0.03	0.09	0.22	0.06	-0.16	-0.11	-0.12
LOC284805	Open Sea	cg26331247	20:31239171	-0.1	-0.1	-0.12	-0.31	-0.25	-0.3	-0.23	0.01	-0.09	0.1	0.21	0.19	0.09	-0.31	-0.31	-0.34	-0.15	-0.27	0.25	-0.15	0.12	-0.23	0.03	-0.23	0.41	-0.1	0.01	-0.03	0.06	-0.16	-0.21	0.05	0.19	-0.27	0.07	0.21	-0.25	0.29	0.06	0.08	-0.14	0.13	-0.16	-0.14	-0.08	-0.25
IL21	Open Sea	cg00136405	4:123542198	-0.32	-0.01	0.25	-0.22	0.2	-0.18	-0.09	0.06	-0.23	-0.13	0.3	0.04	0.07	0.05	-0.33	-0.42	-0.01	-0.18	0	-0.24	0.15	-0.39	-0.34	-0.1	-0.19	-0.37	0.09	-0.08	-0.42	0	0.46	0.29	-0.31	-0.25	0.26	0.07	-0.35	0.39	0.38	0.33	-0.27	0.31	0.08	-0.35	-0.27	-0.02
DEFA5	Open Sea	cg04747619	8:6914838	-0.17	-0.03	-0.02	-0.12	-0.14	-0.09	-0.08	-0.1	-0.05	-0.09	0.05	-0.07	-0.08	-0.17	-0.17	-0.18	-0.14	-0.14	-0.11	-0.18	-0.16	-0.15	-0.12	-0.17	-0.14	-0.16	-0.11	-0.06	-0.17	-0.11	0.18	-0.16	-0.07	-0.13	-0.13	-0.17	-0.16	-0.1	-0.18	-0.06	0.02	-0.06	-0.14	-0.1	-0.13	-0.15
CACNG5	Open Sea	cg06226384	17:64873351	-0.19	-0.12	-0.02	-0.13	-0.1	-0.17	-0.1	-0.07	-0.1	-0.04	0.14	-0.01	-0.09	-0.2	-0.19	-0.21	-0.18	-0.13	0.05	-0.17	-0.06	-0.16	-0.08	-0.2	0.25	-0.18	-0.16	-0.04	-0.19	-0.1	0.11	-0.18	-0.06	-0.14	-0.09	-0.18	-0.14	0.3	-0.19	-0.03	-0.01	0.04	-0.15	-0.19	-0.1	-0.18
MPO	Open Sea	cg04988978	17:56359578	0.03	0.05	-0.01	-0.13	-0.1	-0.07	-0.07	-0.08	-0.1	-0.1	0.25	0.17	0.02	-0.14	-0.13	-0.14	-0.08	-0.12	-0.09	-0.12	-0.09	0.02	-0.04	-0.07	-0.06	-0.15	-0.12	-0.05	-0.05	-0.06	-0.04	0.11	0.09	-0.12	0.16	0	-0.12	0.51	-0.02	0.02	-0.04	0.27	0.11	0.01	-0.08	-0.07
SPACA3	Open Sea	cg11161417	17:31319454	-0.11	0.08	-0.17	-0.16	-0.09	-0.23	-0.17	-0.13	-0.09	-0.07	0.28	0.2	-0.01	-0.14	-0.17	-0.27	-0.1	-0.07	0.1	-0.05	-0.04	0.1	-0.15	-0.1	0.27	-0.24	0.1	-0.08	-0.07	-0.02	-0.03	-0.21	0.12	-0.23	-0.04	-0.19	-0.19	-0.15	0.07	-0.08	-0.1	0.15	-0.25	-0.07	-0.1	-0.12
SPACA3	Open Sea	cg26829529	17:31317536	-0.2	-0.03	-0.12	-0.19	0.05	-0.19	-0.17	-0.05	-0.11	-0.08	0.2	0.13	-0.07	-0.09	-0.18	-0.25	-0.12	-0.14	0.24	-0.07	-0.08	0.02	-0.11	-0.04	0.07	-0.2	-0.17	-0.01	-0.12	-0.08	0.38	-0.19	0.11	-0.2	-0.11	-0.21	-0.21	0.16	0.04	-0.08	-0.08	0.11	-0.17	-0.1	-0.15	-0.19
IL18RAP	Open Sea	cg21282997	2:103035835	-0.12	-0.06	0	-0.15	-0.01	0.35	-0.14	-0.17	0.07	-0.12	0.46	0.33	-0.02	-0.16	-0.06	-0.22	-0.09	-0.13	0	-0.14	0.37	-0.18	0.24	-0.18	0.28	-0.2	-0.15	-0.09	-0.21	-0.11	-0.11	0.11	0.23	-0.13	0.25	0.27	-0.22	0.33	0.33	-0.03	-0.16	0.14	-0.09	-0.14	-0.06	-0.2
TAS2R38	Open Sea	cg25481253	7:141673384	-0.21	0.07	-0.12	-0.19	-0.2	0.08	-0.19	-0.17	-0.14	-0.13	0.61	0.26	-0.1	0.1	-0.2	-0.23	-0.19	-0.2	-0.21	-0.21	-0.06	-0.15	-0.16	-0.21	0.6	-0.17	-0.18	-0.12	-0.11	-0.07	-0.18	-0.22	-0.08	-0.16	0.13	0.09	-0.21	0.01	-0.18	0.39	-0.16	0.53	-0.17	0.45	0.17	0.49
OLAH	Open Sea	cg04001802	10:15085279	-0.33	0.21	-0.01	-0.27	0.23	0.23	-0.31	-0.13	0.01	0.16	0.17	0.14	0.23	-0.51	-0.16	-0.02	0.26	-0.38	0.26	-0.14	0.27	0.24	0.22	0.19	0.26	-0.16	0.18	-0.17	0.26	-0.39	0.25	0.07	0.17	-0.12	0.15	0.01	-0.6	0.25	0.19	0.2	-0.06	0.21	0.13	0.16	0.02	-0.49
BMP10	Open Sea	cg11308639	2:69098272	-0.35	0.23	-0.19	-0.45	0.04	0.09	-0.3	-0.42	0.23	-0.41	0.23	0.12	0.12	0.22	-0.41	-0.58	0.02	-0.53	0.23	-0.51	0.22	-0.06	-0.06	0.18	0.27	-0.53	0.04	-0.18	0.26	-0.21	0.29	-0.36	0.06	0.03	0.16	0.16	-0.57	0.27	-0.26	0.16	-0.07	0.22	-0.42	-0.27	0.08	0.11
TDRD9	Open Sea	cg07613153	14:104436947	0.14	0.16	0.01	-0.21	-0.18	-0.14	-0.13	-0.15	-0.13	0.03	0.51	0.18	-0.09	-0.18	-0.17	-0.21	-0.18	-0.18	0.02	-0.19	-0.11	0.04	-0.18	-0.14	0.49	-0.17	-0.02	-0.13	-0.12	-0.17	0.57	-0.22	-0.07	-0.17	0.05	0.35	-0.07	0.11	-0.13	-0.03	0	0.5	0.15	-0.19	-0.18	-0.06
PDE6C	Open Sea	cg19635695	10:95372445	-0.04	-0.1	-0.01	-0.3	-0.1	-0.16	-0.25	0.13	0.06	0.25	0.17	0.11	0.05	0.02	-0.39	-0.41	-0.1	-0.32	0.05	-0.25	0.03	0.05	0.34	0.02	0.42	-0.39	0.01	-0.2	0.03	-0.06	0.38	-0.31	0.04	-0.36	0.05	-0.11	-0.01	0.16	-0.08	0.15	0.25	0.1	-0.28	-0.17	-0.21	-0.06
KCNK18	Open Sea	cg07637239	10:118957259	0.1	-0.1	-0.14	-0.3	-0.07	-0.3	-0.2	0.04	0.03	-0.27	0.34	0.12	-0.1	0.03	-0.11	-0.02	-0.27	-0.22	-0.26	-0.31	0.41	0.08	0.33	0.21	0.12	-0.32	0.3	-0.19	0.08	0.02	0.12	-0.28	0.13	0	0.22	-0.12	-0.29	0.43	-0.16	0.26	-0.11	0.22	-0.21	-0.17	-0.25	-0.14
C20orf71	Open Sea	cg01671881	20:31804901	0.22	0.11	-0.22	-0.32	0.24	-0.24	-0.23	-0.03	0	-0.13	0.44	0.28	0.31	-0.03	-0.29	-0.29	-0.32	-0.28	0.22	-0.29	0.37	0.35	0.33	0.07	0.44	-0.13	0.08	-0.08	0.29	-0.26	0.42	-0.26	0.36	-0.29	0.27	0.02	0.38	0.31	-0.16	0.27	-0.08	0.2	-0.33	0.19	0.16	-0.05
LACRT	Open Sea	cg07643942	12:55029147	0.12	0.13	-0.08	-0.4	-0.3	-0.32	-0.31	0	0.06	-0.23	0.38	0.27	0.14	0.15	-0.42	-0.47	-0.44	-0.23	0.16	-0.34	0.35	0.33	0.23	0.24	0.22	-0.44	0.17	-0.11	0.18	0.08	0.16	-0.43	0.26	-0.29	0.26	0.3	-0.22	0.26	0.28	0.31	-0.08	0.33	-0.34	0.2	0	0.24
C20orf185	Open Sea	cg26111757	20:31642120	0.22	0.2	-0.05	-0.4	0.14	-0.16	-0.16	0.2	0.26	-0.16	0.3	0.24	0.25	0.05	-0.2	-0.39	-0.44	-0.27	0.27	0	0.35	0.11	0.07	0.13	0.19	-0.4	0.06	-0.2	0.06	-0.18	0.29	-0.02	0.28	-0.08	0.17	0.15	0.2	0.28	0.01	0.17	-0.25	0.22	-0.04	0.15	0.02	-0.15
LRIT1	Open Sea	cg17833578	10:86001560	0.16	0.05	0.14	-0.22	0.05	-0.23	-0.05	0.13	0.21	-0.17	0.16	0.14	0.16	-0.01	-0.26	-0.34	-0.21	-0.09	0.18	-0.2	0.5	0.23	0.12	-0.01	0.41	-0.28	0.27	-0.12	-0.05	0.02	0.42	-0.3	0.18	-0.13	0.28	-0.22	-0.25	0.37	-0.06	0.12	-0.16	0.15	-0.08	-0.11	-0.04	0.03
CNGA3	Open Sea	cg22241124	2:98986375	-0.25	0.1	-0.22	-0.41	0.2	0.21	-0.33	0.05	0.04	0	0.32	0.18	0.12	0.05	-0.35	-0.38	-0.2	-0.25	0.13	-0.41	0.33	0.01	-0.05	0.04	0.27	-0.39	0.19	-0.16	0.25	-0.37	0.2	0.11	0.26	-0.32	0.24	0.19	-0.08	0.12	0.08	0.12	-0.02	0.18	-0.21	0.17	0.02	-0.14
MYLPF	Open Sea	cg08860143	16:30385767	-0.22	-0.17	0.02	-0.2	-0.07	-0.2	-0.21	-0.15	-0.11	0.32	0.05	0.09	0.09	-0.17	-0.26	-0.33	-0.17	-0.23	0.28	-0.22	0.39	-0.21	-0.01	-0.05	0.4	-0.21	-0.21	-0.06	0.08	-0.16	0.1	-0.17	0	0.02	-0.05	-0.13	-0.15	0.04	-0.08	0.02	-0.09	-0.05	-0.1	-0.19	-0.11	-0.24
PDILT	Open Sea	cg11297236	16:20416475	-0.23	-0.08	-0.05	-0.2	-0.19	-0.2	-0.12	-0.14	-0.15	-0.17	0.14	-0.02	-0.04	-0.26	-0.18	-0.25	-0.2	-0.15	0.02	-0.26	0.04	-0.19	-0.17	-0.24	0.51	-0.23	-0.14	-0.07	0	-0.13	-0.17	-0.26	-0.08	-0.2	-0.1	-0.23	-0.16	0.38	-0.21	0.02	-0.1	-0.07	-0.23	-0.12	-0.17	-0.17
CKM	Shore	cg20444256	19:45826341	-0.12	-0.04	-0.05	-0.14	-0.13	-0.14	-0.07	-0.11	-0.09	0.07	-0.14	-0.03	-0.07	-0.2	-0.19	-0.21	-0.17	-0.13	-0.14	-0.17	-0.13	-0.17	-0.15	-0.19	0.3	-0.17	-0.18	-0.05	-0.14	-0.11	-0.17	-0.15	-0.07	-0.16	-0.15	-0.14	0.18	-0.16	-0.15	0.07	-0.07	-0.1	-0.14	-0.13	-0.13	-0.13
PRND	Open Sea	cg09906458	20:4702581	-0.36	-0.23	-0.22	-0.3	-0.27	-0.23	-0.17	0	-0.26	-0.1	0.47	0.27	0.11	-0.21	-0.38	-0.31	-0.34	-0.27	-0.26	-0.36	0.19	0	-0.26	-0.35	0.19	-0.32	-0.15	-0.14	-0.25	-0.25	-0.04	-0.22	0.02	-0.31	-0.21	-0.11	-0.12	-0.29	-0.18	0.24	0.31	-0.18	-0.34	-0.2	-0.23	-0.31
GALNTL5	Open Sea	cg11091262	7:151653454	-0.17	0.04	-0.13	-0.34	0	-0.32	-0.2	-0.21	-0.21	-0.01	0.27	0.22	0.04	-0.22	-0.34	-0.4	0	-0.24	-0.06	-0.33	-0.35	0.17	-0.22	-0.38	0.13	-0.05	-0.23	-0.14	-0.33	-0.24	0.4	-0.14	0.08	-0.31	-0.27	0.03	0.12	0	0.14	0.1	-0.05	0.37	-0.27	-0.16	-0.28	-0.1
GALNTL5	Open Sea	cg25310567	7:151653890	-0.17	-0.1	-0.04	-0.17	-0.18	-0.18	-0.09	-0.14	-0.13	-0.13	-0.12	0.06	-0.06	-0.21	-0.21	-0.21	-0.19	-0.14	-0.2	-0.21	-0.09	-0.18	-0.17	-0.21	-0.14	-0.19	-0.2	-0.08	-0.21	-0.09	-0.18	-0.07	-0.09	-0.16	-0.18	0.02	-0.18	-0.2	-0.06	-0.01	-0.09	0	-0.16	-0.17	-0.18	-0.19
C13orf30	Open Sea	cg07409200	13:43354674	-0.23	-0.13	-0.11	-0.21	-0.29	0.04	-0.14	-0.2	-0.26	-0.26	0.4	0.24	-0.04	-0.16	-0.28	-0.31	-0.16	-0.25	0.16	-0.31	-0.19	0.09	-0.27	0.16	0.24	-0.3	-0.2	-0.11	0.16	-0.08	0.46	0.08	-0.01	-0.2	0.03	0.41	-0.1	-0.26	-0.12	0.19	-0.13	0.1	-0.3	-0.2	-0.05	-0.27
CEACAM3	Open Sea	cg23181133	19:42300812	-0.2	0.25	-0.19	0.2	-0.13	-0.29	-0.18	-0.26	-0.25	-0.1	0.35	0.23	0.14	-0.25	-0.3	-0.32	0.13	-0.19	0.05	0.22	-0.23	0.42	-0.25	-0.19	0.52	-0.27	-0.14	-0.12	-0.33	-0.17	-0.3	-0.33	0.33	-0.27	0.22	-0.24	-0.32	0.14	-0.28	-0.14	0.45	-0.31	-0.31	-0.28	-0.04	-0.29
TRPM8	Open Sea	cg15746445	2:234824933	-0.22	0.06	-0.1	-0.25	0.14	0.29	-0.2	0.04	0.11	-0.27	0.44	0.14	-0.09	0.19	0.12	-0.25	-0.24	0.05	0.21	-0.11	0.14	0.34	0.33	0.31	0.5	-0.31	-0.05	-0.08	0.22	-0.18	0.27	-0.17	-0.08	-0.25	-0.09	-0.13	0.41	0.4	0.04	0.18	0.34	-0.03	-0.31	-0.18	-0.2	-0.29
CLC	Open Sea	cg07173760	19:40229266	-0.25	-0.2	-0.14	-0.17	-0.04	-0.27	-0.21	-0.16	-0.06	-0.22	0.33	-0.06	-0.04	-0.08	-0.05	-0.13	-0.21	-0.17	0.03	-0.26	0.13	-0.17	0.11	-0.33	0.52	-0.26	-0.19	-0.02	0.14	-0.13	0.51	-0.3	0.16	-0.22	-0.1	-0.12	-0.3	0.38	-0.27	0	-0.14	-0.25	-0.26	-0.29	-0.18	-0.16
NPFFR2	Shore	cg03017946	4:72897281	-0.46	0.12	-0.02	-0.38	0.15	-0.19	-0.36	-0.01	-0.01	-0.2	0.27	0.05	-0.06	-0.18	0.03	-0.27	-0.01	-0.25	0.1	-0.28	0.27	0.16	-0.42	-0.22	0.31	-0.33	0.05	-0.15	0.14	-0.3	0.3	0.29	0	-0.07	-0.26	-0.08	0.03	0.29	0.09	0.02	-0.27	-0.04	-0.49	-0.5	-0.31	-0.47
HTR1D	Open Sea	cg20887241	1:23522636	-0.41	-0.33	-0.12	-0.24	0.01	-0.07	-0.09	-0.27	-0.3	0.07	0.03	-0.06	-0.05	-0.25	-0.37	-0.27	-0.39	-0.28	-0.01	-0.43	-0.08	-0.32	0.13	-0.24	0.03	-0.18	-0.4	-0.14	-0.42	-0.26	0.35	-0.11	-0.15	-0.39	-0.39	-0.45	-0.24	-0.1	-0.16	0.05	0	-0.13	-0.38	-0.42	-0.28	-0.32
CCR3	Open Sea	cg04111761	3:46282766	-0.29	-0.24	-0.06	-0.21	-0.25	-0.23	0	-0.19	-0.21	-0.26	-0.24	0.04	-0.02	-0.31	-0.29	-0.31	-0.29	-0.23	-0.27	-0.29	-0.26	-0.28	-0.25	-0.29	-0.03	-0.27	-0.28	-0.12	-0.3	-0.19	-0.26	-0.21	0.02	-0.27	-0.27	-0.23	-0.28	-0.28	-0.2	-0.05	-0.06	-0.23	-0.18	-0.27	-0.21	-0.31
ZNF280A	Open Sea	cg08088989	22:22874447	-0.26	-0.25	-0.17	-0.19	-0.25	-0.24	-0.13	-0.21	-0.03	-0.12	0.42	-0.1	-0.08	-0.27	-0.21	-0.29	-0.16	-0.18	0.1	-0.29	0.09	-0.27	-0.01	-0.29	0.21	-0.19	-0.26	0.07	-0.05	-0.18	0.45	-0.19	0.01	-0.14	-0.26	-0.28	-0.27	-0.2	-0.23	-0.03	-0.08	-0.28	-0.18	-0.23	-0.23	-0.3
CXCL13	Open Sea	cg17001652	4:78432403	-0.34	-0.24	-0.14	-0.22	-0.24	-0.27	-0.11	-0.23	-0.2	-0.23	-0.25	-0.11	-0.08	-0.31	-0.27	-0.33	-0.32	-0.23	-0.33	-0.33	-0.26	-0.32	-0.26	-0.32	-0.24	-0.31	-0.32	-0.12	-0.34	-0.18	-0.31	-0.13	0	-0.29	-0.2	-0.14	-0.13	-0.28	-0.17	0.08	-0.12	-0.28	-0.23	-0.26	-0.2	-0.33
GYS2	Open Sea	cg04184278	12:21757759	-0.33	-0.19	0.06	-0.26	-0.14	-0.21	-0.09	-0.22	-0.17	-0.23	-0.07	-0.1	0.02	-0.36	-0.36	-0.38	-0.38	-0.32	-0.36	-0.32	-0.35	-0.01	-0.28	-0.32	-0.14	-0.34	-0.35	-0.09	-0.33	-0.11	-0.33	0.07	-0.1	-0.35	-0.29	0.13	-0.37	-0.29	-0.27	0.27	-0.05	0.13	-0.3	-0.31	-0.27	-0.32
AMY2A	Open Sea	cg22215192	1:104160257	-0.4	-0.36	-0.02	-0.28	-0.31	-0.24	-0.1	-0.32	-0.22	-0.19	-0.27	0.01	-0.15	-0.42	-0.39	-0.39	-0.42	-0.27	-0.07	-0.41	-0.37	-0.38	-0.33	-0.41	0.33	-0.37	-0.4	-0.11	-0.38	-0.2	-0.38	-0.23	-0.15	-0.38	-0.32	0.05	-0.3	-0.34	0.01	-0.09	-0.04	-0.01	-0.28	-0.35	-0.26	-0.41
PLCL1	Open Sea	cg02833180	2:198815064	-0.3	-0.07	-0.02	0.02	-0.34	0.14	-0.11	-0.19	-0.21	-0.25	0.37	0.4	-0.24	-0.41	-0.33	-0.42	-0.39	-0.3	-0.36	-0.4	0.03	-0.4	-0.15	-0.4	0.46	-0.37	-0.36	-0.14	-0.29	-0.16	0.41	-0.4	-0.15	-0.33	-0.29	-0.28	-0.29	-0.01	-0.17	-0.15	-0.28	0.04	-0.38	-0.35	-0.17	-0.37
NCRNA00158	Open Sea	cg25864727	21:26803075	-0.44	0.01	-0.19	-0.3	0.16	-0.33	-0.05	0.12	-0.26	-0.26	0.36	0.18	-0.23	-0.45	0.12	-0.45	-0.33	-0.32	-0.07	-0.44	0.18	0.27	0.05	-0.42	0.26	-0.28	-0.39	-0.14	-0.45	-0.34	0.43	-0.36	-0.11	-0.29	-0.34	-0.44	-0.42	0.35	-0.36	0.15	0.01	-0.05	-0.38	-0.37	-0.28	-0.33
C7orf33	Open Sea	cg25043279	7:148287142	-0.42	-0.19	-0.02	-0.36	-0.33	-0.35	-0.27	-0.23	-0.36	0	0.34	0.03	-0.18	-0.43	0.15	-0.23	-0.38	-0.15	-0.02	-0.42	-0.18	0.36	-0.04	-0.46	0.41	-0.4	-0.12	-0.11	0	-0.28	0.33	-0.32	0.18	-0.17	-0.3	0.08	-0.42	0.17	-0.25	-0.15	-0.18	-0.35	-0.38	-0.4	-0.29	-0.39
ATP10A	Open Sea	cg11015241	15:26026249	-0.39	0.38	-0.23	-0.29	0.14	-0.25	-0.17	-0.07	0.13	-0.24	0.34	0.15	-0.03	-0.44	-0.31	-0.32	-0.15	-0.24	0.15	-0.37	0.42	0.39	0.37	-0.37	0.37	-0.39	-0.09	-0.2	-0.39	-0.29	0.42	-0.39	-0.01	-0.32	0.07	0.42	-0.32	0.43	-0.1	0.08	-0.3	0.02	-0.38	-0.17	-0.37	-0.23
ATP10A	Open Sea	cg14001035	15:26026152	-0.48	0.31	-0.27	-0.4	0.16	-0.27	-0.29	0.13	0.31	-0.06	0.4	0.19	-0.39	-0.24	0.19	-0.18	0.03	-0.24	0.15	-0.18	0.41	0.41	0.4	0.08	0.33	-0.31	0.33	-0.25	-0.15	-0.38	0.28	-0.48	0.23	-0.25	0.2	0.39	0.26	0.31	0.27	0.18	-0.32	0.14	-0.46	0.1	-0.31	0.27
BLK	Open Sea	cg03860768	8:11351571	-0.04	0.2	0.01	-0.29	0.02	-0.23	-0.17	-0.15	-0.08	-0.29	0.33	0.13	-0.1	-0.26	-0.37	-0.02	-0.05	-0.37	0.24	-0.13	0.35	0.35	0.15	0.25	0.32	-0.12	0.04	-0.27	-0.04	-0.32	0.35	-0.42	0.29	-0.24	0.22	-0.03	-0.22	0.14	-0.24	0.2	-0.03	-0.02	-0.42	-0.13	-0.06	-0.33
C5orf20	Open Sea	cg13349425	5:134783075	0.05	-0.1	-0.26	-0.36	0.03	0.25	-0.31	-0.24	-0.24	-0.45	0.09	0.09	0.06	-0.09	0.04	0.05	0.18	-0.09	-0.04	-0.04	0.24	0.29	0.27	0.23	0.23	-0.17	-0.16	-0.14	0.24	-0.1	0.26	-0.43	0.03	-0.37	-0.07	-0.12	0.24	0.29	0.01	0.08	-0.03	0.09	-0.36	-0.25	0.11	-0.03
NPBWR2	Shore	cg06255227	20:62738125	-0.33	-0.14	-0.31	-0.37	0.09	-0.2	-0.33	0.01	0.31	-0.19	-0.01	-0.04	-0.02	-0.08	0.42	0.01	0.11	-0.13	0.07	-0.15	0.36	0.28	0.36	-0.04	0.08	-0.08	0.34	0.04	0.05	-0.29	0.38	-0.2	0.1	-0.17	0.1	-0.21	-0.05	0.05	-0.19	0.14	-0.28	-0.37	-0.4	-0.3	-0.12	0.12
CCDC27	Open Sea	cg08670691	1:3668942	-0.24	0.11	-0.22	-0.06	-0.16	0.25	-0.24	-0.35	-0.02	-0.14	0.34	0.26	-0.07	-0.1	0.33	-0.13	0.07	-0.05	0.31	-0.12	0.22	0.33	0.3	-0.24	0.29	-0.24	0.04	-0.18	0.06	0.13	0.35	-0.25	-0.16	-0.2	0.2	0.07	-0.09	0.01	-0.02	-0.04	-0.07	-0.12	-0.52	-0.31	0.09	-0.22
OR3A3	Open Sea	cg05674036	17:3323791	-0.37	-0.29	0	-0.34	0.21	0.37	-0.21	-0.31	0.04	-0.19	0.19	-0.11	-0.07	0.17	0.35	0.04	-0.05	-0.08	0.24	-0.35	0.22	0.28	0.28	0.28	0.25	-0.41	-0.16	0.14	0.33	-0.32	0.4	0.03	0.29	-0.22	-0.09	-0.29	-0.45	0.35	0.04	0.14	-0.24	0.1	-0.27	-0.16	-0.13	-0.41
LILRB2	Open Sea	cg19279346	19:54785518	-0.14	-0.2	-0.27	-0.35	0.08	-0.29	-0.3	-0.23	0.18	-0.04	0.34	-0.18	-0.23	-0.08	0.07	-0.02	0.1	0.19	0.26	-0.17	0.24	0.34	0.32	0.27	0.34	-0.39	-0.08	-0.18	0.11	-0.38	0.35	0.1	0.28	-0.04	-0.33	0	-0.03	0.33	-0.16	0.04	-0.39	-0.24	-0.37	-0.21	-0.07	-0.21
TPO	Open Sea	cg10370591	2:1417431	-0.35	0.28	-0.17	0.03	0.18	0.36	-0.21	0	0.17	-0.03	-0.12	0.12	-0.25	-0.37	0.13	-0.39	0.07	0.43	0.41	-0.36	0.51	0.31	0.46	0.13	0.5	0.04	0.06	-0.14	0.46	-0.29	0.49	-0.13	0.33	-0.37	-0.12	-0.22	-0.35	0.45	-0.09	0	-0.26	-0.19	-0.34	-0.3	-0.24	-0.1
SLC5A4	Open Sea	cg21578906	22:32651345	-0.38	0.2	-0.09	-0.3	-0.13	0.18	-0.11	-0.07	0.06	-0.13	0.38	0.09	-0.16	-0.38	-0.32	-0.17	0.03	-0.07	-0.23	-0.23	0.25	-0.03	0.03	-0.07	0.4	-0.08	-0.01	-0.19	-0.03	-0.27	0.05	-0.33	-0.12	-0.22	-0.13	-0.23	-0.3	0.04	-0.11	-0.01	-0.15	-0.04	-0.28	-0.01	0	-0.14
0	Open Sea	cg18466173	21:46726267	-0.27	0.13	-0.33	-0.16	-0.13	-0.1	-0.24	-0.4	0.06	-0.26	0.14	-0.01	-0.1	0.08	0.29	-0.01	-0.08	-0.21	0.05	-0.16	-0.21	0.27	-0.09	0.09	0.31	-0.4	0.14	0.03	0.29	-0.23	0.31	-0.21	0.06	0.08	-0.16	-0.3	0.27	-0.13	-0.32	0.28	-0.38	-0.27	-0.4	-0.31	-0.35	-0.24
SIGLEC7	Open Sea	cg01193293	19:51644554	-0.34	0.16	-0.12	0	-0.06	-0.14	-0.14	0.3	-0.02	-0.23	0.44	-0.19	0.11	0.28	0.42	-0.3	-0.23	-0.2	0.45	-0.34	0.27	0.08	0.39	0.31	0.46	-0.34	0.04	-0.02	0.21	-0.27	0.47	-0.16	-0.16	-0.05	0	-0.19	-0.24	0.34	-0.05	-0.01	-0.15	-0.11	-0.2	-0.3	-0.29	-0.19
KLK5	Open Sea	cg04349727	19:51457389	-0.27	-0.11	-0.11	-0.26	-0.27	0.22	-0.17	-0.19	-0.13	0.01	0.12	-0.16	-0.08	-0.25	-0.3	-0.23	0.34	-0.21	0.28	-0.18	0.31	0.15	0.43	0.2	0.17	0.12	-0.29	-0.07	0.17	-0.2	0.15	0.07	-0.15	-0.18	-0.27	-0.2	-0.28	0.12	-0.29	-0.08	-0.2	-0.29	-0.23	-0.2	-0.25	-0.29
ESRRB	Open Sea	cg07864297	14:76837569	-0.36	-0.19	-0.09	0.11	0.06	-0.19	-0.11	-0.26	-0.27	-0.1	0.38	0.07	-0.18	-0.36	-0.01	-0.18	-0.17	0.03	-0.05	-0.32	0.33	0.1	0.38	-0.06	0.46	0.18	-0.36	-0.02	0.08	-0.28	0.48	-0.34	-0.07	-0.28	-0.16	0.12	0.09	0.29	-0.38	0.12	-0.19	0.1	-0.33	-0.21	-0.2	-0.31
C21orf29;KRTAP10-8	Open Sea	cg17778867	21:46032026	-0.22	-0.16	-0.21	-0.3	-0.09	-0.09	-0.17	-0.29	-0.21	-0.06	0.14	-0.04	-0.13	-0.44	0.19	0.21	0.11	-0.13	0.07	-0.37	0.3	0.35	0.32	0.03	0.07	-0.22	-0.38	-0.15	0.13	-0.24	0.38	-0.2	-0.13	-0.1	0.15	-0.33	-0.38	0.3	-0.28	0.16	-0.15	-0.13	-0.35	-0.33	-0.3	-0.12
KRT6A	Open Sea	cg16112157	12:52887685	-0.33	-0.38	-0.06	-0.25	-0.25	-0.06	-0.25	-0.06	-0.16	-0.14	-0.01	0.17	0	-0.08	-0.34	-0.51	0.01	-0.43	0.22	-0.37	0.06	0.35	0.33	-0.04	0.24	-0.3	0.04	-0.13	0	-0.28	0.34	-0.46	-0.23	-0.41	-0.42	-0.2	-0.48	0.2	-0.18	0.25	-0.21	0.24	-0.03	-0.26	-0.36	-0.09
KRT1	Open Sea	cg17405586	12:53074257	-0.44	-0.33	-0.1	-0.4	-0.21	-0.33	-0.25	0.05	0.04	-0.28	0.25	0.06	-0.14	-0.49	-0.07	-0.39	-0.38	-0.43	0.32	-0.09	0.24	0.34	0.36	0.33	0.31	-0.37	0.02	-0.18	-0.09	-0.27	0.35	-0.45	-0.09	-0.42	0.03	-0.27	-0.38	0.32	-0.27	0.16	0.02	0.16	-0.26	-0.37	-0.27	-0.43
BPIL3	Open Sea	cg18223379	20:31619647	-0.14	-0.09	-0.13	-0.17	-0.11	-0.22	-0.13	-0.2	-0.15	-0.1	0.37	0.19	-0.07	-0.2	-0.03	-0.13	-0.05	-0.19	-0.19	-0.25	0.12	0.1	0.34	-0.29	0.5	-0.26	-0.27	-0.09	-0.06	-0.13	0.51	-0.27	0.02	-0.24	-0.16	-0.21	0.11	0.36	-0.22	0.1	-0.18	0.14	-0.23	-0.11	-0.18	-0.26
LPO	Open Sea	cg24489015	17:56316162	-0.12	-0.15	-0.13	-0.16	-0.15	-0.15	-0.1	-0.15	-0.2	-0.18	0.38	0.15	-0.07	-0.16	-0.21	-0.12	-0.12	-0.11	-0.18	-0.21	0.14	0.48	0.2	-0.13	0.61	-0.17	-0.13	-0.04	-0.06	-0.09	0.21	-0.15	-0.06	-0.17	-0.13	0	-0.08	0.3	0.06	0.11	-0.07	0.03	-0.18	-0.18	-0.07	-0.12
HFE2	Open Sea	cg07136254	1:145412774	-0.33	0.23	-0.23	-0.33	0.07	0.15	-0.28	-0.38	-0.21	-0.16	0.36	0.23	0	0.02	-0.19	-0.5	0.31	-0.46	0.2	-0.37	0.38	0.33	0.32	0.13	0.27	-0.46	-0.11	-0.2	0.18	-0.28	0.37	-0.41	0.08	-0.44	0.03	0.13	-0.41	0.36	0.13	0.3	-0.39	0.17	-0.48	-0.36	-0.33	-0.2
TPM3	Open Sea	cg24490338	1:154164054	-0.15	-0.01	-0.27	-0.38	-0.07	0.02	-0.13	-0.29	-0.23	0.24	0.26	0.16	0.22	-0.06	-0.13	-0.15	0.2	-0.37	0.18	-0.28	0.18	0.05	-0.06	-0.22	0.32	-0.28	-0.18	-0.16	-0.41	-0.14	0.2	-0.39	-0.02	-0.3	-0.03	0.07	-0.41	0.26	0.03	0.19	0.08	0	-0.22	-0.25	-0.11	-0.04
PROK1	Open Sea	cg18434152	1:110993524	-0.22	0.18	-0.17	-0.29	0.03	-0.03	-0.19	-0.28	-0.1	-0.17	0.38	0.13	0.28	0.1	-0.25	-0.38	0.06	-0.04	0.34	0	0.41	0.44	0.04	-0.25	0.5	-0.27	-0.08	0.1	-0.09	-0.3	0.49	-0.31	0.11	0	-0.05	0.13	-0.33	0.48	-0.25	0.3	-0.28	0.13	-0.34	-0.3	-0.22	-0.2
ZIM2	Shore	cg06244906	19:57307081	-0.32	-0.27	-0.07	-0.2	-0.04	-0.02	-0.13	0.44	-0.09	0.3	0.3	-0.1	-0.12	-0.31	0.05	-0.24	-0.31	0.25	0.31	-0.23	0.48	-0.21	-0.04	0.14	0.25	-0.26	0.32	-0.03	0.41	-0.16	0.16	-0.29	0.02	-0.17	-0.08	-0.32	-0.28	0.45	-0.2	0.02	-0.26	-0.25	-0.21	-0.31	-0.25	-0.2
FPR1	Open Sea	cg15811427	19:52254222	0.15	-0.21	-0.14	-0.21	-0.19	0.29	-0.12	0.41	-0.1	-0.08	0.57	-0.14	0.05	-0.29	0.2	-0.29	-0.27	-0.24	0.38	-0.29	0.59	0.16	0.15	-0.22	0.26	-0.25	-0.08	-0.12	0.53	-0.16	0.55	-0.27	-0.19	-0.15	-0.22	-0.3	-0.18	0.22	-0.28	-0.14	-0.21	-0.29	-0.2	-0.28	-0.21	-0.25
AHSP	Open Sea	cg02989940	16:31539234	-0.2	-0.03	-0.01	-0.18	-0.19	-0.2	-0.14	-0.07	-0.13	0.01	0.41	-0.02	-0.14	-0.25	-0.21	-0.28	-0.22	-0.16	-0.19	-0.23	-0.15	-0.15	-0.06	-0.14	-0.18	-0.19	-0.21	-0.07	-0.2	-0.11	0.05	-0.23	-0.08	-0.19	-0.16	-0.12	-0.2	-0.17	-0.12	-0.02	-0.06	-0.12	-0.24	-0.19	-0.17	-0.21
AHSP	Open Sea	cg14387505	16:31538946	-0.19	-0.07	-0.07	-0.16	-0.18	-0.18	-0.09	-0.12	-0.15	-0.13	0.61	0.05	-0.05	-0.19	-0.17	-0.15	-0.18	-0.1	0.33	-0.18	0.27	0.24	0.18	0	0.13	-0.11	-0.16	-0.09	0.1	-0.17	0.12	-0.1	0	-0.16	-0.07	-0.08	-0.18	-0.13	-0.13	0.02	-0.08	-0.12	-0.19	-0.13	-0.13	-0.19
MARCO	Open Sea	cg02431964	2:119700029	-0.38	0.11	-0.3	-0.63	0.09	-0.16	-0.35	0.12	-0.03	0.04	0.15	0.12	-0.1	-0.08	-0.52	-0.18	0.05	-0.53	0.08	-0.38	0.15	0.13	0.11	0.08	0.13	-0.63	0.13	-0.4	0.14	-0.49	0.14	-0.61	0.14	-0.48	0.01	0.14	-0.71	0.14	0.03	-0.16	-0.04	0.1	-0.29	-0.3	-0.44	0.09
CD1B	Open Sea	cg04574507	1:158301038	-0.35	0.32	-0.24	-0.33	0.26	0.1	0.21	-0.33	-0.04	-0.27	0.43	0.1	0.18	0.27	-0.33	0.05	0.39	-0.3	0.06	-0.37	0.24	0	0.39	-0.08	0.43	-0.36	-0.15	0	-0.41	0.05	0.42	-0.01	-0.22	-0.34	0.29	-0.41	-0.39	0.44	0.29	0.41	-0.28	0.28	-0.28	-0.2	-0.05	0.27
CD5L	Open Sea	cg01637734	1:157811303	-0.53	0.27	-0.29	-0.3	0.1	-0.24	0.1	-0.38	0.1	-0.24	0.33	0.15	-0.44	-0.52	-0.08	-0.48	-0.53	0.06	0.07	-0.51	0.32	0.3	0.3	0.09	0.31	-0.55	-0.08	-0.26	0	-0.44	0.33	0.24	0.01	0.17	0.21	-0.11	-0.48	0.3	0.11	0.29	-0.34	0.2	-0.45	-0.37	-0.32	-0.02
CD1E	Open Sea	cg09478478	1:158322845	-0.42	0.03	-0.24	-0.36	0.08	0.29	0.08	-0.35	0.23	-0.12	0.37	0.08	-0.18	-0.52	-0.07	0.03	0.03	-0.24	0.22	-0.35	0.35	0.1	0.33	0.06	0.37	-0.53	0	-0.28	0.34	-0.37	0.35	0.22	0.03	-0.46	0.09	-0.52	-0.13	0.34	0.09	0.14	-0.33	0.15	-0.38	-0.28	-0.11	0.14
CD1C	Open Sea	cg07548313	1:158259926	-0.08	0.15	-0.39	-0.17	0.26	0.23	-0.16	0.11	0.21	-0.28	0.28	0.04	0.27	0.26	0.01	-0.1	0.1	-0.43	0.25	-0.24	0.09	0.26	0.24	0.25	0.27	-0.49	0.21	0.23	0.27	0.19	0.28	0.25	-0.29	0.1	0.15	-0.3	-0.52	0.27	0.26	0.22	-0.39	0.24	-0.4	-0.07	0.23	0.12
NMUR2	Open Sea	cg03914397	5:151784441	0.29	0.32	-0.03	-0.39	0.16	-0.33	-0.23	0.2	0.26	-0.29	0.4	0.27	0.12	0.34	-0.2	0.11	-0.2	-0.25	0.19	-0.12	0.41	0.37	0.34	0.36	0.38	-0.36	0	-0.14	0.39	-0.34	0.29	-0.18	0.24	0.38	0.2	-0.38	-0.47	0.36	0.22	0.35	-0.33	0.38	-0.42	0.11	-0.09	0.16
C7orf16	Open Sea	cg23216015	7:31726654	-0.31	0.34	-0.19	0	0.14	-0.14	-0.18	0.03	0.13	-0.17	0.46	0.36	-0.05	-0.36	-0.17	0.07	0.11	-0.13	0.17	-0.33	0.17	-0.03	0.15	-0.1	0.46	-0.31	0.06	-0.06	0.42	-0.2	0.39	-0.37	0	-0.22	-0.18	-0.35	-0.27	0.46	-0.31	-0.08	-0.21	0.14	-0.26	-0.16	0.26	0.31
NTM	Open Sea	cg02477931	11:131532721	-0.21	0.29	-0.25	-0.23	0.3	-0.3	-0.21	-0.05	0.13	-0.3	0.32	0.19	-0.22	0.34	0.28	0.13	0.05	-0.05	0.17	-0.5	0.34	0.31	0.32	0.22	0.31	-0.33	0.28	-0.12	0.32	-0.41	0.34	-0.5	0.06	-0.01	0.26	-0.06	-0.1	0.32	-0.48	-0.2	-0.04	0.11	-0.42	-0.23	-0.28	0.04
REG1B	Open Sea	cg07841014	2:79314745	-0.42	-0.18	-0.16	-0.22	0.23	-0.28	-0.16	-0.18	-0.09	-0.19	0.42	0.05	-0.06	-0.44	-0.17	-0.42	-0.28	-0.25	0.23	-0.33	0.41	-0.33	0.37	0.04	0.41	-0.35	0.02	-0.09	0.39	-0.29	0.43	-0.27	0.09	-0.29	-0.17	-0.46	-0.37	0.4	-0.4	-0.07	-0.25	-0.06	-0.43	-0.34	-0.35	-0.32
DPP6	Open Sea	cg06434470	7:154429544	-0.57	0.2	-0.05	-0.41	0.2	-0.03	-0.31	-0.31	-0.22	0.19	0.28	-0.28	-0.1	-0.53	-0.06	-0.33	0.25	0.04	0.27	-0.35	0.28	0.24	0.05	0.27	0.29	-0.47	0.09	-0.05	-0.19	-0.34	0.24	-0.26	0.03	-0.14	-0.39	-0.4	-0.46	0.29	-0.51	-0.23	-0.34	0.01	0.12	-0.37	-0.11	0.21
RIMBP2	Open Sea	cg09847584	12:131002386	-0.43	-0.18	-0.18	0.22	0.35	0.04	-0.24	0	-0.21	-0.13	-0.38	-0.09	-0.25	-0.09	0.2	-0.05	-0.06	0.37	0.38	-0.21	0.34	0.33	0.14	0.02	0.39	-0.41	0.28	0.26	0.35	-0.15	0.37	-0.04	0.27	-0.38	-0.09	-0.44	-0.05	0.03	-0.42	-0.18	-0.17	-0.32	-0.35	-0.4	-0.34	-0.45
RIMBP2	Open Sea	cg24272907	12:131002918	-0.53	0.15	-0.15	-0.36	0.25	-0.17	-0.3	-0.42	-0.36	-0.31	-0.39	-0.21	-0.11	-0.47	0.22	0.07	0.15	-0.2	0.3	-0.32	0.3	0.25	0.28	0	0.23	-0.34	0.06	-0.13	0.2	-0.21	0.32	-0.18	-0.21	-0.41	-0.3	-0.46	-0.49	0.31	-0.5	-0.18	-0.09	-0.41	-0.38	-0.46	-0.43	-0.48
CDH4	Shore	cg15534366	20:59826207	-0.34	0.29	-0.23	0.16	0.07	-0.22	-0.19	-0.01	-0.03	-0.1	-0.06	-0.15	0.05	-0.3	0.36	0.08	-0.29	-0.27	0.2	-0.31	0.37	-0.24	-0.19	-0.34	0.53	-0.29	0.13	-0.11	-0.32	-0.21	0.04	-0.14	0.49	-0.28	-0.1	-0.32	-0.04	-0.14	-0.32	-0.07	-0.25	-0.16	-0.32	-0.28	-0.24	-0.33
MC2R	Open Sea	cg11564670	18:13915006	-0.38	0.24	-0.2	-0.06	0.37	0.32	-0.23	-0.19	0.01	-0.21	0.36	-0.09	-0.11	-0.31	0.17	0.13	-0.11	-0.12	0.32	-0.25	0.42	0.09	0.33	0	0.43	-0.36	0.06	-0.07	0.02	-0.27	0.43	-0.15	0.21	0.04	0.25	-0.22	0.02	0.34	0	-0.03	-0.15	-0.21	-0.39	-0.17	0	-0.12
[truncated: 629 more rows]
[truncated: 1,908 more columns]
