# Supplementary material for: Pan-urologic cancer genomic subtypes that transcend tissue of origin
Source: Nat Commun. 2017 Aug 4;8:199. doi: 10.1038/s41467-017-00289-x (PMC5543131; doi:10.1038/s41467-017-00289-x)
Supplement: Supplementary file 6 — Supplementary Data 4 [file 41467_2017_289_MOESM6_ESM.xlsx]

## Sheet: Expression-meth correlates
Supplementary Data 4. For top DNA methylation features, correlations with mRNA expression across tumors.
Entrez gene	associated gene	CpG Island	ID	NAME	Pearson's R	number shared cases	t-statistic	p-value
126295	ZNF57	Island	cg08634464	19:2901147	-0.0614838	1943	-2.71391	0.00670815
56940	DUSP22	Island	cg11235426	6:292522	-0.0248069	1943	-1.09325	0.274421
56940	DUSP22	Shore	cg15383120	6:291909	-0.00662346	1943	-0.291815	0.770459
196792	FAM24B	Open Sea	cg03283421	10:124610984	0.109343	1943	4.84638	1.35717e-06
4071	TM4SF1	Open Sea	cg06800962	3:149096029	-0.264317	1943	-12.0744	2.02944e-32
4071	TM4SF1	Open Sea	cg08124030	3:149095283	-0.395015	1943	-18.9437	1.43609e-73
10801	SEPT9	Open Sea	cg03330678	17:75316233	-0.0465848	1943	-2.0546	0.0400508
9414	TJP2	Shore	cg00842351	9:71789653	0.0962596	1943	4.26067	2.13565e-05
25900	IFFO1	Shore	cg01493517	12:6665447	-0.544496	1943	-28.6002	2.01985e-150
9404	LPXN	Open Sea	cg20654468	11:58342997	-0.557439	1943	-29.5814	4.5993e-159
134285	TMEM171	Island	cg15518950	5:72415770	-0.287496	1943	-13.2245	2.72356e-38
	NAT8;ALMS1P	Open Sea	cg08116137	2:73870653	NA	1943	NA	NA
6518	SLC2A5	Open Sea	cg03679305	1:9129487	-0.368742	1943	-17.4771	1.23253e-63
366	AQP9	Open Sea	cg11098259	15:58430391	-0.288515	1943	-13.2756	1.45841e-38
1117	CHI3L2	Open Sea	cg10045881	1:111770291	-0.492528	1943	-24.9331	2.87567e-119
1117	CHI3L2	Open Sea	cg26366091	1:111770274	-0.476129	1943	-23.8541	1.66679e-110
2745	GLRX	Open Sea	cg03852144	5:95159639	-0.253272	1943	-11.5344	8.09469e-30
80830	APOL6	Open Sea	cg09432376	22:36044226	-0.364887	1943	-17.2662	2.96901e-62
1230	CCR1	Open Sea	cg13144783	3:46249795	-0.41779	1943	-20.2593	6.09848e-83
	YPEL3;TBX6	Shore	cg14370448	16:30103978	NA	1943	NA	NA
	TMEM176B;TMEM176A	Shore	cg03964111	7:150498493	NA	1943	NA	NA
89870	TRIM15	Open Sea	cg06051311	6:30131001	-0.353444	1943	-16.646	2.91024e-58
54923	LIME1	Shore	cg06653796	20:62367805	-0.467334	1943	-23.2888	5.35276e-106
10326	SIRPB1	Open Sea	cg09577651	20:1600705	-0.106772	1943	-4.73109	2.3943e-06
9214	FAIM3	Open Sea	cg06640279	1:207095153	-0.321858	1943	-14.977	4.51784e-48
135644	TRIM40	Open Sea	cg09196959	6:30104440	0.0250775	1943	1.10518	0.269218
84868	HAVCR2	Open Sea	cg17484237	5:156536107	-0.422863	1943	-20.5585	3.95013e-85
3000	GUCY2D	Shore	cg14425294	17:7905636	0.0558575	1943	2.46475	0.0137969
3122	HLA-DRA	Open Sea	cg19248557	6:32407838	-0.289186	1943	-13.3093	9.65212e-39
8844	KSR1	Open Sea	cg05246522	17:25798973	-0.0671231	1943	-2.96391	0.00307455
2538	G6PC	Open Sea	cg26673195	17:41052729	-0.120792	1943	-5.36096	9.26452e-08
8564	KMO	Open Sea	cg18087514	1:241696246	-0.217802	1943	-9.83171	2.70006e-22
5959	RDH5	Open Sea	cg02192520	12:56114155	-0.437588	1943	-21.4405	1.06648e-91
716	C1S	Open Sea	cg05538432	12:7167751	-0.10403	1943	-4.60823	4.32525e-06
	CAMTA2;SPAG7	Shore	cg12815142	17:4872603	NA	1943	NA	NA
5521	PPP2R2B	Open Sea	cg01112778	5:146460987	0.222846	1943	10.0711	2.73612e-23
119467	CLRN3	Open Sea	cg23817637	10:129691429	-0.296831	1943	-13.6946	8.08822e-41
2995	GYPC	Shore	cg17105014	2:127413363	-0.326896	1943	-15.2392	1.28367e-49
374864	C18orf34	Shore	cg18382305	18:31021065	-0.0934146	1943	-4.13362	3.72292e-05
3199	HOXA2	Shore	cg09871315	7:27142682	-0.141536	1943	-6.29903	3.69527e-10
84519	ACRBP	Island	cg25683185	12:6756088	-0.190422	1943	-8.54577	2.5419e-17
4255	MGMT	Open Sea	cg17686260	10:131412764	-0.0552991	1943	-2.44003	0.0147749
4255	MGMT	Open Sea	cg19680672	10:131412579	0.0527358	1943	2.32661	0.0200885
83445	GSG1	Open Sea	cg08399444	12:13248548	-0.334553	1943	-15.6406	5.03008e-52
83938	C10orf11	Open Sea	cg25414165	10:77542488	0.0134603	1943	0.593073	0.553202
221662	RBM24	Shore	cg23207527	6:17283113	-0.515113	1943	-26.4772	3.81634e-132
9354	UBE4A	Shore	cg09096950	11:118230095	-0.0308017	1943	-1.35767	0.174727
	PSMD5;LOC253039	Shore	cg09419670	9:123605666	NA	1943	NA	NA
4232	MEST	Island	cg01888566	7:130126513	-0.11916	1943	-5.28746	1.38003e-07
4232	MEST	Island	cg08077673	7:130126368	-0.34685	1943	-16.2925	4.90455e-56
4232	MEST	Island	cg09059945	7:130126018	-0.316449	1943	-14.697	1.91637e-46
124989	C17orf57	Shore	cg08085267	17:45401833	-0.364265	1943	-17.2323	4.9407e-62
164684	WBP2NL	Island	cg08431931	22:42394659	-0.403726	1943	-19.4418	4.55238e-77
199675	C19orf59	Open Sea	cg01556075	19:7741454	-0.0129316	1943	-0.569773	0.568898
117289	TAGAP	Open Sea	cg05262335	6:159466062	-0.228522	1943	-10.3416	1.94381e-24
7462	LAT2	Open Sea	cg01318557	7:73624319	-0.036355	1943	-1.60274	0.109154
84766	EFCAB4B	Shore	cg17904739	12:3861567	-0.363469	1943	-17.1889	9.4608e-62
115004	C6orf150	Island	cg00463577	6:74161911	-0.399775	1943	-19.2151	1.81234e-75
115004	C6orf150	Shore	cg09527362	6:74162142	-0.414436	1943	-20.0628	1.62709e-81
375341	C3orf62	Island	cg20835282	3:49314454	0.279774	1943	12.8386	2.84957e-36
23061	TBC1D9B	Shore	cg10737521	5:179335243	0.0312866	1943	1.37906	0.168035
23061	TBC1D9B	Shore	cg12080675	5:179335223	0.0462434	1943	2.03952	0.0415336
115361	GBP4	Open Sea	cg21365602	1:89664407	-0.250999	1943	-11.4239	2.67925e-29
	PYY;NAGS	Island	cg04032226	17:42082392	NA	1943	NA	NA
123920	CMTM3	Shore	cg16335762	16:66637919	-0.396955	1943	-19.0541	2.43687e-74
123920	CMTM3	Island	cg23297477	16:66638293	-0.380411	1943	-18.1221	6.18364e-68
2944	GSTM1	Island	cg17901463	1:110230473	-0.328646	1943	-15.3307	3.66771e-50
9150	CTDP1	Shore	cg01589580	18:77440800	-0.121482	1943	-5.39203	7.81681e-08
3185	HNRNPF	Shore	cg15321211	10:43905515	-0.0662334	1943	-2.92445	0.00349067
779	CACNA1S	Shore	cg22815214	1:201083145	0.0403006	1943	1.77696	0.0757317
7869	SEMA3B	Island	cg24816455	3:50310766	0.297667	1943	13.737	4.7509e-41
84245	MRI1	Shore	cg16474696	19:13875014	-0.33763	1943	-15.8029	5.1879e-53
7691	ZNF132	Island	cg13877915	19:58951672	-0.364321	1943	-17.2353	4.71951e-62
253558	LCLAT1	Shore	cg17749961	2:30669863	0.0587914	1943	2.59465	0.00954012
63979	FIGNL1	Island	cg05072008	7:50518647	-0.0331207	1943	-1.45999	0.144454
66036	MTMR9	Shore	cg24378421	8:11141365	-0.0775776	1943	-3.42815	0.000620396
164127	C1orf65	Island	cg05333568	1:223566794	-0.162329	1943	-7.24783	6.08478e-13
150291	C22orf27	Shore	cg15425811	22:31318181	-0.14196	1943	-6.31831	3.27072e-10
3589	IL11	Shore	cg26279025	19:55882154	0.0121999	1943	0.537528	0.590965
151258	SLC38A11	Open Sea	cg03464655	2:165811982	-0.197708	1943	-8.88579	1.41483e-18
3202	HOXA5	Island	cg02248486	7:27183196	-0.108086	1943	-4.78998	1.79438e-06
3202	HOXA5	Island	cg12128839	7:27183436	-0.0669237	1943	-2.95507	0.00316367
26240	FAM50B	Island	cg01570885	6:3849272	-0.611227	1943	-34.0243	2.07545e-199
	PLAGL1;HYMAI	Shore	cg14161241	6:144329909	NA	1943	NA	NA
203100	HTRA4	Island	cg12535715	8:38831693	-0.196777	1943	-8.84225	2.0596e-18
55022	PID1	Shore	cg02799466	2:230136411	0.0840008	1943	3.71393	0.000209827
6374	CXCL5	Shore	cg04559909	4:74864725	-0.286398	1943	-13.1694	5.32532e-38
7373	COL14A1	Shore	cg16907566	8:121136534	-0.141558	1943	-6.30002	3.67232e-10
5156	PDGFRA	Shore	cg22736323	4:55095529	-0.146006	1943	-6.50225	1.00349e-10
160777	CCDC60	Island	cg02498063	12:119772577	-0.283106	1943	-13.0048	3.90219e-37
64518	TEKT3	Shore	cg02016419	17:15245237	-0.133832	1943	-5.94974	3.17821e-09
9818	NUPL1	Island	cg08532057	13:25875436	0.0413291	1943	1.82238	0.0685507
55022	PID1	Shore	cg04743872	2:230135577	-0.00899958	1943	-0.396509	0.691773
84929	FIBCD1	Island	cg23152772	9:133813632	0.0470078	1943	2.0733	0.0382757
83659	TEKT1	Open Sea	cg12685753	17:6735539	-0.017113	1943	-0.754053	0.450909
88	ACTN2	Shore	cg16853982	1:236849389	-0.0967509	1943	-4.28262	1.93719e-05
7223	TRPC4	Shore	cg21081971	13:38444765	-0.0875352	1943	-3.87138	0.0001118
3765	KCNJ9	Open Sea	cg08665772	1:160051377	0.028488	1943	1.2556	0.209412
2554	GABRA1	Open Sea	cg24523000	5:161273839	0.0200944	1943	0.885472	0.376012
55504	TNFRSF19	Open Sea	cg06150803	13:24144257	0.0598774	1943	2.64275	0.00828979
1740	DLG2	Open Sea	cg00846036	11:84634126	-0.0462485	1943	-2.03974	0.0415109
6258	RXRG	Open Sea	cg08623787	1:165414611	-0.0689307	1943	-3.04411	0.00236506
1010	CDH12	Open Sea	cg10303842	5:22853730	-0.0343063	1943	-1.51231	0.130617
	RNU5E;RNU5D;CKMT2	Open Sea	cg10978355	5:80529340	NA	1943	NA	NA
26249	KLHL3	Open Sea	cg13847070	5:137071523	-0.213509	1943	-9.62852	1.81344e-21
956	ENTPD3	Shore	cg17200465	3:40428508	-0.320527	1943	-14.908	1.14371e-47
10242	KCNMB2	Open Sea	cg08812936	3:178254213	-0.0224844	1943	-0.990842	0.321886
10242	KCNMB2	Open Sea	cg10634551	3:178254242	-0.0477274	1943	-2.10511	0.0354097
90	ACVR1	Open Sea	cg16682903	2:158694670	-0.108808	1943	-4.82235	1.52924e-06
285759	FLJ34503	Open Sea	cg19815376	6:114225306	-0.248365	1943	-11.2961	1.05623e-28
	KIAA1377;ANGPTL5	Shore	cg19531130	11:101786659	NA	1943	NA	NA
10203	CALCRL	Open Sea	cg21350115	2:188312833	-0.169988	1943	-7.59974	4.58827e-14
5196	PF4	Island	cg15158783	4:74847646	-0.18403	1943	-8.24866	2.91816e-16
9480	ONECUT2	Island	cg02250594	18:55103353	-0.253602	1943	-11.5505	6.79751e-30
8303	SNN	Island	cg09816471	16:11761860	-0.156552	1943	-6.98328	3.94567e-12
55512	SMPD3	Island	cg00891541	16:68481487	-0.164027	1943	-7.32571	3.46716e-13
55512	SMPD3	Island	cg10556064	16:68481489	-0.156821	1943	-6.99559	3.62201e-12
51761	ATP8A2	Island	cg12111714	13:26043472	-0.197039	1943	-8.85449	1.85359e-18
56133	PCDHB2	Shore	cg02260587	5:140474248	-0.438613	1943	-21.5026	3.62087e-92
23136	EPB41L3	Island	cg00027083	18:5543801	-0.195848	1943	-8.79883	2.99046e-18
148523	C1orf51	Shore	cg09563216	1:150255241	-0.54544	1943	-28.6707	4.87629e-151
3981	LIG4	Island	cg07403350	13:108867111	-0.00838547	1943	-0.36945	0.711833
	LOC100302652;GPR75	Shore	cg19664945	2:54087343	NA	1943	NA	NA
84765	ZNF577	Island	cg16731240	19:52391250	-0.282867	1943	-12.9928	4.50347e-37
84765	ZNF577	Shore	cg22472290	19:52391480	-0.318232	1943	-14.7891	5.61997e-47
55130	ARMC4	Shore	cg02512226	10:28288192	-0.143131	1943	-6.37149	2.33166e-10
26002	MOXD1	Shore	cg13603171	6:132723164	-0.073464	1943	-3.24536	0.001193
285601	GPR150	Shore	cg04597449	5:94955575	-0.206452	1943	-9.29587	3.79733e-20
3087	HHEX	Island	cg09721427	10:94448702	-0.18715	1943	-8.39352	8.96458e-17
7730	ZNF177	Shore	cg05250458	19:9473565	0.156337	1943	6.97343	4.22484e-12
54102	CLIC6	Island	cg10722799	21:36041699	-0.234649	1943	-10.6348	1.03127e-25
140578	CHODL	Shore	cg02920216	21:19616939	-0.110256	1943	-4.88734	1.10602e-06
26167	PCDHB5	Shore	cg03349953	5:140515207	-0.399659	1943	-19.2085	2.01719e-75
2070	EYA4	Shore	cg21296676	6:133561660	-0.0444125	1943	-1.9586	0.0503022
93145	OLFM2	Shore	cg00208967	19:10047924	0.0220416	1943	0.971316	0.331512
	SHKBP1;SPTBN4	Shore	cg09381003	19:41082314	NA	1943	NA	NA
3788	KCNS2	Shore	cg03561565	8:99438624	-0.0683742	1943	-3.01942	0.00256564
3142	HLX	Island	cg13170032	1:221052143	0.00117531	1943	0.0517804	0.958709
885	CCK	Island	cg16864658	3:42306150	-0.158656	1943	-7.07954	2.01329e-12
7101	NR2E1	Island	cg03958979	6:108486387	-0.0449836	1943	-1.98384	0.0474145
10642	IGF2BP1	Island	cg06638433	17:47075175	-0.176114	1943	-7.88223	5.31524e-15
5457	POU4F1	Island	cg08097882	13:79177516	-0.320898	1943	-14.9272	8.83542e-48
55117	SLC6A15	Shore	cg03064067	12:85306916	-0.253594	1943	-11.5501	6.8254e-30
6854	SYN2	Shore	cg15873301	3:12045459	-0.233389	1943	-10.5744	1.89949e-25
7161	TP73	Island	cg00565688	1:3568212	0.187373	1943	8.40391	8.2312e-17
864	RUNX3	Island	cg00117172	1:25255838	-0.205629	1943	-9.25718	5.37575e-20
864	RUNX3	Island	cg06377278	1:25256369	-0.13426	1943	-5.96911	2.82898e-09
3049	HBQ1	Island	cg07703401	16:230341	-0.127114	1943	-5.64602	1.88409e-08
51412	ACTL6B	Island	cg08572611	7:100253914	-0.0603952	1943	-2.66568	0.00774691
4654	MYOD1	Island	cg07271264	11:17740977	-0.113801	1943	-5.04649	4.92004e-07
1400	CRMP1	Island	cg03544320	4:5894691	-0.166399	1943	-7.43466	1.56413e-13
1400	CRMP1	Island	cg22680204	4:5895098	-0.168789	1943	-7.54457	6.93183e-14
8433	UTF1	Island	cg09053680	10:135044114	0.011734	1943	0.516996	0.605218
5081	PAX7	Island	cg11428724	1:18957632	-0.0522334	1943	-2.30438	0.0213063
2249	FGF4	Island	cg19831575	11:69590090	-0.0184113	1943	-0.81128	0.417304
4744	NEFH	Island	cg16042149	22:29875947	-0.104975	1943	-4.65057	3.53344e-06
	WIT1;WT1	Shore	cg22975913	11:32457727	NA	1943	NA	NA
8522	GAS7	Shore	cg13991233	17:10102558	-0.110789	1943	-4.91125	9.80734e-07
284348	LYPD5	Island	cg12768605	19:44324951	-0.0404318	1943	-1.78275	0.0747826
9627	SNCAIP	Shore	cg04747322	5:121647308	-0.184425	1943	-8.26699	2.51582e-16
160622	GRASP	Island	cg04034767	12:52400907	-0.221256	1943	-9.99558	5.66439e-23
9247	GCM2	Shore	cg09829319	6:10882238	0.0111987	1943	0.49341	0.621779
127795	C1orf87	Shore	cg09851465	1:60539671	0.0124886	1943	0.55025	0.582211
2786	GNG4	Shore	cg02780849	1:235814163	-0.149446	1943	-6.65891	3.58004e-11
2786	GNG4	Island	cg09649610	1:235814039	-0.096838	1943	-4.28652	1.90388e-05
285349	ZNF660	Island	cg22598028	3:44626492	-0.421623	1943	-20.4852	1.36463e-84
6423	SFRP2	Shore	cg07694025	4:154709441	-0.0269265	1943	-1.18672	0.235481
60529	ALX4	Island	cg04549333	11:44325823	0.281449	1943	12.9221	1.05211e-36
60529	ALX4	Island	cg25363445	11:44326516	0.142573	1943	6.34615	2.74062e-10
245711	SPDYA	Island	cg04786857	2:29033897	0.164809	1943	7.3616	2.67068e-13
2300	FOXL1	Island	cg06995715	16:86612590	0.0631454	1943	2.78754	0.00536266
430	ASCL2	Island	cg06263495	11:2292004	-0.140253	1943	-6.24077	5.33223e-10
2078	ERG	Island	cg03127334	21:40033634	-0.164202	1943	-7.33375	3.27058e-13
2301	FOXE3	Island	cg18815943	1:47882314	0.0264994	1943	1.16789	0.242995
1311	COMP	Island	cg09949775	19:18902107	0.102153	1943	4.5242	6.4293e-06
1674	DES	Shore	cg18182399	2:220283175	0.0256769	1943	1.13162	0.257936
5630	PRPH	Island	cg09595479	12:49689212	0.00227854	1943	0.100385	0.920049
646	BNC1	Island	cg18952647	15:83953744	-0.203736	1943	-9.16823	1.18945e-19
58	ACTA1	Island	cg13547644	1:229569608	-0.0460006	1943	-2.02879	0.0426164
2056	EPO	Island	cg08575537	7:100318626	-0.143597	1943	-6.39269	2.03594e-10
6543	SLC8A2	Open Sea	cg22123464	19:47974901	-0.0885555	1943	-3.91686	9.28145e-05
5575	PRKAR1B	Shore	cg13577076	7:752456	-0.0572218	1943	-2.52514	0.0116441
3000	GUCY2D	Island	cg25465406	17:7906098	-0.0488213	1943	-2.15348	0.0314039
126129	CPT1C	Island	cg21604803	19:50194662	-0.226478	1943	-10.2441	5.07864e-24
2290	FOXG1	Shore	cg02681442	14:29236008	-0.183524	1943	-8.22518	3.52728e-16
147741	ZNF560	Shore	cg05221167	19:9609397	-0.272008	1943	-12.4533	2.64188e-34
132625	ZFP42	Island	cg06274159	4:188916867	-0.0832266	1943	-3.67946	0.000240098
132625	ZFP42	Shore	cg14189571	4:188916943	-0.150592	1943	-6.71114	2.52625e-11
55539	KCNQ1DN	Island	cg01530101	11:2891098	0.0542245	1943	2.39248	0.0168297
4762	NEUROG1	Island	cg04330449	5:134871166	-0.0104213	1943	-0.459154	0.646175
162517	FBXO39	Island	cg20723355	17:6679597	0.0597311	1943	2.63627	0.00844921
5729	PTGDR	Island	cg24989962	14:52734286	-0.112675	1943	-4.9959	6.38118e-07
151449	GDF7	Island	cg05899618	2:20865847	0.0234112	1943	1.03171	0.302338
7200	TRH	Island	cg01009664	3:129693613	-0.0961678	1943	-4.25657	2.17484e-05
2324	FLT4	Island	cg00489401	5:180075875	-0.131477	1943	-5.84317	5.99258e-09
63978	PRDM14	Island	cg01295203	8:70984199	0.0557728	1943	2.461	0.0139416
2587	GALR1	Island	cg04534765	18:74962369	-0.213339	1943	-9.6205	1.95359e-21
55539	KCNQ1DN	Island	cg04457979	11:2890647	0.0530114	1943	2.3388	0.0194469
7710	ZNF154	Shore	cg08668790	19:58220662	-0.479816	1943	-24.0938	1.96385e-112
7710	ZNF154	Island	cg21790626	19:58220494	-0.486083	1943	-24.505	9.12126e-116
4990	SIX6	Island	cg19456540	14:60976285	-0.0332922	1943	-1.46756	0.142386
8320	EOMES	Island	cg15540820	3:27765283	-0.0333836	1943	-1.47159	0.141293
5458	POU4F2	Island	cg24199834	4:147560126	-0.0600225	1943	-2.64917	0.00813431
30012	TLX3	Island	cg25720804	5:170736389	-0.104069	1943	-4.60998	4.2893e-06
30012	TLX3	Island	cg25942450	5:170736251	-0.143868	1943	-6.40501	1.88137e-10
	PAX3;CCDC140	Shore	cg25596297	2:223162875	NA	1943	NA	NA
2626	GATA4	Shore	cg13434842	8:11567896	0.145951	1943	6.49973	1.02007e-10
2626	GATA4	Island	cg24646414	8:11565725	0.125208	1943	5.56001	3.07077e-08
4741	NEFM	Island	cg23290344	8:24771466	-0.260649	1943	-11.8945	1.53142e-31
3736	KCNA1	Island	cg08832227	12:5020693	-0.0259931	1943	-1.14556	0.252119
6910	TBX5	Island	cg10281002	12:114846399	0.103461	1943	4.58274	4.88124e-06
6910	TBX5	Island	cg21907579	12:114845868	0.0421173	1943	1.8572	0.0634339
222894	FERD3L	Island	cg25691167	7:19184961	-0.00976649	1943	-0.430301	0.667025
	PAX3;CCDC140	Island	cg02245378	2:223161771	NA	1943	NA	NA
	PAX3;CCDC140	Shore	cg19352038	2:223164869	NA	1943	NA	NA
7545	ZIC1	Island	cg14456683	3:147127010	-0.108099	1943	-4.79058	1.78912e-06
3670	ISL1	Shore	cg21410991	5:50678451	-0.157093	1943	-7.00801	3.32201e-12
	C17orf93;PRAC	Shore	cg12374721	17:46799640	NA	1943	NA	NA
84215	ZNF541	Island	cg22341310	19:48048583	0.0734601	1943	3.24518	0.00119372
206338	LVRN	Island	cg15489294	5:115297853	0.0521965	1943	2.30275	0.0213984
2587	GALR1	Shore	cg05896682	18:74964030	-0.0773063	1943	-3.41609	0.000648359
133060	OTOP1	Island	cg14882700	4:4228571	0.00584976	1943	0.257726	0.796646
11075	STMN2	Shore	cg23326689	8:80523461	0.0942459	1943	4.17073	3.16996e-05
148	ADRA1A	Island	cg22461835	8:26723365	-0.0677611	1943	-2.99221	0.00280455
3952	LEP	Island	cg12782180	7:127880932	-0.149019	1943	-6.63943	4.07444e-11
3952	LEP	Island	cg19594666	7:127881280	-0.106517	1943	-4.71963	2.53162e-06
6847	SYCP1	Island	cg18087477	1:115397597	-0.0654365	1943	-2.88911	0.00390616
9638	FEZ1	Shore	cg10261191	11:125364744	-0.0983886	1943	-4.35582	1.39484e-05
6372	CXCL6	Shore	cg22670329	4:74702075	-0.338109	1943	-15.8282	3.63258e-53
5015	OTX2	Shore	cg15607672	14:57277227	0.0600141	1943	2.6488	0.00814318
6422	SFRP1	Shore	cg02388150	8:41165699	-0.109867	1943	-4.86986	1.20716e-06
	KLHL1;ATXN8OS	Shore	cg20523861	13:70682324	NA	1943	NA	NA
114798	SLITRK1	Open Sea	cg07104706	13:84456127	-0.139461	1943	-6.20486	6.67432e-10
4685	NCAM2	Island	cg13297960	21:22370237	-0.111991	1943	-4.9652	7.46323e-07
2201	FBN2	Island	cg27223047	5:127874825	-0.206294	1943	-9.28845	4.05936e-20
5143	PDE4C	Island	cg17861230	19:18343901	-0.00327128	1943	-0.144123	0.885418
81543	LRRC3	Shore	cg23089840	21:45874886	-0.0411847	1943	-1.81601	0.0695233
6716	SRD5A2	Island	cg15403517	2:31806275	0.0135074	1943	0.595147	0.551814
126123	C19orf41	Shore	cg01857260	19:50666552	-0.162959	1943	-7.27672	4.94205e-13
	LOC389458	Island	cg01870826	7:5111875	NA	1943	NA	NA
	LOC389458	Island	cg04336379	7:5111669	NA	1943	NA	NA
163589	TDRD5	Island	cg12277666	1:179560870	-0.285533	1943	-13.1261	9.00713e-38
326340	ZAR1	Island	cg18342279	4:48492344	-0.04928	1943	-2.17376	0.0298437
1392	CRH	Shore	cg20329958	8:67090250	-0.113527	1943	-5.03419	5.24216e-07
	MATN4;RBPJL	Island	cg21835643	20:43935361	NA	1943	NA	NA
958	CD40	Shore	cg25239996	20:44746767	-0.419475	1943	-20.3585	1.154e-83
	HIST1H2BH;HIST1H3F	Island	cg14776962	6:26251899	NA	1943	NA	NA
	PCDHGA4;PCDHGA11;PCDHGA9;PCDHGA1;PCDHGB1;PCDHGB6;PCDHGA12;PCDHGB3;PCDHGB7;PCDHGA6;PCDHGA8;PCDHGA10;PCDHGA5;PCDHGB4;PCDHGA3;PCDHGA2;PCDHGB2;PCDHGA7;PCDHGB5	Shore	cg07730329	5:140810137	NA	1943	NA	NA
	PCDHGA4;PCDHGA11;PCDHGA12;PCDHGA9;PCDHGA1;PCDHGB1;PCDHGB6;PCDHGB3;PCDHGB7;PCDHGA6;PCDHGA8;PCDHGA10;PCDHGA5;PCDHGB4;PCDHGA3;PCDHGA2;PCDHGA7;PCDHGB2;PCDHGB5	Shore	cg11647681	5:140810161	NA	1943	NA	NA
8115	TCL1A	Island	cg13282837	14:96180648	-0.260943	1943	-11.9089	1.30363e-31
	PCDHGA4;PCDHGA9;PCDHGA1;PCDHGB1;PCDHGB7;PCDHGB6;PCDHGB3;PCDHGA6;PCDHGA8;PCDHGA10;PCDHGA5;PCDHGB4;PCDHGA3;PCDHGA2;PCDHGB2;PCDHGA7;PCDHGB5	Island	cg23563234	5:140797286	NA	1943	NA	NA
56121	PCDHB15	Shore	cg10757144	5:140625237	-0.183974	1943	-8.24605	2.98044e-16
	PCDHGA4;PCDHGA6;PCDHGA1;PCDHGA5;PCDHGB1;PCDHGA3;PCDHGA2;PCDHGB4;PCDHGA7;PCDHGB2;PCDHGB3	Island	cg26282384	5:140767200	NA	1943	NA	NA
	PCDHA7;PCDHA12;PCDHA6;PCDHA10;PCDHA4;PCDHA11;PCDHA8;PCDHA1;PCDHA2;PCDHA9;PCDHA5;PCDHA13;PCDHA3	Shore	cg26556719	5:140261810	NA	1943	NA	NA
2626	GATA4	Shore	cg19172575	8:11567721	0.12299	1943	5.45998	5.37335e-08
	PCDHAC1;PCDHA7;PCDHA12;PCDHA6;PCDHA10;PCDHA4;PCDHA11;PCDHA8;PCDHA1;PCDHA2;PCDHA9;PCDHA13;PCDHA5;PCDHA3	Island	cg12629325	5:140306458	NA	1943	NA	NA
25893	TRIM58	Island	cg07533148	1:248020812	-0.329469	1943	-15.3737	2.02912e-50
284521	OR2L13	Island	cg20507276	1:248100600	-0.174068	1943	-7.78776	1.1016e-14
1775	DNASE1L2	Island	cg12619509	16:2286601	0.323418	1943	15.058	1.51061e-48
1815	DRD4	Island	cg06825142	11:637170	0.121564	1943	5.39573	7.65963e-08
9620	CELSR1	Island	cg06268694	22:46932642	-0.125263	1943	-5.56251	3.02784e-08
65268	WNK2	Island	cg20616414	9:95947396	-0.20212	1943	-9.0924	2.32816e-19
63827	BCAN	Island	cg21475402	1:156612140	0.11077	1943	4.91039	9.84977e-07
8788	DLK1	Shore	cg09971646	14:101194145	0.00135139	1943	0.0595378	0.95253
57596	BEGAIN	Shore	cg13673514	14:101035818	0.0886742	1943	3.92215	9.08139e-05
3236	HOXD10	Shore	cg03918304	2:176981654	0.06583	1943	2.90656	0.00369565
60529	ALX4	Shore	cg00061629	11:44325258	0.283138	1943	13.0064	3.82611e-37
60529	ALX4	Island	cg15522957	11:44324925	0.115981	1943	5.14445	2.95367e-07
60529	ALX4	Island	cg18546622	11:44325029	0.170523	1943	7.62435	3.81356e-14
60529	ALX4	Shore	cg23058901	11:44324759	0.0681232	1943	3.00828	0.0026611
4222	MEOX1	Open Sea	cg08471713	17:41738893	-0.0327655	1943	-1.44432	0.148811
9496	TBX4	Island	cg18536148	17:59533844	0.0866375	1943	3.83137	0.000131481
2898	GRIK2	Shore	cg16009558	6:101846707	0.249718	1943	11.3617	5.23122e-29
2898	GRIK2	Island	cg26316946	6:101846967	0.149055	1943	6.64109	4.02981e-11
84502	JPH4	Shore	cg02916816	14:24047021	-0.126467	1943	-5.61682	2.22568e-08
	0	Island	cg21051046	7:155248393	NA	1943	NA	NA
56341	PRMT8	Shore	cg21667836	12:3599355	0.0349797	1943	1.54204	0.123227
2626	GATA4	Shore	cg17795240	8:11568257	0.143875	1943	6.40531	1.8777e-10
7137	TNNI3	Shore	cg18838701	19:55668612	-0.0354922	1943	-1.56466	0.117826
1571	CYP2E1	Island	cg13315147	10:135341528	-0.0111055	1943	-0.489305	0.624681
349565	NMNAT3	Shore	cg01724150	3:139397363	-0.167299	1943	-7.47604	1.15287e-13
10561	IFI44	Open Sea	cg07107453	1:79114976	0.00988819	1943	0.435663	0.663129
84674	CARD6	Open Sea	cg16250754	5:40841579	-0.437682	1943	-21.4461	9.66088e-92
7511	XPNPEP1	Shore	cg17093267	10:111683654	0.114714	1943	5.0875	3.97804e-07
7148	TNXB	Open Sea	cg03543593	6:32076417	-0.0571449	1943	-2.52174	0.0117571
83714	NRIP2	Open Sea	cg05194726	12:2944480	-0.183109	1943	-8.20593	4.11854e-16
2859	GPR35	Shore	cg13097816	2:241568439	0.244865	1943	11.1267	6.37452e-28
5224	PGAM2	Shore	cg23616741	7:44105434	-0.124993	1943	-5.55032	3.24316e-08
22906	TRAK1	Open Sea	cg08804892	3:42201374	-0.393375	1943	-18.8506	6.37036e-73
145226	RDH12	Open Sea	cg04394967	14:68189457	0.140522	1943	6.253	4.93856e-10
10164	CHST4	Open Sea	cg00840403	16:71560205	-0.31631	1943	-14.6899	2.10713e-46
10164	CHST4	Open Sea	cg05535113	16:71559579	-0.0748467	1943	-3.30678	0.000960963
476	ATP1A1	Shore	cg09580336	1:116915122	-0.15648	1943	-6.98	4.03652e-12
4143	MAT1A	Open Sea	cg18292394	10:82049450	-0.400995	1943	-19.285	5.839e-76
4143	MAT1A	Open Sea	cg19423196	10:82049429	-0.360485	1943	-17.0266	1.06551e-60
9172	MYOM2	Open Sea	cg11701148	8:1993035	0.0172085	1943	0.758264	0.448385
4023	LPL	Shore	cg22108175	8:19796591	-0.13095	1943	-5.81936	6.89463e-09
54434	SSH1	Shore	cg11747499	12:109252653	-0.0524565	1943	-2.31425	0.0207579
57619	SHROOM3	Open Sea	cg27417997	4:77356416	-0.0493402	1943	-2.17642	0.0296441
8514	KCNAB2	Island	cg19814116	1:6086448	-0.103375	1943	-4.5789	4.97072e-06
4638	MYLK	Shore	cg04376312	3:123602485	-0.212055	1943	-9.55986	3.42406e-21
57333	RCN3	Shore	cg04378886	19:50031395	-0.128914	1943	-5.72732	1.17989e-08
11186	RASSF1	Island	cg00777121	3:50378191	-0.0728951	1943	-3.22009	0.00130268
11186	RASSF1	Island	cg08047457	3:50378413	-0.0660137	1943	-2.91471	0.00360099
11186	RASSF1	Island	cg21554552	3:50378425	-0.0281003	1943	-1.2385	0.215682
23098	SARM1	Island	cg23887396	17:26699551	-0.0369738	1943	-1.63006	0.103251
8572	PDLIM4	Island	cg01305625	5:131593812	-0.636325	1943	-36.3413	4.86236e-221
	GNL1;PRR3	Shore	cg04273431	6:30523215	NA	1943	NA	NA
8353	HIST1H3E	Island	cg07922606	6:26225389	-8.4925e-05	1943	-0.00374152	0.997015
9196	KCNAB3	Shore	cg14918082	17:7833237	0.0499073	1943	2.2015	0.0278181
4852	NPY	Island	cg05158615	7:24323559	-0.343382	1943	-16.1077	6.92295e-55
4852	NPY	Island	cg12614105	7:24324435	-0.319031	1943	-14.8304	3.23404e-47
221421	RSPH9	Shore	cg01344171	6:43612647	-0.380499	1943	-18.1271	5.7261e-68
	MGC14436;C12orf34	Open Sea	cg01335367	12:110172208	NA	1943	NA	NA
	MGC14436;C12orf34	Open Sea	cg02351381	12:110172346	NA	1943	NA	NA
928	CD9	Shore	cg08519905	12:6308774	-0.248933	1943	-11.3237	7.86623e-29
	LRRC17;FBXL13	Open Sea	cg02724472	7:102553293	NA	1943	NA	NA
	LRRC17;FBXL13	Open Sea	cg20442697	7:102553432	NA	1943	NA	NA
8404	SPARCL1	Open Sea	cg19466563	4:88450506	-0.465342	1943	-23.1621	5.37967e-105
	PCDHGA4;PCDHGC3;PCDHGA12;PCDHGA11;PCDHGA9;PCDHGA1;PCDHGB1;PCDHGB6;PCDHGC4;PCDHGB3;PCDHGB7;PCDHGA6;PCDHGA8;PCDHGA10;PCDHGA5;PCDHGB4;PCDHGA3;PCDHGA2;PCDHGA7;PCDHGB2;PCDHGB5	Shore	cg12145907	5:140864834	NA	1943	NA	NA
	PCDHGA4;PCDHGC3;PCDHGA12;PCDHGA11;PCDHGA9;PCDHGA1;PCDHGB1;PCDHGC4;PCDHGB6;PCDHGB3;PCDHGB7;PCDHGA6;PCDHGA8;PCDHGA10;PCDHGA5;PCDHGB4;PCDHGA3;PCDHGA2;PCDHGA7;PCDHGB2;PCDHGB5	Island	cg15361590	5:140864701	NA	1943	NA	NA
3232	HOXD3	Shore	cg00005847	2:177029073	0.139673	1943	6.21448	6.28542e-10
	ACSF2;CHAD	Island	cg06958829	17:48546118	NA	1943	NA	NA
9555	H2AFY	Shore	cg24628744	5:134735654	0.0235131	1943	1.0362	0.300238
10255	HCG9	Shore	cg04623837	6:29943414	-0.0263134	1943	-1.15968	0.24632
10255	HCG9	Shore	cg23244913	6:29943401	-0.018388	1943	-0.810255	0.417893
761	CA3	Shore	cg18674980	8:86350581	-0.0837994	1943	-3.70496	0.000217338
761	CA3	Shore	cg22289837	8:86350278	-0.0574806	1943	-2.5366	0.0112711
10666	CD226	Open Sea	cg13164537	18:67624071	-0.188593	1943	-8.4606	5.15764e-17
284	ANGPT1	Open Sea	cg09396217	8:108510286	-0.302327	1943	-13.9734	2.37287e-42
2202	EFEMP1	Shore	cg20786074	2:56150255	-0.340035	1943	-15.9301	8.62794e-54
9121	SLC16A5	Island	cg09300114	17:73084329	-0.528381	1943	-27.4188	3.56112e-140
8794	TNFRSF10C	Island	cg16175263	8:22960385	-0.304565	1943	-14.0874	5.51334e-43
8794	TNFRSF10C	Island	cg27090216	8:22960461	-0.260003	1943	-11.8629	2.17877e-31
9061	PAPSS1	Shore	cg09191232	4:108642411	0.037559	1943	1.6559	0.0979043
9590	AKAP12	Island	cg12061236	6:151560886	-0.0605204	1943	-2.67123	0.00762055
80863	PRRT1	Shore	cg13035743	6:32119685	-7.36861e-05	1943	-0.00324637	0.99741
23225	NUP210	Shore	cg24642820	3:13462465	0.0343348	1943	1.51358	0.130296
124626	ZPBP2	Shore	cg05330360	17:38023993	-0.0909209	1943	-4.02234	5.983e-05
55539	KCNQ1DN	Shore	cg05656180	11:2890258	0.0347733	1943	1.53293	0.125457
2069	EREG	Open Sea	cg19308222	4:75230391	-0.3348	1943	-15.6536	4.1973e-52
116832	RPL39L	Island	cg07693270	3:186856928	-0.556111	1943	-29.4793	3.69353e-158
1036	CDO1	Shore	cg07644368	5:115152785	-0.467962	1943	-23.3289	2.57543e-106
1421	CRYGD	Shore	cg12073779	2:208989469	-0.0401674	1943	-1.77108	0.0767051
8331	HIST1H2AJ	Shore	cg03221914	6:27783331	-0.0969179	1943	-4.29009	1.87384e-05
3024	HIST1H1A	Open Sea	cg10146929	6:26017939	-0.0837331	1943	-3.70201	0.000219865
3024	HIST1H1A	Open Sea	cg14652095	6:26018185	-0.103812	1943	-4.59845	4.53094e-06
8361	HIST1H4F	Island	cg08260959	6:26240920	-0.155554	1943	-6.93764	5.41254e-12
3306	HSPA2	Shore	cg24642523	14:65009265	-0.242977	1943	-11.0355	1.66197e-27
11213	IRAK3	Shore	cg07914866	12:66583431	-0.401804	1943	-19.3313	2.75033e-76
11213	IRAK3	Island	cg20395892	12:66582780	-0.384892	1943	-18.3725	1.23847e-69
146225	CMTM2	Island	cg01683883	16:66613053	-0.00897963	1943	-0.39563	0.692422
6886	TAL1	Shore	cg19797376	1:47695475	-0.154925	1943	-6.90891	6.59791e-12
5947	RBP1	Shore	cg23363832	3:139258939	-0.370608	1943	-17.5797	2.59904e-64
200132	TCTEX1D1	Shore	cg24110050	1:67217853	-0.187079	1943	-8.39022	9.21119e-17
8718	TNFRSF25	Island	cg02084087	1:6526049	-0.0780713	1943	-3.4501	0.00057236
	HOXD4;MIR10B	Island	cg01152019	2:177015044	NA	1943	NA	NA
4487	MSX1	Shore	cg22609784	4:4863678	0.240046	1943	10.8942	7.23554e-27
4487	MSX1	Shore	cg24840099	4:4864430	0.320906	1943	14.9276	8.78635e-48
3204	HOXA7	Shore	cg26511321	7:27196790	-0.292224	1943	-13.4621	1.46893e-39
6422	SFRP1	Shore	cg06166767	8:41167848	0.0261265	1943	1.15144	0.249693
25884	CHRDL2	Shore	cg08952029	11:74442900	-0.0653054	1943	-2.8833	0.00397864
6387	CXCL12	Island	cg00499822	10:44881551	0.00065618	1943	0.0289092	0.97694
6387	CXCL12	Island	cg18618334	10:44881054	-0.0152189	1943	-0.670573	0.502572
5446	PON3	Shore	cg10329418	7:95026181	-0.570126	1943	-30.5736	6.50681e-168
161198	CLEC14A	Shore	cg18403361	14:38725750	-0.0350364	1943	-1.54454	0.12262
222865	TMEM130	Shore	cg15279364	7:98466963	0.0482372	1943	2.12765	0.0334917
8993	PGLYRP1	Shore	cg10862535	19:46526483	-0.0465512	1943	-2.05312	0.0401943
	LTB4R2;CIDEB;LTB4R	Island	cg15364618	14:24780551	NA	1943	NA	NA
10633	RASL10A	Shore	cg25635500	22:29712139	-0.0815851	1943	-3.6064	0.000318317
6954	TCP11	Island	cg22407458	6:35109121	-0.392696	1943	-18.8121	1.17723e-72
55228	PNMAL1	Shore	cg06851207	19:46975138	-0.302688	1943	-13.9918	1.87631e-42
2034	EPAS1	Shore	cg17518825	2:46523461	-0.0163672	1943	-0.721181	0.470885
	FKRP;STRN4	Shore	cg14799446	19:47250607	NA	1943	NA	NA
84733	CBX2	Shore	cg22892904	17:77751089	-0.103039	1943	-4.56384	5.33697e-06
81616	ACSBG2	Open Sea	cg08256781	19:6135510	0.0281913	1943	1.24251	0.214198
479	ATP12A	Shore	cg13337662	13:25255297	0.00487071	1943	0.21459	0.830109
55124	PIWIL2	Island	cg18135555	8:22132992	-0.315819	1943	-14.6645	2.95013e-46
113730	KLHDC7B	Island	cg18533225	22:50986813	-0.154788	1943	-6.90264	6.88821e-12
79827	ASAM	Island	cg19096475	11:123066529	0.0875004	1943	3.86983	0.000112509
58473	PLEKHB1	Open Sea	cg02254407	11:73357159	0.165531	1943	7.39478	2.0958e-13
23499	MACF1	Shore	cg22233974	1:39546511	-0.0233343	1943	-1.02831	0.303931
7804	LRP8	Shore	cg17095731	1:53794313	-0.0725341	1943	-3.20406	0.00137703
5444	PON1	Shore	cg07404485	7:94953653	-0.154267	1943	-6.87887	8.10865e-12
7122	CLDN5	Shore	cg04463638	22:19512712	-0.00707418	1943	-0.311673	0.755322
1917	EEF1A2	Open Sea	cg22463915	20:62131260	0.0939833	1943	4.15901	3.3356e-05
6532	SLC6A4	Shore	cg22584138	17:28562220	0.0114035	1943	0.502435	0.615419
25907	TMEM158	Shore	cg27390220	3:45268523	0.10645	1943	4.71665	2.56851e-06
79080	CCDC86	Shore	cg23904249	11:60608951	-0.106898	1943	-4.73674	2.32931e-06
148113	CILP2	Island	cg10669058	19:19648555	0.0411918	1943	1.81632	0.0694757
57718	PPP4R4	Shore	cg09173897	14:94639732	0.0519148	1943	2.29029	0.0221115
284904	SEC14L4	Island	cg03214697	22:30901532	-0.0410756	1943	-1.81119	0.0702665
10343	PKDREJ	Island	cg11377136	22:46658960	-0.0148495	1943	-0.654293	0.513001
85453	TSPYL5	Shore	cg00186701	8:98290510	-0.53033	1943	-27.5594	2.19697e-141
85453	TSPYL5	Island	cg15747595	8:98289880	-0.62286	1943	-35.0761	3.43816e-209
151254	ALS2CR11	Shore	cg11052143	2:202484020	-0.353942	1943	-16.6728	1.96613e-58
151254	ALS2CR11	Shore	cg15780361	2:202484098	-0.372237	1943	-17.6693	6.62595e-65
10699	CORIN	Shore	cg02553486	4:47840095	-0.234918	1943	-10.6477	9.05004e-26
26499	PLEK2	Island	cg17641252	14:67878535	-0.341801	1943	-16.0237	2.28758e-54
1745	DLX1	Shore	cg15236866	2:172948825	0.119194	1943	5.28901	1.36852e-07
340719	NANOS1	Open Sea	cg14916079	10:120788696	0.0217278	1943	0.957484	0.338442
91373	UAP1L1	Island	cg15396367	9:139972779	-0.274716	1943	-12.5874	5.53651e-35
	EIF4E3;GPR27	Shore	cg22631938	3:71802420	NA	1943	NA	NA
55502	HES6	Island	cg24127874	2:239149859	0.0613865	1943	2.7096	0.00679567
	MIR564;TMEM42	Shore	cg16615211	3:44902933	NA	1943	NA	NA
51561	IL23A	Open Sea	cg00294382	12:56732721	-0.29309	1943	-13.5057	8.55249e-40
7480	WNT10B	Open Sea	cg05164634	12:49366538	0.0318757	1943	1.40506	0.160165
79025	C20orf195	Shore	cg06661994	20:62184363	0.0286033	1943	1.26069	0.207574
9123	SLC16A3	Island	cg14417329	17:80186273	-0.176241	1943	-7.88809	5.07877e-15
5452	POU2F2	Island	cg22054191	19:42637630	-0.150939	1943	-6.72697	2.27193e-11
54863	C9orf167	Island	cg07717632	9:140172631	-0.471611	1943	-23.5626	3.57645e-108
29108	PYCARD	Shore	cg12100791	16:31214417	-0.428688	1943	-20.9049	1.08893e-87
7185	TRAF1	Shore	cg21152671	9:123690586	-0.252488	1943	-11.4963	1.22518e-29
84450	ZNF512	Shore	cg01464985	2:27805622	-0.172647	1943	-7.72221	1.81806e-14
5159	PDGFRB	Open Sea	cg12727795	5:149535695	-0.112447	1943	-4.98568	6.72328e-07
84766	EFCAB4B	Island	cg14759043	12:3862597	-0.423592	1943	-20.6017	1.90169e-85
6900	CNTN2	Open Sea	cg17860158	1:205012569	0.0293263	1943	1.29258	0.196311
8519	IFITM1	Shore	cg14967066	11:314341	-0.592732	1943	-32.4235	1.12881e-184
374907	B3GNT8	Open Sea	cg20557104	19:41934313	-0.43181	1943	-21.0919	4.41085e-89
6398	SECTM1	Island	cg02787991	17:80291405	-0.310231	1943	-14.3771	1.29456e-44
1362	CPD	Shore	cg07156669	17:28705245	-0.00149136	1943	-0.0657044	0.94762
3855	KRT7	Island	cg09522147	12:52627342	-0.550233	1943	-29.0313	3.32437e-154
	PPCS;ZMYND12	Shore	cg06346081	1:42921584	NA	1943	NA	NA
84940	CORO6	Island	cg06038133	17:27944585	0.0401264	1943	1.76926	0.0770069
8444	DYRK3	Shore	cg09328024	1:206808174	0.104324	1943	4.6214	4.06223e-06
11216	AKAP10	Island	cg11630242	17:19881632	0.00619484	1943	0.27293	0.784936
8631	SKAP1	Shore	cg12513481	17:46507830	-0.262181	1943	-11.9696	6.60763e-32
4133	MAP2	Open Sea	cg10562586	2:210444154	0.140901	1943	6.27018	4.43297e-10
125113	KRT222	Open Sea	cg01289103	17:38821277	-0.139656	1943	-6.2137	6.31623e-10
8794	TNFRSF10C	Shore	cg02938601	8:22961088	-0.345509	1943	-16.221	1.37027e-55
5168	ENPP2	Open Sea	cg14409958	8:120651652	-0.0802599	1943	-3.54744	0.000398234
246213	SLC17A8	Open Sea	cg06836849	12:100751051	-0.0973882	1943	-4.3111	1.7058e-05
23017	FAIM2	Island	cg27188703	12:50297581	-0.208716	1943	-9.40244	1.44803e-20
8368	HIST1H4L	Shore	cg17651821	6:27841683	-0.101129	1943	-4.47836	7.95909e-06
	HIST1H2BB;HIST1H3C	Island	cg21250296	6:26044405	NA	1943	NA	NA
9940	DLEC1	Island	cg23881725	3:38080642	-0.338614	1943	-15.8549	2.49477e-53
221409	SPATS1	Open Sea	cg05010967	6:44310640	0.0371018	1943	1.63571	0.102062
221409	SPATS1	Open Sea	cg22970435	6:44310228	-0.0111483	1943	-0.491187	0.623349
150372	NFAM1	Open Sea	cg17568996	22:42828125	-0.152619	1943	-6.80361	1.35453e-11
9002	F2RL3	Shore	cg19006008	19:16999768	-0.0298895	1943	-1.31743	0.187851
7133	TNFRSF1B	Island	cg26189983	1:12227700	-0.2665	1943	-12.1817	6.0053e-33
8822	FGF17	Open Sea	cg16293656	8:21900438	0.0369451	1943	1.62879	0.103519
374872	C19orf35	Open Sea	cg20973210	19:2282729	-0.157115	1943	-7.00904	3.29829e-12
342897	NCCRP1	Island	cg19917856	19:39687963	-0.17847	1943	-7.9911	2.27232e-15
7915	ALDH5A1	Island	cg25375764	6:24494665	0.0100203	1943	0.441484	0.658912
5317	PKP1	Island	cg09009380	1:201252974	-0.290348	1943	-13.3677	4.71031e-39
83549	UCK1	Shore	cg07957491	9:134407190	0.0617051	1943	2.72372	0.00651297
247	ALOX15B	Open Sea	cg15799267	17:7942406	-0.320522	1943	-14.9077	1.14783e-47
	HSPA1L;HSPA1A	Shore	cg18424091	6:31781814	NA	1943	NA	NA
4253	CTAGE5	Shore	cg13277939	14:39735211	-0.240557	1943	-10.9188	5.60621e-27
9420	CYP7B1	Shore	cg17347634	8:65711916	-0.098334	1943	-4.35338	1.41031e-05
10008	KCNE3	Shore	cg23189044	11:74178114	-0.32492	1943	-15.1362	5.23117e-49
25928	SOSTDC1	Open Sea	cg06363129	7:16505602	-0.396825	1943	-19.0467	2.74588e-74
7180	CRISP2	Open Sea	cg08942800	6:49681310	-0.119216	1943	-5.29001	1.3612e-07
3738	KCNA3	Shore	cg00995520	1:111218282	0.0625077	1943	2.75928	0.00584724
3738	KCNA3	Shore	cg03483626	1:111218276	0.0577533	1943	2.54868	0.0108896
130132	RFTN2	Open Sea	cg09096031	2:198540569	-0.259329	1943	-11.8299	3.14393e-31
6327	SCN2B	Open Sea	cg13348944	11:118047121	-0.333022	1943	-15.5601	1.54349e-51
1600	DAB1	Shore	cg06710648	1:58716377	-0.0778201	1943	-3.43893	0.000596347
	ANGPTL2;RALGPS1	Open Sea	cg11213150	9:129884457	NA	1943	NA	NA
2887	GRB10	Shore	cg03104936	7:50849168	-0.209829	1943	-9.45485	8.98091e-21
2191	FAP	Open Sea	cg08826839	2:163100125	-0.0826598	1943	-3.65423	0.000264805
8309	ACOX2	Open Sea	cg13705284	3:58523313	-0.466303	1943	-23.2232	1.76997e-105
7044	LEFTY2	Shore	cg22462235	1:226129481	-0.104258	1943	-4.61846	4.11956e-06
3479	IGF1	Open Sea	cg01305421	12:102874286	-0.308137	1943	-14.2699	5.231e-44
	TLX1;TLX1NB	Shore	cg11498156	10:102890145	NA	1943	NA	NA
57088	PLSCR4	Shore	cg24315815	3:145969579	-0.285936	1943	-13.1463	7.05474e-38
2327	FMO2	Open Sea	cg14721213	1:171154612	-0.432221	1943	-21.1166	2.88387e-89
57094	CPA6	Open Sea	cg21750887	8:68658237	-0.216236	1943	-9.7575	5.43561e-22
205147	FAM123C	Shore	cg05184394	2:131512773	0.0279991	1943	1.23403	0.21734
4045	LSAMP	Open Sea	cg25315362	3:116164576	-0.0334985	1943	-1.47666	0.139928
6538	SLC6A11	Shore	cg15284635	3:10858504	-0.0315545	1943	-1.39088	0.164421
163589	TDRD5	Island	cg09656934	1:179561500	-0.0795355	1943	-3.51522	0.000449475
962	CD48	Open Sea	cg05200628	1:160681760	-0.270787	1943	-12.393	5.31315e-34
5368	PNOC	Open Sea	cg03642518	8:28175003	-0.286847	1943	-13.1919	4.05035e-38
29956	LASS2	Island	cg18611122	1:150947896	-0.00567739	1943	-0.250132	0.802512
7021	TFAP2B	Open Sea	cg25226247	6:50785152	0.201154	1943	9.04714	3.46799e-19
7021	TFAP2B	Shore	cg25593948	6:50786670	0.124602	1943	5.53267	3.58164e-08
9573	GDF3	Open Sea	cg15992730	12:7848093	-0.0950205	1943	-4.20532	2.72569e-05
57381	RHOJ	Open Sea	cg18771300	14:63671737	-0.314637	1943	-14.6036	6.60759e-46
2358	FPR2	Open Sea	cg24964368	19:52264413	-0.20599	1943	-9.27416	4.61566e-20
	0	Open Sea	cg22168676	6:10060780	NA	1943	NA	NA
	0	Open Sea	cg27631817	6:10060938	NA	1943	NA	NA
	P2RX6;MGC16703	Shore	cg19592945	22:21369610	NA	1943	NA	NA
155	ADRB3	Shore	cg01386493	8:37824529	0.102682	1943	4.5479	5.75305e-06
29122	PRSS50	Island	cg19668234	3:46759449	-0.00734837	1943	-0.323754	0.746159
7010	TEK	Open Sea	cg04995717	9:27109293	-0.196827	1943	-8.84457	2.01889e-18
7010	TEK	Open Sea	cg09827833	9:27109492	-0.150274	1943	-6.69665	2.78345e-11
730	C7	Open Sea	cg09179845	5:40909532	-0.184689	1943	-8.27925	2.278e-16
51267	CLEC1A	Open Sea	cg07959477	12:10251879	-0.124762	1943	-5.53988	3.43935e-08
2998	GYS2	Open Sea	cg06141025	12:21757466	0.0732903	1943	3.23764	0.00122554
10584	COLEC10	Open Sea	cg27041096	8:120079173	0.0125399	1943	0.552509	0.580663
6943	TCF21	Shore	cg10771262	6:134209980	0.0170734	1943	0.75231	0.451956
7490	WT1	Shore	cg12781568	11:32452038	0.233706	1943	10.5896	1.62938e-25
7490	WT1	Island	cg01693350	11:32452187	0.326334	1943	15.2099	1.91604e-49
7490	WT1	Shore	cg04456238	11:32450104	0.254782	1943	11.608	3.6306e-30
7490	WT1	Shore	cg05222924	11:32450486	0.40723	1943	19.6439	1.66444e-78
7490	WT1	Shore	cg06516124	11:32450591	0.303242	1943	14.02	1.30864e-42
7490	WT1	Shore	cg25782229	11:32450692	0.288224	1943	13.261	1.74401e-38
51352	WIT1	Shore	cg19718882	11:32458714	0.21283	1943	9.59648	2.44089e-21
7490	WT1	Island	cg25094569	11:32448769	0.384338	1943	18.3414	2.01505e-69
7490	WT1	Island	cg13301003	11:32449254	0.165942	1943	7.41364	1.8254e-13
7490	WT1	Island	cg22511262	11:32455192	0.39438	1943	18.9076	2.55856e-73
58524	DMRT3	Shore	cg26489108	9:975856	0.110977	1943	4.91969	9.39868e-07
953	ENTPD1	Open Sea	cg04451770	10:97515372	0.0444891	1943	1.96199	0.0499065
953	ENTPD1	Open Sea	cg13471990	10:97515222	0.0387914	1943	1.71031	0.0873681
55706	TMEM48	Shore	cg23780947	1:54304852	-0.0140752	1943	-0.620168	0.53522
7980	TFPI2	Shore	cg09558850	7:93520445	-0.244494	1943	-11.1088	7.70199e-28
3948	LDHC	Open Sea	cg08418111	11:18433745	-0.493639	1943	-25.0074	7.04872e-120
341405	ANKRD33	Open Sea	cg19948393	12:52281810	-0.131383	1943	-5.83891	6.14513e-09
341405	ANKRD33	Open Sea	cg19974223	12:52281676	-0.165333	1943	-7.38566	2.24044e-13
246181	AKR7L	Island	cg11376198	1:19600730	-0.0277252	1943	-1.22195	0.221874
54742	LY6K	Island	cg26976437	8:143781644	-0.435744	1943	-21.3289	7.38541e-91
6050	RNH1	Island	cg06417962	11:507970	0.0154346	1943	0.680078	0.496536
51593	SRRT	Shore	cg08558340	7:100472263	-0.024388	1943	-1.07478	0.282608
23564	DDAH2	Island	cg18055007	6:31698226	-0.3476	1943	-16.3326	2.75331e-56
79954	NOL10	Shore	cg02196655	2:10830764	-0.0192817	1943	-0.849646	0.395627
	TMEM139;CASP2	Shore	cg09243021	7:142985019	NA	1943	NA	NA
94009	SERHL	Island	cg12078929	22:42896688	-0.16434	1943	-7.34008	3.12358e-13
3306	HSPA2	Island	cg16319578	14:65007512	-0.225677	1943	-10.2059	7.38217e-24
6612	SUMO3	Island	cg21053323	21:46237385	-0.0907282	1943	-4.01375	6.20332e-05
55521	TRIM36	Shore	cg10693071	5:114516422	0.037234	1943	1.64155	0.100846
8357	HIST1H3H	Island	cg18943383	6:27777858	-0.312802	1943	-14.5091	2.29572e-45
2302	FOXJ1	Island	cg01294702	17:74136978	-0.121005	1943	-5.37055	8.79202e-08
1374	CPT1A	Shore	cg19596755	11:68609747	-0.105403	1943	-4.66973	3.22267e-06
59345	GNB4	Shore	cg17483510	3:179168677	-0.301887	1943	-13.9511	3.15572e-42
6001	RGS10	Island	cg04041960	10:121301765	-0.25642	1943	-11.6878	1.51269e-30
220	ALDH1A3	Island	cg21359747	15:101420636	-0.0847189	1943	-3.74591	0.000184984
220	ALDH1A3	Island	cg27652350	15:101420989	-0.138393	1943	-6.15641	9.01847e-10
3212	HOXB2	Shore	cg09313705	17:46622491	-0.372143	1943	-17.6641	7.17417e-65
55106	SLFN12	Open Sea	cg19566405	17:33759965	-0.560286	1943	-29.8013	5.13015e-161
27436	EML4	Shore	cg01184449	2:42396170	0.0174207	1943	0.767618	0.442807
10450	PPIE	Shore	cg24920358	1:40204285	-0.0917813	1943	-4.06073	5.08635e-05
284312	ZSCAN1	Shore	cg07942995	19:58546307	0.146821	1943	6.53933	7.87872e-11
9344	TAOK2	Island	cg10316764	16:29984665	-0.112104	1943	-4.97026	7.27344e-07
79665	DHX40	Shore	cg18062196	17:57642675	-0.124397	1943	-5.52342	3.77243e-08
2189	FANCG	Shore	cg05293216	9:35080812	-0.0996317	1943	-4.4114	1.08332e-05
79169	C1orf35	Shore	cg14925024	1:228291705	0.010406	1943	0.458479	0.64666
55512	SMPD3	Shore	cg19297232	16:68483021	-0.0792501	1943	-3.50252	0.000471311
25873	RPL36	Shore	cg17006282	19:5689943	0.0163752	1943	0.721534	0.470668
55510	DDX43	Island	cg08124399	6:74104868	-0.723243	1943	-46.1397	0
55510	DDX43	Shore	cg17188169	6:74104388	-0.803591	1943	-59.4837	0
23404	EXOSC2	Shore	cg14552982	9:133568226	0.00782059	1943	0.344561	0.730462
26330	GAPDHS	Island	cg01443452	19:36024439	-0.0157448	1943	-0.693753	0.48792
360226	TESSP1	Island	cg19403023	16:2848797	-0.247204	1943	-11.2399	1.92353e-28
10942	PRSS21	Island	cg22730830	16:2867434	-0.53455	1943	-27.866	4.95017e-144
54456	MOV10L1	Shore	cg18638931	22:50528179	-0.127687	1943	-5.6719	1.62443e-08
4617	MYF5	Island	cg21126707	12:81111012	-0.0188791	1943	-0.831898	0.405569
4438	MSH4	Island	cg22035229	1:76262648	0.00136345	1943	0.0600694	0.952107
148811	PM20D1	Island	cg14159672	1:205819179	-0.590789	1943	-32.26	3.51632e-183
148811	PM20D1	Shore	cg14893161	1:205819251	-0.57444	1943	-30.9182	5.19701e-171
2778	GNAS	Shore	cg01817393	20:57427642	0.0169623	1943	0.747413	0.454905
56132	PCDHB3	Shore	cg01512854	5:140480967	-0.0798913	1943	-3.53104	0.000423587
56132	PCDHB3	Shore	cg03504078	5:140480218	-0.295432	1943	-13.6239	1.9617e-40
56122	PCDHB14	Shore	cg06327515	5:140603261	0.0419186	1943	1.84842	0.0646929
56131	PCDHB4	Shore	cg12990410	5:140501117	0.0418019	1943	1.84327	0.0654422
56129	PCDHB7	Shore	cg11809091	5:140552105	-0.189473	1943	-8.50159	3.67221e-17
56129	PCDHB7	Shore	cg03780733	5:140552369	-0.0779693	1943	-3.44557	0.000581986
56130	PCDHB6	Shore	cg23596123	5:140530222	0.0187716	1943	0.827162	0.408247
6638	SNRPN	Island	cg02171545	15:25093366	-0.00371475	1943	-0.163661	0.870015
6262	RYR2	Shore	cg19764418	1:237205098	-0.12689	1943	-5.6359	1.99627e-08
6638	SNRPN	Shore	cg21870668	15:25123731	-0.158373	1943	-7.06658	2.20521e-12
6638	SNRPN	Shore	cg27644292	15:25123287	-0.0641579	1943	-2.83243	0.0046673
161514	TBC1D21	Open Sea	cg00427635	15:74166372	0.0119707	1943	0.527427	0.597957
5744	PTHLH	Shore	cg01333011	12:28124665	-0.00342442	1943	-0.15087	0.880094
30817	EMR2	Open Sea	cg04103514	19:14889425	0.0796559	1943	3.52057	0.000440559
153579	BTNL9	Open Sea	cg05886367	5:180467233	-0.0269626	1943	-1.18832	0.234853
26253	CLEC4E	Open Sea	cg12762799	12:8693542	-0.070487	1943	-3.11317	0.00187788
	0	Open Sea	cg22920417	18:74401671	NA	1943	NA	NA
55790	CSGALNACT1	Open Sea	cg23328404	8:19539991	-0.0645578	1943	-2.85015	0.00441594
28988	ABP1	Open Sea	cg07897701	7:150549370	-0.0429042	1943	-1.89196	0.0586446
28988	ABP1	Open Sea	cg13603551	7:150549406	-0.0158634	1943	-0.698979	0.484649
79961	DENND2D	Open Sea	cg00619207	1:111743368	-0.429038	1943	-20.9258	7.6157e-88
79961	DENND2D	Open Sea	cg24641737	1:111743271	-0.48113	1943	-24.1796	3.98098e-113
8000	PSCA	Open Sea	cg13446199	8:143762866	-0.232967	1943	-10.5542	2.32853e-25
9965	FGF19	Shore	cg26096837	11:69519974	0.00663625	1943	0.292378	0.770029
	MAB21L1;MIR548F5;NBEA	Shore	cg05093686	13:36050788	NA	1943	NA	NA
	MIR548F5;NBEA;MAB21L1	Shore	cg12029639	13:36050993	NA	1943	NA	NA
55303	GIMAP4	Open Sea	cg00323915	7:150264987	-0.193471	1943	-8.68787	7.69608e-18
11009	IL24	Open Sea	cg06796611	1:207070834	-0.142634	1943	-6.34892	2.69262e-10
83854	ANGPTL6	Open Sea	cg07543883	19:10213271	-0.0262689	1943	-1.15772	0.247119
	CD3G;CD3D	Open Sea	cg07545925	11:118214927	NA	1943	NA	NA
51225	ABI3	Open Sea	cg25839227	17:47288502	-0.11329	1943	-5.02355	5.53723e-07
117286	CIB3	Open Sea	cg09424896	19:16284351	-0.0744918	1943	-3.29101	0.00101616
117286	CIB3	Open Sea	cg09686308	19:16284242	-0.0849468	1943	-3.75606	0.000177698
	0	Open Sea	cg01001286	15:81475638	NA	1943	NA	NA
1996	ELAVL4	Open Sea	cg26227005	1:50574517	-0.0209646	1943	-0.923837	0.355686
3115	HLA-DPB1	Open Sea	cg12365667	6:33043976	-0.208433	1943	-9.38909	1.6348e-20
7170	TPM3	Open Sea	cg12205230	1:154164951	-0.0689545	1943	-3.04516	0.00235684
9172	MYOM2	Open Sea	cg21132577	8:1993528	0.0455841	1943	2.01038	0.0445291
9369	NRXN3	Open Sea	cg15572745	14:78870232	-0.0836786	1943	-3.69959	0.000221962
55600	ITLN1	Open Sea	cg21476940	1:160854954	0.0574054	1943	2.53328	0.0113783
113802	C1orf59	Island	cg00328227	1:109204325	-0.473626	1943	-23.6923	3.29353e-109
8368	HIST1H4L	Shore	cg10536916	6:27841865	-0.0821867	1943	-3.63317	0.000287232
65990	FAM173A	Island	cg09830866	16:771714	0.0964801	1943	4.27052	2.04432e-05
79758	DHRS12	Shore	cg05600717	13:52378744	-0.139998	1943	-6.22922	5.73227e-10
11186	RASSF1	Island	cg06821120	3:50375459	-0.145424	1943	-6.47577	1.19188e-10
	MBNL1;LOC401093	Shore	cg12360736	3:151985869	NA	1943	NA	NA
4065	LY75	Shore	cg10107725	2:160761556	-0.469904	1943	-23.4531	2.66044e-107
4065	LY75	Island	cg23995753	2:160760732	-0.551623	1943	-29.1367	3.92357e-155
6776	STAT5A	Shore	cg03001305	17:40439492	-0.453092	1943	-22.3921	5.65294e-99
6776	STAT5A	Shore	cg16777510	17:40440022	-0.40796	1943	-19.6861	8.31422e-79
55969	C20orf24	Shore	cg19562969	20:35233582	-0.0711223	1943	-3.14138	0.00170691
	KCNIP1;KCNMB1	Open Sea	cg01495509	5:169816378	NA	1943	NA	NA
131450	CD200R1	Open Sea	cg04070847	3:112693867	-0.110974	1943	-4.91955	9.40527e-07
131450	CD200R1	Open Sea	cg17638468	3:112694062	-0.1471	1943	-6.55203	7.25016e-11
1828	DSG1	Open Sea	cg01337047	18:28897113	-0.0193723	1943	-0.85364	0.39341
9473	C1orf38	Open Sea	cg08623383	1:28205926	0.0835181	1943	3.69244	0.000228249
	0	Open Sea	cg10795646	1:151975566	NA	1943	NA	NA
3872	KRT17	Open Sea	cg27236973	17:39781997	-0.0439027	1943	-1.93608	0.0530029
3140	MR1	Open Sea	cg01040850	1:181002669	-0.19586	1943	-8.79941	2.9756e-18
3987	LIMS1	Open Sea	cg00585790	2:109204845	-0.091569	1943	-4.05126	5.29494e-05
25966	C2CD2	Open Sea	cg08009711	21:43346184	-0.147566	1943	-6.57323	6.30817e-11
314	AOC2	Open Sea	cg19317715	17:40996578	-0.161278	1943	-7.19962	8.59495e-13
4033	LRMP	Open Sea	cg03521113	12:25204672	-0.269371	1943	-12.3231	1.1891e-33
4033	LRMP	Open Sea	cg10150530	12:25205468	-0.423753	1943	-20.6112	1.61753e-85
53347	UBASH3A	Open Sea	cg00134539	21:43824071	-0.211919	1943	-9.55345	3.63272e-21
2702	GJA5	Open Sea	cg02173484	1:147245168	-0.0738772	1943	-3.26371	0.00111874
5294	PIK3CG	Open Sea	cg08779777	7:106505772	-0.311899	1943	-14.4627	4.22305e-45
92241	RCSD1	Shore	cg12336540	1:167598993	-0.261113	1943	-11.9172	1.18802e-31
84830	C6orf105	Open Sea	cg14178895	6:11778902	-0.198236	1943	-8.91049	1.1425e-18
5450	POU2AF1	Open Sea	cg10694914	11:111250431	-0.349145	1943	-16.4152	8.35182e-57
8626	TP63	Open Sea	cg12188416	3:189349003	-0.116605	1943	-5.17252	2.54768e-07
4087	SMAD2	Shore	cg03294491	18:45458243	-0.121054	1943	-5.37274	8.68747e-08
	C1orf83;TMEM59	Shore	cg01182697	1:54520432	NA	1943	NA	NA
	C1orf83;TMEM59	Shore	cg20793071	1:54520450	NA	1943	NA	NA
196549	EEF1DP3	Open Sea	cg00648883	13:32524761	-0.199391	1943	-8.96453	7.14422e-19
2867	FFAR2	Open Sea	cg03548857	19:35940174	-0.136394	1943	-6.06577	1.57454e-09
3695	ITGB7	Open Sea	cg08374799	12:53601050	-0.144722	1943	-6.44381	1.4656e-10
1606	DGKA	Open Sea	cg13634319	12:56323727	-0.373037	1943	-17.7134	3.37825e-65
51316	PLAC8	Open Sea	cg19255783	4:84035953	-0.26594	1943	-12.1541	8.21576e-33
51316	PLAC8	Open Sea	cg24402880	4:84035837	-0.304755	1943	-14.0971	4.86767e-43
1755	DMBT1	Open Sea	cg11976790	10:124320064	-0.0698556	1943	-3.08515	0.0020632
10725	NFAT5	Shore	cg11147886	16:69598170	-0.0955834	1943	-4.23046	2.44066e-05
56260	C8orf44	Open Sea	cg13064571	8:67587053	-0.0100839	1943	-0.444286	0.656885
	ARHGEF3;SPATA12	Open Sea	cg04563996	3:57093519	NA	1943	NA	NA
	CDC42SE1;MLLT11	Shore	cg18660898	1:151030968	NA	1943	NA	NA
861	RUNX1	Open Sea	cg19836199	21:36421941	-0.316036	1943	-14.6757	2.54265e-46
27202	GPR77	Open Sea	cg10451565	19:47840131	-0.166567	1943	-7.44238	1.47775e-13
158062	LCN6	Open Sea	cg14611112	9:139643351	-0.0623661	1943	-2.75301	0.00596004
7058	THBS2	Open Sea	cg21732383	6:169654692	-0.0604283	1943	-2.66715	0.00771331
	0	Open Sea	cg02397720	2:238512407	NA	1943	NA	NA
199786	FAM129C	Open Sea	cg06305609	19:17634172	-0.118783	1943	-5.27051	1.51174e-07
4256	MGP	Open Sea	cg00431549	12:15039025	-0.205113	1943	-9.23295	6.67865e-20
79843	FAM124B	Open Sea	cg24516901	2:225266801	-0.23282	1943	-10.5471	2.50014e-25
397	ARHGDIB	Open Sea	cg10925082	12:15114703	-0.364203	1943	-17.2289	5.1984e-62
397	ARHGDIB	Open Sea	cg19826026	12:15114393	-0.426266	1943	-20.7605	1.28081e-86
375061	FAM89A	Shore	cg16516400	1:231177201	0.0125856	1943	0.554525	0.579284
9619	ABCG1	Open Sea	cg14982472	21:43619651	-0.112621	1943	-4.99349	6.46036e-07
58475	MS4A7	Open Sea	cg18343292	11:60146078	-0.000853561	1943	-0.0376051	0.970006
1997	ELF1	Open Sea	cg11793332	13:41556827	-0.126818	1943	-5.63269	2.03325e-08
5552	SRGN	Open Sea	cg17342283	10:70847882	-0.315028	1943	-14.6237	5.0615e-46
5552	SRGN	Open Sea	cg27208307	10:70847399	-0.29358	1943	-13.5304	6.29158e-40
9734	HDAC9	Open Sea	cg08285151	7:18534872	-0.24848	1943	-11.3017	9.95289e-29
2569	GABRR1	Open Sea	cg00333528	6:89927485	-0.0353073	1943	-1.5565	0.119753
6039	RNASE6	Open Sea	cg10934032	14:21249405	-0.180665	1943	-8.0927	1.01839e-15
399	RHOH	Open Sea	cg11903057	4:40198776	-0.29666	1943	-13.686	9.01859e-41
199	AIF1	Open Sea	cg21440587	6:31583458	-0.300366	1943	-13.8738	8.43236e-42
	0	Open Sea	cg07512517	7:38408106	NA	1943	NA	NA
1844	DUSP2	Island	cg01148741	2:96811453	-0.349134	1943	-16.4146	8.42047e-57
7124	TNF	Open Sea	cg04425624	6:31543565	-0.182344	1943	-8.17048	5.47486e-16
7124	TNF	Open Sea	cg11484872	6:31543169	-0.228185	1943	-10.3255	2.27824e-24
2696	GIPR	Open Sea	cg09997082	19:46170946	-0.154022	1943	-6.86766	8.75561e-12
1054	CEBPG	Shore	cg15046693	19:33863876	-0.128782	1943	-5.72138	1.22117e-08
60686	C14orf93	Shore	cg03565081	14:23478970	0.123518	1943	5.48379	4.70734e-08
3936	LCP1	Open Sea	cg17771150	13:46756209	-0.449217	1943	-22.1519	4.0383e-97
9049	AIP	Shore	cg21747271	11:67250052	-0.0261274	1943	-1.15148	0.249675
841	CASP8	Open Sea	cg26799474	2:202098951	-0.458642	1943	-22.7389	1.1336e-101
23209	MLC1	Open Sea	cg05861567	22:50523686	0.0303245	1943	1.33661	0.181505
23209	MLC1	Open Sea	cg17169998	22:50524124	-0.0408191	1943	-1.79986	0.072038
10225	CD96	Open Sea	cg04039397	3:111260783	-0.15988	1943	-7.1356	1.35529e-12
10225	CD96	Open Sea	cg11119596	3:111261010	-0.156215	1943	-6.96786	4.39132e-12
342527	SMTNL2	Shore	cg01720228	17:4486934	0.165504	1943	7.39354	2.11502e-13
8876	VNN1	Open Sea	cg00852964	6:133035150	-0.388265	1943	-18.5619	6.25937e-71
8876	VNN1	Open Sea	cg02184413	6:133035235	-0.348273	1943	-16.3686	1.63907e-56
8875	VNN2	Open Sea	cg10044101	6:133084289	-0.359208	1943	-16.9573	2.97703e-60
8875	VNN2	Open Sea	cg17836145	6:133084642	-0.429695	1943	-20.9652	3.88412e-88
5626	PROP1	Open Sea	cg00930194	5:177423598	0.0307949	1943	1.35737	0.174822
3843	IPO5	Open Sea	cg01679262	13:98606196	0.0550052	1943	2.42703	0.0153136
6368	CCL23	Open Sea	cg14916288	17:34345136	-0.120774	1943	-5.36017	9.30473e-08
940	CD28	Open Sea	cg02099418	2:204571146	-0.356089	1943	-16.7886	3.59754e-59
9402	GRAP2	Open Sea	cg03840259	22:40297036	-0.317026	1943	-14.7268	1.28908e-46
940	CD28	Open Sea	cg04098585	2:204571215	-0.370367	1943	-17.5664	3.18112e-64
1493	CTLA4	Open Sea	cg08460026	2:204732474	-0.345271	1943	-16.2083	1.64393e-55
	KCNK16;KCNK17	Shore	cg02611419	6:39282532	NA	1943	NA	NA
343035	RD3	Open Sea	cg00658007	1:211666129	-0.034256	1943	-1.5101	0.131182
400359	C15orf53	Open Sea	cg20678353	15:38988560	-0.211128	1943	-9.51614	5.12163e-21
9535	GMFG	Open Sea	cg05607401	19:39826693	-0.390458	1943	-18.6856	8.82479e-72
201305	SPNS3	Open Sea	cg01138020	17:4337094	-0.0198866	1943	-0.876313	0.380968
3899	AFF3	Open Sea	cg06183267	2:100759134	0.134012	1943	5.95787	3.02691e-09
8530	CST7	Open Sea	cg11804789	20:24929716	-0.365085	1943	-17.277	2.52412e-62
135644	TRIM40	Open Sea	cg07405796	6:30104552	0.0515262	1943	2.2731	0.0231292
3559	IL2RA	Open Sea	cg11733245	10:6104312	-0.301662	1943	-13.9396	3.65097e-42
974	CD79B	Open Sea	cg07973967	17:62009607	-0.35035	1943	-16.4798	3.27563e-57
9938	ARHGAP25	Open Sea	cg09721047	2:68962012	-0.441641	1943	-21.6869	1.45261e-93
3937	LCP2	Open Sea	cg17127769	5:169724590	-0.443449	1943	-21.7973	2.09892e-94
117194	MRGPRX2	Open Sea	cg13062935	11:19082514	-0.0939494	1943	-4.1575	3.35756e-05
914	CD2	Open Sea	cg16719404	1:117296242	-0.324803	1943	-15.1301	5.68369e-49
1359	CPA3	Open Sea	cg24290574	3:148583152	0.0307321	1943	1.3546	0.175704
9595	CYTIP	Open Sea	cg12177677	2:158300475	-0.398643	1943	-19.1504	5.16088e-75
861	RUNX1	Open Sea	cg04915566	21:36421472	-0.360097	1943	-17.0055	1.45653e-60
26191	PTPN22	Open Sea	cg00916635	1:114414312	-0.416083	1943	-20.1592	3.25805e-82
26191	PTPN22	Open Sea	cg14385738	1:114414340	-0.445816	1943	-21.9424	1.63571e-95
285154	C2orf58	Open Sea	cg11130441	2:38358147	-0.0202439	1943	-0.892062	0.37247
	PSMB8;TAP1	Shore	cg16890093	6:32813084	NA	1943	NA	NA
7456	WIPF1	Open Sea	cg13821008	2:175499113	-0.425948	1943	-20.7416	1.76654e-86
9046	DOK2	Shore	cg14386061	8:21771446	-0.495032	1943	-25.1009	1.19796e-120
	NF1;EVI2A	Open Sea	cg23352695	17:29648811	NA	1943	NA	NA
944	TNFSF8	Open Sea	cg27631256	9:117692745	-0.414087	1943	-20.0424	2.28416e-81
9256	BZRAP1	Open Sea	cg12937434	17:56405948	0.20262	1943	9.11587	1.89218e-19
23643	LY96	Open Sea	cg23732024	8:74903801	-0.459777	1943	-22.8102	3.14021e-102
	NF1;EVI2B	Open Sea	cg05109049	17:29641333	NA	1943	NA	NA
4600	MX2	Open Sea	cg21130374	21:42734266	-0.442246	1943	-21.7238	7.61541e-94
27071	DAPP1	Open Sea	cg21614638	4:100737821	-0.479764	1943	-24.0904	2.09184e-112
27040	LAT	Open Sea	cg23797100	16:28996053	-0.497415	1943	-25.2613	5.67614e-122
969	CD69	Open Sea	cg05590294	12:9913395	-0.215327	1943	-9.71448	8.13658e-22
1236	CCR7	Open Sea	cg17067993	17:38721675	-0.429102	1943	-20.9297	7.12961e-88
10895	PPBPL2	Open Sea	cg26866325	4:74920559	0.0265766	1943	1.17129	0.241625
123264	OSTBETA	Open Sea	cg09325101	15:65342522	0.204617	1943	9.20962	8.22679e-20
57179	KIAA1191	Shore	cg26620356	5:175789238	0.161076	1943	7.19039	9.18001e-13
8291	DYSF	Shore	cg15491567	2:71679675	-0.203258	1943	-9.14581	1.45138e-19
100	ADA	Shore	cg20622019	20:43279793	-0.24074	1943	-10.9276	5.11725e-27
54900	LAX1	Open Sea	cg10117369	1:203734256	-0.3387	1943	-15.8594	2.3394e-53
89857	KLHL6	Open Sea	cg20398399	3:183273807	-0.385726	1943	-18.4192	5.93892e-70
126308	MOBKL2A	Shore	cg06896207	19:2095364	-0.301694	1943	-13.9412	3.57677e-42
	TMEM116;ERP29	Shore	cg26789453	12:112452424	NA	1943	NA	NA
5293	PIK3CD	Shore	cg20994801	1:9711398	-0.328853	1943	-15.3415	3.16113e-50
963	CD53	Open Sea	cg10516886	1:111415232	-0.233047	1943	-10.558	2.24126e-25
963	CD53	Open Sea	cg22325572	1:111416181	-0.312031	1943	-14.4695	3.86419e-45
5996	RGS1	Open Sea	cg10861751	1:192544716	-0.220472	1943	-9.95831	8.09606e-23
7185	TRAF1	Open Sea	cg15551881	9:123688715	-0.373981	1943	-17.7655	1.52088e-65
	ZBED2;CD96	Open Sea	cg24323726	3:111314186	NA	1943	NA	NA
	ZBED2;CD96	Open Sea	cg25298754	3:111314102	NA	1943	NA	NA
57823	SLAMF7	Open Sea	cg07837085	1:160708990	-0.22625	1943	-10.2332	5.64969e-24
286887	KRT6C	Open Sea	cg08136806	12:52867793	-0.0806413	1943	-3.56441	0.000373497
8973	CHRNA6	Open Sea	cg07906724	8:42623946	-0.136307	1943	-6.06182	1.61299e-09
10501	SEMA6B	Shore	cg12941931	19:4559799	-0.076153	1943	-3.36483	0.00078083
54346	UNC93A	Open Sea	cg09682183	6:167705253	-0.0115933	1943	-0.510799	0.60955
1235	CCR6	Open Sea	cg13615963	6:167536521	-0.214325	1943	-9.66711	1.26653e-21
3575	IL7R	Open Sea	cg04312209	5:35857130	-0.158002	1943	-7.04961	2.48407e-12
719	C3AR1	Open Sea	cg09238677	12:8218922	-0.199244	1943	-8.95763	7.58641e-19
29949	IL19	Open Sea	cg12380764	1:206971195	-0.0219076	1943	-0.965411	0.334459
	SLC26A4;LOC286002	Shore	cg14646244	7:107300287	NA	1943	NA	NA
	0	Open Sea	cg25538571	8:49502710	NA	1943	NA	NA
163351	GBP6	Open Sea	cg06214007	1:89829308	-0.318423	1943	-14.799	4.9244e-47
51744	CD244	Open Sea	cg10106388	1:160832662	-0.235356	1943	-10.6687	7.30964e-26
10538	BATF	Open Sea	cg09937039	14:75989203	-0.539678	1943	-28.2424	2.67373e-147
128178	EDARADD	Shore	cg16240480	1:236557473	-0.251561	1943	-11.4512	1.99461e-29
3553	IL1B	Open Sea	cg07935264	2:113594375	-0.191034	1943	-8.57424	2.0036e-17
340061	TMEM173	Open Sea	cg16983159	5:138862441	-0.582491	1943	-31.5717	6.44462e-177
7292	TNFSF4	Open Sea	cg10861599	1:173176523	-0.136325	1943	-6.06264	1.60489e-09
80380	PDCD1LG2	Open Sea	cg07211259	9:5510497	-0.46527	1943	-23.1575	5.84712e-105
257144	GCET2	Open Sea	cg25462303	3:111852156	-0.298115	1943	-13.7596	3.57112e-41
3001	GZMA	Open Sea	cg06118312	5:54398555	-0.282114	1943	-12.9553	7.07075e-37
145264	SERPINA12	Open Sea	cg19630689	14:94984381	-0.100184	1943	-4.4361	9.67331e-06
2880	GPX5	Open Sea	cg26170660	6:28493601	-0.0271642	1943	-1.19721	0.231371
6590	SLPI	Open Sea	cg12966875	20:43883746	-0.262003	1943	-11.9608	7.29037e-32
4261	CIITA	Shore	cg26239233	16:10970801	-0.230715	1943	-10.4464	6.8627e-25
3108	HLA-DMA	Open Sea	cg24421410	6:32920220	-0.492013	1943	-24.8987	5.51129e-119
115361	GBP4	Open Sea	cg27285720	1:89664782	-0.455456	1943	-22.5394	4.06759e-100
112464	PRKCDBP	Shore	cg16245261	11:6342357	-0.312079	1943	-14.472	3.74105e-45
6036	RNASE2	Open Sea	cg24851490	14:21423769	-0.202262	1943	-9.09908	2.19494e-19
11118	BTN3A2	Open Sea	cg14345882	6:26364793	-0.215937	1943	-9.74337	6.20682e-22
684	BST2	Open Sea	cg16363586	19:17516329	-0.640412	1943	-36.7361	9.36551e-225
6402	SELL	Open Sea	cg19853494	1:169680613	-0.183224	1943	-8.21127	3.94546e-16
187	APLNR	Open Sea	cg25072179	11:57004934	-0.090288	1943	-3.99411	6.73589e-05
	SH2D2A;NTRK1	Open Sea	cg20839149	1:156786601	NA	1943	NA	NA
199675	C19orf59	Open Sea	cg18732541	19:7741602	-0.0601759	1943	-2.65597	0.00797284
116986	AGAP2	Open Sea	cg22199080	12:58135833	-0.156525	1943	-6.98204	3.97991e-12
10716	TBR1	Shore	cg06747888	2:162271859	-0.0374413	1943	-1.6507	0.0989611
1520	CTSS	Open Sea	cg08578023	1:150738173	-0.361944	1943	-17.1059	3.27209e-61
9976	CLEC2B	Open Sea	cg08752459	12:10022682	-0.279344	1943	-12.8172	3.67674e-36
22797	TFEC	Open Sea	cg04663487	7:115670804	0.0217034	1943	0.956408	0.338985
22797	TFEC	Open Sea	cg15339605	7:115670795	-0.0404414	1943	-1.78318	0.0747139
3075	CFH	Open Sea	cg23557926	1:196620963	-0.35632	1943	-16.8011	2.99417e-59
9034	CCRL2	Open Sea	cg14754581	3:46448753	-0.365756	1943	-17.3137	1.45378e-62
137835	TMEM71	Open Sea	cg20955688	8:133772889	-0.387607	1943	-18.5249	1.12351e-70
137835	TMEM71	Open Sea	cg27159719	8:133772742	-0.376082	1943	-17.8817	2.55123e-66
	0	Open Sea	cg02829654	1:236046939	NA	1943	NA	NA
259	AMBP	Open Sea	cg06630567	9:116840435	-0.104514	1943	-4.6299	3.90077e-06
4239	MFAP4	Open Sea	cg09606564	17:19290353	-0.262535	1943	-11.9869	5.43879e-32
23166	STAB1	Open Sea	cg15407570	3:52529524	-0.118541	1943	-5.25964	1.6026e-07
25825	BACE2	Shore	cg16334795	21:42538894	-0.165531	1943	-7.39479	2.09571e-13
81553	FAM49A	Open Sea	cg10106284	2:16847988	-0.0475829	1943	-2.09873	0.0359698
8839	WISP2	Open Sea	cg03562120	20:43343997	-0.148865	1943	-6.63242	4.26851e-11
3700	ITIH4	Open Sea	cg17890764	3:52864816	-0.139087	1943	-6.18788	7.41857e-10
6590	SLPI	Open Sea	cg23889010	20:43882990	-0.308432	1943	-14.285	4.29857e-44
374407	DNAJB13	Open Sea	cg19692710	11:73661920	-0.414666	1943	-20.0762	1.30056e-81
404093	CUEDC1	Open Sea	cg15979932	17:55980107	0.0226312	1943	0.997312	0.318737
7419	VDAC3	Shore	cg17910564	8:42248702	0.00678799	1943	0.299064	0.764923
79949	C10orf81	Open Sea	cg11204562	10:115511153	-0.413042	1943	-19.9814	6.30047e-81
374739	TEPP	Open Sea	cg26293512	16:58010433	-0.0835976	1943	-3.69598	0.000225115
64856	VWA1	Shore	cg14667273	1:1369934	-0.228766	1943	-10.3532	1.73235e-24
3959	LGALS3BP	Open Sea	cg11105610	17:76976352	-0.404712	1943	-19.4985	1.80202e-77
10346	TRIM22	Open Sea	cg12461141	11:5710654	-0.390386	1943	-18.6815	9.4119e-72
7850	IL1R2	Open Sea	cg17142183	2:102608192	-0.337549	1943	-15.7986	5.50805e-53
200008	CDCP2	Open Sea	cg26185508	1:54619445	0.00863	1943	0.380224	0.703821
	SH3BGR;LCA5L	Shore	cg12638745	21:40816464	NA	1943	NA	NA
	TTC13;ARV1	Shore	cg03017653	1:231115871	NA	1943	NA	NA
79657	RPAP3	Shore	cg18216249	12:48100805	0.00339799	1943	0.149705	0.881013
	KBTBD4;NDUFS3	Shore	cg11341028	11:47601881	NA	1943	NA	NA
	GGA3;MRPS7	Shore	cg24670151	17:73256558	NA	1943	NA	NA
144321	GLIPR1L2	Shore	cg02789485	12:75783428	-0.141023	1943	-6.27573	4.28052e-10
9020	MAP3K14	Open Sea	cg19601328	17:43368729	-0.190077	1943	-8.52968	2.90693e-17
	C9orf78;USP20	Shore	cg24475171	9:132598886	NA	1943	NA	NA
8835	SOCS2	Shore	cg06630241	12:93967711	-0.260524	1943	-11.8884	1.63939e-31
81493	SYNC	Open Sea	cg17339202	1:33160900	-0.0243798	1943	-1.07442	0.282769
307	ANXA4	Open Sea	cg22792910	2:70009351	-0.00822497	1943	-0.362378	0.717109
	BUD31;PDAP1	Shore	cg10213821	7:99005134	NA	1943	NA	NA
	VPS52;RPS18	Shore	cg16052901	6:33240864	NA	1943	NA	NA
	C1orf77;S100A13	Shore	cg17729941	1:153607617	NA	1943	NA	NA
5591	PRKDC	Shore	cg23109897	8:48871883	-0.118311	1943	-5.24925	1.69428e-07
10454	MAP3K7IP1	Shore	cg25956985	22:39795188	0.0145029	1943	0.639017	0.522888
8328	GFI1B	Open Sea	cg00629585	9:135853992	0.0111888	1943	0.492972	0.622088
339366	ADAMTSL5	Shore	cg04601137	19:1512314	0.159855	1943	7.13445	1.36634e-12
3784	KCNQ1	Island	cg06233503	11:2812674	-0.0448275	1943	-1.97694	0.0481895
6689	SPIB	Open Sea	cg22268231	19:50922484	-0.0949318	1943	-4.20136	2.77336e-05
2099	ESR1	Shore	cg07671949	6:152128338	-0.0984266	1943	-4.35752	1.38417e-05
2099	ESR1	Shore	cg20627916	6:152128328	-0.13105	1943	-5.82385	6.71508e-09
11191	PTENP1	Open Sea	cg10720654	9:33676517	0.000693566	1943	0.0305563	0.975627
9208	LRRFIP1	Shore	cg09037813	2:238599761	-0.131517	1943	-5.84496	5.92933e-09
64866	CDCP1	Shore	cg15779716	3:45188208	-0.304556	1943	-14.087	5.54736e-43
10174	SORBS3	Shore	cg17142470	8:22409684	-0.0696128	1943	-3.07438	0.00213881
9184	BUB3	Shore	cg04058169	10:124913438	-0.115924	1943	-5.14191	2.99325e-07
84062	DTNBP1	Shore	cg15210999	6:15663538	0.0792483	1943	3.50244	0.00047145
163115	ZNF781	Shore	cg10710439	19:38183976	-0.00591937	1943	-0.260793	0.79428
155061	ZNF746	Shore	cg02401978	7:149195465	0.0107251	1943	0.472542	0.636593
1612	DAPK1	Shore	cg08719486	9:90112101	-0.165845	1943	-7.40919	1.88591e-13
83401	ELOVL3	Shore	cg18390025	10:103986736	-0.199937	1943	-8.99012	5.71484e-19
	BAALC;C8orf56	Shore	cg11318251	8:104152588	NA	1943	NA	NA
84628	NTNG2	Open Sea	cg08108641	9:135042030	0.237414	1943	10.7676	2.66532e-26
4326	MMP17	Shore	cg23149053	12:132312205	0.0348629	1943	1.53688	0.124485
51427	ZNF107	Shore	cg12856392	7:64126140	-0.117079	1943	-5.19383	2.27605e-07
137209	ZNF572	Open Sea	cg23968383	8:125984927	-0.307741	1943	-14.2496	6.79986e-44
79720	VPS37B	Shore	cg24664957	12:123381003	-0.0740249	1943	-3.27027	0.00109326
56165	TDRD1	Island	cg27547703	10:115939024	-0.658326	1943	-38.5312	9.99063e-242
51103	NDUFAF1	Shore	cg18705301	15:41695430	-0.0578922	1943	-2.55483	0.0106997
4544	MTNR1B	Shore	cg17838516	11:92703536	0.085364	1943	3.77464	0.000165053
57194	ATP10A	Shore	cg10734665	15:26107410	-0.418667	1943	-20.3109	2.56785e-83
90853	SPOCD1	Open Sea	cg17803965	1:32281812	0.0196387	1943	0.865385	0.386934
10020	GNE	Shore	cg24556026	9:36258971	-0.131413	1943	-5.84029	6.095e-09
3428	IFI16	Open Sea	cg21406461	1:158978957	-0.0968749	1943	-4.28816	1.88996e-05
	TEX14;RAD51C	Shore	cg19208681	17:56769628	NA	1943	NA	NA
56654	NPDC1	Island	cg26581729	9:139939792	-0.0795503	1943	-3.51587	0.000448376
84154	RPF2	Shore	cg05213296	6:111302729	-0.0272185	1943	-1.1996	0.23044
10257	ABCC4	Shore	cg24476569	13:95954382	0.100901	1943	4.46817	8.34356e-06
	PLEKHA4;HSD17B14	Island	cg26267310	19:49340593	NA	1943	NA	NA
	NUP62;IL4I1;ATF5	Shore	cg04315771	19:50433949	NA	1943	NA	NA
1613	DAPK3	Shore	cg03752885	19:3969736	-0.242841	1943	-11.0289	1.78019e-27
4502	MT2A	Shore	cg17886959	16:56642024	-0.290931	1943	-13.397	3.2824e-39
10000	AKT3	Open Sea	cg11314684	1:244006288	0.0874242	1943	3.86643	0.000114075
4319	MMP10	Open Sea	cg02061229	11:102651208	-0.0571742	1943	-2.52304	0.0117139
84826	SFT2D3	Shore	cg11206634	2:128458399	-0.146864	1943	-6.54129	7.77814e-11
	HMOX2;NMRAL1	Shore	cg14951292	16:4525986	NA	1943	NA	NA
1296	COL8A2	Open Sea	cg18931815	1:36565772	0.0781833	1943	3.45508	0.000561955
219995	MS4A15	Open Sea	cg19105504	11:60524472	-0.211316	1943	-9.52501	4.72044e-21
	LXN;GFM1	Open Sea	cg08263647	3:158390769	NA	1943	NA	NA
1008	CDH10	Open Sea	cg01058368	5:24645487	-0.00561447	1943	-0.247359	0.804656
	LOC100128164;SEC62	Shore	cg04561804	3:169683976	NA	1943	NA	NA
7871	SLMAP	Shore	cg00002426	3:57743543	-0.0151159	1943	-0.666033	0.505469
	PPIL6;SMPD2	Shore	cg20811607	6:109760831	NA	1943	NA	NA
2135	EXTL2	Shore	cg04870470	1:101359714	-0.342453	1943	-16.0584	1.39791e-54
89796	NAV1	Island	cg25167447	1:201617042	-0.0340572	1943	-1.50132	0.133435
9322	TRIP10	Shore	cg02085507	19:6739192	-0.0450465	1943	-1.98662	0.047105
2006	ELN	Open Sea	cg05822532	7:73442531	0.0655664	1943	2.89487	0.00383549
129804	FBLN7	Shore	cg07880854	2:112895559	-0.247643	1943	-11.2611	1.53432e-28
286122	C8orf31	Open Sea	cg07770222	8:144120106	-0.182214	1943	-8.16444	5.74635e-16
1124	CHN2	Shore	cg21472642	7:29233468	-0.335696	1943	-15.7008	2.17054e-52
93986	FOXP2	Open Sea	cg05232889	7:114055419	0.0153249	1943	0.675247	0.4996
3910	LAMA4	Shore	cg14289461	6:112575929	-0.201586	1943	-9.0674	2.90207e-19
23321	TRIM2	Open Sea	cg12793610	4:154125637	-0.543638	1943	-28.5361	7.33237e-150
23321	TRIM2	Open Sea	cg16708623	4:154125208	-0.458592	1943	-22.7358	1.20013e-101
710	SERPING1	Open Sea	cg09061733	11:57364841	-0.16966	1943	-7.58463	5.13855e-14
1028	CDKN1C	Shore	cg03143849	11:2904951	-0.240376	1943	-10.9101	6.13609e-27
6398	SECTM1	Island	cg10249734	17:80292079	-0.0595399	1943	-2.6278	0.00866164
9903	KLHL21	Shore	cg19884658	1:6664268	-0.228707	1943	-10.3504	1.78129e-24
64651	CSRNP1	Shore	cg02254461	3:39195904	-0.084709	1943	-3.74547	0.000185309
91663	MYADM	Shore	cg19717326	19:54370016	-0.196863	1943	-8.84628	1.98951e-18
374655	ZNF710	Island	cg01185080	15:90543813	-0.0371392	1943	-1.63736	0.101717
115207	KCTD12	Shore	cg15901783	13:77461426	-0.0360735	1943	-1.59032	0.111926
197407	ZNF48	Shore	cg16014085	16:30406122	-0.212311	1943	-9.57198	3.06156e-21
8200	GDF5	Open Sea	cg03547924	20:34025927	-0.211333	1943	-9.52582	4.68538e-21
284358	MAMSTR	Open Sea	cg15475323	19:49220102	-0.200124	1943	-8.99888	5.2936e-19
	PPT2;PRRT1	Shore	cg25426302	6:32120826	NA	1943	NA	NA
54905	CYP2W1	Shore	cg15914863	7:1022675	-0.288931	1943	-13.2965	1.1293e-38
4320	MMP11	Shore	cg27532722	22:24115568	-0.0239832	1943	-1.05693	0.290677
9886	RHOBTB1	Shore	cg13320683	10:62761819	-0.00334657	1943	-0.14744	0.8828
23224	SYNE2	Shore	cg20648149	14:64319089	-0.163249	1943	-7.29003	4.48932e-13
84874	ZNF514	Shore	cg18793806	2:95826087	-0.0820415	1943	-3.62671	0.000294464
2673	GFPT1	Shore	cg25195673	2:69614945	-0.0939287	1943	-4.15657	3.37104e-05
9543	IGDCC3	Shore	cg16003238	15:65670876	-0.0434731	1943	-1.9171	0.0553722
57167	SALL4	Island	cg06303238	20:50418959	0.0115795	1943	0.51019	0.609976
10675	CSPG5	Island	cg15988232	3:47621127	0.12006	1943	5.32798	1.10854e-07
5443	POMC	Island	cg16302441	2:25391830	-0.0702771	1943	-3.10386	0.00193771
7881	KCNAB1	Open Sea	cg23873703	3:155838625	-0.0906749	1943	-4.01137	6.26563e-05
1293	COL6A3	Open Sea	cg00573606	2:238322680	-0.0181872	1943	-0.801403	0.422996
23026	MYO16	Open Sea	cg18946226	13:109248503	0.0725179	1943	3.20334	0.00138046
10279	PRSS16	Open Sea	cg03099771	6:27215365	0.110362	1943	4.89208	1.08001e-06
150677	OTOS	Open Sea	cg18790143	2:241080464	0.0471604	1943	2.08005	0.0376519
7348	UPK1B	Open Sea	cg02019333	3:118892215	-0.407515	1943	-19.6604	1.26915e-78
27255	CNTN6	Open Sea	cg05209917	3:1134730	-0.186864	1943	-8.38023	9.99748e-17
27255	CNTN6	Open Sea	cg07664856	3:1134528	-0.110878	1943	-4.91524	9.61224e-07
114131	UCN3	Open Sea	cg20587968	10:5406423	-0.00621209	1943	-0.27369	0.784352
114131	UCN3	Open Sea	cg26644395	10:5407020	-0.0559254	1943	-2.46776	0.0136819
93979	CPA5	Open Sea	cg11063110	7:129985205	0.124096	1943	5.50986	4.06982e-08
1910	EDNRB	Shore	cg12120741	13:78492306	-0.255327	1943	-11.6345	2.71571e-30
4158	MC2R	Open Sea	cg00335286	18:13916355	-0.00471629	1943	-0.207787	0.835417
23746	AIPL1	Open Sea	cg26770882	17:6338181	0.0297841	1943	1.31277	0.189415
4160	MC4R	Open Sea	cg02037013	18:58039530	0.149625	1943	6.66706	3.39097e-11
495	ATP4A	Open Sea	cg04713352	19:36055013	-0.0182911	1943	-0.805981	0.420353
65061	CDK15	Open Sea	cg14695751	2:202671292	-0.0143516	1943	-0.632351	0.527232
65061	CDK15	Open Sea	cg19654437	2:202671158	0.0397167	1943	1.75117	0.0800745
140880	CST11	Open Sea	cg17928268	20:23433503	-0.0112185	1943	-0.494283	0.621162
1638	DCT	Open Sea	cg05256043	13:95131951	-0.0376927	1943	-1.6618	0.0967142
6121	RPE65	Open Sea	cg11724759	1:68915898	-0.0415442	1943	-1.83189	0.0671215
165631	PARP15	Open Sea	cg22468055	3:122334227	0.201042	1943	9.04186	3.63261e-19
144347	FAM101A	Open Sea	cg21453309	12:124774055	0.0753725	1943	3.33014	0.00088428
9381	OTOF	Open Sea	cg26900154	2:26781731	0.0239583	1943	1.05583	0.291178
6822	SULT2A1	Open Sea	cg19139729	19:48389562	-0.0869911	1943	-3.84713	0.000123369
7412	VCAM1	Open Sea	cg04743650	1:101185070	-0.0724716	1943	-3.20128	0.0013903
84976	DISP1	Open Sea	cg10942056	1:223101848	-0.249144	1943	-11.3339	7.05183e-29
10472	ZNF238	Shore	cg23829949	1:244214679	-0.279764	1943	-12.8381	2.867e-36
23704	KCNE4	Shore	cg09835085	2:223916592	-0.00908283	1943	-0.400177	0.68907
64579	NDST4	Open Sea	cg27063986	4:116035232	-0.0817823	1943	-3.61518	0.000307796
2799	GNS	Shore	cg00626466	12:65153982	0.0616876	1943	2.72294	0.00652826
55658	RNF126	Shore	cg03605761	19:663973	-0.111752	1943	-4.95448	7.88121e-07
51491	NOP16	Shore	cg01684579	5:175816834	-0.139072	1943	-6.18718	7.45084e-10
4725	NDUFS5	Open Sea	cg07388493	1:39491459	5.95875e-05	1943	0.00262523	0.997906
2166	FAAH	Island	cg12671744	1:46859774	-0.398341	1943	-19.1331	6.81834e-75
1571	CYP2E1	Shore	cg00436603	10:135340740	0.0817885	1943	3.61545	0.00030747
50700	RDH8	Open Sea	cg25661884	19:10124267	0.0300854	1943	1.32606	0.184974
	SEPT5;GP1BB	Island	cg05726109	22:19709755	NA	1943	NA	NA
55630	SLC39A4	Island	cg09155025	8:145642024	-0.213183	1943	-9.61314	2.09177e-21
55630	SLC39A4	Shore	cg11800672	8:145642291	-0.269701	1943	-12.3394	9.86285e-34
7589	ZSCAN21	Open Sea	cg19370284	7:99647006	-0.27718	1943	-12.7097	1.31484e-35
9080	CLDN9	Shore	cg03038672	16:3062056	0.126022	1943	5.59673	2.49482e-08
	TNFSF12;TNFSF12-TNFSF13	Shore	cg00031162	17:7453377	NA	1943	NA	NA
	TNFSF12;TNFSF12-TNFSF13	Shore	cg12045829	17:7452926	NA	1943	NA	NA
145173	B3GALTL	Shore	cg21418052	13:31773806	-0.0984565	1943	-4.35885	1.37582e-05
6097	RORC	Open Sea	cg18149207	1:151805634	-0.341585	1943	-16.0123	2.69232e-54
290	ANPEP	Open Sea	cg05985767	15:90349511	-0.279001	1943	-12.8002	4.50251e-36
80315	CPEB4	Shore	cg03032025	5:173316748	-0.267558	1943	-12.2338	3.31422e-33
9581	PREPL	Open Sea	cg03894103	2:44586901	-0.217313	1943	-9.80849	3.36239e-22
54852	PAQR5	Shore	cg20082641	15:69590255	-0.230979	1943	-10.459	6.05039e-25
	LOC388387	Open Sea	cg21639401	17:41050668	NA	1943	NA	NA
7123	CLEC3B	Open Sea	cg21057494	3:45066971	-0.101232	1943	-4.483	7.78972e-06
1803	DPP4	Shore	cg11460364	2:162931397	-0.0497753	1943	-2.19566	0.0282341
56892	C8orf4	Open Sea	cg17939444	8:40010443	-0.308271	1943	-14.2767	4.78491e-44
1339	COX6A2	Shore	cg24110063	16:31439752	-0.295738	1943	-13.6394	1.61657e-40
54583	EGLN1	Open Sea	cg16855929	1:231561414	-0.132017	1943	-5.86761	5.18629e-09
54453	RIN2	Open Sea	cg17016000	20:19869644	-0.23023	1943	-10.4232	8.64861e-25
	ZNF323;ZKSCAN3	Open Sea	cg21750589	6:28321301	NA	1943	NA	NA
	MYCBPAP;EPN3	Open Sea	cg02593766	17:48608677	NA	1943	NA	NA
220929	ZNF438	Open Sea	cg01656216	10:31273710	0.0875261	1943	3.87098	0.000111985
725	C4BPB	Open Sea	cg05659947	1:207262190	-0.189375	1943	-8.49702	3.81408e-17
222166	C7orf41	Open Sea	cg01541443	7:30185315	-0.373674	1943	-17.7486	1.97245e-65
6524	SLC5A2	Open Sea	cg01171858	16:31494347	-0.039385	1943	-1.73652	0.0826297
259	AMBP	Open Sea	cg25420952	9:116841084	-0.0652446	1943	-2.8806	0.0040127
729	C6	Open Sea	cg11976616	5:41213172	-0.147652	1943	-6.57714	6.1481e-11
56477	CCL28	Open Sea	cg23863670	5:43411929	-0.124624	1943	-5.53368	3.56137e-08
	LRRN3;IMMP2L	Open Sea	cg09837977	7:110731201	NA	1943	NA	NA
5648	MASP1	Open Sea	cg21831174	3:187011187	-0.303267	1943	-14.0213	1.287e-42
84666	RETNLB	Open Sea	cg05163071	3:108476540	0.00676738	1943	0.298156	0.765616
3568	IL5RA	Open Sea	cg08404225	3:3151899	-0.128069	1943	-5.68918	1.47073e-08
83661	MS4A8B	Open Sea	cg13633026	11:60466573	-0.0490596	1943	-2.16401	0.030585
10486	CAP2	Open Sea	cg23013864	6:17393396	-0.0109172	1943	-0.481003	0.630568
84239	ATP13A4	Open Sea	cg05820087	3:193272561	-0.139636	1943	-6.21278	6.35233e-10
866	SERPINA6	Open Sea	cg09147827	14:94789853	-0.102476	1943	-4.53867	6.0078e-06
1525	CXADR	Shore	cg00744433	21:18884067	-0.259157	1943	-11.8215	3.45242e-31
64699	TMPRSS3	Open Sea	cg01214847	21:43816086	-0.162873	1943	-7.27277	5.08491e-13
135932	TMEM139	Open Sea	cg08261841	7:142982463	-0.455312	1943	-22.5305	4.77366e-100
3772	KCNJ15	Open Sea	cg18248112	21:39629123	-0.288914	1943	-13.2956	1.14166e-38
27198	GPR81	Open Sea	cg13702536	12:123215553	-0.402133	1943	-19.3502	2.02305e-76
	AKD1;FIG4	Shore	cg01500097	6:110011156	NA	1943	NA	NA
80775	TMEM177	Shore	cg12108912	2:120435949	-0.0491291	1943	-2.16709	0.0303495
27283	TINAG	Open Sea	cg12397274	6:54172183	-0.0930855	1943	-4.11893	3.96611e-05
	CLCN6;MTHFR	Shore	cg14472778	1:11867308	NA	1943	NA	NA
55266	TMEM19	Shore	cg04969878	12:72079240	0.0464585	1943	2.04902	0.0405939
1755	DMBT1	Open Sea	cg27015047	10:124320805	0.146101	1943	6.50656	9.75721e-11
50508	NOX3	Open Sea	cg21765730	6:155777175	-0.00991921	1943	-0.43703	0.662138
163033	ZNF579	Shore	cg15916628	19:56092834	-0.0771003	1943	-3.40693	0.00067037
283860	C16orf81	Shore	cg03819692	16:89225639	0.12209	1943	5.41945	6.72289e-08
126353	C19orf21	Open Sea	cg04245402	19:751241	-0.1975	1943	-8.87606	1.53891e-18
8613	PPAP2B	Shore	cg16505550	1:57045708	-0.0780465	1943	-3.449	0.000574686
2299	FOXI1	Shore	cg19233472	5:169532752	-0.202909	1943	-9.12944	1.67802e-19
	PFDN2;NIT1	Shore	cg04991214	1:161089118	NA	1943	NA	NA
64218	SEMA4A	Open Sea	cg15983538	1:156123411	-0.244665	1943	-11.117	7.05782e-28
163183	C19orf46	Shore	cg21550442	19:36499839	-0.486689	1943	-24.5451	4.30355e-116
23624	CBLC	Shore	cg22780475	19:45281526	-0.453786	1943	-22.4353	2.61494e-99
9586	CREB5	Open Sea	cg02611282	7:28338985	0.18807	1943	8.43632	6.3034e-17
29775	CARD10	Shore	cg22506059	22:37916157	-0.0332621	1943	-1.46623	0.142747
54581	SCAND2	Shore	cg17866455	15:85173951	-0.110551	1943	-4.90056	1.03495e-06
5577	PRKAR2B	Shore	cg21250978	7:106684541	0.0286258	1943	1.26168	0.207216
81851	KRTAP1-1	Open Sea	cg02022375	17:39197721	-0.155562	1943	-6.93804	5.39772e-12
152831	KLB	Open Sea	cg21880903	4:39408665	-0.156498	1943	-6.98081	4.01399e-12
3990	LIPC	Open Sea	cg01733599	15:58723851	-0.319839	1943	-14.8723	1.84619e-47
3990	LIPC	Open Sea	cg16391792	15:58723657	-0.275809	1943	-12.6416	2.93128e-35
9501	RPH3AL	Open Sea	cg02671171	17:203087	-0.406299	1943	-19.59	4.02698e-78
9501	RPH3AL	Open Sea	cg27562023	17:201675	-0.22441	1943	-10.1456	1.32955e-23
443	ASPA	Open Sea	cg07732644	17:3378397	-0.218301	1943	-9.85535	2.15844e-22
290	ANPEP	Open Sea	cg13042288	15:90349979	-0.0892587	1943	-3.94821	8.15465e-05
11136	SLC7A9	Open Sea	cg05467458	19:33361032	-0.163301	1943	-7.29239	4.41354e-13
79849	PDZD3	Open Sea	cg09799714	11:119056710	-0.249707	1943	-11.3612	5.2608e-29
11136	SLC7A9	Open Sea	cg24734575	19:33360626	-0.109289	1943	-4.84392	1.37389e-06
2444	FRK	Open Sea	cg00430287	6:116382876	-0.294541	1943	-13.5789	3.44063e-40
6670	SP3	Shore	cg14114267	2:174831503	-0.0760982	1943	-3.36239	0.000787709
3026	HABP2	Open Sea	cg18833140	10:115312553	-0.218949	1943	-9.88606	1.61254e-22
130	ADH6	Open Sea	cg06518271	4:100140325	-0.350041	1943	-16.4632	4.16556e-57
146456	TMED6	Open Sea	cg16148454	16:69385606	-0.280888	1943	-12.8941	1.4705e-36
146456	TMED6	Open Sea	cg18368125	16:69385827	-0.283655	1943	-13.0322	2.80378e-37
117153	MIA2	Open Sea	cg24603941	14:39703302	-0.383674	1943	-18.3043	3.60454e-69
51719	CAB39	Shore	cg06874144	2:231576873	-0.0533113	1943	-2.35207	0.0187687
8851	CDK5R1	Shore	cg04106785	17:30813145	-0.0837684	1943	-3.70358	0.000218514
2847	MCHR1	Open Sea	cg06264060	22:41075007	-0.0752183	1943	-3.32329	0.000906153
219293	ATAD3C	Open Sea	cg11405695	1:1384091	-0.0950378	1943	-4.2061	2.71647e-05
5129	CDK18	Shore	cg06948937	1:205473404	-0.290754	1943	-13.3881	3.66348e-39
166336	PRICKLE2	Open Sea	cg22083047	3:64211464	-0.184441	1943	-8.2677	2.50146e-16
2875	GPT	Shore	cg11617144	8:145729772	-0.278705	1943	-12.7854	5.36246e-36
	AAMP;PNKD	Shore	cg21613754	2:219133847	NA	1943	NA	NA
	GIGYF2;KCNJ13	Open Sea	cg13982505	2:233642094	NA	1943	NA	NA
22977	AKR7A3	Shore	cg07447773	1:19614851	-0.354408	1943	-16.6979	1.36141e-58
8808	IL1RL2	Shore	cg15077070	2:102803290	-0.472414	1943	-23.6142	1.38511e-108
10555	AGPAT2	Island	cg15720535	9:139582585	0.0223398	1943	0.984465	0.32501
129807	NEU4	Open Sea	cg20791593	2:242751796	-0.0223535	1943	-0.985068	0.324714
23367	LARP1	Open Sea	cg13689073	5:154093260	0.00632322	1943	0.278586	0.780592
57664	PLEKHA4	Open Sea	cg06339706	19:49371285	-0.171297	1943	-7.65999	2.91466e-14
140576	S100A16	Open Sea	cg23851011	1:153585915	-0.242601	1943	-11.0173	2.00945e-27
	IQCK;C16orf88	Open Sea	cg16616769	16:19727142	NA	1943	NA	NA
388759	C1orf229	Shore	cg18354594	1:247276647	-0.172991	1943	-7.73809	1.61084e-14
	C22orf45;ADORA2A	Open Sea	cg21949305	22:24828655	NA	1943	NA	NA
	C2;CFB	Open Sea	cg23538064	6:31913275	NA	1943	NA	NA
312	ANXA13	Open Sea	cg00283535	8:124749564	-0.293041	1943	-13.5032	8.81979e-40
83988	NCALD	Open Sea	cg01484156	8:102802615	-0.0347823	1943	-1.53332	0.125359
6519	SLC3A1	Open Sea	cg02192965	2:44502740	-0.215282	1943	-9.71238	8.29804e-22
8972	MGAM	Open Sea	cg01476044	7:141695293	-0.0801087	1943	-3.54071	0.00040846
8972	MGAM	Open Sea	cg18971054	7:141695759	-0.00136395	1943	-0.0600912	0.952089
10249	GLYAT	Open Sea	cg15423764	11:58499533	-0.128425	1943	-5.70524	1.34059e-08
130013	ACMSD	Open Sea	cg18766847	2:135595627	-0.117161	1943	-5.19753	2.23179e-07
2984	GUCY2C	Open Sea	cg13131015	12:14849542	-0.0354823	1943	-1.56422	0.117929
1004	CDH6	Shore	cg10919204	5:31193340	-0.093706	1943	-4.14663	3.51938e-05
4589	MUC7	Open Sea	cg03970609	4:71337664	0.0142283	1943	0.626918	0.530787
4589	MUC7	Open Sea	cg10189763	4:71337726	0.061296	1943	2.70559	0.00687796
116441	TM4SF18	Open Sea	cg11761535	3:149051031	-0.387251	1943	-18.5049	1.54184e-70
6561	SLC13A1	Open Sea	cg22024657	7:122839955	-0.274546	1943	-12.579	6.10818e-35
3174	HNF4G	Open Sea	cg24512303	8:76452152	0.0982185	1943	4.34822	1.44359e-05
10143	CLEC3A	Open Sea	cg04365980	16:78056736	0.109039	1943	4.83272	1.45252e-06
3853	KRT6A	Open Sea	cg11471401	12:52888480	-0.0312266	1943	-1.37641	0.168852
9971	NR1H4	Open Sea	cg15381313	12:100867509	-0.116099	1943	-5.14979	2.8718e-07
9971	NR1H4	Open Sea	cg23256150	12:100867758	-0.070488	1943	-3.11322	0.00187757
2168	FABP1	Open Sea	cg05301852	2:88427827	-0.133747	1943	-5.94586	3.253e-09
2168	FABP1	Open Sea	cg19910382	2:88427561	-0.0549549	1943	-2.4248	0.0154076
9356	SLC22A6	Open Sea	cg12428447	11:62753072	-0.151291	1943	-6.74301	2.03976e-11
5105	PCK1	Open Sea	cg16101800	20:56136569	-0.131149	1943	-5.82835	6.53948e-09
83641	FAM107B	Open Sea	cg02876062	10:14816654	0.0368148	1943	1.62304	0.104743
83641	FAM107B	Open Sea	cg12285118	10:14816973	-0.00655892	1943	-0.288971	0.772634
6588	SLN	Open Sea	cg12237269	11:107582734	0.0435556	1943	1.92074	0.0549106
6588	SLN	Open Sea	cg17971003	11:107582804	0.0427231	1943	1.88396	0.0597194
145748	LYSMD4	Shore	cg12967560	15:100274195	-0.122972	1943	-5.45917	5.39778e-08
1244	ABCC2	Open Sea	cg09448875	10:101542449	-0.196092	1943	-8.81021	2.71229e-18
6568	SLC17A1	Open Sea	cg22101098	6:25830789	-0.223633	1943	-10.1086	1.90443e-23
84647	PLA2G12B	Open Sea	cg02044879	10:74714935	-0.267367	1943	-12.2244	3.68884e-33
140836	BANF2	Open Sea	cg03387497	20:17680945	0.0272652	1943	1.20166	0.22964
8521	GCM1	Open Sea	cg20967220	6:53013647	-0.088219	1943	-3.90186	9.87114e-05
8521	GCM1	Open Sea	cg26023389	6:53013589	-0.0592953	1943	-2.61696	0.00894044
114571	SLC22A9	Open Sea	cg23683201	11:63137152	-0.133383	1943	-5.92942	3.58975e-09
389434	IYD	Open Sea	cg20416179	6:150690143	-0.365666	1943	-17.3087	1.56654e-62
2326	FMO1	Open Sea	cg15514848	1:171217555	0.0280457	1943	1.23609	0.216574
6514	SLC2A2	Shore	cg17142134	3:170744641	-0.253572	1943	-11.549	6.90562e-30
8029	CUBN	Open Sea	cg10707565	10:17171695	-0.178555	1943	-7.99502	2.20338e-15
84102	SLC41A2	Open Sea	cg23855818	12:105323396	0.213069	1943	9.60776	2.19867e-21
159963	SLC5A12	Open Sea	cg05953243	11:26743425	-0.0579296	1943	-2.55648	0.0106491
339	APOBEC1	Open Sea	cg16879115	12:7819180	0.00644947	1943	0.284149	0.776327
64902	AGXT2	Open Sea	cg16297030	5:35047946	-0.368418	1943	-17.4594	1.61266e-63
5967	REG1A	Open Sea	cg23111544	2:79347474	-0.171327	1943	-7.66141	2.88366e-14
	SLC6A19;SLC6A18	Shore	cg19421752	5:1225224	NA	1943	NA	NA
2492	FSHR	Open Sea	cg20613889	2:49381495	-0.0610017	1943	-2.69255	0.00715167
9745	ZNF536	Open Sea	cg18680834	19:30863349	0.197566	1943	8.87913	1.49872e-18
9745	ZNF536	Open Sea	cg26116551	19:30863260	0.109996	1943	4.87564	1.17279e-06
2206	MS4A2	Open Sea	cg10414946	11:59856358	0.0829885	1943	3.66886	0.000250204
595	CCND1	Shore	cg04717045	11:69468789	-0.10869	1943	-4.81708	1.56962e-06
3960	LGALS4	Open Sea	cg06394229	19:39303775	-0.3763	1943	-17.8938	2.11872e-66
1580	CYP4B1	Open Sea	cg23440155	1:47264601	-0.210679	1943	-9.49496	6.22063e-21
5972	REN	Open Sea	cg05556020	1:204135243	-0.0555055	1943	-2.44917	0.0144065
336	APOA2	Open Sea	cg01053621	1:161193991	-0.0369229	1943	-1.62781	0.103727
9970	NR1I3	Open Sea	cg06277277	1:161208307	-0.0411515	1943	-1.81454	0.0697493
1733	DIO1	Open Sea	cg19526600	1:54360115	-0.236176	1943	-10.7081	4.89658e-26
10747	MASP2	Open Sea	cg18023080	1:11107384	-0.0727057	1943	-3.21168	0.00134121
	AQP4;C18orf16	Shore	cg00729275	18:24445134	NA	1943	NA	NA
	C21orf129;NCRNA00112	Open Sea	cg10198932	21:43136287	NA	1943	NA	NA
148979	GLIS1	Open Sea	cg21142398	1:54200078	-0.153719	1943	-6.8538	9.62536e-12
	0	Open Sea	cg27269917	17:18853737	NA	1943	NA	NA
9313	MMP20	Open Sea	cg26757793	11:102496159	-0.0184181	1943	-0.811581	0.417132
1510	CTSE	Open Sea	cg21478437	1:206317403	-0.464514	1943	-23.1095	1.39883e-104
284186	TMEM105	Open Sea	cg15913671	17:79304420	-0.279608	1943	-12.8304	3.14471e-36
133522	PPARGC1B	Shore	cg16786458	5:149108820	-0.155693	1943	-6.94399	5.1801e-12
83887	TTLL2	Open Sea	cg21970438	6:167738277	-0.0521714	1943	-2.30164	0.0214611
83597	RTP3	Open Sea	cg26536164	3:46539018	-0.0540881	1943	-2.38644	0.0171075
57214	KIAA1199	Shore	cg20828084	15:81070851	0.217791	1943	9.83117	2.71373e-22
132671	SPATA18	Shore	cg03103192	4:52917271	-0.303961	1943	-14.0566	8.18638e-43
140809	SRXN1	Shore	cg22748452	20:634604	0.0213095	1943	0.939041	0.347826
10331	B3GNT3	Shore	cg23771661	19:17905332	-0.265912	1943	-12.1527	8.34628e-33
10272	FSTL3	Shore	cg23260026	19:675390	0.126406	1943	5.61407	2.26078e-08
80032	ZNF556	Open Sea	cg19636861	19:2867753	-0.63627	1943	-36.336	5.44974e-221
5218	CDK14	Open Sea	cg03112433	7:90338555	0.115014	1943	5.10098	3.70826e-07
5218	CDK14	Open Sea	cg15798153	7:90338861	0.0667527	1943	2.94748	0.00324195
220388	CCDC89	Open Sea	cg14137939	11:85397109	-0.594089	1943	-32.5381	1.01e-185
220388	CCDC89	Open Sea	cg24939733	11:85397684	-0.443687	1943	-21.8119	1.62416e-94
635	BHMT	Open Sea	cg05890484	5:78407552	-0.360818	1943	-17.0447	8.13797e-61
3241	HPCAL1	Shore	cg11147193	2:10442040	-0.020742	1943	-0.914022	0.360819
400629	TEX19	Open Sea	cg27449489	17:80316860	0.0821822	1943	3.63297	0.000287451
64834	ELOVL1	Shore	cg16858125	1:43834757	-0.0597036	1943	-2.63505	0.00847946
664	BNIP3	Island	cg21762589	10:133796476	-0.132278	1943	-5.87939	4.83627e-09
1807	DPYS	Shore	cg20774846	8:105479420	-0.394262	1943	-18.9009	2.84776e-73
23657	SLC7A11	Open Sea	cg06690548	4:139162808	-0.387383	1943	-18.5123	1.37123e-70
4257	MGST1	Open Sea	cg11203041	12:16500185	-0.228193	1943	-10.3259	2.27062e-24
663	BNIP2	Shore	cg20468883	15:59982396	0.04582	1943	2.02081	0.043437
3119	HLA-DQB1	Open Sea	cg01889448	6:32635871	0.21695	1943	9.79131	3.95411e-22
1734	DIO2	Open Sea	cg00217795	14:80677688	-0.147631	1943	-6.5762	6.18624e-11
4060	LUM	Open Sea	cg10401088	12:91505197	0.0334029	1943	1.47244	0.141063
55691	FRMD4A	Open Sea	cg05755354	10:14372596	-0.0775185	1943	-3.42552	0.00062639
51384	WNT16	Open Sea	cg24849648	7:120964019	0.0744981	1943	3.29129	0.00101516
2620	GAS2	Shore	cg03547797	11:22689644	0.0319608	1943	1.40881	0.159052
2620	GAS2	Shore	cg06493930	11:22689814	-0.0502269	1943	-2.21563	0.0268324
27145	FILIP1	Open Sea	cg10447080	6:76203225	-0.223869	1943	-10.1198	1.70793e-23
140881	DEFB129	Open Sea	cg02046532	20:207858	-0.0675479	1943	-2.98275	0.00289227
164832	LONRF2	Open Sea	cg12232463	2:100926650	0.155001	1943	6.91237	6.44258e-12
11170	FAM107A	Open Sea	cg01446393	3:58563609	-0.216371	1943	-9.7639	5.11824e-22
9201	DCLK1	Shore	cg17470143	13:36706433	0.000496753	1943	0.0218853	0.982542
	0	Open Sea	cg11251877	6:168398981	NA	1943	NA	NA
1740	DLG2	Open Sea	cg16986720	11:84634735	-0.00203849	1943	-0.0898094	0.928448
6005	RHAG	Open Sea	cg19862344	6:49605181	0.0375095	1943	1.65371	0.0983479
9350	CER1	Open Sea	cg01446692	9:14723496	0.120994	1943	5.37006	8.81548e-08
117156	SCGB3A2	Open Sea	cg19530885	5:147258132	0.00400238	1943	0.176333	0.860051
283383	GPR133	Open Sea	cg06550629	12:131439172	-0.0493894	1943	-2.1786	0.0294816
10842	C7orf16	Open Sea	cg01353448	7:31726912	0.0081967	1943	0.361132	0.71804
4978	OPCML	Open Sea	cg25853078	11:133402919	0.0529956	1943	2.3381	0.0194831
83893	SPATA16	Open Sea	cg01216369	3:172859022	-0.0621581	1943	-2.74379	0.00612927
83893	SPATA16	Open Sea	cg06577725	3:172858917	-0.0359588	1943	-1.58525	0.113072
57818	G6PC2	Open Sea	cg07338205	2:169757780	0.0400758	1943	1.76703	0.0773802
54207	KCNK10	Shore	cg10935723	14:88793634	0.0119849	1943	0.528055	0.597521
1015	CDH17	Open Sea	cg20987610	8:95222020	0.191508	1943	8.59635	1.6647e-17
114905	C1QTNF7	Open Sea	cg24829483	4:15341641	-0.0815495	1943	-3.60481	0.000320256
60680	BRUNOL5	Shore	cg06734812	19:3223915	-0.00472654	1943	-0.208238	0.835065
4985	OPRD1	Shore	cg09970593	1:29139522	0.00823367	1943	0.362761	0.716823
3061	HCRTR1	Shore	cg02309594	1:32084329	0.0329989	1943	1.45462	0.145937
1175	AP2S1	Shore	cg23131950	19:47354630	0.0515407	1943	2.27374	0.0230904
54551	MAGEL2	Open Sea	cg04014889	15:23890593	0.0452983	1943	1.99775	0.0458834
79096	C11orf49	Shore	cg26198807	11:46957758	0.0116942	1943	0.515245	0.60644
6355	CCL8	Open Sea	cg01636591	17:32646156	0.067962	1943	3.00112	0.00272413
26664	OR7C1	Open Sea	cg11328541	19:14910889	0.0346941	1943	1.52943	0.126321
5522	PPP2R2C	Shore	cg07867360	4:6475156	0.22362	1943	10.1079	1.91585e-23
64096	GFRA4	Shore	cg02990033	20:3643863	0.018457	1943	0.813296	0.416148
219770	GJD4	Open Sea	cg00168942	10:35894430	0.0233566	1943	1.0293	0.303467
163782	KANK4	Shore	cg00625425	1:62785512	0.136443	1943	6.06798	1.5534e-09
140290	TCP10L	Open Sea	cg20857253	21:33957290	0.303168	1943	14.0162	1.37344e-42
	0	Island	cg16173109	2:242945447	NA	1943	NA	NA
3559	IL2RA	Open Sea	cg26105232	10:6105656	-0.0107948	1943	-0.475612	0.634405
10462	CLEC10A	Open Sea	cg01472101	17:6983991	-0.107427	1943	-4.76043	2.0747e-06
10462	CLEC10A	Open Sea	cg21550483	17:6984106	-0.0481041	1943	-2.12177	0.0339837
388533	KRTDAP	Open Sea	cg10305797	19:35981677	-0.0489358	1943	-2.15854	0.0310081
2865	FFAR3	Open Sea	cg21624359	19:35848801	0.0988643	1943	4.37708	1.26671e-05
3172	HNF4A	Open Sea	cg19717150	20:42984878	0.0247674	1943	1.09151	0.275185
1524	CX3CR1	Open Sea	cg04569233	3:39321449	0.0336448	1943	1.48312	0.138204
1394	CRHR1	Shore	cg08929103	17:43860355	0.0647911	1943	2.8605	0.004275
257101	ZNF683	Open Sea	cg08109646	1:26698634	0.10381	1943	4.5984	4.53212e-06
8529	CYP4F2	Open Sea	cg05358291	19:16009219	-0.0676665	1943	-2.98802	0.00284317
	WFDC10B;WFDC13	Open Sea	cg09874776	20:44330841	NA	1943	NA	NA
623	BDKRB1	Open Sea	cg10528989	14:96722306	0.16399	1943	7.32401	3.51024e-13
2307	FOXS1	Shore	cg19145398	20:30433673	-0.107993	1943	-4.78583	1.83145e-06
321	APBA2	Open Sea	cg00955451	15:29213640	0.410483	1943	19.8324	7.44177e-80
321	APBA2	Open Sea	cg20840847	15:29213626	0.414145	1943	20.0458	2.15844e-81
3737	KCNA2	Shore	cg16773028	1:111148339	-0.0805769	1943	-3.56154	0.00037757
161176	C14orf49	Open Sea	cg04514469	14:95942666	0.12042	1943	5.34422	1.01494e-07
153201	SLC36A2	Open Sea	cg10345936	5:150727812	0.115213	1943	5.10995	3.53864e-07
84676	TRIM63	Open Sea	cg13998293	1:26394435	0.0308456	1943	1.3596	0.174113
3283	HSD3B1	Open Sea	cg16175792	1:120050104	-0.0698064	1943	-3.08297	0.00207831
1811	SLC26A3	Open Sea	cg04996020	7:107443898	-0.0523542	1943	-2.30973	0.0210078
1134	CHRNA1	Open Sea	cg05649009	2:175629850	0.0363603	1943	1.60298	0.109102
1142	CHRNB3	Open Sea	cg00367281	8:42552470	0.00271612	1943	0.119664	0.904762
1142	CHRNB3	Open Sea	cg06840801	8:42552719	-0.000379184	1943	-0.0167056	0.986673
399671	HEATR4	Open Sea	cg11378052	14:74027058	-0.0460794	1943	-2.03227	0.0422622
22899	ARHGEF15	Open Sea	cg12989650	17:8213328	-0.153801	1943	-6.85759	9.38e-12
1418	CRYGA	Open Sea	cg22386774	2:209029690	0.000258759	1943	0.0114001	0.990905
122402	TDRD9	Open Sea	cg08933517	14:104436057	0.123367	1943	5.47697	4.8895e-08
11156	PTP4A3	Open Sea	cg18675600	8:142432241	0.176302	1943	7.8909	4.96925e-15
6195	RPS6KA1	Shore	cg01031251	1:26855423	0.0355683	1943	1.56802	0.11704
7775	ZNF232	Island	cg12763546	17:5027051	0.00495817	1943	0.218444	0.827106
432	ASGR1	Open Sea	cg09245073	17:7083519	0.191642	1943	8.6026	1.57963e-17
256646	C15orf55	Open Sea	cg12753858	15:34637869	-0.0372619	1943	-1.64278	0.10059
4794	NFKBIE	Shore	cg19109431	6:44234511	0.135727	1943	6.03554	1.89298e-09
2520	GAST	Open Sea	cg12229387	17:39867328	0.021663	1943	0.954626	0.339886
346	APOC4	Open Sea	cg25017250	19:45445693	0.0137305	1943	0.604979	0.545264
169355	IDO2	Open Sea	cg11251498	8:39792769	0.0387244	1943	1.70735	0.0879166
169355	IDO2	Open Sea	cg16957569	8:39791224	0.0326193	1943	1.43787	0.150633
165100	C2orf57	Open Sea	cg19540408	2:232456289	-0.0113745	1943	-0.501156	0.616318
160762	CCDC63	Open Sea	cg24389359	12:111284228	-0.0434379	1943	-1.91554	0.0555701
8786	RGS11	Shore	cg21946698	16:326615	0.198624	1943	8.92863	9.76213e-19
7273	TTN	Open Sea	cg15133917	2:179672637	0.0497488	1943	2.19449	0.0283182
229	ALDOB	Open Sea	cg00577167	9:104197675	-0.0827906	1943	-3.66005	0.0002589
2169	FABP2	Open Sea	cg26073856	4:120243555	-0.0232774	1943	-1.02581	0.30511
51778	MYOZ2	Open Sea	cg14736911	4:120057818	0.069425	1943	3.06604	0.00219905
	APOBEC4;RGL1	Open Sea	cg20579480	1:183622007	NA	1943	NA	NA
84432	PROK1	Open Sea	cg21324308	1:110993852	-0.0231039	1943	-1.01815	0.308731
1179	CLCA1	Open Sea	cg22181664	1:86934325	-0.00977887	1943	-0.430846	0.666628
339779	C2orf53	Open Sea	cg22937804	2:27361879	-0.00797052	1943	-0.351167	0.725501
50807	ASAP1	Open Sea	cg00077877	8:131414474	0.0520356	1943	2.29563	0.0218032
60676	PAPPA2	Open Sea	cg10994126	1:176432498	0.0223262	1943	0.983865	0.325305
27133	KCNH5	Open Sea	cg06501084	14:63568195	-0.052207	1943	-2.30321	0.0213721
10562	OLFM4	Open Sea	cg12582008	13:53603286	0.0542893	1943	2.39534	0.016699
9079	LDB2	Open Sea	cg03368758	4:16900733	0.0514876	1943	2.27139	0.0232323
10345	TRDN	Open Sea	cg14462830	6:123959184	0.0509091	1943	2.2458	0.0248286
10345	TRDN	Open Sea	cg19478478	6:123957927	0.0348217	1943	1.53506	0.124931
29951	PDZRN4	Open Sea	cg15417244	12:41831558	0.0815579	1943	3.60519	0.000319795
9287	TAAR2	Open Sea	cg09217923	6:132945096	0.0305339	1943	1.34585	0.178507
346007	EYS	Open Sea	cg07465609	6:66205227	-5.35028e-05	1943	-0.00235716	0.99812
221241	C18orf20	Open Sea	cg10054857	18:61816543	0.0400537	1943	1.76605	0.077544
54714	CNGB3	Open Sea	cg06757810	8:87756528	-0.0879009	1943	-3.88768	0.000104611
127124	ATP6V1G3	Open Sea	cg12958813	1:198509669	-0.109218	1943	-4.84077	1.39559e-06
11086	ADAM29	Open Sea	cg14561282	4:175839468	0.089447	1943	3.95661	7.87553e-05
11086	ADAM29	Open Sea	cg16411152	4:175839604	0.0759104	1943	3.35405	0.000811708
387837	CLEC12B	Open Sea	cg20645058	12:10163532	0.0739194	1943	3.26559	0.0011114
120939	C12orf59	Open Sea	cg26718420	12:10331666	0.0363426	1943	1.60219	0.109275
57823	SLAMF7	Open Sea	cg11721194	1:160709239	-0.0627457	1943	-2.76983	0.00566195
389197	C4orf50	Open Sea	cg00958560	4:5990039	0.0716297	1943	3.1639	0.00158081
8074	FGF23	Open Sea	cg14119236	12:4489075	0.0721684	1943	3.18782	0.00145632
26290	GALNT8	Open Sea	cg14920334	12:4829827	0.0356515	1943	1.57169	0.116186
1463	NCAN	Open Sea	cg06952310	19:19327990	-0.0255648	1943	-1.12667	0.260021
29119	CTNNA3	Open Sea	cg00132141	10:69456307	0.0672697	1943	2.97042	0.00301047
9173	IL1RL1	Open Sea	cg11916609	2:102927488	0.0882086	1943	3.90139	9.88993e-05
26212	OR2B6	Open Sea	cg03340878	6:27925166	0.0559817	1943	2.47025	0.0135873
10219	KLRG1	Open Sea	cg00443307	12:9141740	0.139583	1943	6.21036	6.44911e-10
4481	MSR1	Open Sea	cg16303562	8:16050333	-0.0265111	1943	-1.16841	0.242787
7226	TRPM2	Open Sea	cg06812844	21:45773782	-0.0732931	1943	-3.23777	0.00122501
7036	TFR2	Open Sea	cg12792367	7:100238750	0.17354	1943	7.76342	1.32742e-14
7441	VPREB1	Open Sea	cg14844130	22:22598937	-0.0502812	1943	-2.21803	0.0266679
120425	AMICA1	Open Sea	cg07376232	11:118084920	-0.129085	1943	-5.73504	1.12825e-08
	KIAA1026	Open Sea	cg17657618	1:15427654	NA	1943	NA	NA
2299	FOXI1	Island	cg00661485	5:169533372	-0.201425	1943	-9.05984	3.10162e-19
148823	C1orf150	Open Sea	cg05767404	1:247712591	0.178203	1943	7.97878	2.50304e-15
148823	C1orf150	Open Sea	cg18908499	1:247712237	0.0988313	1943	4.37561	1.27521e-05
313	AOAH	Open Sea	cg14451276	7:36764019	-0.245999	1943	-11.1815	3.57155e-28
2204	FCAR	Open Sea	cg05252264	19:55385587	-0.083185	1943	-3.67761	0.000241837
84658	EMR3	Open Sea	cg07072643	19:14785593	0.0151501	1943	0.667541	0.504506
84658	EMR3	Open Sea	cg15552238	19:14785749	0.0563727	1943	2.48756	0.0129458
26493	OR8B8	Open Sea	cg14620221	11:124310939	0.0528654	1943	2.33234	0.0197846
8832	CD84	Open Sea	cg16776350	1:160549158	-0.209786	1943	-9.45285	9.14628e-21
26034	IPCEF1	Open Sea	cg19690214	6:154678326	0.081371	1943	3.59687	0.000330121
6037	RNASE3	Open Sea	cg07525077	14:21359943	-0.0239223	1943	-1.05424	0.291904
1511	CTSG	Open Sea	cg24355048	14:25045028	0.188068	1943	8.4362	6.30957e-17
283598	C14orf177	Open Sea	cg06906435	14:99177777	0.0069712	1943	0.307136	0.758773
283598	C14orf177	Open Sea	cg24169915	14:99177987	0.012806	1943	0.564238	0.572657
11027	LILRA2	Open Sea	cg19486673	19:55085018	-0.0724477	1943	-3.20022	0.00139541
2978	GUCA1A	Open Sea	cg02091100	6:42123029	-0.0491165	1943	-2.16653	0.030392
10894	LYVE1	Open Sea	cg03908676	11:10590282	-0.0880696	1943	-3.8952	0.000101441
84174	SLA2	Open Sea	cg00714377	20:35274715	-0.323276	1943	-15.0507	1.669e-48
7805	LAPTM5	Open Sea	cg12732155	1:31230601	-0.312302	1943	-14.4835	3.21692e-45
54900	LAX1	Open Sea	cg12022621	1:203734505	-0.206223	1943	-9.28509	4.184e-20
3689	ITGB2	Open Sea	cg24167037	21:46340776	-0.130613	1943	-5.80409	7.54161e-09
6280	S100A9	Open Sea	cg03165378	1:153329882	-0.074634	1943	-3.29733	0.0009937
51676	ASB2	Open Sea	cg19949550	14:94423704	0.0186995	1943	0.823985	0.410049
951	CD37	Open Sea	cg10037005	19:49838478	-0.351731	1943	-16.5539	1.11545e-57
	C11orf21;TSPAN32	Open Sea	cg00041575	11:2322741	NA	1943	NA	NA
9046	DOK2	Shore	cg03732056	8:21771059	-0.370982	1943	-17.6002	1.90038e-64
64806	IL25	Open Sea	cg14366598	14:23841754	0.112771	1943	5.00024	6.24097e-07
339669	C22orf33	Open Sea	cg17699374	22:37403802	-0.0115377	1943	-0.508349	0.611266
2212	FCGR2A	Open Sea	cg27470554	1:161475240	-0.271175	1943	-12.4122	4.25551e-34
4063	LY9	Open Sea	cg01367992	1:160766535	-0.169433	1943	-7.57416	5.55731e-14
6504	SLAMF1	Open Sea	cg20535085	1:160616604	-0.286475	1943	-13.1733	5.08175e-38
962	CD48	Open Sea	cg13311440	1:160681404	-0.323821	1943	-15.079	1.1373e-48
6504	SLAMF1	Open Sea	cg18881723	1:160616870	-0.220567	1943	-9.96286	7.75102e-23
51778	MYOZ2	Open Sea	cg07598199	4:120056829	0.0334857	1943	1.4761	0.140079
4359	MPZ	Open Sea	cg10431340	1:161279108	0.0226977	1943	1.00025	0.317315
10317	B3GALT5	Open Sea	cg26709720	21:41027960	0.280861	1943	12.8928	1.49444e-36
80320	SP6	Open Sea	cg27210136	17:45932641	0.207003	1943	9.32178	3.00666e-20
10871	CD300C	Open Sea	cg14173969	17:72541932	-0.155608	1943	-6.94014	5.31987e-12
124460	SNX20	Open Sea	cg27431150	16:50715135	-0.327122	1943	-15.251	1.09309e-49
64478	CSMD1	Shore	cg01136458	8:4853275	-0.0518503	1943	-2.28743	0.0222777
9378	NRXN1	Shore	cg10917619	2:51255627	0.143873	1943	6.40522	1.87874e-10
26538	OR10H2	Shore	cg12513379	19:15838397	-0.027107	1943	-1.19469	0.232355
245938	DEFB125	Open Sea	cg01958189	20:68396	-0.0157513	1943	-0.694038	0.487742
81623	DEFB126	Open Sea	cg20305726	20:123613	-0.0516023	1943	-2.27646	0.0229267
23581	CASP14	Open Sea	cg01999333	19:15162623	0.0826333	1943	3.65305	0.000266016
51412	ACTL6B	Shore	cg14088161	7:100255043	0.00650496	1943	0.286594	0.774454
8123	PAR5	Open Sea	cg07478122	15:25230421	0.0462337	1943	2.03909	0.0415763
4625	MYH7	Open Sea	cg01429391	14:23904930	0.0637982	1943	2.81648	0.00490442
909	CD1A	Open Sea	cg07950803	1:158223934	0.0280101	1943	1.23452	0.21716
3698	ITIH2	Open Sea	cg06224510	10:7745454	0.170515	1943	7.62401	3.82323e-14
5995	RGR	Open Sea	cg24660086	10:86005121	0.0144362	1943	0.636078	0.524801
148345	C1orf127	Open Sea	cg05352668	1:11023756	0.13022	1943	5.78634	8.36761e-09
131578	LRRC15	Open Sea	cg02121427	3:194091192	0.121331	1943	5.38523	8.11368e-08
119180	LYZL2	Open Sea	cg14912034	10:30918851	0.0418697	1943	1.84626	0.0650062
671	BPI	Open Sea	cg08254089	20:36933189	0.143375	1943	6.38259	2.172e-10
	LOC284805	Open Sea	cg26331247	20:31239171	NA	1943	NA	NA
59067	IL21	Open Sea	cg00136405	4:123542198	0.0170198	1943	0.749944	0.453379
1670	DEFA5	Open Sea	cg04747619	8:6914838	0.00614388	1943	0.270685	0.786662
27091	CACNG5	Open Sea	cg06226384	17:64873351	0.13318	1943	5.92024	3.79223e-09
4353	MPO	Open Sea	cg04988978	17:56359578	0.0678806	1943	2.99751	0.00275646
124912	SPACA3	Open Sea	cg11161417	17:31319454	0.0110242	1943	0.485721	0.62722
124912	SPACA3	Open Sea	cg26829529	17:31317536	0.0518423	1943	2.28708	0.0222982
8807	IL18RAP	Open Sea	cg21282997	2:103035835	0.0302594	1943	1.33374	0.182444
5726	TAS2R38	Open Sea	cg25481253	7:141673384	0.0910022	1943	4.02597	5.8923e-05
55301	OLAH	Open Sea	cg04001802	10:15085279	0.0821829	1943	3.633	0.000287421
27302	BMP10	Open Sea	cg11308639	2:69098272	0.0095103	1943	0.419012	0.675254
122402	TDRD9	Open Sea	cg07613153	14:104436947	0.179646	1943	8.04552	1.47996e-15
5146	PDE6C	Open Sea	cg19635695	10:95372445	0.0205821	1943	0.906972	0.364534
338567	KCNK18	Open Sea	cg07637239	10:118957259	0.00557503	1943	0.245622	0.806001
128861	C20orf71	Open Sea	cg01671881	20:31804901	0.00539585	1943	0.237727	0.812118
90070	LACRT	Open Sea	cg07643942	12:55029147	0.0290294	1943	1.27948	0.200881
359710	C20orf185	Open Sea	cg26111757	20:31642120	-0.0158053	1943	-0.696419	0.48625
26103	LRIT1	Open Sea	cg17833578	10:86001560	-0.0124402	1943	-0.548118	0.583674
1261	CNGA3	Open Sea	cg22241124	2:98986375	0.0813799	1943	3.59727	0.000329625
29895	MYLPF	Open Sea	cg08860143	16:30385767	0.0511016	1943	2.25432	0.0242874
204474	PDILT	Open Sea	cg11297236	16:20416475	0.0909116	1943	4.02193	5.99348e-05
1158	CKM	Shore	cg20444256	19:45826341	-0.0523207	1943	-2.30824	0.0210902
23627	PRND	Open Sea	cg09906458	20:4702581	0.0190818	1943	0.840836	0.400543
168391	GALNTL5	Open Sea	cg11091262	7:151653454	-0.00956869	1943	-0.421585	0.673375
168391	GALNTL5	Open Sea	cg25310567	7:151653890	-0.0283858	1943	-1.25109	0.211052
144809	C13orf30	Open Sea	cg07409200	13:43354674	0.0273425	1943	1.20507	0.228322
1084	CEACAM3	Open Sea	cg23181133	19:42300812	0.0488655	1943	2.15543	0.0312507
79054	TRPM8	Open Sea	cg15746445	2:234824933	0.187746	1943	8.42122	7.13863e-17
1178	CLC	Open Sea	cg07173760	19:40229266	0.0839471	1943	3.71154	0.000211806
10886	NPFFR2	Shore	cg03017946	4:72897281	-0.0393756	1943	-1.73611	0.0827033
3352	HTR1D	Open Sea	cg20887241	1:23522636	0.146017	1943	6.50273	1.00036e-10
1232	CCR3	Open Sea	cg04111761	3:46282766	0.0476418	1943	2.10133	0.0357405
129025	ZNF280A	Open Sea	cg08088989	22:22874447	-0.308279	1943	-14.2771	4.75906e-44
10563	CXCL13	Open Sea	cg17001652	4:78432403	0.177649	1943	7.95314	3.05952e-15
2998	GYS2	Open Sea	cg04184278	12:21757759	-0.0246911	1943	-1.08814	0.276668
279	AMY2A	Open Sea	cg22215192	1:104160257	-0.0109729	1943	-0.483459	0.628824
5334	PLCL1	Open Sea	cg02833180	2:198815064	0.363059	1943	17.1666	1.32148e-61
54072	NCRNA00158	Open Sea	cg25864727	21:26803075	0.21102	1943	9.51103	5.36754e-21
202865	C7orf33	Open Sea	cg25043279	7:148287142	0.0493042	1943	2.17483	0.0297634
57194	ATP10A	Open Sea	cg11015241	15:26026249	0.35063	1943	16.4948	2.63504e-57
57194	ATP10A	Open Sea	cg14001035	15:26026152	0.165276	1943	7.38308	2.28319e-13
640	BLK	Open Sea	cg03860768	8:11351571	-0.0310125	1943	-1.36697	0.171793
140947	C5orf20	Open Sea	cg13349425	5:134783075	0.0207455	1943	0.914178	0.360737
2832	NPBWR2	Shore	cg06255227	20:62738125	0.0527893	1943	2.32897	0.0199626
148870	CCDC27	Open Sea	cg08670691	1:3668942	0.08603	1943	3.80431	0.000146602
8392	OR3A3	Open Sea	cg05674036	17:3323791	0.000859211	1943	0.0378541	0.969808
10288	LILRB2	Open Sea	cg19279346	19:54785518	0.0482755	1943	2.12935	0.0333511
7173	TPO	Open Sea	cg10370591	2:1417431	0.10135	1943	4.48829	7.60082e-06
6527	SLC5A4	Open Sea	cg21578906	22:32651345	0.0565916	1943	2.49724	0.0125985
	0	Open Sea	cg18466173	21:46726267	NA	1943	NA	NA
27036	SIGLEC7	Open Sea	cg01193293	19:51644554	-0.0775608	1943	-3.4274	0.000622098
25818	KLK5	Open Sea	cg04349727	19:51457389	0.0636408	1943	2.8095	0.00501153
2103	ESRRB	Open Sea	cg07864297	14:76837569	0.139882	1943	6.22395	5.92439e-10
	C21orf29;KRTAP10-8	Open Sea	cg17778867	21:46032026	NA	1943	NA	NA
3853	KRT6A	Open Sea	cg16112157	12:52887685	-0.0225226	1943	-0.992526	0.321065
3848	KRT1	Open Sea	cg17405586	12:53074257	0.0788235	1943	3.48355	0.000505785
128859	BPIL3	Open Sea	cg18223379	20:31619647	-0.0127677	1943	-0.562551	0.573806
4025	LPO	Open Sea	cg24489015	17:56316162	-0.102642	1943	-4.54607	5.80279e-06
148738	HFE2	Open Sea	cg07136254	1:145412774	0.00851514	1943	0.375163	0.70758
7170	TPM3	Open Sea	cg24490338	1:154164054	-0.037199	1943	-1.64	0.101167
84432	PROK1	Open Sea	cg18434152	1:110993524	0.0858306	1943	3.79542	0.000151912
23619	ZIM2	Shore	cg06244906	19:57307081	0.128036	1943	5.68769	1.48339e-08
2357	FPR1	Open Sea	cg15811427	19:52254222	0.0895796	1943	3.96252	7.68454e-05
51327	AHSP	Open Sea	cg02989940	16:31539234	0.0320851	1943	1.41429	0.157436
51327	AHSP	Open Sea	cg14387505	16:31538946	0.0529401	1943	2.33565	0.019611
8685	MARCO	Open Sea	cg02431964	2:119700029	0.136787	1943	6.08356	1.41225e-09
910	CD1B	Open Sea	cg04574507	1:158301038	0.104253	1943	4.61823	4.12423e-06
922	CD5L	Open Sea	cg01637734	1:157811303	0.0164819	1943	0.72624	0.467779
913	CD1E	Open Sea	cg09478478	1:158322845	0.18421	1943	8.25702	2.72741e-16
911	CD1C	Open Sea	cg07548313	1:158259926	0.12313	1943	5.46631	5.18797e-08
56923	NMUR2	Open Sea	cg03914397	5:151784441	0.0312348	1943	1.37678	0.16874
10842	C7orf16	Open Sea	cg23216015	7:31726654	0.0880978	1943	3.89646	0.00010092
50863	NTM	Open Sea	cg02477931	11:131532721	0.0717794	1943	3.17055	0.00154526
5968	REG1B	Open Sea	cg07841014	2:79314745	0.0291511	1943	1.28485	0.198998
1804	DPP6	Open Sea	cg06434470	7:154429544	0.182315	1943	8.16912	5.53504e-16
23504	RIMBP2	Open Sea	cg09847584	12:131002386	0.357462	1943	16.8628	1.20538e-59
23504	RIMBP2	Open Sea	cg24272907	12:131002918	0.409196	1943	19.7577	2.55547e-79
1002	CDH4	Shore	cg15534366	20:59826207	0.20972	1943	9.44973	9.41088e-21
4158	MC2R	Open Sea	cg11564670	18:13915006	0.0407368	1943	1.79622	0.0726143
2251	FGF6	Shore	cg01731341	12:4554295	0.0322688	1943	1.4224	0.15507
84694	GJA10	Open Sea	cg08947964	6:90603803	0.0115085	1943	0.507061	0.61217
90011	KIR3DX1	Open Sea	cg03602500	19:55047721	0.0201174	1943	0.886488	0.375465
90011	KIR3DX1	Open Sea	cg25033144	19:55048290	0.0154724	1943	0.681744	0.495482
126205	NLRP8	Open Sea	cg22190114	19:56459234	0.00307859	1943	0.135633	0.892125
7634	ZNF80	Open Sea	cg03109316	3:113957903	0.0613964	1943	2.71004	0.00678668
93190	C1orf158	Open Sea	cg24338843	1:12806667	0.0403079	1943	1.77728	0.0756788
51059	FAM135B	Open Sea	cg15642035	8:139165052	0.308633	1943	14.2952	3.76163e-44
6407	SEMG2	Open Sea	cg02311163	20:43850511	0.153339	1943	6.83649	1.08319e-11
6406	SEMG1	Open Sea	cg04545516	20:43836061	0.151652	1943	6.75948	1.82551e-11
25769	SLC24A2	Shore	cg12348970	9:19786543	0.0647228	1943	2.85747	0.00431585
54039	PCBP3	Open Sea	cg07685034	21:47269627	0.400656	1943	19.2655	8.00714e-76
2220	FCN2	Open Sea	cg11884243	9:137772886	0.165438	1943	7.3905	2.16254e-13
2219	FCN1	Open Sea	cg17357062	9:137810348	0.0642842	1943	2.83803	0.00458652
2220	FCN2	Open Sea	cg26164184	9:137771506	0.260522	1943	11.8883	1.6413e-31
2999	GZMH	Open Sea	cg02150910	14:25079357	-0.0409403	1943	-1.80521	0.0711962
3702	ITK	Open Sea	cg09453312	5:156608118	-0.0825702	1943	-3.65024	0.000268923
81797	OR12D3	Open Sea	cg03608577	6:29342679	0.021372	1943	0.941796	0.346414
81797	OR12D3	Open Sea	cg20856834	6:29342522	0.0501144	1943	2.21066	0.0271759
81696	OR5V1	Open Sea	cg14258236	6:29323330	0.0392735	1943	1.7316	0.0835037
254240	BPIL2	Open Sea	cg27195224	22:32853147	-0.0121917	1943	-0.537168	0.591213
63974	NEUROD6	Open Sea	cg11554507	7:31380572	0.00797128	1943	0.3512	0.725476
8383	OR1A1	Open Sea	cg25607161	17:3117953	-0.0311132	1943	-1.37141	0.170405
6445	SGCG	Open Sea	cg07126559	13:23754937	0.150316	1943	6.69856	2.74816e-11
387129	NPSR1	Open Sea	cg06506864	7:34698188	0.00869749	1943	0.383198	0.701615
387129	NPSR1	Open Sea	cg14401837	7:34697493	0.0554422	1943	2.44637	0.0145186
130560	SPATA3	Open Sea	cg03386373	2:231860456	0.0355294	1943	1.5663	0.117441
84701	COX4I2	Shore	cg09027725	20:30226046	-0.0814157	1943	-3.59886	0.000327623
4908	NTF3	Shore	cg04740359	12:5603542	0.321183	1943	14.9419	7.243e-48
122011	CSNK1A1L	Open Sea	cg01668383	13:37679573	0.0477797	1943	2.10743	0.0352086
23072	HECW1	Open Sea	cg17628717	7:43351208	0.227798	1943	10.307	2.73498e-24
26998	FETUB	Open Sea	cg04458548	3:186356700	0.155879	1943	6.95252	4.8835e-12
374454	KRT77	Open Sea	cg18982568	12:53097169	0.109697	1943	4.86222	1.25413e-06
3906	LALBA	Open Sea	cg01726767	12:48965123	0.0248408	1943	1.09474	0.273765
2658	GDF2	Open Sea	cg21115977	10:48416510	0.0112166	1943	0.494197	0.621223
1555	CYP2B6	Open Sea	cg10322876	19:41496749	0.108847	1943	4.82413	1.51578e-06
9623	TCL1B	Open Sea	cg27504299	14:96152109	0.0251158	1943	1.10687	0.268487
864	RUNX3	Open Sea	cg14182690	1:25290947	-0.0398565	1943	-1.75734	0.0790168
197	AHSG	Open Sea	cg07361385	3:186331026	0.103214	1943	4.5717	5.14266e-06
152065	C3orf22	Open Sea	cg02765820	3:126278020	0.045625	1943	2.01219	0.0443383
10738	RFPL3	Open Sea	cg13005002	22:32752769	-0.0454406	1943	-2.00404	0.0452046
338567	KCNK18	Open Sea	cg25229305	10:118956639	-0.0206479	1943	-0.909873	0.363002
3458	IFNG	Open Sea	cg26227465	12:68553577	-0.117787	1943	-5.2257	1.92141e-07
50616	IL22	Open Sea	cg26333641	12:68647015	0.0269102	1943	1.18601	0.235764
8590	OR6A2	Open Sea	cg03780486	11:6817280	0.0526773	1943	2.32402	0.0202271
79339	OR51B4	Open Sea	cg06353345	11:5322976	0.066233	1943	2.92444	0.00349083
3046	HBE1	Open Sea	cg08970694	11:5290746	0.115318	1943	5.11466	3.45267e-07
3043	HBB	Open Sea	cg14544583	11:5248566	0.0888803	1943	3.93134	8.74381e-05
5506	PPP1R3A	Open Sea	cg00967316	7:113558794	0.0135364	1943	0.596425	0.550961
6332	SCN7A	Open Sea	cg05331214	2:167343774	0.159668	1943	7.12587	1.45194e-12
6332	SCN7A	Open Sea	cg25995212	2:167342984	0.20928	1943	9.429	1.13703e-20
	0	Open Sea	cg18740800	11:27914934	NA	1943	NA	NA
152138	PYDC2	Open Sea	cg16739580	3:191179074	-0.0251436	1943	-1.1081	0.267957
10934	MORF4	Open Sea	cg22461018	4:174538011	0.112216	1943	4.97528	7.08973e-07
346288	SEPT14	Open Sea	cg08489623	7:55902220	-0.0565892	1943	-2.49714	0.0126022
350383	GPR142	Open Sea	cg03803009	17:72363634	0.127014	1943	5.64154	1.93304e-08
713	C1QB	Open Sea	cg22477971	1:22984594	0.0598955	1943	2.64355	0.00827023
	ZP4;LOC100130331	Open Sea	cg03872376	1:238053828	NA	1943	NA	NA
140870	WFDC6	Open Sea	cg12547930	20:44168753	-0.00662497	1943	-0.291881	0.770409
2205	FCER1A	Open Sea	cg14696870	1:159258877	0.310184	1943	14.3747	1.33591e-44
26476	OR10J1	Open Sea	cg15700197	1:159409207	0.000680982	1943	0.0300019	0.976069
221223	CES7	Open Sea	cg23092086	16:55909573	-0.0434201	1943	-1.91476	0.0556705
4619	MYH1	Open Sea	cg00134787	17:10419499	0.0949579	1943	4.20253	2.75925e-05
4622	MYH4	Open Sea	cg23400451	17:10373728	0.0257539	1943	1.13501	0.25651
5078	PAX4	Open Sea	cg08886154	7:127256676	-0.0381252	1943	-1.6809	0.0929442
26529	OR12D2	Open Sea	cg21414251	6:29364554	0.0365128	1943	1.60971	0.107624
337880	KRTAP11-1	Open Sea	cg07014174	21:32253760	0.0230342	1943	1.01508	0.310193
337879	KRTAP8-1	Open Sea	cg24423088	21:32185365	0.0240876	1943	1.06153	0.288581
	0	Open Sea	cg13897627	16:49378497	NA	1943	NA	NA
1804	DPP6	Open Sea	cg26738880	7:154429032	0.214173	1943	9.6599	1.35445e-21
117285	DEFB118	Open Sea	cg20312687	20:29956585	-0.0064956	1943	-0.286181	0.77477
26189	OR1A2	Open Sea	cg16678925	17:3100972	-0.0235808	1943	-1.03918	0.298849
8390	OR1G1	Open Sea	cg27622610	17:3030185	0.0635907	1943	2.80728	0.00504606
4332	MNDA	Open Sea	cg25119415	1:158799935	0.108235	1943	4.79667	1.73624e-06
353145	LCE3E	Open Sea	cg23110514	1:152538888	0.0401272	1943	1.7693	0.0770007
6354	CCL7	Open Sea	cg02936263	17:32596886	0.114319	1943	5.06977	4.36157e-07
6347	CCL2	Open Sea	cg21109025	17:32580869	0.211598	1943	9.53828	4.17764e-21
6355	CCL8	Open Sea	cg27000831	17:32645748	0.0707274	1943	3.12385	0.0018114
6346	CCL1	Open Sea	cg20556988	17:32690127	0.00630507	1943	0.277787	0.781206
219938	SPATA19	Open Sea	cg18457737	11:133715076	0.0708624	1943	3.12984	0.00177504
5858	PZP	Open Sea	cg01714932	12:9360854	0.0357234	1943	1.57486	0.115451
2	A2M	Open Sea	cg12058490	12:9268379	-0.100732	1943	-4.46064	8.63926e-06
160364	CLEC12A	Open Sea	cg11905488	12:10123604	0.00993047	1943	0.437526	0.661778
283316	CD163L1	Open Sea	cg13986618	12:7595981	0.144175	1943	6.41896	1.72e-10
64581	CLEC7A	Open Sea	cg26066361	12:10282621	-0.0447509	1943	-1.97356	0.0485738
4153	MBL2	Open Sea	cg13882988	10:54531345	0.030651	1943	1.35102	0.176846
136541	TRYX3	Open Sea	cg14153740	7:141957702	0.034681	1943	1.52885	0.126464
23601	CLEC5A	Open Sea	cg18463686	7:141646690	-0.107992	1943	-4.78575	1.83214e-06
3445	IFNA8	Open Sea	cg15669228	9:21409505	0.0571702	1943	2.52286	0.0117198
1268	CNR1	Open Sea	cg23276695	6:88855716	0.262816	1943	12.0007	4.65734e-32
152330	CNTN4	Shore	cg10503138	3:2142391	0.307199	1943	14.2219	9.74204e-44
169026	SLC30A8	Open Sea	cg07459489	8:118147163	0.156545	1943	6.98298	3.95404e-12
169026	SLC30A8	Open Sea	cg23338195	8:118146418	0.192503	1943	8.64273	1.12705e-17
26658	OR7C2	Open Sea	cg03544379	19:15052824	-0.0490341	1943	-2.16289	0.0306716
6511	SLC1A6	Open Sea	cg16377872	19:15084823	0.19243	1943	8.63932	1.15985e-17
128646	SIRPD	Open Sea	cg17423978	20:1539641	0.0656738	1943	2.89964	0.00377797
63895	FAM38B	Open Sea	cg21165219	18:10698044	0.16418	1943	7.33276	3.29425e-13
325	APCS	Open Sea	cg13968061	1:159557257	-0.0539385	1943	-2.37982	0.0174171
10599	SLCO1B1	Open Sea	cg00995065	12:21283725	0.0338609	1943	1.49266	0.135689
337970	KRTAP19-3	Open Sea	cg04297093	21:31864374	-0.0186269	1943	-0.820785	0.41187
140258	KRTAP13-1	Open Sea	cg02764897	21:31768311	0.0248456	1943	1.09495	0.273672
254950	KRTAP15-1	Open Sea	cg16812893	21:31813075	0.00833701	1943	0.367315	0.713424
337975	KRTAP20-1	Open Sea	cg25388528	21:31987978	0.0370603	1943	1.63388	0.102446
337978	KRTAP21-2	Open Sea	cg23581186	21:32119309	0.00983714	1943	0.433414	0.664762
5967	REG1A	Open Sea	cg05828624	2:79347699	-0.0602062	1943	-2.65731	0.0079412
219995	MS4A15	Open Sea	cg25072962	11:60524575	-0.227791	1943	-10.3067	2.7431e-24
5068	REG3A	Open Sea	cg24240626	2:79386720	0.0869553	1943	3.84553	0.000124169
337880	KRTAP11-1	Open Sea	cg22643217	21:32253964	0.0123547	1943	0.54435	0.586263
149954	C20orf186	Open Sea	cg16483466	20:31671234	0.0193963	1943	0.8547	0.392823
2492	FSHR	Open Sea	cg17327492	2:49382159	0.0696557	1943	3.07628	0.00212529
2813	GP2	Open Sea	cg12554476	16:20338808	-0.0926154	1943	-4.09795	4.33982e-05
10394	PRG3	Open Sea	cg24459209	11:57148215	0.0137452	1943	0.605625	0.544835
6014	RIT2	Open Sea	cg22039287	18:40696075	0.0326189	1943	1.43785	0.150638
	KRTAP9-9;KRTAP9-4	Open Sea	cg00550617	17:39405817	NA	1943	NA	NA
2266	FGG	Open Sea	cg01593385	4:155534149	-0.149318	1943	-6.65306	3.72202e-11
117196	MRGPRX4	Open Sea	cg16446783	11:18193360	-0.0610549	1943	-2.69491	0.0071015
11074	TRIM31	Open Sea	cg15238224	6:30081408	-0.0144015	1943	-0.634551	0.525796
	PRG4;MIR548F1	Open Sea	cg12626411	1:186265765	NA	1943	NA	NA
56154	TEX15	Open Sea	cg19418958	8:30705886	0.314038	1943	14.5727	9.93194e-46
145942	TMCO5A	Open Sea	cg03998348	15:38227285	0.0757358	1943	3.34629	0.000834632
	CAPZA3;PLCZ1	Open Sea	cg25573386	12:18890579	NA	1943	NA	NA
7201	TRHR	Open Sea	cg22268164	8:110099750	0.037638	1943	1.65939	0.0971997
7201	TRHR	Open Sea	cg26989103	8:110099582	0.0509938	1943	2.24955	0.0245891
10060	ABCC9	Open Sea	cg20025970	12:22089560	0.246863	1943	11.2233	2.29289e-28
150160	CCT8L2	Open Sea	cg07443748	22:17073594	0.0358489	1943	1.5804	0.114177
2214	FCGR3A	Open Sea	cg04384208	1:161519396	0.0633926	1943	2.7985	0.00518471
2215	FCGR3B	Open Sea	cg04567009	1:161600769	0.126536	1943	5.61992	2.18672e-08
	0	Open Sea	cg00718513	2:89215272	NA	1943	NA	NA
10395	DLC1	Open Sea	cg00933411	8:13373090	0.184913	1943	8.28964	2.09371e-16
203074	T-SP1	Open Sea	cg04057858	8:10383763	0.0454455	1943	2.00425	0.0451815
83417	FCRL4	Open Sea	cg01612158	1:157567720	0.066105	1943	2.91876	0.00355476
115352	FCRL3	Open Sea	cg08786003	1:157670710	-0.0645682	1943	-2.85061	0.00440959
115352	FCRL3	Open Sea	cg25259754	1:157670220	-0.0492773	1943	-2.17364	0.0298528
79368	FCRL2	Open Sea	cg15761405	1:157746405	0.104368	1943	4.62336	4.02447e-06
910	CD1B	Open Sea	cg15952487	1:158300733	0.110036	1943	4.87745	1.16219e-06
6708	SPTA1	Open Sea	cg22730004	1:158656718	0.104778	1943	4.64172	3.68652e-06
3817	KLK2	Open Sea	cg07947016	19:51375893	-0.0327551	1943	-1.44386	0.14894
354	KLK3	Open Sea	cg16742703	19:51357857	0.0671199	1943	2.96377	0.00307596
8685	MARCO	Open Sea	cg11009736	2:119699682	0.0125154	1943	0.551431	0.581402
6698	SPRR1A	Open Sea	cg04505023	1:152956186	-0.0156163	1943	-0.68809	0.491479
6698	SPRR1A	Open Sea	cg06101324	1:152955543	0.0051932	1943	0.228799	0.81905
6707	SPRR3	Open Sea	cg25856811	1:152973957	-0.0422792	1943	-1.86435	0.0624231
54544	CRCT1	Shore	cg11750883	1:152486950	-0.0320932	1943	-1.41465	0.157331
353131	LCE1A	Open Sea	cg14696820	1:152800168	0.0777286	1943	3.43486	0.000605323
114771	PGLYRP3	Open Sea	cg06275635	1:153283994	0.059141	1943	2.61013	0.0091204
84648	LCE3D	Open Sea	cg20676475	1:152552494	0.0716742	1943	3.16588	0.00157016
	0	Open Sea	cg17542385	1:152681979	NA	1943	NA	NA
353141	LCE2D	Open Sea	cg21312148	1:152636074	0.0161968	1943	0.713673	0.475515
26239	LCE2B	Open Sea	cg21754343	1:152658797	-0.0214033	1943	-0.943179	0.345707
199834	LCE4A	Open Sea	cg21846488	1:152680843	-0.025302	1943	-1.11508	0.264953
6703	SPRR2D	Open Sea	cg14826683	1:153013830	-0.0167105	1943	-0.736316	0.461628
6700	SPRR2A	Open Sea	cg18766755	1:153029939	0.0936666	1943	4.14487	3.54629e-05
353137	LCE1F	Open Sea	cg23413307	1:152747472	-0.038091	1943	-1.67939	0.0932377
245932	DEFB119	Open Sea	cg18462653	20:29978176	0.0669999	1943	2.95845	0.00312932
63974	NEUROD6	Open Sea	cg26312920	7:31380390	-0.013007	1943	-0.573094	0.566647
79908	BTNL8	Open Sea	cg24024214	5:180326142	0.0166484	1943	0.733579	0.463294
54212	SNTG1	Shore	cg15585987	8:50824749	-0.112006	1943	-4.96589	7.43714e-07
6975	TECTB	Open Sea	cg13342558	10:114043548	0.00364211	1943	0.160461	0.872535
389123	IQCF2	Open Sea	cg10691387	3:51895618	-0.0223748	1943	-0.98601	0.324251
5521	PPP2R2B	Open Sea	cg17342759	5:146461855	0.187156	1943	8.39381	8.94356e-17
259240	WFDC9	Open Sea	cg12061127	20:44259912	0.0228281	1943	1.00599	0.314544
	WFDC10B;WFDC13	Open Sea	cg00690280	20:44332733	NA	1943	NA	NA
57119	SPINLW1	Open Sea	cg10379687	20:44175957	0.102176	1943	4.52522	6.39856e-06
57119	SPINLW1	Open Sea	cg23765993	20:44176029	0.0888358	1943	3.92935	8.81575e-05
140870	WFDC6	Open Sea	cg24765446	20:44167974	-0.00174148	1943	-0.0767243	0.938851
722	C4BPA	Open Sea	cg11070419	1:207277210	0.0993931	1943	4.40073	1.13744e-05
51200	CPA4	Open Sea	cg19690404	7:129933646	-0.0295209	1943	-1.30116	0.193358
220082	SPERT	Open Sea	cg16140179	13:46275352	0.114144	1943	5.06189	4.54335e-07
220082	SPERT	Open Sea	cg23101680	13:46277286	0.016152	1943	0.711699	0.476736
338322	NLRP10	Open Sea	cg18484189	11:7984973	0.0961163	1943	4.25427	2.19712e-05
338322	NLRP10	Open Sea	cg20311730	11:7985183	0.0102568	1943	0.451905	0.651388
797	CALCB	Shore	cg06938878	11:15094364	0.00506334	1943	0.223077	0.823499
245936	DEFB123	Open Sea	cg19241311	20:30028893	-0.0173542	1943	-0.764686	0.444551
54209	TREM2	Open Sea	cg20095587	6:41130718	0.00690557	1943	0.304244	0.760974
89777	SERPINB12	Open Sea	cg03468463	18:61223564	0.0425892	1943	1.87805	0.0605247
89777	SERPINB12	Open Sea	cg11435943	18:61222687	0.0948101	1943	4.19593	2.84011e-05
8710	SERPINB7	Open Sea	cg17251713	18:61443038	0.349045	1943	16.4099	9.02337e-57
5273	SERPINB10	Open Sea	cg23696618	18:61583699	0.120443	1943	5.34524	1.00932e-07
9447	AIM2	Open Sea	cg11003133	1:159046391	-0.186553	1943	-8.3658	1.12526e-16
9038	TAAR5	Open Sea	cg17829936	6:132910681	0.00194395	1943	0.0856445	0.931758
4210	MEFV	Shore	cg07842062	16:3306524	-0.0299575	1943	-1.32042	0.186849
4210	MEFV	Open Sea	cg21514871	16:3307814	0.0742592	1943	3.28068	0.00105391
6947	TCN1	Open Sea	cg00187686	11:59634218	-0.11737	1943	-5.20692	2.12327e-07
6947	TCN1	Open Sea	cg20018806	11:59633874	-0.0421048	1943	-1.85665	0.0635126
6279	S100A8	Open Sea	cg20070090	1:153363489	-0.0897913	1943	-3.97196	7.38852e-05
23345	SYNE1	Shore	cg27316956	6:152958899	0.142672	1943	6.35064	2.6633e-10
64902	AGXT2	Open Sea	cg09745307	5:35048945	-0.0387666	1943	-1.70922	0.0875708
159963	SLC5A12	Open Sea	cg20092728	11:26744467	-0.0358024	1943	-1.57835	0.114648
6555	SLC10A2	Open Sea	cg22971191	13:103719706	-0.11128	1943	-4.93327	8.77567e-07
6346	CCL1	Open Sea	cg17118262	17:32690569	-0.0499288	1943	-2.20245	0.0277507
	INS-IGF2;INS	Open Sea	cg13993218	11:2181866	NA	1943	NA	NA
23569	PADI4	Open Sea	cg23228178	1:17633681	-0.0196001	1943	-0.863684	0.387868
127943	FCRLB	Open Sea	cg27495845	1:161693088	0.14409	1943	6.41507	1.76362e-10
55340	GIMAP5	Open Sea	cg22442090	7:150434077	-0.053934	1943	-2.37962	0.0174266
11281	POU6F2	Open Sea	cg04748010	7:39046213	0.117111	1943	5.19528	2.25865e-07
51050	PI15	Open Sea	cg04893119	8:75736301	-0.00514543	1943	-0.226694	0.820685
51050	PI15	Open Sea	cg09304624	8:75735733	0.0775406	1943	3.42651	0.000624141
	SLCO1A2;IAPP	Open Sea	cg15583072	12:21525662	NA	1943	NA	NA
81285	OR51E2	Open Sea	cg25322008	11:4719138	-0.264408	1943	-12.0789	1.92926e-32
5376	PMP22	Open Sea	cg03242666	17:15168570	0.167831	1943	7.5005	9.61874e-14
51297	PLUNC	Open Sea	cg11846968	20:31823545	-0.0174016	1943	-0.766773	0.443309
2822	GPLD1	Open Sea	cg14023451	6:24489887	0.0107586	1943	0.474016	0.635541
7066	THPO	Open Sea	cg11819637	3:184095505	-0.259259	1943	-11.8265	3.26575e-31
80341	BPIL1	Open Sea	cg10968815	20:31595346	-0.220374	1943	-9.95369	8.4618e-23
3812	KIR3DL2	Open Sea	cg20176989	19:55362650	-0.0688164	1943	-3.03903	0.00240507
1581	CYP7A1	Open Sea	cg12010995	8:59413152	-0.0515701	1943	-2.27504	0.0230121
6098	ROS1	Open Sea	cg21166999	6:117746793	-0.0903654	1943	-3.99756	6.63919e-05
7846	TUBA1A	Shore	cg22064451	12:49583496	0.011013	1943	0.485225	0.627572
53919	SLCO1C1	Open Sea	cg04091078	12:20848285	-0.0819928	1943	-3.62454	0.000296926
7681	MKRN3	Open Sea	cg16131766	15:23810280	-0.539349	1943	-28.2181	4.35146e-147
7681	MKRN3	Open Sea	cg20769842	15:23810238	-0.387555	1943	-18.522	1.17669e-70
3356	HTR2A	Open Sea	cg00308665	13:47469654	-0.0513812	1943	-2.26668	0.0235192
9358	ITGBL1	Shore	cg22909609	13:102105440	-0.105844	1943	-4.6895	2.92961e-06
63928	CHP2	Shore	cg21745164	16:23765304	0.133555	1943	5.93719	3.42649e-09
	SYN3;TIMP3	Shore	cg24080529	22:33197034	NA	1943	NA	NA
10395	DLC1	Open Sea	cg05226008	8:13372132	0.0473736	1943	2.08947	0.036795
3702	ITK	Open Sea	cg01546430	5:156607836	-0.0818938	1943	-3.62014	0.000301996
84658	EMR3	Open Sea	cg15746620	19:14785849	0.0273953	1943	1.2074	0.227425
115350	FCRL1	Open Sea	cg09340639	1:157789662	-0.0410065	1943	-1.80813	0.0707405
85480	TSLP	Shore	cg15739437	5:110407538	0.395548	1943	18.974	8.82688e-74
2559	GABRA6	Open Sea	cg22672790	5:161112787	0.0319521	1943	1.40843	0.159165
283297	OR10A4	Open Sea	cg03898365	11:6897491	0.0127839	1943	0.563265	0.57332
138883	OR1N1	Open Sea	cg14598387	9:125289357	0.105156	1943	4.65867	3.3986e-06
84103	C4orf17	Open Sea	cg26647453	4:100432162	0.0214967	1943	0.947294	0.343607
6638	SNRPN	Open Sea	cg26033681	15:25069376	0.0732248	1943	3.23473	0.00123802
27288	RBMXL2	Shore	cg22062068	11:7110074	0.10109	1943	4.47664	8.02276e-06
84666	RETNLB	Open Sea	cg14659547	3:108476126	0.0293115	1943	1.29192	0.196537
7399	USH2A	Open Sea	cg15590780	1:216596639	0.0521509	1943	2.30073	0.0215124
7399	USH2A	Open Sea	cg27566805	1:216596808	0.053754	1943	2.37166	0.0178055
57468	SLC12A5	Shore	cg09015232	20:44657115	0.050479	1943	2.22678	0.0260762
348645	C22orf34	Open Sea	cg15149938	22:50018392	0.108782	1943	4.82118	1.53807e-06
283120	H19	Shore	cg11716026	11:2016937	-0.0946975	1943	-4.1909	2.90321e-05
283120	H19	Island	cg26808784	11:2017483	-0.0791525	1943	-3.49818	0.000478994
200879	LIPH	Open Sea	cg01390445	3:185271312	-0.0523141	1943	-2.30795	0.0211065
	C3orf30;IGSF11	Open Sea	cg14458615	3:118864952	NA	1943	NA	NA
1109	AKR1C4	Open Sea	cg09272256	10:5238881	-0.214441	1943	-9.6726	1.20324e-21
6569	SLC34A1	Open Sea	cg06501790	5:176811257	-0.0928414	1943	-4.10804	4.15619e-05
6524	SLC5A2	Open Sea	cg13473336	16:31494571	0.0889532	1943	3.93459	8.6272e-05
	C11orf9;DKFZP434K028	Open Sea	cg22627427	11:61522498	NA	1943	NA	NA
	0	Open Sea	cg08632701	21:37451849	NA	1943	NA	NA
124975	GGT6	Open Sea	cg22628873	17:4464400	-0.148232	1943	-6.60358	5.16517e-11
5340	PLG	Open Sea	cg09087901	6:161123803	0.0529767	1943	2.33727	0.0195265
	CDSN;PSORS1C1	Open Sea	cg08424423	6:31088188	NA	1943	NA	NA
56606	SLC2A9	Open Sea	cg26409237	4:10041000	0.0112633	1943	0.496257	0.619769
55243	KIRREL	Shore	cg26870566	1:157962475	0.0215563	1943	0.949921	0.342271
3122	HLA-DRA	Open Sea	cg25764570	6:32407289	0.0213297	1943	0.93993	0.347371
1828	DSG1	Open Sea	cg22386311	18:28898907	0.0123547	1943	0.544349	0.586264
	PACRG;PARK2	Shore	cg24816866	6:163149674	NA	1943	NA	NA
113278	C20orf54	Open Sea	cg01479232	20:748992	-0.423613	1943	-20.6029	1.86227e-85
5360	PLTP	Shore	cg11191337	20:44541804	0.143658	1943	6.39546	2.00017e-10
3713	IVL	Open Sea	cg25082710	1:152880108	-0.0346387	1943	-1.52699	0.126927
6700	SPRR2A	Open Sea	cg26059632	1:153030751	0.0706359	1943	3.11978	0.00183644
64231	MS4A6A	Open Sea	cg03055440	11:59950405	-0.0215625	1943	-0.950195	0.342131
932	MS4A3	Open Sea	cg17173423	11:59823993	0.0274874	1943	1.21146	0.225866
	0	Open Sea	cg14740251	19:52140097	NA	1943	NA	NA
26532	OR10H3	Open Sea	cg25843439	19:15852574	0.0131527	1943	0.579517	0.562307
366	AQP9	Open Sea	cg11577097	15:58430682	-0.0463427	1943	-2.04391	0.0410974
6241	RRM2	Shore	cg18623836	2:10261907	-0.215099	1943	-9.70372	8.99818e-22
160065	PATE1	Open Sea	cg19345602	11:125615388	0.0506241	1943	2.2332	0.0256495
10369	CACNG2	Shore	cg26757722	22:37098803	0.0427256	1943	1.88407	0.0597045
	0	Open Sea	cg13125510	11:130542491	NA	1943	NA	NA
57453	DSCAML1	Shore	cg13565215	11:117668336	0.0318001	1943	1.40172	0.161159
284756	C20orf197	Open Sea	cg09076077	20:58630315	0.0706863	1943	3.12202	0.00182262
4842	NOS1	Shore	cg21006686	12:117800240	0.155186	1943	6.92083	6.0781e-12
4318	MMP9	Shore	cg20925811	20:44638517	0.0944312	1943	4.17901	3.05781e-05
29119	CTNNA3	Open Sea	cg09538287	10:69456036	0.061226	1943	2.70249	0.00694216
1830	DSG3	Open Sea	cg14871544	18:29027885	-0.23021	1943	-10.4222	8.73055e-25
80333	KCNIP4	Open Sea	cg27196467	4:21305490	0.214165	1943	9.65953	1.35911e-21
3552	IL1A	Open Sea	cg00839584	2:113542091	-0.212277	1943	-9.57037	3.10738e-21
3595	IL12RB2	Shore	cg01356829	1:67772896	-0.400044	1943	-19.2304	1.41309e-75
	TMC8;TMC6	Shore	cg04947157	17:76128481	NA	1943	NA	NA
25816	TNFAIP8	Shore	cg07086380	5:118691033	-0.0821643	1943	-3.63218	0.000288334
57121	LPAR5	Open Sea	cg25655096	12:6745292	-0.289197	1943	-13.3098	9.59154e-39
116362	RBP7	Shore	cg03406535	1:10056957	0.135162	1943	6.00997	2.21068e-09
83464	APH1B	Shore	cg17207590	15:63570580	-0.347215	1943	-16.312	3.70368e-56
	LOC400931	Shore	cg04329382	22:46480891	NA	1943	NA	NA
	LOC400931	Island	cg07546360	22:46482023	NA	1943	NA	NA
90637	ZFAND2A	Open Sea	cg26608667	7:1196370	-0.188484	1943	-8.45554	5.37824e-17
162514	TRPV3	Open Sea	cg05790038	17:3461143	-0.163914	1943	-7.32055	3.5994e-13
3669	ISG20	Open Sea	cg02334775	15:89182676	-0.243568	1943	-11.064	1.2324e-27
5603	MAPK13	Shore	cg05859264	6:36097692	-0.407456	1943	-19.6569	1.34297e-78
10553	HTATIP2	Shore	cg18788940	11:20385085	-0.215983	1943	-9.74552	6.08264e-22
	0	Open Sea	cg03167883	8:49502967	NA	1943	NA	NA
51200	CPA4	Open Sea	cg01796223	7:129933014	-0.0315845	1943	-1.39221	0.16402
2863	GPR39	Shore	cg07785936	2:133174635	-0.333292	1943	-15.5743	1.26698e-51
160492	IFLTD1	Open Sea	cg10412312	12:25705861	0.0725423	1943	3.20442	0.0013753
202459	OSTCL	Open Sea	cg11456838	6:159278754	-0.0879079	1943	-3.88799	0.000104476
116211	TM4SF19	Open Sea	cg05445326	3:196065569	-0.162677	1943	-7.26376	5.42573e-13
152816	C4orf26	Open Sea	cg10409560	4:76481299	-0.0573365	1943	-2.53023	0.0114774
9333	TGM5	Open Sea	cg27496506	15:43559170	-0.216747	1943	-9.78173	4.32766e-22
4250	SCGB2A2	Open Sea	cg22862656	11:62037659	-0.0153767	1943	-0.677526	0.498153
3918	LAMC2	Open Sea	cg00208830	1:183154778	-0.244705	1943	-11.1189	6.91791e-28
8838	WISP3	Open Sea	cg10525372	6:112375333	-0.498229	1943	-25.3163	1.98995e-122
339403	RXFP4	Open Sea	cg08403419	1:155911238	-0.341728	1943	-16.0199	2.41701e-54
3694	ITGB6	Open Sea	cg18437633	2:161056639	-0.0411873	1943	-1.81612	0.0695061
3694	ITGB6	Open Sea	cg21105318	2:161056520	-0.0519401	1943	-2.29141	0.0220465
53832	IL20RA	Shore	cg22487322	6:137366322	-0.320012	1943	-14.8813	1.6365e-47
8796	SCEL	Open Sea	cg21063899	13:78109801	-0.122036	1943	-5.41701	6.81382e-08
7498	XDH	Open Sea	cg16862361	2:31637622	-0.362962	1943	-17.1613	1.4306e-61
2810	SFN	Shore	cg14333454	1:27189298	-0.421759	1943	-20.4932	1.19123e-84
8424	BBOX1	Open Sea	cg20910746	11:27062416	-0.0597662	1943	-2.63782	0.00841069
10551	AGR2	Open Sea	cg21201572	7:16844606	-0.492378	1943	-24.9231	3.47817e-119
10551	AGR2	Open Sea	cg24426405	7:16844852	-0.215644	1943	-9.72951	7.06852e-22
84985	FAM83A	Open Sea	cg24833277	8:124194361	-0.216298	1943	-9.76047	5.28581e-22
652	BMP4	Shore	cg24526899	14:54424149	-0.231353	1943	-10.4769	5.05848e-25
4986	OPRK1	Shore	cg01281904	8:54164757	-0.250568	1943	-11.403	3.35769e-29
	PSMD1;HTR2B	Open Sea	cg06096336	2:231989800	NA	1943	NA	NA
2638	GC	Open Sea	cg07376029	4:72650992	0.077216	1943	3.41208	0.000657926
2638	GC	Open Sea	cg09816180	4:72650088	-0.143422	1943	-6.38473	2.14242e-10
60592	SCOC	Open Sea	cg04457051	4:141178469	-0.0172121	1943	-0.758424	0.448289
26228	STAP1	Open Sea	cg04398282	4:68424256	-0.247651	1943	-11.2615	1.52763e-28
26228	STAP1	Open Sea	cg12879425	4:68424495	-0.3967	1943	-19.0396	3.07801e-74
1106	CHD2	Open Sea	cg06572974	15:93442219	-0.0834384	1943	-3.68889	0.000231432
54959	ODAM	Open Sea	cg04570669	4:71063474	-0.34332	1943	-16.1044	7.2557e-55
5618	PRLR	Open Sea	cg17397493	5:35231272	-0.0127956	1943	-0.563778	0.57297
154214	RNF217	Open Sea	cg20034100	6:125304496	0.327248	1943	15.2576	9.98864e-50
55711	FAR2	Open Sea	cg05697976	12:29376483	0.298712	1943	13.7899	2.4378e-41
55711	FAR2	Open Sea	cg21522988	12:29376872	0.259141	1943	11.8207	3.48221e-31
4319	MMP10	Open Sea	cg00347729	11:102651753	-0.0646771	1943	-2.85544	0.00434338
	WDR77;ATP5F1	Shore	cg12955127	1:111990884	NA	1943	NA	NA
23460	ABCA6	Open Sea	cg22081096	17:67137953	-0.183175	1943	-8.209	4.01823e-16
199964	TMEM61	Shore	cg02008416	1:55445880	-0.0474259	1943	-2.09179	0.0365874
	KLHL1;ATXN8OS	Shore	cg20349377	13:70683127	NA	1943	NA	NA
23430	TPSD1	Open Sea	cg01375871	16:1305420	0.0967503	1943	4.2826	1.93742e-05
54474	KRT20	Open Sea	cg00091693	17:39041602	-0.218142	1943	-9.84778	2.31883e-22
360200	TMPRSS9	Open Sea	cg06488678	19:2390040	0.0850066	1943	3.75872	0.000175832
284904	SEC14L4	Shore	cg20436912	22:30902642	0.0718136	1943	3.17207	0.00153723
140	ADORA3	Open Sea	cg25674286	1:112046915	0.153459	1943	6.84196	1.04358e-11
4633	MYL2	Open Sea	cg10591174	12:111358446	-0.0134299	1943	-0.591734	0.554098
254528	C16orf73	Open Sea	cg14074117	16:1909714	0.106351	1943	4.71219	2.62469e-06
12	SERPINA3	Open Sea	cg06190732	14:95078636	-0.194974	1943	-8.75802	4.23903e-18
83888	FGFBP2	Open Sea	cg08132711	4:15964743	0.104238	1943	4.61756	4.13739e-06
5267	SERPINA4	Open Sea	cg08495878	14:95027859	-0.365587	1943	-17.3044	1.67164e-62
4815	NINJ2	Open Sea	cg00237010	12:772861	-0.0292562	1943	-1.28948	0.197383
5104	SERPINA5	Open Sea	cg16937611	14:95048102	-0.0103174	1943	-0.454575	0.649466
4582	MUC1	Shore	cg24512973	1:155161784	-0.176391	1943	-7.89501	4.81328e-15
3814	KISS1	Open Sea	cg05606799	1:204165307	-0.0712611	1943	-3.14754	0.00167152
	INHBA;LOC285954	Open Sea	cg11079619	7:41742630	NA	1943	NA	NA
	LOC285954;INHBA	Open Sea	cg16415646	7:41743001	NA	1943	NA	NA
347	APOD	Open Sea	cg05624196	3:195310883	-0.0646203	1943	-2.85292	0.0043778
	CROT;TP53TG1	Shore	cg15350036	7:86973677	NA	1943	NA	NA
	MUC15;ANO3	Open Sea	cg03087937	11:26593556	NA	1943	NA	NA
81607	PVRL4	Open Sea	cg00756887	1:161059654	-0.36696	1943	-17.3795	5.39126e-63
149428	BNIPL	Open Sea	cg11584936	1:151009588	-0.353155	1943	-16.6304	3.65481e-58
25984	KRT23	Open Sea	cg06378617	17:39095141	-0.119314	1943	-5.29442	1.32916e-07
25780	RASGRP3	Open Sea	cg01109219	2:33660754	0.0989125	1943	4.37924	1.25435e-05
	MED12L;P2RY13	Open Sea	cg17795586	3:151047735	NA	1943	NA	NA
8995	TNFSF18	Open Sea	cg19589427	1:173019720	0.0574415	1943	2.53487	0.0113267
4224	MEP1A	Open Sea	cg16019620	6:46761090	0.0149572	1943	0.659041	0.509948
4600	MX2	Open Sea	cg04828792	21:42733433	-0.0418251	1943	-1.84429	0.0652926
9962	SLC23A2	Open Sea	cg12821724	20:4990320	-0.223273	1943	-10.0914	2.24843e-23
4843	NOS2	Open Sea	cg07150830	17:26127542	0.0779902	1943	3.44649	0.000580005
1420	CRYGC	Open Sea	cg05619712	2:208994720	0.00785502	1943	0.346078	0.729322
3158	HMGCS2	Open Sea	cg22718139	1:120311439	-0.389151	1943	-18.6119	2.84127e-71
55133	SRBD1	Shore	cg02630207	2:45839653	0.025347	1943	1.11707	0.264103
56924	PAK6	Shore	cg06958211	15:40532180	-0.306118	1943	-14.1667	1.9885e-43
3783	KCNN4	Open Sea	cg04833845	19:44286076	-0.110622	1943	-4.90376	1.01843e-06
3880	KRT19	Shore	cg16585619	17:39685250	-0.213365	1943	-9.62176	1.93102e-21
	KRT10;TMEM99	Open Sea	cg22805632	17:38978827	NA	1943	NA	NA
3964	LGALS8	Open Sea	cg03082060	1:236680224	-0.115012	1943	-5.10089	3.71005e-07
55503	TRPV6	Open Sea	cg02786019	7:142582859	-0.256956	1943	-11.714	1.13422e-30
9073	CLDN8	Open Sea	cg04052038	21:31588123	-0.31458	1943	-14.6006	6.86975e-46
23624	CBLC	Shore	cg03292149	19:45279765	-0.295891	1943	-13.6471	1.46792e-40
5349	FXYD3	Open Sea	cg00480115	19:35606877	-0.297117	1943	-13.7091	6.74415e-41
5349	FXYD3	Open Sea	cg02633817	19:35606732	-0.303095	1943	-14.0126	1.43963e-42
79098	C1orf116	Open Sea	cg15485859	1:207206447	-0.330032	1943	-15.4032	1.35282e-50
	PART1;PDE4D	Open Sea	cg09712066	5:59783629	NA	1943	NA	NA
8537	BCAS1	Open Sea	cg08927738	20:52687394	-0.27316	1943	-12.5103	1.36157e-34
7103	TSPAN8	Open Sea	cg15684563	12:71552188	-0.313356	1943	-14.5376	1.57805e-45
2651	GCNT2	Open Sea	cg26385286	6:10527815	0.0950021	1943	4.2045	2.73549e-05
218	ALDH3A1	Open Sea	cg27329371	17:19651940	0.05341	1943	2.35644	0.01855
85439	STON2	Open Sea	cg02657438	14:81864899	-0.157729	1943	-7.03712	2.71097e-12
285800	PRR18	Shore	cg05089968	6:166722773	0.071872	1943	3.17466	0.00152364
3758	KCNJ1	Open Sea	cg14481339	11:128737319	-0.0504321	1943	-2.22471	0.0262154
815	CAMK2A	Open Sea	cg27244482	5:149669488	0.231765	1943	10.4966	4.15123e-25
5213	PFKM	Open Sea	cg27446233	12:48516484	-0.169446	1943	-7.57478	5.53157e-14
	ITGB1BP1;CPSF3	Shore	cg07974891	2:9565042	NA	1943	NA	NA
3938	LCT	Open Sea	cg26091981	2:136594866	0.0350106	1943	1.5434	0.122896
389208	TMPRSS11F	Open Sea	cg20695587	4:68995759	-0.0428202	1943	-1.88825	0.059141
4340	MOG	Open Sea	cg05598246	6:29624414	-0.0791574	1943	-3.4984	0.00047861
84651	SPINK7	Open Sea	cg19404190	5:147692173	-0.314596	1943	-14.6015	6.79732e-46
84651	SPINK7	Open Sea	cg27488807	5:147691898	-0.346088	1943	-16.2519	8.79482e-56
10140	TOB1	Shore	cg14494812	17:48941039	-0.305532	1943	-14.1367	2.92431e-43
151887	CCDC80	Open Sea	cg21307628	3:112360952	0.309865	1943	14.3584	1.65409e-44
140890	SFRS12	Open Sea	cg14787704	5:65449380	-0.145474	1943	-6.47802	1.1746e-10
	TMEM62;CCNDBP1	Shore	cg12113132	15:43476923	NA	1943	NA	NA
5205	ATP8B1	Open Sea	cg18085435	18:55400167	-0.251541	1943	-11.4502	2.01643e-29
6196	RPS6KA2	Shore	cg13217373	6:167275395	0.0318218	1943	1.40268	0.160873
3036	HAS1	Open Sea	cg14141399	19:52228048	0.12259	1943	5.44195	5.93777e-08
144453	BEST3	Open Sea	cg07618900	12:70093350	0.125654	1943	5.58014	2.74082e-08
	LOC285847;C6orf81	Open Sea	cg25994725	6:35703435	NA	1943	NA	NA
30818	KCNIP3	Open Sea	cg17412560	2:95963403	0.0120295	1943	0.530018	0.59616
3043	HBB	Open Sea	cg06233985	11:5249528	0.0931932	1943	4.12374	3.88493e-05
886	CCKAR	Open Sea	cg15928132	4:26492378	-0.15086	1943	-6.72333	2.32799e-11
6285	S100B	Open Sea	cg07152925	21:48024683	0.173982	1943	7.7838	1.13563e-14
922	CD5L	Open Sea	cg11139878	1:157811790	0.080024	1943	3.53694	0.000414292
7007	TECTA	Open Sea	cg14252059	11:120973274	0.106496	1943	4.71872	2.54281e-06
1010	CDH12	Open Sea	cg15175266	5:22854704	-0.0201288	1943	-0.886988	0.375195
3118	HLA-DQA2	Open Sea	cg22282941	6:32709511	0.177016	1943	7.92391	3.844e-15
29986	SLC39A2	Open Sea	cg05654163	14:21467502	-0.358369	1943	-16.9119	5.83768e-60
56547	MMP26	Open Sea	cg12493906	11:5009311	0.0359231	1943	1.58368	0.11343
220032	GDPD4	Open Sea	cg13002506	11:76998821	0.0437451	1943	1.92912	0.0538619
1133	CHRM5	Open Sea	cg22927134	15:34349252	0.063679	1943	2.8112	0.00498534
2646	GCKR	Shore	cg20022122	2:27720122	-0.259957	1943	-11.8606	2.23422e-31
5314	PKHD1	Open Sea	cg18885346	6:51953114	0.0860872	1943	3.80686	0.000145109
6641	SNTB1	Shore	cg14992108	8:121825470	-0.0570998	1943	-2.51974	0.0118237
80117	ARL14	Open Sea	cg24147596	3:160395420	-0.34106	1943	-15.9844	3.99872e-54
54680	ZNHIT6	Shore	cg27462398	1:86174642	-0.120269	1943	-5.3374	1.05325e-07
10324	KBTBD10	Open Sea	cg05389024	2:170366131	0.00397873	1943	0.175291	0.860869
27121	DKK4	Open Sea	cg01762581	8:42234614	-0.275908	1943	-12.6465	2.76703e-35
239	ALOX12	Island	cg03760483	17:6899297	-0.0561047	1943	-2.47569	0.0133826
10278	EFS	Shore	cg07197059	14:23836012	-0.508993	1943	-26.0518	1.46924e-128
7043	TGFB3	Shore	cg08615333	14:76447413	-0.113912	1943	-5.0515	4.79439e-07
9750	FAM65B	Open Sea	cg12818699	6:24877582	0.193559	1943	8.69198	7.43251e-18
283807	FBXL22	Open Sea	cg13288195	15:63889711	-0.236693	1943	-10.7329	3.80078e-26
167465	ZNF366	Open Sea	cg15037004	5:71803938	-0.0571645	1943	-2.52261	0.0117282
158471	PRUNE2	Open Sea	cg11880010	9:79328644	0.293561	1943	13.5295	6.36601e-40
158471	PRUNE2	Open Sea	cg19282250	9:79328522	0.351306	1943	16.5311	1.55472e-57
7145	TNS1	Open Sea	cg18752854	2:218809254	-0.104465	1943	-4.6277	3.94209e-06
1281	COL3A1	Open Sea	cg20770175	2:189839474	-0.0204774	1943	-0.902357	0.366979
3273	HRG	Open Sea	cg02097420	3:186383874	-0.0802165	1943	-3.54551	0.000401141
3273	HRG	Open Sea	cg07749074	3:186383386	-0.0806142	1943	-3.5632	0.000375209
1634	DCN	Open Sea	cg04088433	12:91576441	-0.0290971	1943	-1.28247	0.199832
23418	CRB1	Open Sea	cg00321478	1:197238398	0.0125387	1943	0.55246	0.580697
258	AMBN	Open Sea	cg13523386	4:71457838	-0.0190364	1943	-0.838836	0.401665
270	AMPD1	Open Sea	cg15740508	1:115238559	0.126812	1943	5.63239	2.03666e-08
270	AMPD1	Open Sea	cg23523368	1:115238494	0.000377648	1943	0.016638	0.986727
3067	HDC	Open Sea	cg16831889	15:50558051	-0.0408159	1943	-1.79972	0.0720605
	C15orf33;FGF7	Open Sea	cg23504246	15:49715342	NA	1943	NA	NA
9982	FGFBP1	Open Sea	cg13929970	4:15939862	-0.311982	1943	-14.467	3.99239e-45
8988	HSPB3	Open Sea	cg20169062	5:53751411	-0.110708	1943	-4.90759	9.98971e-07
80034	CSRNP3	Open Sea	cg26853855	2:166428866	-0.0217456	1943	-0.958269	0.338046
552	AVPR1A	Shore	cg26706003	12:63546263	-0.129333	1943	-5.74625	1.05712e-08
8490	RGS5	Open Sea	cg24901474	1:163173040	-0.100032	1943	-4.42932	9.97932e-06
973	CD79A	Open Sea	cg05921699	19:42380725	0.0185231	1943	0.816207	0.414482
728	C5AR1	Open Sea	cg02149446	19:47812519	0.114505	1943	5.07813	4.17658e-07
3050	HBZ	Shore	cg21960110	16:202482	-0.00285538	1943	-0.125799	0.899904
11045	UPK1A	Open Sea	cg22802439	19:36157825	-0.1298	1943	-5.76735	9.34922e-09
3816	KLK1	Open Sea	cg03907363	19:51326682	0.0616456	1943	2.72108	0.00656495
337882	KRTAP19-1	Open Sea	cg13139843	21:31852793	-0.0335065	1943	-1.47702	0.139833
284366	KLK9	Open Sea	cg17031773	19:51513611	0.0362535	1943	1.59826	0.110147
343641	TGM6	Open Sea	cg23278885	20:2361431	0.0109941	1943	0.484392	0.628162
3816	KLK1	Open Sea	cg26415633	19:51327356	-0.109646	1943	-4.85997	1.26832e-06
51156	SERPINA10	Open Sea	cg19937039	14:94759767	-0.0250757	1943	-1.1051	0.269252
	0	Shore	cg21607649	10:134884177	NA	1943	NA	NA
3852	KRT5	Open Sea	cg04254916	12:52914047	-0.139616	1943	-6.21186	6.38901e-10
3852	KRT5	Open Sea	cg23645091	12:52914409	-0.22762	1943	-10.2986	2.97282e-24
166815	TIGD2	Shore	cg07958192	4:90033974	-0.201548	1943	-9.06558	2.9488e-19
166815	TIGD2	Shore	cg08377000	4:90033921	-0.156594	1943	-6.98521	3.89318e-12
1475	CSTA	Open Sea	cg21932814	3:122044172	-0.295714	1943	-13.6381	1.64197e-40
79841	AGBL2	Shore	cg01888601	11:47736182	-0.115552	1943	-5.12517	3.26794e-07
266675	BEST4	Shore	cg04609640	1:45254092	-0.0615525	1943	-2.71696	0.00664703
150372	NFAM1	Open Sea	cg03017264	22:42829748	0.232112	1943	10.5132	3.5153e-25
	FBXO2;FBXO44	Shore	cg15746187	1:11713123	NA	1943	NA	NA
	SUGT1P1;AQP3	Shore	cg26624914	9:33448382	NA	1943	NA	NA
1308	COL17A1	Open Sea	cg13553455	10:105846002	-0.504668	1943	-25.7543	4.54175e-126
731	C8A	Open Sea	cg16648841	1:57320685	-0.00957658	1943	-0.421932	0.673121
7161	TP73	Island	cg16607065	1:3607222	-0.210432	1943	-9.48328	6.92384e-21
7161	TP73	Island	cg25115460	1:3607110	-0.236993	1943	-10.7473	3.27881e-26
	DCST1;DCST2	Open Sea	cg21596858	1:155007254	NA	1943	NA	NA
786	CACNG1	Shore	cg24459563	17:65040609	0.0649101	1943	2.86577	0.0042047
50964	SOST	Open Sea	cg22264436	17:41836423	-0.0347688	1943	-1.53273	0.125506
1580	CYP4B1	Open Sea	cg23414387	1:47264866	-0.335207	1943	-15.675	3.11073e-52
6563	SLC14A1	Open Sea	cg17589341	18:43304079	-0.294021	1943	-13.5527	4.77036e-40
6563	SLC14A1	Open Sea	cg26803305	18:43304452	-0.34153	1943	-16.0093	2.80625e-54
54	ACP5	Shore	cg21207418	19:11688711	-0.277206	1943	-12.7109	1.29531e-35
	UGT1A10;UGT1A6;UGT1A9;UGT1A7;UGT1A8	Open Sea	cg23338993	2:234600423	NA	1943	NA	NA
11341	SCRG1	Open Sea	cg01324261	4:174320378	-0.152613	1943	-6.80332	1.35713e-11
64220	STRA6	Open Sea	cg00075967	15:74495354	-0.0816388	1943	-3.60879	0.000315424
6641	SNTB1	Shore	cg08598221	8:121824929	-0.296019	1943	-13.6536	1.35378e-40
	TBCD;ZNF750	Open Sea	cg06022562	17:80797881	NA	1943	NA	NA
	TBCD;ZNF750	Open Sea	cg27285599	17:80798023	NA	1943	NA	NA
	B3GALT2;CDC73	Open Sea	cg16608652	1:193155390	NA	1943	NA	NA
8470	SORBS2	Open Sea	cg20544605	4:186877497	-0.0626635	1943	-2.76619	0.00572534
8470	SORBS2	Open Sea	cg26583078	4:186877778	0.00909108	1943	0.40054	0.688803
23426	GRIP1	Open Sea	cg09414535	12:67073022	0.00374324	1943	0.164916	0.869027
23426	GRIP1	Open Sea	cg24694549	12:67072769	0.0223215	1943	0.983658	0.325407
10648	SCGB1D1	Open Sea	cg01772980	11:61957695	-0.0265049	1943	-1.16813	0.242898
56244	BTNL2	Open Sea	cg09748960	6:32374926	0.07616	1943	3.36514	0.000779951
56244	BTNL2	Open Sea	cg25391023	6:32374754	0.156533	1943	6.9824	3.96987e-12
221074	SLC39A12	Open Sea	cg19856444	10:18241116	0.0638327	1943	2.81801	0.00488121
196792	FAM24B	Open Sea	cg16351002	10:124610101	0.0804785	1943	3.55716	0.000383877
3352	HTR1D	Open Sea	cg08872493	1:23521417	0.053122	1943	2.34369	0.0191943
27	ABL2	Shore	cg18433086	1:179199613	-0.147455	1943	-6.56821	6.51994e-11
	FAM26E;BET3L	Open Sea	cg23741330	6:116832940	NA	1943	NA	NA
3892	KRT86	Shore	cg04123507	12:52695270	0.175758	1943	7.86576	6.03881e-15
79844	ZDHHC11	Open Sea	cg18429742	5:851101	0.0213775	1943	0.94204	0.346289
79844	ZDHHC11	Open Sea	cg20584011	5:851422	0.0490706	1943	2.1645	0.0305477
487	ATP2A1	Shore	cg00000292	16:28890100	-0.0504251	1943	-2.2244	0.0262363
7148	TNXB	Open Sea	cg13823701	6:32078411	0.0966673	1943	4.27889	1.96969e-05
94086	HSPB9	Island	cg02968557	17:40275126	-0.396466	1943	-19.0263	3.81319e-74
348	APOE	Open Sea	cg14123992	19:45407868	0.0485725	1943	2.14248	0.0322792
7041	TGFB1I1	Shore	cg23910243	16:31484618	-0.0429634	1943	-1.89458	0.0582967
55811	ADCY10	Open Sea	cg08205865	1:167883379	-0.210305	1943	-9.47731	7.31297e-21
	C21orf67;C21orf70	Shore	cg20884362	21:46358702	NA	1943	NA	NA
	TNFSF12;TNFSF13;TNFSF12-TNFSF13	Open Sea	cg17267493	17:7460485	NA	1943	NA	NA
	S100A13;S100A1	Open Sea	cg20847746	1:153600865	NA	1943	NA	NA
439	ASNA1	Shore	cg03100752	19:12847402	-0.0380162	1943	-1.67608	0.0938833
5229	PGGT1B	Shore	cg08987989	5:114598846	-0.064101	1943	-2.8299	0.00470413
9328	GTF3C5	Shore	cg09095562	9:135905090	-0.0701966	1943	-3.10028	0.00196113
57647	DHX37	Shore	cg00910168	12:125474021	-0.0351152	1943	-1.54802	0.121781
92960	PEX11G	Shore	cg03668539	19:7553324	-0.151936	1943	-6.77243	1.67276e-11
9245	GCNT3	Open Sea	cg06817269	15:59909035	0.00355378	1943	0.156569	0.875601
8200	GDF5	Open Sea	cg07378350	20:34027324	0.233077	1943	10.5594	2.20894e-25
6894	TARBP1	Shore	cg03802191	1:234615169	-0.143445	1943	-6.38576	2.12833e-10
10277	UBE4B	Shore	cg08151470	1:10092299	-0.00312312	1943	-0.137595	0.890575
378708	APITD1	Shore	cg09242541	1:10490025	-0.044209	1943	-1.94961	0.0513659
192670	EIF2C4	Shore	cg16019273	1:36273185	-0.00223881	1943	-0.0986349	0.921438
11270	NRM	Open Sea	cg16979445	6:30659643	0.0950299	1943	4.20575	2.72064e-05
54808	DYM	Shore	cg12875426	18:46987532	-0.0805726	1943	-3.56135	0.000377847
51022	GLRX2	Shore	cg15361231	1:193075191	-0.0121678	1943	-0.536115	0.59194
	WBP11;C12orf60	Shore	cg22833175	12:14957520	NA	1943	NA	NA
4691	NCL	Shore	cg26862286	2:232330307	-0.0450143	1943	-1.9852	0.0472633
	ZNF511;TUBGCP2	Island	cg07908874	10:135123006	NA	1943	NA	NA
5690	PSMB2	Shore	cg24109894	1:36108212	-0.0493598	1943	-2.17729	0.0295791
196	AHR	Shore	cg13676215	7:17337976	-0.0572254	1943	-2.5253	0.0116388
8837	CFLAR	Shore	cg18119407	2:201980504	-0.0511335	1943	-2.25573	0.0241985
55182	RNF220	Shore	cg21578207	1:44870088	-0.034405	1943	-1.51667	0.129512
23397	NCAPH	Shore	cg01906055	2:97000811	-0.148956	1943	-6.63657	4.15258e-11
	TMEM138;CYBASC3	Shore	cg18595258	11:61128572	NA	1943	NA	NA
1767	DNAH5	Open Sea	cg03503295	5:13944491	0.0764698	1943	3.37891	0.000742134
4661	MYT1	Open Sea	cg10071275	20:62795830	-0.263511	1943	-12.0348	3.17319e-32
4661	MYT1	Open Sea	cg16772207	20:62795807	-0.30841	1943	-14.2838	4.36307e-44
	MIR425;DALRD3;NDUFAF3	Shore	cg07109801	3:49057661	NA	1943	NA	NA
	C2orf60;C2orf47	Shore	cg13038560	2:200819113	NA	1943	NA	NA
57472	CNOT6	Shore	cg15241708	5:179920582	-0.174916	1943	-7.82691	8.15249e-15
51805	COQ3	Shore	cg24831427	6:99842353	-0.0957755	1943	-4.23905	2.35004e-05
7428	VHL	Shore	cg16869108	3:10184319	-0.194876	1943	-8.75345	4.40747e-18
7428	VHL	Shore	cg20916523	3:10184584	-0.139204	1943	-6.19316	7.17863e-10
	C1orf124;EXOC8	Shore	cg04636557	1:231472424	NA	1943	NA	NA
	IRAK4;PUS7L	Shore	cg27465569	12:44153853	NA	1943	NA	NA
	MORN1;RER1	Shore	cg03533858	1:2324396	NA	1943	NA	NA
	NMT1;DCAKD	Shore	cg09214551	17:43139717	NA	1943	NA	NA
	TSPAN4;POLR2L	Shore	cg11173246	11:841376	NA	1943	NA	NA
	PHB2;EMG1	Shore	cg10818781	12:7081178	NA	1943	NA	NA
	PHB2;EMG1	Shore	cg15778232	12:7081145	NA	1943	NA	NA
	C2orf28;CAD	Shore	cg09947274	2:27439915	NA	1943	NA	NA
	C19orf54;SNRPA	Shore	cg08367223	19:41255304	NA	1943	NA	NA
80818	ZNF436	Shore	cg10347418	1:23693926	-0.195634	1943	-8.78881	3.25817e-18
50485	SMARCAL1	Shore	cg15830940	2:217278069	-0.0542932	1943	-2.39552	0.0166912
	PMF1;SLC25A44	Shore	cg24008892	1:156182246	NA	1943	NA	NA
7494	XBP1	Shore	cg18940763	22:29197846	-0.19689	1943	-8.84753	1.96812e-18
	BTD;HACL1	Shore	cg18204685	3:15641821	NA	1943	NA	NA
	HPS4;SRRD	Shore	cg19831369	22:26881026	NA	1943	NA	NA
7249	TSC2	Shore	cg20253700	16:2099508	-0.0527147	1943	-2.32567	0.0201385
10150	MBNL2	Open Sea	cg02838877	13:97873877	-0.142204	1943	-6.32938	3.04888e-10
7127	TNFAIP2	Shore	cg20368904	14:103593088	-0.139778	1943	-6.21924	6.10133e-10
388552	BLOC1S3	Shore	cg13950558	19:45683263	-0.13626	1943	-6.0597	1.63397e-09
130026	ICA1L	Shore	cg14367014	2:203735128	-0.0630923	1943	-2.78519	0.00540153
	NCSTN;COPA	Shore	cg08015496	1:160314061	NA	1943	NA	NA
51642	MRPL48	Shore	cg25124030	11:73498278	-0.0755734	1943	-3.33907	0.000856498
	ZDHHC3;EXOSC7	Shore	cg05161795	3:45018949	NA	1943	NA	NA
52	ACP1	Shore	cg27226618	2:265872	-0.153635	1943	-6.84998	9.88018e-12
83752	LONP2	Shore	cg08446111	16:48279428	-0.177999	1943	-7.96934	2.69528e-15
	TXNL4B;DHX38	Shore	cg22337624	16:72126421	NA	1943	NA	NA
83607	AMMECR1L	Shore	cg26782833	2:128642103	-0.21959	1943	-9.91649	1.20704e-22
	COG5;DUS4L	Shore	cg19770955	7:107203448	NA	1943	NA	NA
	TAF1D;C11orf54	Shore	cg26570233	11:93475962	NA	1943	NA	NA
51493	C22orf28	Shore	cg26431343	22:32808764	0.032932	1943	1.45167	0.146756
8991	SELENBP1	Open Sea	cg18515587	1:151344806	-0.381971	1943	-18.2091	1.5949e-68
10457	GPNMB	Shore	cg17274742	7:23286539	-0.23305	1943	-10.5582	2.2375e-25
252995	FNDC5	Open Sea	cg20951444	1:33337112	-0.114268	1943	-5.06748	4.41385e-07
79897	RPP21	Shore	cg27519140	6:30312645	-0.105343	1943	-4.66706	3.26427e-06
84970	C1orf94	Shore	cg08527127	1:34643941	0.0695322	1943	3.0708	0.0021645
1012	CDH13	Shore	cg01880569	16:82660328	0.00162357	1943	0.0715292	0.942984
57194	ATP10A	Shore	cg08828036	15:26109204	0.156961	1943	7.002	3.46397e-12
400120	C13orf36	Shore	cg18401406	13:37247537	0.129972	1943	5.77515	8.93316e-09
2832	NPBWR2	Shore	cg21628553	20:62738197	0.0320487	1943	1.41269	0.157908
10297	APC2	Shore	cg18133957	19:1450493	0.0847328	1943	3.74653	0.000184535
2626	GATA4	Shore	cg26020513	8:11568356	0.0819301	1943	3.62175	0.000300126
1392	CRH	Shore	cg18640030	8:67090752	-0.168394	1943	-7.52635	7.93861e-14
4923	NTSR1	Island	cg14871138	20:61340885	-0.0278818	1943	-1.22886	0.219274
57348	TTYH1	Shore	cg10187559	19:54926277	-0.0335524	1943	-1.47904	0.139291
1908	EDN3	Shore	cg21163415	20:57876201	-0.0264978	1943	-1.16782	0.243024
79739	TTLL7	Shore	cg03098721	1:84464084	-0.243405	1943	-11.0562	1.33844e-27
10573	MRPL28	Island	cg12437481	16:420112	-0.0184118	1943	-0.811303	0.417291
	GAPDHS;TMEM147	Shore	cg00739120	19:36035875	NA	1943	NA	NA
	PDHX;APIP	Shore	cg25948180	11:34936781	NA	1943	NA	NA
	MRPS18C;HELQ	Shore	cg26365668	4:84375973	NA	1943	NA	NA
	EPM2AIP1;MLH1	Shore	cg10990993	3:37033632	NA	1943	NA	NA
	EPM2AIP1;MLH1	Shore	cg24607398	3:37033625	NA	1943	NA	NA
56259	CTNNBL1	Shore	cg17974185	20:36323340	-0.0440996	1943	-1.94478	0.0519458
55885	LMO3	Open Sea	cg11511443	12:16761406	0.0592777	1943	2.61619	0.00896077
9918	NCAPD2	Shore	cg10383428	12:6604190	-0.0176829	1943	-0.779175	0.435972
	OGFOD1;NUDT21	Shore	cg22244418	16:56484117	NA	1943	NA	NA
2052	EPHX1	Open Sea	cg03459809	1:226013010	-0.115781	1943	-5.13549	3.09585e-07
9749	PHACTR2	Open Sea	cg10784341	6:143929300	-0.0344658	1943	-1.51936	0.128836
9749	PHACTR2	Open Sea	cg19205041	6:143929511	0.0323452	1943	1.42577	0.154096
	LRRC2;TDGF1	Open Sea	cg10031651	3:46621686	NA	1943	NA	NA
	MUC15;ANO3	Open Sea	cg16215361	11:26594620	NA	1943	NA	NA
51666	ASB4	Open Sea	cg11554605	7:95115354	-0.0802593	1943	-3.54741	0.000398275
51666	ASB4	Open Sea	cg09375488	7:95115026	-0.0513276	1943	-2.26431	0.0236648
51666	ASB4	Open Sea	cg25692621	7:95115163	-0.0238514	1943	-1.05111	0.293337
51666	ASB4	Open Sea	cg26847490	7:95115289	-0.0453571	1943	-2.00035	0.0456019
60682	SMAP1	Shore	cg04086834	6:71377064	0.0181715	1943	0.800712	0.423397
84946	LTV1	Shore	cg02885771	6:144163654	0.0323396	1943	1.42552	0.154167
389114	ZNF662	Shore	cg26523005	3:42947267	-0.58723	1943	-31.9629	1.79727e-180
6443	SGCB	Shore	cg12489960	4:52905025	-0.070657	1943	-3.12072	0.00183064
81608	FIP1L1	Shore	cg19408398	4:54243328	-0.0920922	1943	-4.0746	4.79496e-05
595	CCND1	Shore	cg06539449	11:69461008	0.00506234	1943	0.223033	0.823533
	CUL7;MRPL2	Shore	cg18159180	6:43022213	NA	1943	NA	NA
1950	EGF	Open Sea	cg24818418	4:110834590	-0.509181	1943	-26.0648	1.14222e-128
6565	SLC15A2	Open Sea	cg10523671	3:121612956	-0.373854	1943	-17.7585	1.69368e-65
6337	SCNN1A	Open Sea	cg18738906	12:6483739	-0.521922	1943	-26.9571	3.19893e-136
10686	CLDN16	Open Sea	cg11984608	3:190105555	-0.065435	1943	-2.88905	0.00390699
64699	TMPRSS3	Open Sea	cg25608949	21:43816355	-0.29826	1943	-13.767	3.25581e-41
55205	ZNF532	Shore	cg17675150	18:56529784	-0.223818	1943	-10.1173	1.74883e-23
1404	HAPLN1	Shore	cg09893305	5:83017184	-0.0339812	1943	-1.49797	0.134305
	0	Open Sea	cg10683939	16:73178242	NA	1943	NA	NA
1007	CDH9	Open Sea	cg12864235	5:27038782	0.0448799	1943	1.97926	0.047928
1007	CDH9	Open Sea	cg19475870	5:27038605	0.0103275	1943	0.45502	0.649146
2099	ESR1	Shore	cg15626350	6:152130207	0.142614	1943	6.348	2.70855e-10
3213	HOXB3	Open Sea	cg12910797	17:46651722	-0.125646	1943	-5.57978	2.7464e-08
	LOC404266;HOXB6	Shore	cg18878432	17:46683409	NA	1943	NA	NA
79187	FSD1	Island	cg25902889	19:4305090	0.0188953	1943	0.832613	0.405165
168850	ZNF800	Shore	cg08137040	7:127033695	0.0314022	1943	1.38416	0.166468
56270	WDR45L	Shore	cg10281770	17:80606947	-0.10902	1943	-4.83187	1.45867e-06
	PRRG2;NOSIP	Shore	cg05696092	19:50084283	NA	1943	NA	NA
4507	MTAP	Shore	cg25162921	9:21801897	-0.120748	1943	-5.35897	9.36579e-08
79571	GCC1	Island	cg08586737	7:127225949	-0.0527439	1943	-2.32697	0.0200695
100529141	LGTN	Shore	cg16639185	1:206786178	NA	1943	NA	NA
6629	SNRPB2	Shore	cg24899750	20:16710314	-0.0513711	1943	-2.26624	0.0235464
83746	L3MBTL2	Shore	cg14679202	22:41600978	-0.125203	1943	-5.5598	3.07453e-08
	0	Open Sea	cg21306775	18:74402010	NA	1943	NA	NA
3150	HMGN1	Shore	cg18829411	21:40722023	-0.140122	1943	-6.23482	5.53482e-10
285362	SUMF1	Shore	cg18847227	3:4509268	-0.0967157	1943	-4.28105	1.95082e-05
	SLC39A6;ELP2	Shore	cg19453250	18:33710783	NA	1943	NA	NA
[truncated: 2 more rows]

## Sheet: top_anti-correlates_p01
Entrez gene	associated gene	CpG Island	ID	NAME	Pearson's R	number shared cases	t-statistic	p-value
55510	DDX43	Island	cg08124399	6:74104868	-0.723243	1943	-46.1397	0
56165	TDRD1	Island	cg27547703	10:115939024	-0.658326	1943	-38.5312	9.99063e-242
8572	PDLIM4	Island	cg01305625	5:131593812	-0.636325	1943	-36.3413	4.86236e-221
85453	TSPYL5	Island	cg15747595	8:98289880	-0.62286	1943	-35.0761	3.43816e-209
26240	FAM50B	Island	cg01570885	6:3849272	-0.611227	1943	-34.0243	2.07545e-199
148811	PM20D1	Island	cg14159672	1:205819179	-0.590789	1943	-32.26	3.51632e-183
116832	RPL39L	Island	cg07693270	3:186856928	-0.556111	1943	-29.4793	3.69353e-158
4065	LY75	Island	cg23995753	2:160760732	-0.551623	1943	-29.1367	3.92357e-155
3855	KRT7	Island	cg09522147	12:52627342	-0.550233	1943	-29.0313	3.32437e-154
10942	PRSS21	Island	cg22730830	16:2867434	-0.53455	1943	-27.866	4.95017e-144
9121	SLC16A5	Island	cg09300114	17:73084329	-0.528381	1943	-27.4188	3.56112e-140
3205	HOXA9	Island	cg27009703	7:27204894	-0.495359	1943	-25.1228	7.89479e-121
7710	ZNF154	Island	cg21790626	19:58220494	-0.486083	1943	-24.505	9.12126e-116
113802	C1orf59	Island	cg00328227	1:109204325	-0.473626	1943	-23.6923	3.29353e-109
54863	C9orf167	Island	cg07717632	9:140172631	-0.471611	1943	-23.5626	3.57645e-108
54742	LY6K	Island	cg26976437	8:143781644	-0.435744	1943	-21.3289	7.38541e-91
84766	EFCAB4B	Island	cg14759043	12:3862597	-0.423592	1943	-20.6017	1.90169e-85
285349	ZNF660	Island	cg22598028	3:44626492	-0.421623	1943	-20.4852	1.36463e-84
164684	WBP2NL	Island	cg08431931	22:42394659	-0.403726	1943	-19.4418	4.55238e-77
115004	C6orf150	Island	cg00463577	6:74161911	-0.399775	1943	-19.2151	1.81234e-75
2166	FAAH	Island	cg12671744	1:46859774	-0.398341	1943	-19.1331	6.81834e-75
94086	HSPB9	Island	cg02968557	17:40275126	-0.396466	1943	-19.0263	3.81319e-74
6954	TCP11	Island	cg22407458	6:35109121	-0.392696	1943	-18.8121	1.17723e-72
11213	IRAK3	Island	cg20395892	12:66582780	-0.384892	1943	-18.3725	1.23847e-69
123920	CMTM3	Island	cg23297477	16:66638293	-0.380411	1943	-18.1221	6.18364e-68
7691	ZNF132	Island	cg13877915	19:58951672	-0.364321	1943	-17.2353	4.71951e-62
1844	DUSP2	Island	cg01148741	2:96811453	-0.349134	1943	-16.4146	8.42047e-57
23564	DDAH2	Island	cg18055007	6:31698226	-0.3476	1943	-16.3326	2.75331e-56
4232	MEST	Island	cg08077673	7:130126368	-0.34685	1943	-16.2925	4.90455e-56
4852	NPY	Island	cg05158615	7:24323559	-0.343382	1943	-16.1077	6.92295e-55
26499	PLEK2	Island	cg17641252	14:67878535	-0.341801	1943	-16.0237	2.28758e-54
9940	DLEC1	Island	cg23881725	3:38080642	-0.338614	1943	-15.8549	2.49477e-53
25893	TRIM58	Island	cg07533148	1:248020812	-0.329469	1943	-15.3737	2.02912e-50
2944	GSTM1	Island	cg17901463	1:110230473	-0.328646	1943	-15.3307	3.66771e-50
5457	POU4F1	Island	cg08097882	13:79177516	-0.320898	1943	-14.9272	8.83542e-48
4852	NPY	Island	cg12614105	7:24324435	-0.319031	1943	-14.8304	3.23404e-47
4232	MEST	Island	cg09059945	7:130126018	-0.316449	1943	-14.697	1.91637e-46
55124	PIWIL2	Island	cg18135555	8:22132992	-0.315819	1943	-14.6645	2.95013e-46
8357	HIST1H3H	Island	cg18943383	6:27777858	-0.312802	1943	-14.5091	2.29572e-45
6398	SECTM1	Island	cg02787991	17:80291405	-0.310231	1943	-14.3771	1.29456e-44
8794	TNFRSF10C	Island	cg16175263	8:22960385	-0.304565	1943	-14.0874	5.51334e-43
5317	PKP1	Island	cg09009380	1:201252974	-0.290348	1943	-13.3677	4.71031e-39
134285	TMEM171	Island	cg15518950	5:72415770	-0.287496	1943	-13.2245	2.72356e-38
163589	TDRD5	Island	cg12277666	1:179560870	-0.285533	1943	-13.1261	9.00713e-38
160777	CCDC60	Island	cg02498063	12:119772577	-0.283106	1943	-13.0048	3.90219e-37
84765	ZNF577	Island	cg16731240	19:52391250	-0.282867	1943	-12.9928	4.50347e-37
91373	UAP1L1	Island	cg15396367	9:139972779	-0.274716	1943	-12.5874	5.53651e-35
7133	TNFRSF1B	Island	cg26189983	1:12227700	-0.2665	1943	-12.1817	6.0053e-33
8115	TCL1A	Island	cg13282837	14:96180648	-0.260943	1943	-11.9089	1.30363e-31
4741	NEFM	Island	cg23290344	8:24771466	-0.260649	1943	-11.8945	1.53142e-31
8794	TNFRSF10C	Island	cg27090216	8:22960461	-0.260003	1943	-11.8629	2.17877e-31
6001	RGS10	Island	cg04041960	10:121301765	-0.25642	1943	-11.6878	1.51269e-30
9480	ONECUT2	Island	cg02250594	18:55103353	-0.253602	1943	-11.5505	6.79751e-30
360226	TESSP1	Island	cg19403023	16:2848797	-0.247204	1943	-11.2399	1.92353e-28
7161	TP73	Island	cg25115460	1:3607110	-0.236993	1943	-10.7473	3.27881e-26
54102	CLIC6	Island	cg10722799	21:36041699	-0.234649	1943	-10.6348	1.03127e-25
126129	CPT1C	Island	cg21604803	19:50194662	-0.226478	1943	-10.2441	5.07864e-24
3306	HSPA2	Island	cg16319578	14:65007512	-0.225677	1943	-10.2059	7.38217e-24
160622	GRASP	Island	cg04034767	12:52400907	-0.221256	1943	-9.99558	5.66439e-23
2587	GALR1	Island	cg04534765	18:74962369	-0.213339	1943	-9.6205	1.95359e-21
55630	SLC39A4	Island	cg09155025	8:145642024	-0.213183	1943	-9.61314	2.09177e-21
7161	TP73	Island	cg16607065	1:3607222	-0.210432	1943	-9.48328	6.92384e-21
23017	FAIM2	Island	cg27188703	12:50297581	-0.208716	1943	-9.40244	1.44803e-20
2201	FBN2	Island	cg27223047	5:127874825	-0.206294	1943	-9.28845	4.05936e-20
864	RUNX3	Island	cg00117172	1:25255838	-0.205629	1943	-9.25718	5.37575e-20
646	BNC1	Island	cg18952647	15:83953744	-0.203736	1943	-9.16823	1.18945e-19
65268	WNK2	Island	cg20616414	9:95947396	-0.20212	1943	-9.0924	2.32816e-19
2299	FOXI1	Island	cg00661485	5:169533372	-0.201425	1943	-9.05984	3.10162e-19
51761	ATP8A2	Island	cg12111714	13:26043472	-0.197039	1943	-8.85449	1.85359e-18
203100	HTRA4	Island	cg12535715	8:38831693	-0.196777	1943	-8.84225	2.0596e-18
23136	EPB41L3	Island	cg00027083	18:5543801	-0.195848	1943	-8.79883	2.99046e-18
84519	ACRBP	Island	cg25683185	12:6756088	-0.190422	1943	-8.54577	2.5419e-17
3087	HHEX	Island	cg09721427	10:94448702	-0.18715	1943	-8.39352	8.96458e-17
5196	PF4	Island	cg15158783	4:74847646	-0.18403	1943	-8.24866	2.91816e-16
342897	NCCRP1	Island	cg19917856	19:39687963	-0.17847	1943	-7.9911	2.27232e-15
9123	SLC16A3	Island	cg14417329	17:80186273	-0.176241	1943	-7.88809	5.07877e-15
10642	IGF2BP1	Island	cg06638433	17:47075175	-0.176114	1943	-7.88223	5.31524e-15
284521	OR2L13	Island	cg20507276	1:248100600	-0.174068	1943	-7.78776	1.1016e-14
1400	CRMP1	Island	cg22680204	4:5895098	-0.168789	1943	-7.54457	6.93183e-14
1400	CRMP1	Island	cg03544320	4:5894691	-0.166399	1943	-7.43466	1.56413e-13
94009	SERHL	Island	cg12078929	22:42896688	-0.16434	1943	-7.34008	3.12358e-13
2078	ERG	Island	cg03127334	21:40033634	-0.164202	1943	-7.33375	3.27058e-13
55512	SMPD3	Island	cg00891541	16:68481487	-0.164027	1943	-7.32571	3.46716e-13
164127	C1orf65	Island	cg05333568	1:223566794	-0.162329	1943	-7.24783	6.08478e-13
885	CCK	Island	cg16864658	3:42306150	-0.158656	1943	-7.07954	2.01329e-12
55512	SMPD3	Island	cg10556064	16:68481489	-0.156821	1943	-6.99559	3.62201e-12
8303	SNN	Island	cg09816471	16:11761860	-0.156552	1943	-6.98328	3.94567e-12
8361	HIST1H4F	Island	cg08260959	6:26240920	-0.155554	1943	-6.93764	5.41254e-12
113730	KLHDC7B	Island	cg18533225	22:50986813	-0.154788	1943	-6.90264	6.88821e-12
5452	POU2F2	Island	cg22054191	19:42637630	-0.150939	1943	-6.72697	2.27193e-11
3952	LEP	Island	cg12782180	7:127880932	-0.149019	1943	-6.63943	4.07444e-11
11186	RASSF1	Island	cg06821120	3:50375459	-0.145424	1943	-6.47577	1.19188e-10
30012	TLX3	Island	cg25942450	5:170736251	-0.143868	1943	-6.40501	1.88137e-10
2056	EPO	Island	cg08575537	7:100318626	-0.143597	1943	-6.39269	2.03594e-10
430	ASCL2	Island	cg06263495	11:2292004	-0.140253	1943	-6.24077	5.33223e-10
220	ALDH1A3	Island	cg27652350	15:101420989	-0.138393	1943	-6.15641	9.01847e-10
864	RUNX3	Island	cg06377278	1:25256369	-0.13426	1943	-5.96911	2.82898e-09
664	BNIP3	Island	cg21762589	10:133796476	-0.132278	1943	-5.87939	4.83627e-09
2324	FLT4	Island	cg00489401	5:180075875	-0.131477	1943	-5.84317	5.99258e-09
3049	HBQ1	Island	cg07703401	16:230341	-0.127114	1943	-5.64602	1.88409e-08
9620	CELSR1	Island	cg06268694	22:46932642	-0.125263	1943	-5.56251	3.02784e-08
2302	FOXJ1	Island	cg01294702	17:74136978	-0.121005	1943	-5.37055	8.79202e-08
4232	MEST	Island	cg01888566	7:130126513	-0.11916	1943	-5.28746	1.38003e-07
4654	MYOD1	Island	cg07271264	11:17740977	-0.113801	1943	-5.04649	4.92004e-07
5729	PTGDR	Island	cg24989962	14:52734286	-0.112675	1943	-4.9959	6.38118e-07
9344	TAOK2	Island	cg10316764	16:29984665	-0.112104	1943	-4.97026	7.27344e-07
4685	NCAM2	Island	cg13297960	21:22370237	-0.111991	1943	-4.9652	7.46323e-07
7545	ZIC1	Island	cg14456683	3:147127010	-0.108099	1943	-4.79058	1.78912e-06
3202	HOXA5	Island	cg02248486	7:27183196	-0.108086	1943	-4.78998	1.79438e-06
3952	LEP	Island	cg19594666	7:127881280	-0.106517	1943	-4.71963	2.53162e-06
4744	NEFH	Island	cg16042149	22:29875947	-0.104975	1943	-4.65057	3.53344e-06
30012	TLX3	Island	cg25720804	5:170736389	-0.104069	1943	-4.60998	4.2893e-06
8514	KCNAB2	Island	cg19814116	1:6086448	-0.103375	1943	-4.5789	4.97072e-06
2786	GNG4	Island	cg09649610	1:235814039	-0.096838	1943	-4.28652	1.90388e-05
7200	TRH	Island	cg01009664	3:129693613	-0.0961678	1943	-4.25657	2.17484e-05
6612	SUMO3	Island	cg21053323	21:46237385	-0.0907282	1943	-4.01375	6.20332e-05
220	ALDH1A3	Island	cg21359747	15:101420636	-0.0847189	1943	-3.74591	0.000184984
132625	ZFP42	Island	cg06274159	4:188916867	-0.0832266	1943	-3.67946	0.000240098
56654	NPDC1	Island	cg26581729	9:139939792	-0.0795503	1943	-3.51587	0.000448376
163589	TDRD5	Island	cg09656934	1:179561500	-0.0795355	1943	-3.51522	0.000449475
283120	H19	Island	cg26808784	11:2017483	-0.0791525	1943	-3.49818	0.000478994
8718	TNFRSF25	Island	cg02084087	1:6526049	-0.0780713	1943	-3.4501	0.00057236
11186	RASSF1	Island	cg00777121	3:50378191	-0.0728951	1943	-3.22009	0.00130268
5443	POMC	Island	cg16302441	2:25391830	-0.0702771	1943	-3.10386	0.00193771
148	ADRA1A	Island	cg22461835	8:26723365	-0.0677611	1943	-2.99221	0.00280455
3202	HOXA5	Island	cg12128839	7:27183436	-0.0669237	1943	-2.95507	0.00316367
11186	RASSF1	Island	cg08047457	3:50378413	-0.0660137	1943	-2.91471	0.00360099
6847	SYCP1	Island	cg18087477	1:115397597	-0.0654365	1943	-2.88911	0.00390616
126295	ZNF57	Island	cg08634464	19:2901147	-0.0614838	1943	-2.71391	0.00670815
9590	AKAP12	Island	cg12061236	6:151560886	-0.0605204	1943	-2.67123	0.00762055
51412	ACTL6B	Island	cg08572611	7:100253914	-0.0603952	1943	-2.66568	0.00774691
5458	POU4F2	Island	cg24199834	4:147560126	-0.0600225	1943	-2.64917	0.00813431
6398	SECTM1	Island	cg10249734	17:80292079	-0.0595399	1943	-2.6278	0.00866164
